# Supplementary material for: Crystal structures of six miscellaneous products arising from the oxidation of precursors R1R2R3PEAuX (R = tert-butyl or isopropyl; E = S or Se; X = Cl, Br or I)
Source: Acta Crystallogr E Crystallogr Commun. 2024 Nov 28;80(Pt 12):1331–41. doi: 10.1107/S2056989024010788 (PMC11789191; doi:10.1107/S2056989024010788)
Supplement: Supplementary file 1 [file e-80-01331-sup1.cif]

##############################################################################
#                                                                            #
# This CIF contains the data in a paper accepted for publication in          #
# Acta Crystallographica Section E. It conforms to the requirements of       #
# Notes for Authors for Acta Crystallographica Section E, and has been       #
# peer reviewed under the auspices of the IUCr Commission on Journals.       #
#                                                                            #
# Full details of the Crystallographic Information File format               #
# are given in the paper "The Crystallographic Information File (CIF):       #
# a New Standard Archive File for Crystallography" by S. R. Hall, F. H.      #
# Allen and I. D. Brown [Acta Cryst. (1991), A47, 655-685].                  #
#                                                                            #
# The current version of the core CIF dictionary is obtainable from          #
# ftp://ftp.iucr.org/pub/cif_core.dic.                                       #
#                                                                            #
# Software is freely available for graphical display of the structure(s)     #
# in this CIF. For information consult the CIF software page                 #
# http://www.iucr.org/resources/cif/software.                                #
#                                                                            #
# This file may be used for bona fide research purposes within the           #
# scientific community so long as proper attribution is given to the journal # 
# article from which it was obtained.                                        #
#                                                                            #
##############################################################################
data_1
_audit_creation_method     'SHELXL2019/3'
_chemical_name_systematic
;
(Disulfane-1,2-diyl)bis(<i>tert</i>-butyldiisopropylphosphonium)
bis[tetrachloridoaurate(III)]
;
_chemical_name_common     ?
_chemical_formula_moiety     'C20 H46 P2 S2 2+, 2(Au Cl4 -)'
_chemical_formula_sum     'C20 H46 Au2 Cl8 P2 S2'
_chemical_formula_iupac     '(C20 H46 P2 S2) [Au Cl4]2'
_chemical_formula_weight     1090.16
_chemical_melting_point     ?
_space_group_crystal_system     triclinic
_space_group_name_H-M_alt     'P -1'
_space_group_name_Hall     '-P 1'
loop_
    _space_group_symop_operation_xyz
    'x, y, z'
    '-x, -y, -z'
_cell_length_a     10.0655(5)
_cell_length_b     13.8440(6)
_cell_length_c     14.1212(6)
_cell_angle_alpha     73.579(4)
_cell_angle_beta     80.850(4)
_cell_angle_gamma     71.620(4)
_cell_volume     1785.90(15)
_cell_formula_units_Z     2
_cell_measurement_reflns_used     9063
_cell_measurement_theta_min     2.2714
_cell_measurement_theta_max     29.3088
_cell_measurement_temperature     100(2)
_exptl_crystal_description     needle
_exptl_crystal_colour     yellow
_exptl_crystal_size_max     0.2
_exptl_crystal_size_mid     0.03
_exptl_crystal_size_min     0.01
_exptl_crystal_density_diffrn     2.027
_exptl_crystal_density_meas     ?
_exptl_crystal_density_method     'not measured'
_exptl_crystal_F_000     1044
_exptl_absorpt_coefficient_mu     9.023
_exptl_absorpt_correction_type     multi-scan
_exptl_absorpt_process_details
;
(CrysAlisPro; Rigaku OD, 2015)
;
_exptl_absorpt_correction_T_min     0.76353
_exptl_absorpt_correction_T_max     1.00000
_diffrn_ambient_temperature     100(2)
_diffrn_source     'fine-focus sealed tube'
_diffrn_radiation_type     MoK\a
_diffrn_radiation_wavelength     0.71073
_diffrn_measurement_device_type     'Oxford Diffraction Xcalibur, Eos'
_diffrn_measurement_method     '\w scan'
_diffrn_detector_area_resol_mean     16.1419
_diffrn_reflns_number     68998
_diffrn_reflns_av_R_equivalents     0.0793
_diffrn_reflns_av_unetI/netI     0.0612
_diffrn_reflns_theta_min     2.276
_diffrn_reflns_theta_max     29.374
_diffrn_reflns_theta_full     28.000
_diffrn_measured_fraction_theta_max     0.926
_diffrn_measured_fraction_theta_full     0.991
_diffrn_reflns_limit_h_min     -13
_diffrn_reflns_limit_h_max     13
_diffrn_reflns_limit_k_min     -18
_diffrn_reflns_limit_k_max     18
_diffrn_reflns_limit_l_min     -18
_diffrn_reflns_limit_l_max     19
_refine_special_details     ?
_reflns_number_total     9104
_reflns_number_gt     6753
_reflns_threshold_expression     'I > 2\s(I)'
_refine_ls_structure_factor_coef     Fsqd
_refine_ls_matrix_type     full
_refine_ls_R_factor_all     0.0712
_refine_ls_R_factor_gt     0.0415
_refine_ls_wR_factor_gt     0.0701
_refine_ls_wR_factor_ref     0.0790
_refine_ls_goodness_of_fit_ref     1.025
_refine_ls_restrained_S_all     1.025
_refine_ls_number_reflns     9104
_refine_ls_number_parameters     321
_refine_ls_number_restraints     0
_refine_ls_hydrogen_treatment     constr
_refine_ls_weighting_scheme     calc
_refine_ls_weighting_details
              'w=1/[\s^2^(Fo^2^)+(0.0245P)^2^+3.8470P] where P=(Fo^2^+2Fc^2^)/3'
_atom_sites_solution_hydrogens     geom
_atom_sites_solution_primary     direct
_atom_sites_solution_secondary     difmap
_refine_ls_shift/su_max     0.001
_refine_ls_shift/su_mean     0.000
_refine_diff_density_max     1.896
_refine_diff_density_min     -2.147
_refine_ls_extinction_method     none
_refine_ls_extinction_coef     .
loop_
    _atom_type_symbol
    _atom_type_description
    _atom_type_scat_dispersion_real
    _atom_type_scat_dispersion_imag
    _atom_type_scat_source
    'C' 'C' 0.0033 0.0016
                         'International Tables Vol C Tables 4.2.6.8 and 6.1.1.4'
    'H' 'H' 0.0000 0.0000
                         'International Tables Vol C Tables 4.2.6.8 and 6.1.1.4'
    'P' 'P' 0.1023 0.0942
                         'International Tables Vol C Tables 4.2.6.8 and 6.1.1.4'
    'S' 'S' 0.1246 0.1234
                         'International Tables Vol C Tables 4.2.6.8 and 6.1.1.4'
    'Au' 'Au' -2.0133 8.8022
                         'International Tables Vol C Tables 4.2.6.8 and 6.1.1.4'
    'Cl' 'Cl' 0.1484 0.1585
                         'International Tables Vol C Tables 4.2.6.8 and 6.1.1.4'
_computing_data_collection
;
CrysAlisPro, Version 1.171.35.21 (Rigaku OD, 2015)
;
_computing_cell_refinement
;
CrysAlisPro, Version 1.171.35.21 (Rigaku OD, 2015)
;
_computing_data_reduction
;
CrysAlisPro, Version 1.171.35.21 (Rigaku OD, 2015)
;
_computing_structure_solution
;
SHELXS-97 (Sheldrick, 2008)
;
_computing_structure_refinement
;
<i>SHELXL2019/3</i> (Sheldrick, 2015)
;
_computing_molecular_graphics
;
Bruker XP, Version 5.1 (Bruker, 1998)
;
_computing_publication_material
;
<i>SHELXL2019/3</i> (Sheldrick, 2015)
;
loop_
    _atom_site_type_symbol
    _atom_site_label
    _atom_site_fract_x
    _atom_site_fract_y
    _atom_site_fract_z
    _atom_site_U_iso_or_equiv
    _atom_site_adp_type
    _atom_site_calc_flag
    _atom_site_occupancy
    _atom_site_disorder_assembly
    _atom_site_disorder_group
    S S1 0.52654(16) 0.31308(12) 0.28469(11) 0.0241(3) Uani d 1 . .
    S S2 0.53274(16) 0.16309(12) 0.27077(11) 0.0246(3) Uani d 1 . .
    P P1 0.31753(15) 0.36141(11) 0.34119(10) 0.0157(3) Uani d 1 . .
    P P2 0.71921(16) 0.12892(12) 0.18029(10) 0.0170(3) Uani d 1 . .
    C C1 0.3194(6) 0.4692(5) 0.3937(4) 0.0199(13) Uani d 1 . .
    C C2 0.2769(6) 0.2472(4) 0.4287(4) 0.0188(12) Uani d 1 . .
    H H2 0.278979 0.198315 0.387868 0.023 Uiso calc 1 . .
    C C3 0.1945(6) 0.4079(5) 0.2444(4) 0.0217(13) Uani d 1 . .
    H H3 0.099500 0.437578 0.275834 0.026 Uiso calc 1 . .
    C C4 0.7020(6) 0.0215(4) 0.1330(4) 0.0200(13) Uani d 1 . .
    C C5 0.7333(6) 0.2485(4) 0.0875(4) 0.0197(13) Uani d 1 . .
    H H5 0.739470 0.297157 0.126079 0.024 Uiso calc 1 . .
    C C6 0.8691(6) 0.0847(5) 0.2561(4) 0.0213(13) Uani d 1 . .
    H H6 0.955132 0.060900 0.212645 0.026 Uiso calc 1 . .
    C C11 0.1682(6) 0.5395(5) 0.4037(5) 0.0252(14) Uani d 1 . .
    H H11A 0.107621 0.496379 0.441581 0.038 Uiso calc 1 . .
    H H11B 0.134583 0.574742 0.337720 0.038 Uiso calc 1 . .
    H H11C 0.166032 0.592343 0.438229 0.038 Uiso calc 1 . .
    C C12 0.3757(7) 0.4226(5) 0.4968(4) 0.0271(14) Uani d 1 . .
    H H12A 0.383501 0.479167 0.522618 0.041 Uiso calc 1 . .
    H H12B 0.468486 0.372100 0.491988 0.041 Uiso calc 1 . .
    H H12C 0.311227 0.386962 0.541526 0.041 Uiso calc 1 . .
    C C13 0.4131(6) 0.5340(5) 0.3264(4) 0.0242(13) Uani d 1 . .
    H H13A 0.385462 0.555483 0.258332 0.036 Uiso calc 1 . .
    H H13B 0.511446 0.491217 0.328121 0.036 Uiso calc 1 . .
    H H13C 0.402213 0.596515 0.349732 0.036 Uiso calc 1 . .
    C C21 0.3845(6) 0.1840(5) 0.5058(4) 0.0242(14) Uani d 1 . .
    H H21A 0.364132 0.216249 0.561984 0.036 Uiso calc 1 . .
    H H21B 0.479175 0.183950 0.475612 0.036 Uiso calc 1 . .
    H H21C 0.378807 0.111612 0.529033 0.036 Uiso calc 1 . .
    C C22 0.1254(6) 0.2753(5) 0.4771(4) 0.0258(14) Uani d 1 . .
    H H22A 0.097471 0.210843 0.506794 0.039 Uiso calc 1 . .
    H H22B 0.061462 0.321518 0.426583 0.039 Uiso calc 1 . .
    H H22C 0.121208 0.311334 0.528528 0.039 Uiso calc 1 . .
    C C31 0.2263(7) 0.4963(5) 0.1599(4) 0.0344(17) Uani d 1 . .
    H H31A 0.322347 0.472422 0.130903 0.052 Uiso calc 1 . .
    H H31B 0.216988 0.557257 0.185356 0.052 Uiso calc 1 . .
    H H31C 0.160059 0.516174 0.109056 0.052 Uiso calc 1 . .
    C C32 0.1841(7) 0.3191(5) 0.2041(4) 0.0293(15) Uani d 1 . .
    H H32A 0.109627 0.346501 0.158282 0.044 Uiso calc 1 . .
    H H32B 0.162241 0.263387 0.259114 0.044 Uiso calc 1 . .
    H H32C 0.273820 0.290449 0.169043 0.044 Uiso calc 1 . .
    C C41 0.8494(6) -0.0407(5) 0.0999(4) 0.0240(14) Uani d 1 . .
    H H41A 0.841976 -0.096248 0.072497 0.036 Uiso calc 1 . .
    H H41B 0.906553 -0.072244 0.156927 0.036 Uiso calc 1 . .
    H H41C 0.893673 0.006768 0.049167 0.036 Uiso calc 1 . .
    C C42 0.6109(7) 0.0694(5) 0.0442(4) 0.0276(14) Uani d 1 . .
    H H42A 0.659777 0.109850 -0.010536 0.041 Uiso calc 1 . .
    H H42B 0.521102 0.115972 0.063547 0.041 Uiso calc 1 . .
    H H42C 0.593806 0.013109 0.023030 0.041 Uiso calc 1 . .
    C C43 0.6303(7) -0.0508(5) 0.2137(4) 0.0286(15) Uani d 1 . .
    H H43A 0.621480 -0.106747 0.187581 0.043 Uiso calc 1 . .
    H H43B 0.536767 -0.009655 0.234000 0.043 Uiso calc 1 . .
    H H43C 0.686962 -0.081872 0.271025 0.043 Uiso calc 1 . .
    C C51 0.6051(6) 0.3082(5) 0.0270(4) 0.0244(14) Uani d 1 . .
    H H51A 0.603333 0.382206 0.001495 0.037 Uiso calc 1 . .
    H H51B 0.519144 0.303369 0.069343 0.037 Uiso calc 1 . .
    H H51C 0.611019 0.277330 -0.028551 0.037 Uiso calc 1 . .
    C C52 0.8728(6) 0.2284(5) 0.0234(4) 0.0235(14) Uani d 1 . .
    H H52A 0.870440 0.185975 -0.021044 0.035 Uiso calc 1 . .
    H H52B 0.950306 0.190741 0.066156 0.035 Uiso calc 1 . .
    H H52C 0.886766 0.295665 -0.015949 0.035 Uiso calc 1 . .
    C C61 0.8625(7) -0.0097(5) 0.3439(4) 0.0315(16) Uani d 1 . .
    H H61A 0.938022 -0.024430 0.386509 0.047 Uiso calc 1 . .
    H H61B 0.873578 -0.071406 0.319132 0.047 Uiso calc 1 . .
    H H61C 0.771539 0.006479 0.382090 0.047 Uiso calc 1 . .
    C C62 0.8875(7) 0.1747(5) 0.2917(5) 0.0288(15) Uani d 1 . .
    H H62A 0.806779 0.198239 0.336963 0.043 Uiso calc 1 . .
    H H62B 0.893801 0.233350 0.234613 0.043 Uiso calc 1 . .
    H H62C 0.973668 0.149661 0.326320 0.043 Uiso calc 1 . .
    Au Au1 0.77846(2) 0.59195(2) 0.17918(2) 0.02045(7) Uani d 1 . .
    Cl Cl1 0.73799(19) 0.73588(13) 0.04884(11) 0.0345(4) Uani d 1 . .
    Cl Cl2 0.68846(19) 0.50729(13) 0.10043(11) 0.0350(4) Uani d 1 . .
    Cl Cl3 0.81987(16) 0.44619(12) 0.30933(11) 0.0279(3) Uani d 1 . .
    Cl Cl4 0.8680(2) 0.67693(13) 0.25853(13) 0.0388(4) Uani d 1 . .
    Au Au2 0.24397(2) -0.09207(2) 0.30906(2) 0.01939(7) Uani d 1 . .
    Cl Cl5 0.28990(18) 0.00673(12) 0.39762(11) 0.0289(4) Uani d 1 . .
    Cl Cl6 0.25095(17) -0.22473(12) 0.44956(10) 0.0269(3) Uani d 1 . .
    Cl Cl7 0.1957(2) -0.18989(13) 0.22072(12) 0.0372(4) Uani d 1 . .
    Cl Cl8 0.23425(17) 0.04326(12) 0.16984(11) 0.0280(3) Uani d 1 . .
loop_
    _atom_site_aniso_label
    _atom_site_aniso_U_11
    _atom_site_aniso_U_22
    _atom_site_aniso_U_33
    _atom_site_aniso_U_12
    _atom_site_aniso_U_13
    _atom_site_aniso_U_23
    S1 0.0243(8) 0.0186(8) 0.0309(8) -0.0099(6) 0.0073(7) -0.0094(6)
    S2 0.0273(9) 0.0181(8) 0.0295(8) -0.0103(7) 0.0107(7) -0.0103(6)
    P1 0.0201(8) 0.0146(7) 0.0131(7) -0.0080(6) -0.0004(6) -0.0016(6)
    P2 0.0212(8) 0.0149(7) 0.0153(7) -0.0085(6) 0.0026(6) -0.0030(6)
    C1 0.019(3) 0.019(3) 0.024(3) -0.007(3) -0.003(2) -0.007(2)
    C2 0.024(3) 0.015(3) 0.016(3) -0.008(2) -0.003(2) 0.003(2)
    C3 0.030(3) 0.023(3) 0.015(3) -0.010(3) -0.004(2) -0.004(2)
    C4 0.024(3) 0.017(3) 0.021(3) -0.009(3) -0.001(2) -0.006(2)
    C5 0.023(3) 0.017(3) 0.019(3) -0.009(3) -0.001(2) -0.001(2)
    C6 0.024(3) 0.023(3) 0.017(3) -0.013(3) 0.000(2) 0.000(2)
    C11 0.021(3) 0.022(3) 0.031(3) -0.003(3) -0.001(3) -0.008(3)
    C12 0.031(4) 0.029(4) 0.024(3) -0.011(3) -0.002(3) -0.009(3)
    C13 0.027(3) 0.020(3) 0.027(3) -0.010(3) 0.001(3) -0.006(3)
    C21 0.032(4) 0.017(3) 0.022(3) -0.010(3) -0.002(3) 0.000(2)
    C22 0.028(4) 0.028(4) 0.020(3) -0.011(3) 0.001(3) 0.000(3)
    C31 0.050(5) 0.032(4) 0.016(3) -0.014(3) -0.011(3) 0.010(3)
    C32 0.038(4) 0.033(4) 0.019(3) -0.016(3) -0.010(3) 0.001(3)
    C41 0.029(3) 0.019(3) 0.027(3) -0.008(3) 0.007(3) -0.012(3)
    C42 0.033(4) 0.026(4) 0.032(3) -0.015(3) -0.003(3) -0.015(3)
    C43 0.040(4) 0.023(3) 0.029(3) -0.019(3) 0.009(3) -0.011(3)
    C51 0.033(4) 0.014(3) 0.024(3) -0.005(3) -0.004(3) -0.003(2)
    C52 0.026(3) 0.024(3) 0.019(3) -0.011(3) 0.000(3) 0.003(2)
    C61 0.035(4) 0.040(4) 0.019(3) -0.014(3) -0.005(3) 0.002(3)
    C62 0.028(4) 0.036(4) 0.029(3) -0.013(3) 0.000(3) -0.014(3)
    Au1 0.02575(14) 0.01772(13) 0.01936(12) -0.00711(10) -0.00538(10)
                                                                     -0.00388(9)
    Cl1 0.0566(11) 0.0248(9) 0.0261(8) -0.0202(8) -0.0147(8) 0.0034(7)
    Cl2 0.0605(12) 0.0284(9) 0.0250(8) -0.0225(8) -0.0144(8) -0.0035(7)
    Cl3 0.0315(9) 0.0219(8) 0.0266(8) -0.0068(7) -0.0087(7) 0.0023(6)
    Cl4 0.0550(12) 0.0266(9) 0.0423(10) -0.0133(8) -0.0273(9) -0.0055(7)
    Au2 0.02334(13) 0.01737(13) 0.01839(12) -0.00646(10) -0.00476(9) -0.00345(9)
    Cl5 0.0458(10) 0.0230(8) 0.0238(7) -0.0160(7) -0.0049(7) -0.0066(6)
    Cl6 0.0402(9) 0.0211(8) 0.0209(7) -0.0128(7) -0.0073(7) -0.0005(6)
    Cl7 0.0600(12) 0.0290(9) 0.0308(8) -0.0166(8) -0.0192(8) -0.0074(7)
    Cl8 0.0329(9) 0.0273(8) 0.0208(7) -0.0105(7) -0.0044(6) 0.0019(6)
_geom_special_details     ?
loop_
    _geom_bond_atom_site_label_1
    _geom_bond_atom_site_label_2
    _geom_bond_site_symmetry_2
    _geom_bond_distance
    _geom_bond_publ_flag
    S1 P1 . 2.095(2) y
    S1 S2 . 2.121(2) y
    S2 P2 . 2.097(2) y
    P1 C2 . 1.826(5) ?
    P1 C3 . 1.832(6) ?
    P1 C1 . 1.851(6) ?
    P2 C5 . 1.827(5) ?
    P2 C6 . 1.832(6) ?
    P2 C4 . 1.858(6) ?
    C1 C12 . 1.535(8) ?
    C1 C11 . 1.536(8) ?
    C1 C13 . 1.538(7) ?
    C2 C21 . 1.537(8) ?
    C2 C22 . 1.545(8) ?
    C2 H2 . 1.0000 ?
    C3 C31 . 1.525(7) ?
    C3 C32 . 1.530(8) ?
    C3 H3 . 1.0000 ?
    C4 C41 . 1.537(8) ?
    C4 C42 . 1.537(8) ?
    C4 C43 . 1.540(7) ?
    C5 C51 . 1.535(8) ?
    C5 C52 . 1.537(8) ?
    C5 H5 . 1.0000 ?
    C6 C61 . 1.538(7) ?
    C6 C62 . 1.539(8) ?
    C6 H6 . 1.0000 ?
    C11 H11A . 0.9800 ?
    C11 H11B . 0.9800 ?
    C11 H11C . 0.9800 ?
    C12 H12A . 0.9800 ?
    C12 H12B . 0.9800 ?
    C12 H12C . 0.9800 ?
    C13 H13A . 0.9800 ?
    C13 H13B . 0.9800 ?
    C13 H13C . 0.9800 ?
    C21 H21A . 0.9800 ?
    C21 H21B . 0.9800 ?
    C21 H21C . 0.9800 ?
    C22 H22A . 0.9800 ?
    C22 H22B . 0.9800 ?
    C22 H22C . 0.9800 ?
    C31 H31A . 0.9800 ?
    C31 H31B . 0.9800 ?
    C31 H31C . 0.9800 ?
    C32 H32A . 0.9800 ?
    C32 H32B . 0.9800 ?
    C32 H32C . 0.9800 ?
    C41 H41A . 0.9800 ?
    C41 H41B . 0.9800 ?
    C41 H41C . 0.9800 ?
    C42 H42A . 0.9800 ?
    C42 H42B . 0.9800 ?
    C42 H42C . 0.9800 ?
    C43 H43A . 0.9800 ?
    C43 H43B . 0.9800 ?
    C43 H43C . 0.9800 ?
    C51 H51A . 0.9800 ?
    C51 H51B . 0.9800 ?
    C51 H51C . 0.9800 ?
    C52 H52A . 0.9800 ?
    C52 H52B . 0.9800 ?
    C52 H52C . 0.9800 ?
    C61 H61A . 0.9800 ?
    C61 H61B . 0.9800 ?
    C61 H61C . 0.9800 ?
    C62 H62A . 0.9800 ?
    C62 H62B . 0.9800 ?
    C62 H62C . 0.9800 ?
    Au1 Cl2 . 2.2711(16) ?
    Au1 Cl1 . 2.2753(15) ?
    Au1 Cl4 . 2.2772(16) ?
    Au1 Cl3 . 2.2891(14) ?
    Au2 Cl7 . 2.2779(16) ?
    Au2 Cl5 . 2.2800(15) ?
    Au2 Cl6 . 2.2841(14) ?
    Au2 Cl8 . 2.2908(14) ?
loop_
    _geom_angle_atom_site_label_1
    _geom_angle_atom_site_label_2
    _geom_angle_atom_site_label_3
    _geom_angle_site_symmetry_1
    _geom_angle_site_symmetry_3
    _geom_angle
    _geom_angle_publ_flag
    P1 S1 S2 . . 99.30(8) y
    P2 S2 S1 . . 100.59(8) y
    C2 P1 C3 . . 107.1(3) ?
    C2 P1 C1 . . 116.4(3) ?
    C3 P1 C1 . . 111.6(3) ?
    C2 P1 S1 . . 107.7(2) ?
    C3 P1 S1 . . 112.1(2) ?
    C1 P1 S1 . . 101.84(19) ?
    C5 P2 C6 . . 107.5(3) ?
    C5 P2 C4 . . 116.4(3) ?
    C6 P2 C4 . . 111.8(3) ?
    C5 P2 S2 . . 109.4(2) ?
    C6 P2 S2 . . 109.10(19) ?
    C4 P2 S2 . . 102.46(19) ?
    C12 C1 C11 . . 109.0(5) ?
    C12 C1 C13 . . 109.4(5) ?
    C11 C1 C13 . . 110.1(5) ?
    C12 C1 P1 . . 109.4(4) ?
    C11 C1 P1 . . 108.5(4) ?
    C13 C1 P1 . . 110.5(4) ?
    C21 C2 C22 . . 112.0(4) ?
    C21 C2 P1 . . 115.5(4) ?
    C22 C2 P1 . . 111.8(4) ?
    C21 C2 H2 . . 105.5 ?
    C22 C2 H2 . . 105.5 ?
    P1 C2 H2 . . 105.5 ?
    C31 C3 C32 . . 110.4(5) ?
    C31 C3 P1 . . 112.8(4) ?
    C32 C3 P1 . . 112.7(4) ?
    C31 C3 H3 . . 106.8 ?
    C32 C3 H3 . . 106.8 ?
    P1 C3 H3 . . 106.8 ?
    C41 C4 C42 . . 109.7(5) ?
    C41 C4 C43 . . 110.7(5) ?
    C42 C4 C43 . . 108.4(5) ?
    C41 C4 P2 . . 108.4(4) ?
    C42 C4 P2 . . 109.1(4) ?
    C43 C4 P2 . . 110.4(4) ?
    C51 C5 C52 . . 113.4(5) ?
    C51 C5 P2 . . 115.7(4) ?
    C52 C5 P2 . . 111.1(4) ?
    C51 C5 H5 . . 105.2 ?
    C52 C5 H5 . . 105.2 ?
    P2 C5 H5 . . 105.2 ?
    C61 C6 C62 . . 110.7(5) ?
    C61 C6 P2 . . 112.8(4) ?
    C62 C6 P2 . . 112.0(4) ?
    C61 C6 H6 . . 107.0 ?
    C62 C6 H6 . . 107.0 ?
    P2 C6 H6 . . 107.0 ?
    C1 C11 H11A . . 109.5 ?
    C1 C11 H11B . . 109.5 ?
    H11A C11 H11B . . 109.5 ?
    C1 C11 H11C . . 109.5 ?
    H11A C11 H11C . . 109.5 ?
    H11B C11 H11C . . 109.5 ?
    C1 C12 H12A . . 109.5 ?
    C1 C12 H12B . . 109.5 ?
    H12A C12 H12B . . 109.5 ?
    C1 C12 H12C . . 109.5 ?
    H12A C12 H12C . . 109.5 ?
    H12B C12 H12C . . 109.5 ?
    C1 C13 H13A . . 109.5 ?
    C1 C13 H13B . . 109.5 ?
    H13A C13 H13B . . 109.5 ?
    C1 C13 H13C . . 109.5 ?
    H13A C13 H13C . . 109.5 ?
    H13B C13 H13C . . 109.5 ?
    C2 C21 H21A . . 109.5 ?
    C2 C21 H21B . . 109.5 ?
    H21A C21 H21B . . 109.5 ?
    C2 C21 H21C . . 109.5 ?
    H21A C21 H21C . . 109.5 ?
    H21B C21 H21C . . 109.5 ?
    C2 C22 H22A . . 109.5 ?
    C2 C22 H22B . . 109.5 ?
    H22A C22 H22B . . 109.5 ?
    C2 C22 H22C . . 109.5 ?
    H22A C22 H22C . . 109.5 ?
    H22B C22 H22C . . 109.5 ?
    C3 C31 H31A . . 109.5 ?
    C3 C31 H31B . . 109.5 ?
    H31A C31 H31B . . 109.5 ?
    C3 C31 H31C . . 109.5 ?
    H31A C31 H31C . . 109.5 ?
    H31B C31 H31C . . 109.5 ?
    C3 C32 H32A . . 109.5 ?
    C3 C32 H32B . . 109.5 ?
    H32A C32 H32B . . 109.5 ?
    C3 C32 H32C . . 109.5 ?
    H32A C32 H32C . . 109.5 ?
    H32B C32 H32C . . 109.5 ?
    C4 C41 H41A . . 109.5 ?
    C4 C41 H41B . . 109.5 ?
    H41A C41 H41B . . 109.5 ?
    C4 C41 H41C . . 109.5 ?
    H41A C41 H41C . . 109.5 ?
    H41B C41 H41C . . 109.5 ?
    C4 C42 H42A . . 109.5 ?
    C4 C42 H42B . . 109.5 ?
    H42A C42 H42B . . 109.5 ?
    C4 C42 H42C . . 109.5 ?
    H42A C42 H42C . . 109.5 ?
    H42B C42 H42C . . 109.5 ?
    C4 C43 H43A . . 109.5 ?
    C4 C43 H43B . . 109.5 ?
    H43A C43 H43B . . 109.5 ?
    C4 C43 H43C . . 109.5 ?
    H43A C43 H43C . . 109.5 ?
    H43B C43 H43C . . 109.5 ?
    C5 C51 H51A . . 109.5 ?
    C5 C51 H51B . . 109.5 ?
    H51A C51 H51B . . 109.5 ?
    C5 C51 H51C . . 109.5 ?
    H51A C51 H51C . . 109.5 ?
    H51B C51 H51C . . 109.5 ?
    C5 C52 H52A . . 109.5 ?
    C5 C52 H52B . . 109.5 ?
    H52A C52 H52B . . 109.5 ?
    C5 C52 H52C . . 109.5 ?
    H52A C52 H52C . . 109.5 ?
    H52B C52 H52C . . 109.5 ?
    C6 C61 H61A . . 109.5 ?
    C6 C61 H61B . . 109.5 ?
    H61A C61 H61B . . 109.5 ?
    C6 C61 H61C . . 109.5 ?
    H61A C61 H61C . . 109.5 ?
    H61B C61 H61C . . 109.5 ?
    C6 C62 H62A . . 109.5 ?
    C6 C62 H62B . . 109.5 ?
    H62A C62 H62B . . 109.5 ?
    C6 C62 H62C . . 109.5 ?
    H62A C62 H62C . . 109.5 ?
    H62B C62 H62C . . 109.5 ?
    Cl2 Au1 Cl1 . . 90.20(6) ?
    Cl2 Au1 Cl4 . . 179.79(7) ?
    Cl1 Au1 Cl4 . . 89.86(6) ?
    Cl2 Au1 Cl3 . . 89.42(6) ?
    Cl1 Au1 Cl3 . . 179.48(6) ?
    Cl4 Au1 Cl3 . . 90.53(6) ?
    Cl7 Au2 Cl5 . . 179.42(6) ?
    Cl7 Au2 Cl6 . . 90.55(6) ?
    Cl5 Au2 Cl6 . . 89.54(5) ?
    Cl7 Au2 Cl8 . . 90.21(6) ?
    Cl5 Au2 Cl8 . . 89.69(6) ?
    Cl6 Au2 Cl8 . . 178.88(6) ?
loop_
    _geom_torsion_atom_site_label_1
    _geom_torsion_atom_site_label_2
    _geom_torsion_atom_site_label_3
    _geom_torsion_atom_site_label_4
    _geom_torsion_site_symmetry_1
    _geom_torsion_site_symmetry_2
    _geom_torsion_site_symmetry_3
    _geom_torsion_site_symmetry_4
    _geom_torsion
    _geom_torsion_publ_flag
    P1 S1 S2 P2 . . . . 165.51(8) y
    S2 S1 P1 C2 . . . . 39.1(2) y
    S2 S1 P1 C3 . . . . -78.5(2) y
    S2 S1 P1 C1 . . . . 162.1(2) y
    S1 S2 P2 C5 . . . . -38.6(2) y
    S1 S2 P2 C6 . . . . 78.7(2) y
    S1 S2 P2 C4 . . . . -162.7(2) y
    C2 P1 C1 C12 . . . . 35.0(5) ?
    C3 P1 C1 C12 . . . . 158.3(4) ?
    S1 P1 C1 C12 . . . . -81.9(4) ?
    C2 P1 C1 C11 . . . . -83.8(4) ?
    C3 P1 C1 C11 . . . . 39.6(5) ?
    S1 P1 C1 C11 . . . . 159.4(3) ?
    C2 P1 C1 C13 . . . . 155.4(4) ?
    C3 P1 C1 C13 . . . . -81.2(5) ?
    S1 P1 C1 C13 . . . . 38.6(4) ?
    C3 P1 C2 C21 . . . . 169.5(4) ?
    C1 P1 C2 C21 . . . . -64.8(5) ?
    S1 P1 C2 C21 . . . . 48.7(5) ?
    C3 P1 C2 C22 . . . . -60.8(5) ?
    C1 P1 C2 C22 . . . . 64.9(5) ?
    S1 P1 C2 C22 . . . . 178.4(4) ?
    C2 P1 C3 C31 . . . . -173.9(4) ?
    C1 P1 C3 C31 . . . . 57.6(5) ?
    S1 P1 C3 C31 . . . . -55.9(5) ?
    C2 P1 C3 C32 . . . . -47.9(5) ?
    C1 P1 C3 C32 . . . . -176.5(4) ?
    S1 P1 C3 C32 . . . . 70.0(4) ?
    C5 P2 C4 C41 . . . . 82.6(4) ?
    C6 P2 C4 C41 . . . . -41.4(4) ?
    S2 P2 C4 C41 . . . . -158.1(3) ?
    C5 P2 C4 C42 . . . . -36.8(5) ?
    C6 P2 C4 C42 . . . . -160.9(4) ?
    S2 P2 C4 C42 . . . . 82.4(4) ?
    C5 P2 C4 C43 . . . . -155.9(4) ?
    C6 P2 C4 C43 . . . . 80.0(5) ?
    S2 P2 C4 C43 . . . . -36.7(5) ?
    C6 P2 C5 C51 . . . . -170.5(4) ?
    C4 P2 C5 C51 . . . . 63.3(5) ?
    S2 P2 C5 C51 . . . . -52.2(5) ?
    C6 P2 C5 C52 . . . . 58.3(5) ?
    C4 P2 C5 C52 . . . . -67.9(5) ?
    S2 P2 C5 C52 . . . . 176.6(4) ?
    C5 P2 C6 C61 . . . . 174.4(4) ?
    C4 P2 C6 C61 . . . . -56.7(5) ?
    S2 P2 C6 C61 . . . . 55.9(5) ?
    C5 P2 C6 C62 . . . . 48.7(5) ?
    C4 P2 C6 C62 . . . . 177.6(4) ?
    S2 P2 C6 C62 . . . . -69.8(4) ?
loop_
    _geom_hbond_atom_site_label_D
    _geom_hbond_atom_site_label_H
    _geom_hbond_atom_site_label_A
    _geom_hbond_site_symmetry_A
    _geom_hbond_distance_DH
    _geom_hbond_distance_HA
    _geom_hbond_distance_DA
    _geom_hbond_angle_DHA
    _geom_hbond_publ_flag
    C5 H5 S1 . 1.00 2.85 3.358(6) 112.3 yes
    C13 H13B S1 . 0.98 2.66 3.099(6) 107.6 yes
    C21 H21B S1 . 0.98 2.85 3.468(6) 122.2 yes
    C62 H62A S1 . 0.98 2.86 3.535(7) 126.5 yes
    C2 H2 S2 . 1.00 2.80 3.273(6) 109.8 yes
    C43 H43B S2 . 0.98 2.57 3.105(6) 114.1 yes
    C41 H41A Cl1 1_545 0.98 2.95 3.879(6) 159.1 yes
    C5 H5 Cl2 . 1.00 2.72 3.521(6) 137.8 yes
    C51 H51A Cl2 . 0.98 2.89 3.567(6) 126.8 yes
    C3 H3 Cl3 1_455 1.00 2.75 3.640(6) 148.7 yes
    C11 H11B Cl4 1_455 0.98 2.85 3.619(6) 136.0 yes
    C2 H2 Cl5 . 1.00 2.58 3.439(6) 143.4 yes
    C6 H6 Cl8 1_655 1.00 2.73 3.600(6) 146.3 yes
    C6 H6 Au2 1_655 1.00 3.25 3.851(6) 120.5 yes
_shelx_space_group_comment
;
The symmetry employed for this shelxl refinement is uniquely defined
by the following loop, which should always be used as a source of
symmetry information in preference to the above space-group names.
They are only intended as comments.
;
_shelx_estimated_absorpt_T_min     0.266
_shelx_estimated_absorpt_T_max     0.915
_shelx_hkl_file
;
   0   0   2 56854.9 1216.62
   0   0  -2 54571.6 1169.85
   0   0   2 55062.2 1160.42
   0   0  -2 54113.1 1167.94
   0   0   2 56915.1 1171.48
   0   0   2 56884.4 1222.01
   0   0   2 54643.9 1219.26
   0   0   2 56063.1 1168.52
   0   0  -2 54972.7 1104.04
   0   0   2 55316.7 1165.85
   0   0  -2 55164.2 1212.64
   0   0  -2 56097.7 1221.76
   0   0   2 56284.1 1101.77
   0   0  -2 54621.3 1213.23
   0   0   2 53684.1 1081.52
   0   0   2 56353.3 1208.95
   0   0  -2 54431.8 1079.80
   0   0  -2 53718.3 1164.04
   0   0  -2 54959.8 1201.26
   0   0  -2 53516.1 1158.56
   0   0  -2 55107.5 1228.33
   0   0   3 8.53061 91.7937
   0   0   3 85.1725 82.9880
   0   0   3-24.2811 83.8135
   0   0   3 118.695 120.345
   0   0  -3-136.186 114.544
   0   0   3-140.346 147.441
   0   0  -3 102.369 130.374
   0   0  -3-16.7692 71.6842
   0   0  -3-30.2756 108.161
   0   0  -3-27.1620 101.160
   0   0   3 38.6213 63.9660
   0   0   3-28.6433 88.6850
   0   0  -3 36.1074 107.897
   0   0   3-65.3985 126.302
   0   0   3-92.3025 105.839
   0   0  -3-53.3560 98.3829
   0   0  -3 101.932 88.7704
   0   0  -3-92.2376 91.8012
   0   0  -3 15.2168 79.6944
   0   0  -3 40.8522 74.2912
   0   0   3 141.716 128.498
   0   0   4 583.743 152.905
   0   0   4 892.868 165.053
   0   0   4 868.373 188.042
   0   0  -4 980.713 113.155
   0   0   4 843.027 128.731
   0   0   4 734.192 162.326
   0   0  -4 920.826 198.269
   0   0   4 1020.28 179.268
   0   0  -4 862.605 164.509
   0   0  -4 1012.51 171.577
   0   0  -4 945.102 181.905
   0   0  -4 1192.95 201.203
   0   0  -4 952.495 219.215
   0   0   4 1010.84 157.015
   0   0   4 848.577 213.712
   0   0   4 900.901 96.9716
   0   0  -4 1215.14 206.287
   0   0   4 741.821 165.966
   0   0   4 1166.01 197.999
   0   0  -4 1040.42 148.691
   0   0  -4 958.299 140.679
   0   0  -4 948.235 199.855
   0   0  -4 1001.99 172.507
   0   0   5 1094.00 159.679
   0   0  -5 1041.20 159.641
   0   0  -5 1059.02 163.202
   0   0  -5 1079.51 224.018
   0   0   5 967.620 164.726
   0   0   5 765.631 180.236
   0   0  -5 1026.16 223.534
   0   0  -5 1016.08 123.234
   0   0   5 1144.87 238.374
   0   0  -5 1119.00 192.387
   0   0   5 1218.39 221.428
   0   0  -5 1382.26 239.745
   0   0   5 911.665 105.394
   0   0  -5 1040.41 199.508
   0   0  -5 1041.90 249.250
   0   0  -5 788.114 192.836
   0   0   5 818.671 172.116
   0   0   5 790.771 186.557
   0   0  -5 919.779 172.969
   0   0  -5 923.216 208.223
   0   0   5 955.769 171.060
   0   0   5 1130.53 220.730
   0   0   6 18755.6 857.159
   0   0  -6 16671.3 765.223
   0   0  -6 17298.2 701.555
   0   0   6 16702.9 639.262
   0   0  -6 17378.8 777.255
   0   0   6 16543.9 766.664
   0   0   6 16606.2 512.584
   0   0  -6 18899.7 859.438
   0   0   6 17068.1 765.900
   0   0   6 16875.2 767.144
   0   0  -6 17489.8 788.566
   0   0  -6 18415.7 900.201
   0   0   6 17889.9 680.417
   0   0  -6 17833.3 680.244
   0   0   6 17763.4 872.622
   0   0  -6 18476.0 798.449
   0   0   6 17785.3 782.871
   0   0   7 2614.01 277.520
   0   0  -7 2346.45 398.303
   0   0   7 2280.42 177.383
   0   0  -7 2642.34 386.247
   0   0  -7 2422.88 263.798
   0   0   7 2489.01 336.664
   0   0   7 2196.94 353.284
   0   0  -7 2675.79 335.112
   0   0   7 2562.64 257.281
   0   0   7 2726.17 347.662
   0   0   7 2885.49 345.711
   0   0  -7 2471.71 284.401
   0   0   7 2815.99 354.791
   0   0   8 30780.5 1216.28
   0   0  -8 31244.7 1369.97
   0   0   8 30840.7 1302.83
   0   0   8 29967.3 999.463
   0   0   8 29794.7 1050.60
   0   0   8 31354.7 1226.03
   0   0   8 26575.1 760.230
   0   0   8 29868.0 1211.33
   0   0  -8 32281.5 1323.01
   0   0  -8 29109.0 1030.47
   0   0  -8 30688.6 1091.17
   0   0   8 29699.8 1308.84
   0   0  -8 31214.2 1238.33
   0   0  -9 4036.91 468.881
   0   0   9 4273.66 363.175
   0   0   9 4058.43 518.795
   0   0   9 4103.91 452.165
   0   0  -9 4261.18 544.047
   0   0   9 3927.22 450.511
   0   0  -9 3904.45 552.712
   0   0   9 3771.53 502.617
   0   0   9 4212.61 400.527
   0   0  -9 4457.24 388.405
   0   0   9 3291.94 223.888
   0   0   9 3788.24 448.752
   0   0 -10 5082.16 557.466
   0   0  10 5602.85 604.675
   0   0  10 6241.41 658.787
   0   0 -10 5540.67 606.087
   0   0  10 5631.67 564.119
   0   0 -10 5951.39 685.335
   0   0  10 6099.59 597.217
   0   0  10 5496.78 567.854
   0   0  10 5705.14 477.976
   0   0  11 544.395 292.408
   0   0 -11 745.524 376.087
   0   0  11 516.470 271.085
   0   0 -11 797.794 337.041
   0   0  11 411.029 250.576
   0   0  11 347.598 223.028
   0   0  11 284.011 209.697
   0   0 -11 515.649 236.311
   0   0  11 236.762 148.798
   0   0 -12 780.305 274.497
   0   0  12 692.086 231.437
   0   0  12 726.211 300.181
   0   0 -12 857.899 315.094
   0   0 -12 848.693 381.870
   0   0  12 284.715 248.462
   0   0  12 690.534 303.995
   0   0  12 725.958 278.402
   0   0  12 701.211 266.950
   0   0 -13 217.446 359.181
   0   0  13 358.384 255.543
   0   0  13-47.7499 187.080
   0   0  13 125.142 236.667
   0   0  13-207.104 236.631
   0   0  13 200.612 273.464
   0   0 -13-241.817 354.494
   0   0  13 240.553 167.706
   0   0 -13 167.368 206.225
   0   0 -13 57.6957 205.593
   0   0 -14 7602.34 810.006
   0   0 -14 8411.96 942.756
   0   0  14 7461.56 777.565
   0   0  14 9834.71 886.079
   0   0  14 8546.07 855.963
   0   0  14 9653.92 989.269
   0   0 -14 8276.43 924.029
   0   0  14 8105.12 870.348
   0   0 -14 9111.74 1008.28
   0   0 -15 2106.62 515.189
   0   0  15 2346.51 541.254
   0   0  15 2287.66 512.742
   0   0 -15 2762.78 617.517
   0   0  15 2685.37 487.349
   0   0  15 2430.48 513.175
   0   0 -15 2380.86 487.574
   0   0  15 1676.46 400.590
   0   0 -15 2595.88 567.016
   0   0  16 2977.74 546.646
   0   0  16 2296.83 530.940
   0   0 -16 2078.00 491.349
   0   0  16 2119.27 548.620
   0   0  16 2084.48 459.508
   0   0  16 2313.06 521.635
   0   0 -16 1569.79 459.265
   0   0 -16 1578.47 519.114
   0   0 -16 1874.07 550.538
   0   0 -17 856.861 340.922
   0   0 -17 1135.93 489.645
   0   0  17 1241.56 431.056
   0   0  17 1217.33 405.941
   0   0  17 479.821 273.265
   0   0  17 1245.77 417.894
   0   0  17 1181.32 485.100
   0   0 -17 619.442 364.783
   0   0  18 48.9299 239.839
   0   0  18-399.460 313.116
   0   0 -18 370.219 277.612
   0   0  18-88.7168 216.144
   0   0  18 23.8639 234.170
   0  -1  18 166.795 269.162
   0  -1  18 888.996 394.261
   0   1 -17 1419.94 500.265
   0  -1  17 1421.76 399.861
   0   1 -17 1161.96 415.293
   0  -1  17 1276.23 477.057
   0  -1  17 1948.96 488.740
   0  -1  17 891.213 364.997
   0  -1  17 1669.94 490.791
   0  -1  16 519.724 303.651
   0  -1  16 709.297 366.478
   0  -1  16 980.203 351.532
   0  -1  16 1097.90 445.163
   0   1 -16 684.985 370.471
   0   1 -16 508.837 295.918
   0  -1  16 817.101 303.823
   0   1 -16 636.862 326.043
   0   1 -16 668.513 353.548
   0   1 -15 3127.32 616.701
   0   1 -15 2206.41 548.382
   0  -1  15 2565.54 555.929
   0  -1  15 2477.35 548.089
   0   1 -15 2478.24 545.702
   0  -1  15 2280.46 497.127
   0  -1  15 3366.76 575.400
   0   1 -15 2369.89 485.061
   0  -1  15 2138.15 474.142
   0   1 -14 74.2126 278.881
   0   1 -14 455.304 271.064
   0  -1  14-93.7384 224.357
   0   1 -14 474.364 355.543
   0  -1  14 125.117 284.721
   0  -1  14 373.403 238.548
   0  -1  14 593.749 308.653
   0   1 -14-450.347 357.903
   0  -1  14 252.205 264.999
   0  -1  13 3595.29 455.092
   0  -1  13 3262.21 526.895
   0   1 -13 3103.86 601.760
   0   1 -13 2386.34 490.117
   0  -1  13 2767.88 474.371
   0   1 -13 2786.13 486.314
   0   1 -13 2760.72 535.604
   0  -1  13 3910.92 566.541
   0  -1  13 4005.45 627.612
   0  -1  13 3330.56 590.212
   0   1 -12 453.486 347.684
   0  -1  12 489.644 297.606
   0  -1  12-156.444 178.165
   0   1 -12 202.997 257.170
   0  -1  12 398.975 205.508
   0  -1  12 105.168 183.634
   0  -1  12 322.533 264.808
   0   1 -12 293.197 199.313
   0  -1  12 306.079 222.191
   0  -1  11 8031.95 733.396
   0   1 -11 7982.73 821.510
   0  -1  11 8244.51 650.753
   0  -1  11 7721.49 714.660
   0  -1  11 8134.89 789.541
   0   1 -11 8654.48 740.949
   0  -1  11 8289.96 810.633
   0   1 -11 7222.46 737.939
   0  -1  11 8145.54 723.602
   0  -1  10-13.0196 194.404
   0  -1  10 505.730 153.616
   0  -1  10 341.256 239.365
   0  -1  10 479.684 256.601
   0   1 -10 333.605 212.482
   0  -1  10 204.072 182.056
   0  -1  10 454.316 258.497
   0   1 -10 330.310 319.155
   0   1 -10 649.377 250.782
   0  -1  10 407.303 181.088
   0   1  -9 5711.85 629.634
   0  -1   9 6265.53 632.583
   0  -1   9 6319.05 585.898
   0  -1   9 5523.17 572.361
   0  -1   9 5745.35 496.526
   0  -1   9 5780.12 594.149
   0   1  -9 6941.09 651.849
   0  -1   9 6792.85 589.258
   0  -1   9 6197.57 441.904
   0   1  -9 6310.98 570.589
   0  -1   8-45.5915 145.926
   0   1  -8 257.841 189.416
   0  -1   8 264.095 182.137
   0  -1   8-34.6554 163.242
   0   1  -8 2.68200 58.0725
   0  -1   8 24.3172 169.151
   0   1  -8 33.8712 159.798
   0  -1   8 41.9002 87.7246
   0   1  -8 61.9132 198.905
   0  -1   8 32.0952 226.616
   0  -1   8-17.2004 183.314
   0   1  -7 2173.40 310.259
   0   1  -7 1591.15 305.464
   0  -1   7 1091.47 177.947
   0   1  -7 865.759 230.924
   0  -1   7 1292.29 258.768
   0  -1   7 1263.91 298.781
   0  -1   7 1290.08 294.392
   0  -1   7 1179.47 218.394
   0   1  -7 1138.81 136.468
   0  -1   7 1123.62 256.333
   0   1  -7 1477.94 237.840
   0   1  -7 1387.12 192.123
   0  -1   7 1348.72 246.210
   0   1  -6 462.637 135.120
   0  -1   6 273.445 142.344
   0  -1   6 712.940 254.181
   0   1  -6 558.023 174.194
   0  -1   6 560.689 215.381
   0  -1   6 832.949 208.113
   0   1  -6 692.919 208.155
   0   1  -6 566.707 183.343
   0  -1   6 754.046 223.985
   0  -1   6 618.986 183.501
   0   1  -6 388.592 193.728
   0   1  -6 574.657 97.9254
   0   1  -6 516.566 141.369
   0  -1   6 495.369 146.003
   0  -1   6 407.007 185.515
   0   1  -6 541.399 137.385
   0  -1   6 792.135 142.862
   0   1  -5 4953.89 362.880
   0   1  -5 5247.69 425.213
   0   1  -5 5002.50 378.624
   0   1  -5 4774.42 290.632
   0   1  -5 5579.30 394.152
   0  -1   5 4767.23 443.107
   0   1  -5 5447.50 253.452
   0   1  -5 5114.54 429.342
   0  -1   5 5082.77 369.811
   0   1  -5 5692.09 445.910
   0  -1   5 4937.09 300.714
   0   1  -5 5184.13 410.228
   0  -1   5 5547.14 388.961
   0   1  -5 4884.88 398.373
   0  -1   5 4966.88 381.410
   0  -1   5 5057.85 400.432
   0   1  -5 5559.66 457.097
   0   1  -5 5309.96 408.696
   0  -1   5 5148.14 423.392
   0   1  -5 5160.59 434.338
   0   1  -5 5332.08 381.943
   0  -1   5 5100.79 414.513
   0  -1   5 5009.31 430.026
   0  -1   5 5368.14 416.690
   0   1  -4 3197.30 183.884
   0   1  -4 3082.58 311.149
   0   1  -4 3078.94 262.757
   0   1  -4 3458.00 290.961
   0   1  -4 3094.03 217.351
   0  -1   4 3320.45 278.978
   0  -1   4 3695.70 317.314
   0   1  -4 3684.56 319.356
   0   1  -4 3554.10 346.172
   0   1  -4 3244.98 303.077
   0  -1   4 3213.91 303.800
   0  -1   4 3738.78 327.621
   0  -1   4 3130.75 278.174
   0   1  -4 3080.68 315.644
   0  -1   4 3171.48 222.861
   0  -1   4 3038.11 347.963
   0  -1   4 3518.02 340.802
   0   1  -4 2990.23 296.623
   0   1  -4 3166.45 292.805
   0  -1   4 3168.96 289.950
   0  -1   4 3025.68 285.968
   0   1  -4 3549.74 295.925
   0   1  -4 3118.19 307.750
   0   1  -4 3284.01 329.665
   0   1  -4 3224.50 274.415
   0  -1   3 18962.1 649.379
   0  -1   3 19688.1 716.662
   0   1  -3 19295.1 679.550
   0   1  -3 19813.6 651.607
   0  -1   3 19858.3 639.336
   0  -1   3 20155.9 679.870
   0   1  -3 19920.9 491.954
   0   1  -3 20471.1 652.707
   0   1  -3 19032.3 685.667
   0   1  -3 19598.1 531.810
   0   1  -3 18624.2 670.449
   0  -1   3 19921.1 548.639
   0   1  -3 20159.8 757.580
   0  -1   3 19202.4 673.242
   0   1  -3 19483.3 640.249
   0  -1   3 20114.8 748.090
   0   1  -3 20335.0 733.923
   0  -1   3 18947.7 677.048
   0  -1   3 19128.5 679.447
   0   1  -3 19250.6 676.184
   0   1  -3 20276.6 738.771
   0   1  -3 20068.9 755.277
   0   1  -3 20300.1 718.762
   0  -1   3 18712.3 636.671
   0  -1   2 1678.80 196.969
   0  -1   2 1603.72 152.594
   0   1  -2 1267.12 132.588
   0  -1   2 1266.72 114.090
   0  -1   2 1189.71 163.167
   0   1  -2 1422.66 145.466
   0   1  -2 1179.54 152.438
   0  -1   2 1498.30 169.580
   0   1  -2 1329.39 156.261
   0   1  -2 1626.01 191.062
   0   1  -2 1121.69 142.074
   0   1  -2 1354.55 175.939
   0   1  -2 1546.02 193.379
   0  -1   2 1516.21 168.482
   0   1  -2 1515.24 115.581
   0   1  -2 1392.04 148.693
   0  -1   2 1505.13 150.972
   0   1  -2 1503.59 169.430
   0   1  -2 1528.68 159.950
   0  -1   2 1300.52 171.664
   0  -1   2 1449.52 170.947
   0  -1   2 1349.55 148.093
   0   1  -2 1536.17 161.168
   0  -1   2 1438.79 178.155
   0   1  -1 13352.1 369.248
   0  -1   1 13880.4 422.042
   0  -1   1 13270.6 385.588
   0  -1   1 12720.3 413.578
   0   1  -1 13925.6 442.003
   0   1  -1 13575.5 438.692
   0   1  -1 13860.8 459.173
   0   1  -1 13883.3 429.828
   0  -1   1 14105.7 424.049
   0  -1   1 13952.7 428.983
   0   1  -1 13532.2 444.128
   0   1   2 31.9551 61.3922
   0  -1  -2-161.077 83.0233
   0  -1  -2-5.35201 65.2081
   0  -1  -2 41.7283 64.1737
   0  -1  -2 41.9914 69.9469
   0   1   2 25.1701 70.1557
   0  -1  -2 69.4790 63.5883
   0   1   2 173.168 89.0988
   0  -1  -2 65.1860 86.1444
   0   1   2-65.0934 90.0431
   0   1   2-24.6452 68.1170
   0   1   2-17.7673 70.4338
   0   1   3 13167.3 520.665
   0   1   3 13573.1 472.836
   0  -1  -3 12789.1 558.517
   0   1   3 12989.7 503.145
   0  -1  -3 13175.6 547.187
   0  -1  -3 13252.3 502.341
   0  -1  -3 13417.2 514.983
   0   1   3 13616.7 552.490
   0   1   3 12942.3 547.997
   0   1   3 13273.6 383.799
   0  -1  -3 12558.2 524.177
   0  -1  -3 12762.0 512.648
   0   1   3 13071.9 529.026
   0   1   3 13584.4 473.811
   0   1   4 6.91073 107.144
   0  -1  -4 60.8233 99.6929
   0   1   4 28.1704 109.397
   0  -1  -4 6.47074 141.092
   0  -1  -4 261.162 175.521
   0   1   4 92.0401 91.9731
   0   1   4 248.025 138.209
   0   1   4 82.5843 122.086
   0  -1  -4 218.832 100.101
   0   1   4-0.10389 81.9391
   0   1   4 165.467 117.482
   0  -1  -4 227.744 114.676
   0   1   4 261.883 132.009
   0  -1  -4 151.420 140.593
   0  -1  -4 90.9816 114.032
   0   1   4 88.6945 172.642
   0  -1  -4 173.382 120.838
   0   1   4 127.376 92.5902
   0  -1  -4-95.2866 150.218
   0   1   4 268.532 168.764
   0   1   5 7037.19 464.723
   0  -1  -5 6226.53 461.221
   0  -1  -5 7267.26 515.584
   0   1   5 6437.20 324.101
   0   1   5 6697.06 411.665
   0  -1  -5 7437.16 430.565
   0   1   5 6939.02 332.294
   0   1   5 6686.71 457.706
   0  -1  -5 7368.02 453.426
   0  -1  -5 6738.38 480.433
   0   1   5 6642.13 479.798
   0   1   5 6534.22 381.086
   0   1   5 7140.52 441.498
   0  -1  -5 6464.20 402.515
   0   1   5 6956.50 416.694
   0  -1  -5 7207.09 441.570
   0   1   5 6248.12 489.192
   0   1   5 6437.54 443.997
   0  -1  -5 6783.29 333.604
   0  -1  -5 6312.73 440.441
   0  -1  -5 7254.81 466.588
   0  -1  -6 118.575 152.046
   0  -1  -6 484.750 216.406
   0  -1  -6 161.257 130.155
   0   1   6 387.172 174.100
   0  -1  -6 376.175 151.092
   0   1   6 296.030 145.242
   0   1   6 503.525 200.868
   0  -1  -6 221.764 101.408
   0   1   6 343.859 178.579
   0  -1  -6 284.986 120.587
   0   1   6 257.094 113.310
   0   1   6 292.157 124.192
   0   1   6 127.283 188.587
   0  -1  -6 339.963 138.781
   0  -1  -6 627.682 206.467
   0   1   6 363.131 129.352
   0  -1  -6 363.129 128.638
   0   1   6 294.689 110.128
   0   1   7 14588.7 772.051
   0   1   7 14819.6 796.315
   0   1   7 14327.6 838.047
   0  -1  -7 15090.6 889.630
   0   1   7 15208.5 737.523
   0   1   7 12752.4 527.117
   0   1   7 15078.9 735.288
   0   1   7 14584.7 590.137
   0  -1  -7 12493.4 741.413
   0  -1  -7 14763.5 810.530
   0  -1  -7 13391.6 587.727
   0  -1  -7 13948.3 582.614
   0   1   7 14500.6 649.462
   0   1   8 30.4951 223.034
   0  -1  -8 260.132 129.674
   0  -1  -8 174.800 117.723
   0  -1  -8 247.688 164.230
   0  -1  -8 4.00326 173.787
   0   1   8 149.512 95.6576
   0   1   8 237.979 83.6964
   0   1   8 143.233 110.283
   0   1   8 252.577 149.245
   0   1   8 143.252 146.399
   0  -1  -8 317.117 245.344
   0   1   8 396.065 198.301
   0   1   8 19.3418 208.605
   0   1   9 211.858 131.899
   0  -1  -9 518.087 155.676
   0   1   9 379.686 195.332
   0   1   9 322.178 185.673
   0  -1  -9 392.499 310.818
   0  -1  -9 472.823 236.442
   0   1   9 203.712 208.595
   0   1   9 399.963 104.054
   0   1   9 307.657 261.699
   0  -1  -9 83.0593 185.977
   0   1   9 305.453 190.668
   0   1  10 1024.56 218.768
   0   1  10 1476.19 366.693
   0  -1 -10 1623.58 436.254
   0   1  10 989.740 260.542
   0   1  10 1170.74 329.604
   0  -1 -10 1189.11 311.765
   0  -1 -10 897.801 271.250
   0   1  10 950.379 254.541
   0   1  10 1077.26 155.503
   0   1  10 1265.70 308.824
   0   1  11 6540.95 655.216
   0   1  11 5950.94 654.383
   0  -1 -11 6064.22 633.178
   0   1  11 6005.46 607.148
   0   1  11 6393.82 487.885
   0   1  11 6396.50 706.608
   0   1  11 6411.98 625.008
   0  -1 -11 5928.16 690.680
   0  -1 -11 6440.36 765.262
   0   1  12 4648.95 608.117
   0   1  12 4860.40 454.403
   0  -1 -12 5195.53 662.063
   0  -1 -12 4682.60 587.872
   0  -1 -12 4468.60 678.661
   0   1  12 4923.91 599.970
   0   1  12 5094.19 670.711
   0   1  12 4911.76 570.353
   0   1  12 5456.78 592.991
   0  -1 -13 5514.47 739.103
   0   1  13 5448.16 621.379
   0   1  13 5482.03 615.923
   0   1  13 6367.62 786.050
   0   1  13 6651.22 727.147
   0   1  13 5864.20 694.866
   0  -1 -13 5777.47 742.272
   0  -1 -13 4495.68 699.846
   0  -1 -13 5242.74 655.310
   0   1  14 2069.74 431.695
   0   1  14 2250.07 529.439
   0  -1 -14 3027.05 572.262
   0   1  14 2263.18 443.285
   0  -1 -14 2542.83 547.884
   0   1  14 1847.38 434.013
   0  -1 -14 2192.93 469.839
   0   1  14 2852.56 501.207
   0  -1 -14 3650.20 686.008
   0   1  15 3604.66 581.267
   0   1  15 3753.91 696.545
   0  -1 -15 3317.63 616.170
   0   1  15 4048.25 644.778
   0  -1 -15 3904.72 616.814
   0  -1 -15 4574.22 714.859
   0   1  15 2869.85 486.409
   0   1  15 3427.06 591.930
   0  -1 -15 3635.43 714.157
   0   1  16 120.426 185.382
   0   1  16-17.6838 257.735
   0   1  16-36.5095 220.191
   0  -1 -16 652.033 356.547
   0  -1 -16-120.232 237.452
   0   1  16-177.683 247.887
   0  -1 -16 64.1902 211.442
   0  -1 -16-255.512 338.311
   0   1  16-141.766 281.235
   0  -1 -17 179.250 310.594
   0   1  17 315.038 281.070
   0   1  17-441.164 318.581
   0   1  17-21.5295 184.739
   0  -1 -17 227.298 275.933
   0   1  17 66.4376 230.529
   0  -1 -17 523.875 445.054
   0  -1 -17 109.364 253.418
   0   1  17-212.706 290.295
   0   1  18 78.2769 251.531
   0   1  18 189.278 224.439
   0   1  18 228.002 251.784
   0  -1 -18 669.837 386.462
   0   1  18 19.0801 222.850
   0  -2  17 389.655 312.000
   0  -2  17 124.218 259.507
   0  -2  17-248.663 264.208
   0  -2  17-326.284 273.497
   0  -2  17 211.878 285.369
   0   2 -17-420.696 383.521
   0  -2  16 436.854 262.036
   0   2 -16 662.449 417.339
   0  -2  16 255.530 265.417
   0   2 -16 354.439 273.959
   0   2 -16-137.698 255.771
   0  -2  16 70.7943 214.963
   0   2 -16-270.212 379.826
   0  -2  16 38.2619 283.779
   0  -2  16 241.899 236.352
   0  -2  15 2183.27 497.728
   0   2 -15 2606.76 515.504
   0   2 -15 1709.59 539.479
   0   2 -15 1390.35 469.009
   0  -2  15 2560.15 575.057
   0  -2  15 1563.27 454.099
   0   2 -15 1968.35 505.602
   0  -2  15 1956.22 462.163
   0  -2  15 2600.49 529.952
   0  -2  14 9318.67 990.282
   0   2 -14 10080.3 1034.21
   0  -2  14 10331.5 1028.73
   0  -2  14 9639.15 953.292
   0  -2  14 9034.94 889.891
   0   2 -14 9196.33 983.587
   0   2 -14 8999.44 877.385
   0  -2  14 10297.4 972.822
   0   2 -14 9298.77 1028.08
   0   2 -13 5508.71 676.974
   0  -2  13 5418.32 662.044
   0  -2  13 6460.05 636.971
   0  -2  13 5554.85 742.173
   0   2 -13 5837.56 769.169
   0  -2  13 5625.81 703.894
   0   2 -13 5094.48 749.456
   0   2 -13 6927.77 847.312
   0  -2  13 6446.69 790.748
   0  -2  13 5891.66 704.876
   0  -2  12 19009.7 1195.75
   0  -2  12 19820.0 1323.86
   0   2 -12 21865.5 1394.65
   0  -2  12 20568.5 1124.26
   0   2 -12 19553.4 1203.04
   0  -2  12 19937.6 1258.58
   0   2 -12 20899.0 1376.30
   0   2 -12 19401.8 1289.27
   0  -2  12 19035.6 1311.83
   0  -2  12 19951.9 1259.88
   0  -2  11 2966.08 485.165
   0  -2  11 4438.08 614.747
   0   2 -11 4314.82 610.060
   0  -2  11 3439.88 460.823
   0   2 -11 3670.08 542.263
   0  -2  11 3601.42 572.025
   0  -2  11 3764.57 522.993
   0   2 -11 3460.22 483.784
   0  -2  11 3620.98 552.198
   0   2 -10 3609.69 549.715
   0  -2  10 3286.58 329.618
   0  -2  10 4000.11 471.861
   0   2 -10 3636.62 466.113
   0  -2  10 3251.41 506.776
   0  -2  10 3046.05 510.786
   0  -2  10 3232.54 449.901
   0  -2  10 3474.68 502.756
   0   2 -10 3340.83 482.693
   0  -2  10 3500.74 482.211
   0   2  -9 63.9660 205.995
   0  -2   9 38.3920 167.764
   0  -2   9-141.434 227.307
   0  -2   9-53.4801 165.101
   0  -2   9-46.1598 180.509
   0   2  -9 153.347 259.899
   0  -2   9-63.3860 107.201
   0  -2   9 249.688 222.362
   0   2  -9 145.346 180.805
   0   2  -9 53.4291 70.4363
   0   2  -9-8.44512 95.2470
   0  -2   9-2.16633 194.368
   0  -2   8-67.7835 232.798
   0   2  -8 194.095 118.065
   0   2  -8 201.743 171.849
   0  -2   8 241.087 126.130
   0  -2   8 164.174 162.077
   0  -2   8 107.934 183.909
   0   2  -8 234.303 213.770
   0  -2   8 48.0763 153.060
   0  -2   8 208.559 143.993
   0   2  -8 84.2042 168.011
   0   2  -8 146.985 72.9809
   0  -2   8 169.122 198.662
   0  -2   7 98.2814 177.044
   0  -2   7 308.075 222.971
   0   2  -7 553.290 200.741
   0   2  -7 142.216 185.659
   0  -2   7 118.230 162.071
   0  -2   7 275.873 104.013
   0   2  -7 247.273 136.799
   0  -2   7 460.947 196.132
   0  -2   7 253.142 179.466
   0   2  -7 273.165 122.884
   0   2  -7 313.468 97.6566
   0  -2   7 329.698 178.544
   0  -2   7 198.202 221.392
   0  -2   6 32753.8 1240.28
   0  -2   6 33470.3 1308.27
   0   2  -6 32833.7 1158.63
   0   2  -6 32923.8 1172.07
   0   2  -6 32524.6 935.919
   0  -2   6 32614.5 1169.98
   0  -2   6 35202.2 1273.04
   0  -2   6 35100.6 1394.34
   0  -2   6 33453.8 1196.02
   0  -2   6 32711.1 1223.68
   0   2  -6 33745.5 869.717
   0   2  -6 31288.7 1208.76
   0  -2   6 32230.8 970.055
   0   2  -6 33379.5 1243.36
   0   2  -5 468.651 132.021
   0   2  -5 317.581 178.973
   0  -2   5 724.248 179.216
   0   2  -5 402.501 148.114
   0   2  -5 455.043 149.289
   0  -2   5 741.887 210.919
   0  -2   5 451.486 208.358
   0  -2   5 376.803 118.444
   0   2  -5 442.960 101.129
   0  -2   5 488.143 195.428
   0   2  -5 631.803 172.670
   0   2  -5 387.619 115.314
   0   2  -5 701.933 185.734
   0   2  -5 233.478 154.071
   0  -2   5 583.205 190.926
   0  -2   5 570.783 208.249
   0  -2   5 696.653 215.792
   0  -2   4 102347. 2336.48
   0  -2   4 107393. 2439.00
   0   2  -4 105001. 2430.83
   0   2  -4 104559. 2383.28
   0   2  -4 107875. 2553.69
   0   2  -4 103799. 2479.69
   0   2  -4 104070. 2556.52
   0   2  -4 103260. 2340.25
   0  -2   4 107581. 2548.12
   0  -2   4 102005. 2309.14
   0  -2   4 107149. 2488.54
   0  -2   4 103310. 2383.93
   0   2  -4 107848. 2417.69
   0   2  -4 104483. 2298.00
   0  -2   4 98596.4 2103.35
   0   2  -4 106714. 2314.35
   0   2  -4 110443. 2506.90
   0   2  -4 104575. 2066.26
   0   2  -4 106628. 2440.31
   0   2  -4 106360. 2367.43
   0  -2   4 110996. 2562.02
   0   2  -4 101330. 2089.81
   0   2  -4 108667. 2546.55
   0  -2   4 106363. 2436.20
   0   2  -3-11.7102 128.261
   0  -2   3-169.691 194.505
   0   2  -3-45.6765 92.8473
   0   2  -3 29.6890 125.304
   0  -2   3-46.1416 109.833
   0   2  -3 9.25422 98.6550
   0  -2   3 31.5399 153.471
   0  -2   3 64.0459 142.012
   0   2  -3 138.638 112.780
   0   2  -3 26.2075 108.755
   0   2  -3 157.127 136.229
   0  -2   3-55.3264 78.8326
   0  -2   3 275.467 158.964
   0  -2   3-71.4824 158.049
   0   2  -3-6.86644 103.804
   0  -2   3 80.1641 140.648
   0   2  -3 106.836 111.689
   0   2  -3 90.4157 129.518
   0   2  -3 159.244 113.448
   0  -2   3-24.8623 120.974
   0  -2   3-67.1100 166.988
   0   2  -3-0.83424 115.484
   0   2  -3 15.7730 88.0683
   0  -2   3 247.148 191.558
   0   2  -3 77.0201 107.000
   0   2  -2 9362.91 460.401
   0   2  -2 9149.08 383.320
   0  -2   2 9041.04 447.018
   0   2  -2 9275.07 408.428
   0  -2   2 9284.95 456.034
   0   2  -2 9818.33 505.685
   0   2  -2 9109.86 458.703
   0   2  -2 10283.0 495.409
   0  -2   2 8838.99 477.094
   0  -2   2 9021.40 500.124
   0   2  -2 9193.66 454.743
   0   2  -2 9788.51 454.924
   0   2  -2 9933.65 458.613
   0   2  -2 9634.16 487.260
   0   2  -2 8760.33 355.194
   0  -2   2 8658.00 454.436
   0   2  -2 9247.50 478.385
   0   2  -2 9167.92 449.599
   0  -2   2 9320.98 389.363
   0  -2   2 8995.69 474.436
   0  -2   2 9896.25 462.498
   0  -2   2 9257.05 414.357
   0  -2   2 8962.45 484.979
   0  -2   1 29.5530 102.015
   0  -2   1-2.08018 96.5105
   0  -2   1-15.2858 92.4992
   0  -2   1 164.229 96.6473
   0   2  -1 75.9458 85.4080
   0   2  -1 115.220 91.1266
   0  -2   1 101.560 110.649
   0  -2   1 23.3167 99.4978
   0   2  -1 130.411 86.7844
   0  -2   1 79.9441 127.170
   0   2  -1 122.202 97.7221
   0   2  -1 74.6735 104.776
   0   2  -1-22.9503 73.9428
   0   2  -1 30.9834 77.9907
   0  -2   1 125.071 95.5234
   0   2  -1-68.4601 114.862
   0   2  -1 136.371 88.4508
   0   2  -1 194.965 116.964
   0   2  -1 15.4871 56.4913
   0   2  -1 70.6431 79.2578
   0  -2   1 167.486 124.177
   0   2  -1 53.8738 86.6578
   0   2  -1 114.445 85.6513
   0   2  -1-14.6626 82.0383
   0  -2   0 10376.5 395.045
   0   2   0 10417.2 393.790
   0   2   0 10299.7 390.727
   0  -2   0 11038.2 404.441
   0  -2   0 10907.7 436.776
   0  -2   0 10805.9 396.761
   0  -2   0 10855.8 435.059
   0  -2   0 10883.9 374.721
   0   2   0 11003.6 430.024
   0  -2   0 10380.3 419.146
   0   2   0 10546.6 387.432
   0   2   0 10617.0 436.264
   0   2   0 10495.1 391.232
   0   2   0 10110.4 396.665
   0   2   0 10951.0 364.789
   0  -2   0 10201.6 396.026
   0   2   0 10605.0 434.896
   0   2   0 10742.2 407.180
   0   2   0 10060.4 386.689
   0   2   0 10070.4 397.176
   0   2   0 10666.9 378.607
   0  -2   0 10897.9 389.870
   0   2   0 11156.5 432.185
   0  -2   0 11408.9 381.423
   0  -2   0 10619.2 391.860
   0  -2   0 10656.2 395.268
   0  -2  -1 19.3202 85.1958
   0   2   1 71.9037 57.2740
   0   2   1 47.0869 81.7057
   0  -2  -1 17.6406 53.4016
   0  -2  -1 114.852 68.7822
   0   2   1-31.6139 74.8052
   0   2   1 52.5933 47.6265
   0  -2  -1 45.4754 71.7926
   0   2   1-11.3933 45.3941
   0   2   1 139.616 111.138
   0  -2  -1 4.58738 77.5682
   0  -2  -1 18.4219 64.7559
   0  -2  -1 102.716 108.761
   0  -2  -1 14.6993 78.8518
   0  -2  -1 50.3439 58.1174
   0   2   1 46.0744 85.6368
   0   2   2 81650.7 1748.36
   0  -2  -2 82120.2 1754.55
   0  -2  -2 84263.6 1761.24
   0  -2  -2 83139.8 1834.49
   0  -2  -2 84618.3 1782.64
   0   2   2 84740.8 1756.64
   0  -2  -2 84507.5 1761.75
   0   2   2 81686.0 1762.54
   0  -2  -2 80972.0 1748.74
   0   2   2 81789.3 1814.85
   0   2   2 77042.4 1729.14
   0  -2  -2 82011.5 1681.67
   0   2   2 83546.5 1754.31
   0   2   2 86600.4 1692.21
   0   2   3 373.060 148.872
   0  -2  -3 435.049 136.731
   0  -2  -3 655.937 151.567
   0   2   3 730.556 176.296
   0  -2  -3 584.447 221.303
   0  -2  -3 725.511 169.102
   0   2   3 583.610 163.844
   0  -2  -3 736.168 169.003
   0  -2  -3 797.825 179.478
   0   2   3 692.219 150.402
   0   2   3 782.547 143.754
   0  -2  -3 670.890 184.186
   0   2   3 809.818 180.745
   0  -2  -4 6482.78 404.103
   0  -2  -4 5732.46 403.704
   0  -2  -4 5598.61 461.548
   0  -2  -4 5826.70 389.467
   0  -2  -4 5969.65 440.072
   0   2   4 6259.73 421.517
   0   2   4 6201.61 431.587
   0   2   4 5934.22 398.787
   0   2   4 5497.66 380.518
   0   2   4 6106.43 412.576
   0  -2  -4 5930.12 394.913
   0  -2  -4 5739.89 407.691
   0   2   4 5878.19 400.423
   0  -2  -5 354.740 232.119
   0   2   5 553.588 217.403
   0   2   5 218.343 129.574
   0  -2  -5 327.152 126.066
   0   2   5 305.926 202.485
   0  -2  -5 152.186 147.900
   0   2   5 344.050 142.185
   0   2   5 344.070 103.118
   0   2   5 423.136 149.776
   0  -2  -5 390.262 132.017
   0   2   5 484.015 166.632
   0  -2  -5 197.228 165.875
   0   2   5 289.584 139.799
   0  -2  -5 555.147 190.076
   0  -2  -5 382.588 153.306
   0  -2  -6 650.729 278.541
   0  -2  -6 527.880 156.864
   0   2   6 877.250 173.523
   0   2   6 659.337 154.253
   0   2   6 778.760 173.351
   0   2   6 1080.80 244.606
   0  -2  -6 938.874 240.605
   0  -2  -6 499.075 167.899
   0   2   6 705.088 247.413
   0  -2  -6 596.574 196.314
   0   2   6 720.570 123.763
   0   2   6 797.331 156.833
   0   2   6 692.353 212.823
   0   2   7 42.6952 208.865
   0  -2  -7 240.016 197.709
   0  -2  -7 232.995 241.954
   0  -2  -7 92.2163 157.825
   0   2   7 266.199 138.386
   0  -2  -7 497.045 111.116
   0   2   7 368.805 129.945
   0   2   7 372.706 171.309
   0   2   7 370.645 123.904
   0   2   7 150.225 159.245
   0   2   7 216.565 189.429
   0   2   7 204.303 122.089
   0  -2  -8 13963.0 819.417
   0   2   8 12382.5 850.905
   0   2   8 13257.6 557.989
   0   2   8 14379.6 746.255
   0   2   8 13541.4 727.725
   0   2   8 13054.0 793.739
   0  -2  -8 12836.8 877.006
   0  -2  -8 13031.1 834.625
   0  -2  -8 13047.4 548.777
   0   2   8 13998.4 808.809
   0   2   8 12413.6 589.578
   0   2   9 2860.64 454.313
   0   2   9 2754.55 399.849
   0  -2  -9 2124.24 352.040
   0   2   9 3016.95 413.557
   0  -2  -9 2165.23 236.043
   0   2   9 2559.62 257.682
   0  -2  -9 2720.91 421.043
   0  -2  -9 2375.86 428.728
   0   2   9 2214.62 326.659
   0   2   9 2203.59 261.027
   0   2   9 2552.68 343.213
   0   2  10 42740.2 1666.54
   0   2  10 41144.0 1232.77
   0   2  10 43997.4 1567.04
   0  -2 -10 43212.2 1705.86
   0   2  10 43362.6 1559.22
   0   2  10 35742.6 1184.87
   0   2  10 44257.5 1696.12
   0  -2 -10 40570.6 1237.17
   0   2  10 43477.7 1800.94
   0  -2 -10 45288.8 1775.93
   0  -2 -10 43432.3 1868.26
   0   2  11 2599.28 432.498
   0   2  11 2015.37 242.225
   0  -2 -11 2808.45 474.589
   0   2  11 2325.66 414.698
   0  -2 -11 1939.33 450.367
   0  -2 -11 2648.49 294.581
   0   2  11 2314.45 369.237
   0   2  11 2571.14 399.519
   0   2  11 2183.00 271.753
   0   2  11 2047.77 436.413
   0  -2 -11 2541.73 445.648
   0   2  12 6738.99 722.018
   0   2  12 5822.14 443.094
   0   2  12 5920.67 725.099
   0   2  12 5888.52 658.705
   0   2  12 6584.62 630.019
   0  -2 -12 6380.33 807.937
   0  -2 -12 6251.26 689.702
   0   2  12 6800.01 637.405
   0  -2 -12 5937.88 696.182
   0  -2 -13 754.595 304.516
   0   2  13 662.273 273.971
   0   2  13 1223.92 434.533
   0  -2 -13 573.200 294.359
   0   2  13 835.164 279.610
   0  -2 -13 508.668 265.854
   0   2  13 741.139 276.637
   0   2  13 857.404 329.291
   0  -2 -13 581.315 312.402
   0   2  14 75.6110 214.349
   0  -2 -14 48.1094 223.240
   0  -2 -14-312.133 370.844
   0  -2 -14 233.613 274.445
   0  -2 -14-186.351 283.020
   0   2  14 91.9012 201.748
   0   2  14-24.9114 207.453
   0   2  14-125.142 233.241
   0   2  14 198.246 221.710
   0   2  15-58.0783 170.840
   0   2  15 31.3841 233.906
   0   2  15 312.111 243.167
   0  -2 -15-107.022 249.803
   0  -2 -15 161.311 337.559
   0   2  15 41.0915 249.440
   0   2  15 212.270 218.924
   0  -2 -15 206.186 288.588
   0  -2 -15-59.6481 198.046
   0   2  16 1288.17 393.740
   0  -2 -16 1486.55 543.381
   0   2  16 2057.61 430.616
   0  -2 -16 1134.49 435.813
   0   2  16 1194.92 358.880
   0   2  16 1967.91 511.871
   0  -2 -16 1475.46 411.817
   0   2  16 1510.84 468.020
   0  -2 -16 1008.95 397.527
   0   2  17 1138.03 412.783
   0  -2 -17 1275.94 438.733
   0  -2 -17 1788.02 476.223
   0   2  17 1906.76 451.678
   0   2  17 1297.50 477.534
   0   2  17 1574.75 404.261
   0  -2 -17 2058.14 573.409
   0  -2 -17 1354.84 533.247
   0   2  17 1162.67 389.628
   0  -2 -18 966.775 384.638
   0   2  18 2763.73 605.874
   0   2  18 2375.00 567.654
   0  -3  17 1428.67 495.621
   0   3 -17 1128.51 510.946
   0  -3  16 224.086 259.342
   0   3 -16 466.480 369.127
   0  -3  16 629.147 314.289
   0  -3  16 850.487 367.099
   0   3 -16 755.659 419.101
   0  -3  16 152.130 317.613
   0   3 -16 738.681 350.162
   0   3 -16 839.477 356.557
   0  -3  16 998.849 393.044
   0   3 -15 3292.51 560.218
   0  -3  15 3312.46 643.914
   0  -3  15 3402.52 665.791
   0   3 -15 2306.14 521.335
   0   3 -15 3067.28 636.259
   0  -3  15 2373.32 488.841
   0  -3  15 2792.54 565.986
   0   3 -15 2826.58 613.238
   0  -3  15 3285.96 603.129
   0  -3  14 597.211 280.337
   0   3 -14 1926.39 479.477
   0  -3  14 1585.39 458.604
   0   3 -14 1778.45 475.780
   0  -3  14 1172.14 406.069
   0   3 -14 2093.32 534.252
   0  -3  14 1271.88 373.306
   0   3 -14 1423.26 367.444
   0  -3  14 1829.04 466.102
   0   3 -13 3739.80 559.686
   0  -3  13 4542.61 706.608
   0   3 -13 6018.58 774.815
   0  -3  13 3487.90 563.019
   0  -3  13 3814.74 610.053
   0   3 -13 4913.09 683.479
   0   3 -13 4244.62 678.288
   0  -3  13 5308.11 678.637
   0  -3  13 4469.69 654.891
   0   3 -12 139.072 272.490
   0  -3  12 61.2059 213.961
   0  -3  12 78.0877 211.240
   0  -3  12 125.476 245.501
   0  -3  12 68.1929 173.818
   0   3 -12-7.51445 249.743
   0  -3  12 410.050 263.849
   0   3 -12 410.372 287.719
   0   3 -12 332.120 216.078
   0  -3  12 119.597 241.623
   0  -3  11 1146.79 353.075
   0  -3  11 1130.59 349.021
   0   3 -11 847.700 258.861
   0  -3  11 888.539 309.930
   0  -3  11 1223.99 313.403
   0  -3  11 1417.11 344.830
   0   3 -11 783.210 289.390
   0  -3  11 1565.35 359.069
   0   3 -11 819.990 326.409
   0   3 -10 154.196 198.923
   0  -3  10-110.148 248.454
   0  -3  10 74.0923 219.364
   0  -3  10 266.439 247.270
   0   3 -10 63.7188 262.897
   0  -3  10 391.013 247.182
   0  -3  10-151.377 208.960
   0  -3  10-107.504 243.827
   0   3 -10-13.7696 119.327
   0   3 -10 77.9426 74.9499
   0   3 -10-98.1694 227.618
   0   3  -9 8015.90 702.513
   0   3  -9 7229.20 386.874
   0   3  -9 7580.01 470.136
   0  -3   9 7823.56 669.690
   0   3  -9 7828.97 642.979
   0  -3   9 8373.69 715.211
   0  -3   9 7139.60 661.904
   0   3  -9 8730.27 761.265
   0  -3   9 7752.83 741.036
   0  -3   9 7397.76 639.586
   0  -3   9 8686.67 733.672
   0  -3   9 7871.11 488.976
   0   3  -8 441.578 127.972
   0  -3   8 392.996 235.531
   0  -3   8 320.781 209.696
   0   3  -8 496.644 136.026
   0   3  -8 727.938 243.779
   0  -3   8-2.35202 213.807
   0   3  -8 122.316 205.948
   0  -3   8 206.975 187.037
   0  -3   8 753.444 295.392
   0  -3   8 343.760 230.713
   0  -3   8 399.940 195.046
   0   3  -8 78.2677 143.635
   0  -3   8 116.302 88.7088
   0  -3   7 13231.2 916.552
   0  -3   7 11956.6 797.820
   0   3  -7 13210.5 812.027
   0  -3   7 13128.4 828.521
   0   3  -7 12861.4 741.445
   0   3  -7 14355.9 831.010
   0  -3   7 13256.1 770.942
   0  -3   7 13106.3 596.826
   0   3  -7 12705.8 575.206
   0  -3   7 13059.5 797.485
   0   3  -7 12952.0 533.822
   0  -3   7 13825.6 893.262
   0  -3   7 12502.8 789.417
   0   3  -6 2442.27 237.083
   0  -3   6 2336.42 323.207
   0  -3   6 2268.52 317.333
   0  -3   6 2423.48 389.433
   0  -3   6 2307.69 363.850
   0  -3   6 2210.73 230.154
   0  -3   6 3329.03 398.338
   0   3  -6 2324.80 324.194
   0  -3   6 2332.45 396.541
   0   3  -6 2332.64 333.376
   0  -3   6 2179.21 347.191
   0   3  -6 2469.58 312.017
   0   3  -6 2301.05 220.884
   0  -3   5 21013.4 933.096
   0  -3   5 20024.2 970.006
   0  -3   5 21596.3 1028.98
   0   3  -5 20545.7 875.665
   0  -3   5 20215.9 946.813
   0   3  -5 19702.1 688.416
   0  -3   5 19569.3 858.922
   0   3  -5 20497.0 847.293
   0  -3   5 20462.4 999.078
   0  -3   5 19605.7 857.271
   0   3  -5 20009.8 686.722
   0   3  -5 20364.3 838.138
   0   3  -5 20416.9 859.733
   0  -3   5 19981.6 930.436
   0   3  -4 725.472 183.741
   0  -3   4 673.811 222.418
   0   3  -4 622.470 151.812
   0   3  -4 845.327 153.514
   0  -3   4 684.492 182.881
   0   3  -4 723.919 167.717
   0   3  -4 763.039 193.333
   0   3  -4 827.959 169.745
   0  -3   4 750.963 268.383
   0  -3   4 704.825 226.955
   0  -3   4 393.955 197.363
   0  -3   4 769.347 234.468
   0  -3   4 319.141 190.785
   0  -3   4 606.328 217.004
   0  -3   4 777.785 248.710
   0  -3   4 638.229 160.927
   0   3  -4 637.302 191.786
   0  -3   3 4223.45 365.275
   0  -3   3 3823.06 365.005
   0   3  -3 3650.71 260.784
   0   3  -3 3801.29 344.887
   0  -3   3 3747.13 400.326
   0   3  -3 3922.88 348.022
   0   3  -3 3940.74 353.383
   0  -3   3 4315.96 402.992
   0   3  -3 3724.69 283.779
   0   3  -3 4241.13 408.969
   0   3  -3 3992.27 373.336
   0   3  -3 4183.47 358.025
   0  -3   3 4268.44 375.450
   0   3  -3 3778.82 366.040
   0   3  -3 4341.30 393.998
   0   3  -3 3591.20 344.842
   0   3  -3 3496.08 284.463
   0  -3   3 3681.08 356.503
   0  -3   3 3493.70 292.822
   0  -3   3 3460.67 350.564
   0  -3   3 4262.88 390.517
   0   3  -3 4014.38 363.948
   0   3  -3 3756.80 304.895
   0  -3   3 3776.94 319.887
   0   3  -2 91.5141 132.660
   0  -3   2 99.0608 140.218
   0  -3   2 110.271 171.692
   0  -3   2 90.6260 156.444
   0   3  -2 55.8542 98.6631
   0   3  -2-99.3731 168.886
   0   3  -2 31.0526 99.8699
   0  -3   2 19.2448 124.933
   0  -3   2 102.233 105.196
   0   3  -2 105.712 128.608
   0   3  -2 111.299 116.167
   0  -3   2 53.6518 167.447
   0   3  -2 92.6163 94.9712
   0  -3   2 216.105 171.113
   0   3  -2-81.3889 140.245
   0  -3   2 92.4455 126.804
   0   3  -2-104.370 88.3832
   0   3  -2 165.315 133.148
   0   3  -2 209.570 118.703
   0   3  -2 74.7819 134.571
   0  -3   2 120.102 164.950
   0  -3   2-10.9494 146.889
   0   3  -2-52.0816 138.544
   0  -3   2 48.5762 153.985
   0   3  -1 17523.8 731.608
   0   3  -1 17639.9 676.979
   0  -3   1 17103.4 665.481
   0   3  -1 16864.0 520.149
   0   3  -1 17972.1 680.855
   0   3  -1 17641.3 675.381
   0  -3   1 17359.7 669.896
   0  -3   1 16824.5 706.807
   0   3  -1 17431.0 635.123
   0   3  -1 17553.2 670.943
   0  -3   1 17229.1 678.756
   0   3  -1 17871.1 717.276
   0   3  -1 18032.4 611.169
   0   3  -1 17192.8 650.263
   0  -3   1 17822.5 655.549
   0   3  -1 18360.7 702.143
   0   3  -1 17654.3 683.963
   0  -3   1 17745.4 728.596
   0   3  -1 18173.4 731.025
   0  -3   1 17483.7 676.371
   0  -3   1 18870.6 682.080
   0  -3   1 16874.4 716.450
   0   3  -1 17524.2 634.262
   0   3  -1 17123.0 708.022
   0   3  -1 17042.4 685.158
   0  -3   0 49.3897 112.846
   0   3   0 91.8674 139.367
   0   3   0-95.3208 143.121
   0  -3   0 166.645 167.577
   0  -3   0-33.6129 127.084
   0   3   0 133.245 102.157
   0   3   0 189.661 126.854
   0   3   0 32.2902 108.660
   0   3   0-53.4542 86.9215
   0  -3   0 68.3125 112.082
   0   3   0 68.6572 112.325
   0  -3   0-80.9882 125.776
   0   3   0 43.6815 128.972
   0   3   0 25.5173 105.186
   0   3   0-128.150 128.863
   0   3   0-58.5989 131.798
   0  -3   0-93.8234 116.364
   0   3   0-63.4885 172.895
   0  -3   0 206.816 123.391
   0   3   0 118.075 118.663
   0   3   0-22.6397 144.432
   0  -3   0-104.566 126.195
   0  -3   0 17.6975 148.290
   0  -3  -1 27210.6 726.966
   0   3   1 27435.4 875.580
   0   3   1 27558.8 676.272
   0   3   1 28286.2 890.503
   0  -3  -1 28706.5 814.784
   0  -3  -1 27541.5 873.376
   0  -3  -1 28051.3 934.904
   0   3   1 26173.0 817.510
   0  -3  -1 27940.7 700.797
   0   3   1 26814.3 793.031
   0   3   1 28733.8 845.241
   0   3   1 29123.1 776.588
   0  -3  -1 26289.3 856.606
   0  -3  -1 26841.8 772.998
   0  -3  -1 27064.4 834.432
   0   3   1 27473.3 733.321
   0  -3  -1 27190.4 834.588
   0  -3  -1 27786.7 865.311
   0  -3  -1 27147.7 718.839
   0   3   1 27653.2 732.102
   0  -3  -1 28193.0 894.180
   0   3   2 357.162 220.786
   0  -3  -2 1.24688 85.3180
   0   3   2 40.1988 142.675
   0  -3  -2 167.787 173.740
   0  -3  -2-24.8734 70.2042
   0   3   2-53.7055 115.098
   0   3   2 30.4492 134.746
   0  -3  -2 136.611 83.9713
   0  -3  -2-0.58230 94.0381
   0  -3  -2 144.100 171.425
   0  -3  -2 58.9171 128.058
   0   3   2 107.859 110.727
   0   3   2 128.005 116.438
   0   3   2 52.1449 78.6032
   0   3   2-84.2719 71.7551
   0  -3  -2 134.533 129.614
   0  -3  -3 3250.43 345.448
   0  -3  -3 2775.50 147.838
   0   3   3 3165.33 284.492
   0  -3  -3 2287.92 281.379
   0  -3  -3 3420.81 309.308
   0   3   3 3068.42 300.100
   0  -3  -3 3085.99 262.933
   0   3   3 2453.80 325.276
   0   3   3 2975.48 299.886
   0   3   3 3108.60 156.517
   0   3   3 3044.89 296.250
   0  -3  -3 2841.11 283.360
   0   3   3 2871.43 244.980
   0  -3  -3 3203.21 282.356
   0  -3  -3 2769.82 296.323
   0   3   3 3336.54 303.773
   0   3   4 105.097 89.4347
   0  -3  -4 9.60741 175.294
   0  -3  -4 156.327 162.724
   0   3   4-17.7036 142.400
   0  -3  -4 121.981 184.978
   0  -3  -4-68.5591 127.024
   0  -3  -4 56.6102 108.993
   0  -3  -4 281.613 169.786
   0   3   4 87.0160 123.473
   0   3   4-37.5447 151.078
   0  -3  -4-22.6898 114.971
   0   3   4 165.413 127.733
   0   3   4 115.174 166.834
   0  -3  -5 1846.70 275.218
   0   3   5 1984.41 296.609
   0  -3  -5 2272.52 281.109
   0  -3  -5 1508.13 288.005
   0  -3  -5 2178.24 347.543
   0  -3  -5 2073.06 267.418
   0   3   5 2067.43 272.554
   0   3   5 2123.47 259.515
   0   3   5 1891.43 285.719
   0  -3  -5 1645.60 278.803
   0   3   5 1961.30 317.349
   0  -3  -5 2568.77 295.526
   0   3   5 1791.64 287.013
   0  -3  -6 945.877 262.207
   0  -3  -6 1142.84 245.892
   0   3   6 1071.11 199.411
   0  -3  -6 594.245 233.838
   0   3   6 1042.55 200.862
   0   3   6 1105.64 242.479
   0   3   6 1435.80 265.576
   0   3   6 1373.51 298.686
   0   3   7 13202.6 832.007
   0  -3  -7 13429.4 721.990
   0  -3  -7 13676.7 860.305
   0   3   7 13740.6 687.130
   0  -3  -7 13561.4 800.300
   0  -3  -7 12406.3 765.506
   0   3   7 14028.7 690.982
   0   3   7 13864.6 534.483
   0   3   7 13730.7 763.643
   0   3   7 13564.5 648.614
   0  -3  -8 2309.12 363.880
   0   3   8 2440.21 294.648
   0   3   8 2659.43 380.168
   0   3   8 2802.18 332.587
   0  -3  -8 2838.18 397.486
   0   3   8 2792.88 432.669
   0   3   8 2242.05 218.997
   0   3   8 2237.35 357.700
   0  -3  -8 2205.76 179.116
   0  -3  -8 1694.05 398.529
   0   3   8 2685.17 321.004
   0   3   9 25871.7 1003.19
   0   3   9 26450.2 843.605
   0  -3  -9 28470.0 1284.74
   0   3   9 26460.9 1106.26
   0  -3  -9 24222.6 761.247
   0   3   9 26802.0 1214.35
   0   3   9 24904.1 1212.60
   0   3   9 26048.4 1100.25
   0  -3  -9 26606.3 1292.54
   0  -3  -9 25285.3 1329.55
   0   3   9 26996.6 1324.63
   0   3  10 2755.74 413.862
   0   3  10 2642.21 362.193
   0  -3 -10 3076.64 489.481
   0   3  10 3236.30 508.587
   0   3  10 2358.66 304.504
   0  -3 -10 2946.94 463.677
   0  -3 -10 2003.51 428.971
   0   3  10 3028.41 442.272
   0   3  10 2431.58 252.225
   0  -3 -10 2709.18 238.408
   0   3  10 3066.40 391.494
   0   3  11 2710.79 324.743
   0  -3 -11 2520.89 514.324
   0  -3 -11 2661.07 255.911
   0   3  11 3274.95 468.316
   0   3  11 3200.10 432.159
   0   3  11 3092.63 295.916
   0  -3 -11 3177.71 528.916
   0  -3 -11 3492.02 505.452
   0   3  11 3449.30 497.048
   0   3  11 3290.97 436.832
   0   3  11 2680.95 489.054
   0   3  12 70.0371 185.965
   0   3  12 96.5402 287.404
   0   3  12-138.907 196.562
   0   3  12-290.372 254.939
   0  -3 -12 267.805 267.240
   0   3  12 366.155 215.677
   0  -3 -12 238.836 247.319
   0  -3 -12 103.275 272.008
   0   3  12-12.1316 112.685
   0  -3 -12 75.3511 305.522
   0   3  13 689.492 251.645
   0   3  13 475.725 253.803
   0  -3 -13 1249.04 392.844
   0   3  13 1652.82 399.320
   0  -3 -13 153.846 323.460
   0   3  13 693.110 270.149
   0   3  13 818.698 271.557
   0  -3 -13 957.777 334.865
   0  -3 -13 591.359 269.751
   0  -3 -14 1574.32 445.557
   0   3  14 1172.74 293.160
   0  -3 -14 2048.67 500.708
   0   3  14 1822.42 439.073
   0   3  14 2021.50 514.117
   0   3  14 1121.67 330.170
   0   3  14 1316.36 354.792
   0  -3 -14 1314.93 390.983
   0  -3 -14 592.769 385.552
   0   3  15 957.773 371.493
   0  -3 -15 474.213 306.645
   0   3  15 746.668 279.035
   0  -3 -15 747.836 391.868
   0   3  15 700.288 338.180
   0   3  15 384.951 315.887
   0  -3 -15 957.120 395.757
   0   3  15 863.150 294.251
   0  -3 -15 1022.60 375.242
   0  -3 -16 2430.90 554.735
   0  -3 -16 2956.52 606.385
   0  -3 -16 1313.90 386.643
   0   3  16 2071.23 524.239
   0   3  16 3369.45 584.268
   0  -3 -16 1256.07 543.638
   0   3  16 3054.33 583.778
   0   3  16 1562.54 384.971
   0   3  16 2578.47 468.644
   0  -3 -17 5064.31 815.037
   0  -3 -17 3772.38 699.677
   0  -3 -17 3264.24 723.289
   0   3  17 4232.98 682.725
   0   3  17 3451.87 606.445
   0   3  17 4732.40 795.132
   0   3  17 4161.01 615.313
   0  -3 -17 4676.07 800.914
   0   3  17 4503.68 642.395
   0  -3 -18 383.611 288.885
   0   3  18 13.8149 216.760
   0   3  18-53.3516 223.321
   0   4 -16 2497.34 606.528
   0   4 -16 3906.95 703.464
   0  -4  16 3053.54 638.794
   0   4 -16 2743.20 616.177
   0  -4  16 2001.11 566.881
   0  -4  16 3093.86 675.319
   0   4 -15 690.158 384.966
   0  -4  15 403.875 315.575
   0  -4  15 804.269 338.138
   0  -4  15 305.926 324.732
   0   4 -15 43.7581 224.773
   0  -4  15 730.882 365.346
   0   4 -15 712.745 372.667
   0   4 -15 460.434 280.311
   0  -4  15 890.289 385.010
   0  -4  14 141.342 218.924
   0  -4  14 420.746 310.594
   0   4 -14 179.209 283.424
   0  -4  14 7.40303 213.373
   0  -4  14 7.01886 237.066
   0   4 -14 333.706 253.169
   0   4 -14 247.518 249.010
   0   4 -14 189.441 267.583
   0  -4  14-316.896 288.914
   0  -4  13 821.045 336.903
   0   4 -13 738.632 265.071
   0   4 -13 522.145 308.050
   0  -4  13 593.915 329.484
   0  -4  13 579.416 307.458
   0  -4  13 1107.04 436.135
   0  -4  13 346.972 236.665
   0   4 -13 458.915 260.413
   0   4 -13 1129.20 416.621
   0  -4  12 1456.84 402.184
   0   4 -12 1579.59 425.338
   0  -4  12 1968.08 471.378
   0  -4  12 1451.69 378.097
   0  -4  12 1565.56 404.238
   0   4 -12 2182.47 450.676
   0   4 -12 1942.37 402.258
   0  -4  12 2026.79 414.676
   0   4 -12 1827.21 434.494
   0   4 -11 2862.03 455.560
   0   4 -11 2655.09 482.697
   0  -4  11 2369.69 431.071
   0   4 -11 3278.23 532.251
   0  -4  11 2419.43 446.965
   0  -4  11 2940.37 489.154
   0   4 -11 2052.08 454.824
   0  -4  11 2562.41 494.788
   0  -4  11 2651.06 496.511
   0  -4  11 2372.30 479.986
   0  -4  10 9539.43 850.095
   0   4 -10 8652.08 519.537
   0  -4  10 10364.9 838.086
   0   4 -10 9787.75 827.184
   0  -4  10 10112.1 804.660
   0  -4  10 8821.17 801.617
   0   4 -10 9761.49 841.490
   0  -4  10 9985.52 932.021
   0   4 -10 10406.6 792.918
   0  -4  10 10323.2 876.499
   0   4  -9 1610.48 367.721
   0  -4   9 1416.68 356.127
   0   4  -9 1859.57 344.004
   0   4  -9 1354.55 204.747
   0   4  -9 2132.28 415.425
   0  -4   9 1325.18 375.222
   0  -4   9 1535.24 336.540
   0  -4   9 2404.32 435.684
   0  -4   9 1877.56 356.641
   0  -4   9 1877.79 392.690
   0  -4   9 1631.78 401.435
   0   4  -9 1842.24 221.909
   0  -4   8 5609.69 617.863
   0   4  -8 5399.27 561.701
   0  -4   8 6184.61 670.927
   0   4  -8 7087.86 590.711
   0   4  -8 6414.51 419.913
   0   4  -8 6420.34 596.041
   0  -4   8 5895.95 567.480
   0  -4   8 6370.01 600.541
   0  -4   8 5874.24 590.616
   0  -4   8 7096.20 704.660
   0   4  -8 6798.66 417.359
   0  -4   8 6042.90 641.600
   0  -4   7 165.617 202.161
   0  -4   7 0.22595 146.415
   0   4  -7 88.7333 167.414
   0   4  -7 104.219 93.8025
   0  -4   7 186.138 218.523
   0  -4   7 190.490 201.882
   0   4  -7-24.7891 160.156
   0  -4   7 203.608 190.136
   0  -4   7 249.108 235.855
   0   4  -7 131.923 117.888
   0   4  -7 223.674 182.553
   0  -4   7 219.183 247.328
   0   4  -6 798.601 207.749
   0   4  -6 472.412 149.588
   0   4  -6 823.035 219.635
   0  -4   6 576.773 257.958
   0  -4   6 664.195 256.486
   0  -4   6 736.330 231.063
   0  -4   6 902.046 294.286
   0  -4   6 764.386 207.810
   0  -4   6 478.684 267.128
   0   4  -6 695.985 154.083
   0  -4   6 515.111 193.865
   0  -4   6 643.317 250.660
   0   4  -6 655.444 146.712
   0   4  -5 199.362 118.561
   0  -4   5 96.5003 126.715
   0  -4   5 354.107 174.236
   0   4  -5 363.185 156.540
   0  -4   5 349.151 219.919
   0  -4   5 66.2362 190.742
   0  -4   5 66.5590 200.011
   0   4  -5 218.477 159.205
   0  -4   5 406.429 216.938
   0  -4   5 246.252 235.921
   0  -4   5-60.0144 183.095
   0  -4   5 247.353 221.989
   0  -4   5 262.759 179.402
   0   4  -5 84.5682 91.6127
   0   4  -4 49959.9 1394.64
   0  -4   4 47280.1 1590.41
   0  -4   4 50420.6 1605.27
   0  -4   4 48859.0 1397.58
   0  -4   4 50209.1 1663.58
   0   4  -4 45946.3 1274.59
   0  -4   4 50314.9 1687.43
   0   4  -4 49259.9 1430.53
   0  -4   4 47988.4 1569.98
   0  -4   4 49398.1 1592.57
   0  -4   4 50460.2 1640.19
   0  -4   4 48993.4 1719.01
   0  -4   4 46065.6 1456.51
   0   4  -4 47635.2 1366.99
   0   4  -3 1280.47 193.948
   0  -4   3 1632.73 282.825
   0   4  -3 1232.39 204.539
   0   4  -3 1602.76 305.894
   0  -4   3 1661.99 285.207
   0  -4   3 1783.73 310.719
   0   4  -3 1371.51 194.917
   0  -4   3 1492.47 208.171
   0  -4   3 1191.36 213.719
   0   4  -3 1440.96 224.155
   0  -4   3 1333.75 286.008
   0  -4   3 1549.27 277.886
   0  -4   3 1572.06 295.058
   0  -4   3 1407.13 275.435
   0  -4   3 1255.94 298.760
   0   4  -2 88118.9 2161.75
   0   4  -2 94388.5 2280.83
   0   4  -2 88568.5 1918.06
   0  -4   2 95035.3 2284.31
   0  -4   2 91401.5 2362.88
   0  -4   2 91803.7 2235.02
   0   4  -2 92535.6 2234.19
   0   4  -2 92095.9 2306.39
   0  -4   2 90702.4 2238.08
   0   4  -2 93003.6 2246.31
   0   4  -2 93493.2 2326.83
   0   4  -2 91953.8 2265.40
   0  -4   2 91071.2 2285.64
   0  -4   2 91244.3 2223.50
   0   4  -2 91150.9 2129.86
   0   4  -2 95231.1 2197.61
   0  -4   2 90764.5 2219.67
   0   4  -2 89328.8 2343.39
   0   4  -2 93307.4 2240.10
   0   4  -2 85402.9 2076.62
   0  -4   2 86845.9 2281.51
   0   4  -2 94163.8 2262.73
   0  -4   2 86317.8 2166.86
   0   4  -2 93110.2 2285.70
   0   4  -1 167.467 156.211
   0   4  -1 319.327 156.691
   0   4  -1 158.524 117.033
   0   4  -1 168.436 127.361
   0   4  -1 293.646 163.227
   0   4  -1 147.848 137.952
   0   4  -1 169.240 171.919
   0  -4   1 177.766 103.658
   0   4  -1 207.353 124.349
   0  -4   1 153.591 118.003
   0  -4   1 220.061 145.798
   0   4  -1 338.590 159.981
   0   4  -1 201.553 130.962
   0   4  -1 308.937 166.386
   0   4  -1 112.682 73.5970
   0  -4   1 183.306 187.029
   0   4  -1 86.7613 106.671
   0   4  -1-18.8436 126.950
   0  -4   1 19.9555 183.248
   0  -4   1 68.4404 179.380
   0  -4   1 80.5281 147.395
   0   4  -1 211.253 115.626
   0  -4   1 369.245 151.017
   0   4  -1 80.7234 98.6438
   0  -4   0 3162.64 292.937
   0  -4   0 2931.87 279.287
   0   4   0 3193.29 340.758
   0   4   0 3403.43 297.485
   0  -4   0 3057.02 336.329
   0   4   0 2865.78 302.068
   0   4   0 3221.49 315.353
   0   4   0 3351.12 342.599
   0  -4   0 2688.70 299.090
   0   4   0 2657.90 273.331
   0  -4   0 3453.15 279.503
   0  -4   0 3273.09 321.626
   0   4   0 3308.33 270.109
   0   4   0 3184.84 333.683
   0   4   0 3442.27 297.473
   0  -4   0 2926.94 286.737
   0   4   0 3372.40 313.376
   0   4   0 3229.46 277.870
   0   4   0 3533.07 357.736
   0   4   0 3486.32 318.827
   0  -4   0 3554.11 358.296
   0  -4   0 3071.37 292.229
   0   4   0 3059.94 304.327
   0  -4  -1 46.0240 216.597
   0   4   1 214.845 209.435
   0  -4  -1 345.643 192.274
   0   4   1 19.0058 65.9948
   0   4   1-127.323 124.680
   0   4   1 0.42288 98.8288
   0   4   1 509.083 215.787
   0   4   1-85.2795 139.784
   0  -4  -1-45.1969 114.374
   0  -4  -1-24.6779 184.328
   0   4   1 105.993 100.891
   0   4   1 98.6044 167.409
   0   4   1 132.254 112.683
   0   4   1-65.5312 135.978
   0   4   1 158.459 154.933
   0  -4  -1 6.84954 122.541
   0  -4  -1-44.0394 101.857
   0  -4  -1 36.7871 118.732
   0   4   1 85.6973 151.706
   0  -4  -1 221.714 129.774
   0  -4  -1-231.264 179.944
   0   4   1 159.887 158.473
   0  -4  -1 13.5161 104.992
   0  -4  -2 2499.38 286.526
   0   4   2 2306.98 227.151
   0  -4  -2 2325.00 217.806
   0   4   2 2369.09 200.860
   0  -4  -2 1820.52 231.939
   0   4   2 2252.03 243.425
   0  -4  -2 2228.04 151.022
   0  -4  -2 2265.85 328.013
   0  -4  -2 2391.09 309.394
   0   4   2 2460.38 323.442
   0  -4  -2 3161.31 428.894
   0  -4  -2 2012.05 241.908
   0   4   2 2406.47 285.819
   0   4   2 2574.79 211.133
   0  -4  -2 2248.14 206.965
   0   4   2 2512.09 300.302
   0   4   2 1770.24 251.068
   0  -4  -2 2100.51 246.579
   0  -4  -2 2771.25 235.027
   0  -4  -2 2877.31 324.382
   0  -4  -2 2181.59 283.835
   0   4   3 1837.53 249.376
   0  -4  -3 1987.71 175.957
   0  -4  -3 2657.80 340.837
   0   4   3 2192.01 301.285
   0  -4  -3 1870.58 210.421
   0  -4  -3 2013.25 196.746
   0   4   3 2820.51 354.537
   0   4   3 2127.28 258.787
   0   4   3 1908.51 272.153
   0  -4  -3 1678.16 275.762
   0   4   3 2051.61 171.835
   0  -4  -3 2258.38 281.011
   0  -4  -3 2358.33 280.041
   0   4   3 2234.35 250.181
   0  -4  -3 2517.74 279.335
   0   4   3 2078.89 213.922
   0  -4  -4 25183.7 881.292
   0  -4  -4 28498.8 1018.26
   0   4   4 26259.4 974.624
   0   4   4 25189.0 958.642
   0   4   4 25725.2 976.608
   0   4   4 28155.7 908.919
   0  -4  -4 25498.4 969.382
   0  -4  -4 25652.7 1060.96
   0  -4  -4 27977.0 995.687
   0   4   4 25640.0 998.077
   0  -4  -4 24131.1 620.204
   0  -4  -4 25730.9 1001.41
   0   4   4 24068.3 1044.71
   0  -4  -4 26813.2 1016.39
   0   4   4 27651.1 988.690
   0  -4  -5 2550.45 363.505
   0  -4  -5 2405.86 342.968
   0   4   5 2622.93 348.288
   0   4   5 2396.15 322.993
   0  -4  -5 2480.01 292.907
   0   4   5 2890.83 337.237
   0   4   5 2509.09 327.141
   0  -4  -5 3030.15 346.910
   0   4   5 2538.28 280.524
   0  -4  -6 53586.5 1619.12
   0  -4  -6 54151.0 1702.75
   0   4   6 52836.9 1671.35
   0  -4  -6 51488.9 1745.86
   0   4   6 55033.4 1723.48
   0   4   6 52651.0 1679.67
   0   4   7 2869.80 340.244
   0  -4  -7 2656.63 371.355
   0   4   7 3462.49 418.583
   0  -4  -7 3475.00 452.003
   0  -4  -7 2447.69 378.944
   0   4   7 2963.67 340.115
   0   4   7 2412.21 377.523
   0   4   7 2683.22 418.852
   0   4   8 8198.99 555.621
   0   4   8 8928.06 572.626
   0  -4  -8 7690.94 716.194
   0   4   8 8307.95 623.237
   0  -4  -8 8510.33 672.019
   0   4   8 8452.92 431.083
   0   4   8 8696.50 711.351
   0  -4  -8 8686.14 692.963
   0   4   9 380.336 225.604
   0   4   9 262.232 142.869
   0  -4  -9 227.866 225.263
   0   4   9 280.092 256.376
   0   4   9 583.009 251.017
   0   4   9 253.091 114.867
   0  -4  -9 248.920 208.144
   0   4   9 144.272 137.344
   0  -4  -9 467.097 292.292
   0  -4  -9 160.823 46.4871
   0   4  10 1393.49 321.476
   0  -4 -10 1021.45 310.207
   0   4  10 755.383 151.595
   0   4  10 1009.18 235.618
   0  -4 -10 655.114 355.548
   0   4  10 1003.90 242.632
   0   4  10 1247.38 333.897
   0   4  10 886.797 308.558
   0  -4 -10 694.113 99.2099
   0  -4 -10 924.950 292.766
   0   4  11-123.595 287.047
   0   4  11-69.0808 115.687
   0   4  11 75.7784 215.304
   0  -4 -11 449.289 286.988
   0  -4 -11 30.2452 235.709
   0  -4 -11-47.3939 359.679
   0   4  11 145.949 151.576
   0   4  11 205.152 177.654
   0   4  11-124.631 217.256
   0   4  12 10623.8 912.986
   0  -4 -12 11602.4 945.086
   0   4  12 10905.1 791.918
   0   4  12 10912.6 990.437
   0   4  12 9411.03 496.076
   0  -4 -12 9986.44 1020.03
   0  -4 -12 10952.5 920.382
   0  -4 -12 11348.5 948.247
   0   4  12 10431.2 772.892
   0   4  12 10397.9 835.886
   0  -4 -13 575.345 334.921
   0  -4 -13 126.801 234.423
   0  -4 -13 24.7881 247.256
   0   4  13 264.524 310.927
   0   4  13 723.425 236.356
   0   4  13 401.590 220.799
   0   4  13 235.361 248.733
   0  -4 -13 382.032 257.781
   0   4  13 334.632 206.845
   0   4  14 3830.45 564.415
   0   4  14 4231.11 537.123
   0  -4 -14 3536.01 595.233
   0   4  14 4440.41 555.951
   0   4  14 4087.18 674.462
   0  -4 -14 5203.43 719.367
   0   4  14 3871.09 653.778
   0  -4 -14 3888.96 638.564
   0  -4 -14 5012.61 778.752
   0   4  15 864.971 323.939
   0   4  15 592.125 341.077
   0   4  15-188.116 217.601
   0  -4 -15 94.1327 348.007
   0  -4 -15 365.424 262.739
   0   4  15-50.8423 234.483
   0  -4 -15 154.820 220.995
   0  -4 -15 294.477 280.514
   0   4  15 368.166 191.948
   0   4  16 1587.67 411.279
   0   4  16 1433.99 369.151
   0  -4 -16 1379.45 464.553
   0  -4 -16 1205.66 420.881
   0  -4 -16 615.739 372.189
   0  -4 -16 1282.33 422.822
   0   4  16 1443.43 369.096
   0   4  16 2568.17 571.268
   0   4  16 1323.38 433.063
   0  -4 -17 322.421 279.026
   0  -4 -17 320.308 298.794
   0  -4 -17-61.7436 249.786
   0   4  17 139.328 246.630
   0   4  17 520.918 343.024
   0   4  17 156.553 206.835
   0  -4 -17 154.617 377.680
   0  -4 -18 279.202 337.842
   0   4  18 105.227 256.920
   0   5 -16-104.082 297.190
   0  -5  15 1221.68 444.590
   0  -5  15 891.732 367.309
   0   5 -15 335.414 293.869
   0   5 -15 884.192 385.423
   0  -5  15 1351.36 448.534
   0   5 -15 1182.04 416.543
   0  -5  14-187.969 198.788
   0   5 -14 217.277 239.377
   0  -5  14 997.568 392.201
   0  -5  14 250.032 280.233
   0  -5  14-500.098 362.027
   0   5 -14 306.593 268.408
   0   5 -14 28.7076 321.150
   0  -5  14-8.01520 210.256
   0   5 -14-280.767 311.532
   0  -5  13 1826.59 477.067
   0  -5  13 2057.74 479.001
   0   5 -13 2424.61 512.523
   0  -5  13 2179.37 557.637
   0  -5  13 2152.98 445.744
   0  -5  13 2812.54 554.060
   0   5 -13 2196.24 446.662
   0   5 -13 2222.55 496.197
   0   5 -13 2599.14 547.475
   0   5 -12 360.340 276.453
   0  -5  12 212.477 276.272
   0   5 -12 596.187 345.265
   0   5 -12 337.051 279.687
   0   5 -12 203.614 180.548
   0  -5  12 82.7099 235.581
   0  -5  12 29.8072 269.671
   0  -5  12 171.129 235.089
   0  -5  12 93.5696 198.109
   0  -5  11 5867.47 722.537
   0  -5  11 5882.65 702.562
   0  -5  11 4606.61 590.695
   0   5 -11 3702.30 574.088
   0   5 -11 5123.34 643.651
   0  -5  11 5115.63 725.728
   0   5 -11 5125.87 683.313
   0   5 -11 5061.25 604.075
   0  -5  11 4969.67 674.325
   0   5 -10 766.953 315.584
   0  -5  10 1028.54 361.638
   0  -5  10 896.685 336.631
   0   5 -10 615.656 261.691
   0   5 -10 410.946 254.850
   0  -5  10 1067.28 350.677
   0   5 -10 842.241 265.828
   0  -5  10 177.590 198.644
   0  -5  10 556.643 291.526
   0  -5  10 762.419 346.381
   0   5  -9 266.974 132.930
   0  -5   9 350.128 237.256
   0  -5   9 380.141 273.857
   0  -5   9 217.985 289.306
   0  -5   9 474.409 319.772
   0   5  -9 225.008 171.310
   0   5  -9 119.182 210.135
   0  -5   9 448.516 270.881
   0   5  -9 138.332 206.724
   0  -5   9 541.074 301.184
   0   5  -9 111.236 115.450
   0  -5   9 401.845 239.968
   0  -5   8 181.141 265.997
   0  -5   8 182.347 231.444
   0  -5   8 376.518 240.647
   0   5  -8 448.825 202.498
   0  -5   8 60.0504 220.172
   0  -5   8 167.887 197.573
   0   5  -8 68.2513 183.853
   0  -5   8 335.718 265.176
   0   5  -8 258.642 121.309
   0  -5   8 189.436 258.270
   0   5  -8 361.302 150.315
   0   5  -8 314.211 223.245
   0  -5   7 9238.75 690.026
   0  -5   7 9037.43 756.031
   0   5  -7 8776.01 667.260
   0   5  -7 9014.90 677.258
   0  -5   7 9186.52 805.624
   0  -5   7 8740.74 779.832
   0  -5   7 8150.20 719.179
   0   5  -7 9071.02 521.739
   0   5  -7 8933.94 654.317
   0  -5   7 7488.51 714.039
   0  -5   7 9642.92 838.615
   0  -5   7 9274.96 701.503
   0   5  -7 8419.63 528.091
   0  -5   6 649.525 280.895
   0  -5   6 636.459 219.397
   0  -5   6 642.152 305.180
   0   5  -6 353.192 146.950
   0  -5   6 748.098 292.971
   0  -5   6 705.694 246.093
   0  -5   6 194.967 215.846
   0  -5   6 557.785 227.810
   0   5  -6 437.541 173.368
   0   5  -6 742.488 199.362
   0   5  -6 563.129 225.948
   0  -5   6 962.602 267.242
   0  -5   5 29250.2 1291.58
   0   5  -5 28267.1 992.370
   0  -5   5 31885.2 1339.36
   0  -5   5 28822.6 1101.59
   0  -5   5 29301.8 1348.76
   0  -5   5 30473.1 1444.88
   0  -5   5 29719.3 1199.53
   0  -5   5 30629.6 1372.51
   0   5  -5 28531.6 1074.89
   0   5  -5 29974.0 1111.43
   0  -5   5 27765.9 1288.83
   0   5  -5 29058.9 1139.45
   0  -5   5 30326.7 1337.21
   0  -5   5 30525.3 1317.40
   0  -5   4 1906.60 365.773
   0   5  -4 1944.93 302.880
   0  -5   4 1771.57 325.297
   0   5  -4 2292.25 267.042
   0  -5   4 1849.57 343.661
   0  -5   4 1723.11 339.093
   0   5  -4 1788.73 251.160
   0  -5   4 1911.76 339.713
   0  -5   4 2208.27 363.356
   0  -5   4 1987.53 355.344
   0   5  -4 2053.30 256.010
   0  -5   4 2355.34 327.614
   0  -5   4 1670.53 248.519
   0  -5   4 1978.13 373.050
   0   5  -4 1952.37 384.035
   0  -5   3 26862.6 1135.45
   0   5  -3 26946.7 1023.00
   0  -5   3 28341.6 1191.64
   0  -5   3 27124.3 1130.98
   0  -5   3 28482.1 1167.51
   0   5  -3 25316.4 932.125
   0   5  -3 27432.7 893.946
   0  -5   3 26012.6 1180.13
   0  -5   3 26084.7 1166.73
   0   5  -3 25637.7 1056.63
   0  -5   3 25040.1 1084.91
   0  -5   3 26725.8 1233.65
   0   5  -3 26405.6 1151.13
   0  -5   3 27561.8 1139.65
   0   5  -3 27962.3 1032.66
   0   5  -2 736.614 197.908
   0  -5   2 695.056 217.803
   0  -5   2 1008.57 244.220
   0   5  -2 639.692 166.992
   0   5  -2 695.451 137.644
   0   5  -2 605.342 172.223
   0  -5   2 655.647 243.657
   0   5  -2 498.025 165.268
   0  -5   2 782.676 215.949
   0  -5   2 728.030 227.836
   0  -5   2 861.828 245.054
   0   5  -2 707.890 260.223
   0  -5   2 544.724 219.554
   0   5  -2 931.186 259.334
   0  -5   2 1278.82 286.361
   0   5  -1 2088.01 268.819
   0  -5   1 1863.67 294.717
   0  -5   1 1991.26 243.790
   0   5  -1 2156.45 312.179
   0   5  -1 1882.76 272.753
   0   5  -1 1638.65 271.359
   0   5  -1 2125.73 323.320
   0   5  -1 1833.22 279.903
   0  -5   1 1971.69 274.866
   0  -5   1 1817.85 312.628
   0  -5   1 2028.88 292.844
   0   5  -1 2162.66 322.785
   0  -5   1 1664.75 248.341
   0   5  -1 1770.03 183.431
   0  -5   1 1646.46 321.730
   0   5  -1 1875.50 232.587
   0  -5   1 2192.45 296.180
   0  -5   1 1979.10 280.062
   0   5   0-3.14894 97.2828
   0   5   0-36.8898 142.200
   0   5   0-124.900 163.733
   0   5   0 267.335 178.082
   0  -5   0 42.2284 157.954
   0  -5   0-81.5124 119.536
   0  -5   0 42.9072 192.959
   0  -5   0 52.0333 123.112
   0   5   0-45.6402 87.5992
   0   5   0 58.6413 114.381
   0   5   0 78.2407 101.474
   0  -5   0-73.8178 177.508
   0   5   0 128.138 155.841
   0  -5   0-24.5298 93.1904
   0   5   0-123.234 176.128
   0   5   0 1.41333 76.5798
   0   5   0 237.316 137.480
   0   5   0-103.298 152.060
   0   5   0 33.1961 174.927
   0  -5   0-35.0255 180.572
   0  -5   0-14.9168 113.081
   0  -5   0-112.020 138.135
   0   5   0 103.622 150.979
   0   5   0 6.25915 99.4758
   0   5   1 5747.57 496.432
   0  -5  -1 5579.94 431.025
   0   5   1 5459.36 436.804
   0  -5  -1 5422.24 451.844
   0  -5  -1 5731.99 378.039
   0   5   1 5755.69 337.666
   0   5   1 6221.03 467.872
   0   5   1 5542.68 480.709
   0   5   1 5277.04 473.523
   0   5   1 4922.73 376.454
   0   5   1 5391.17 300.128
   0  -5  -1 5475.06 482.381
   0   5   1 5753.63 440.982
   0   5   1 5599.72 453.498
   0  -5  -1 5041.55 436.095
   0  -5  -1 5774.42 398.266
   0   5   1 5528.93 370.368
   0  -5  -1 5550.21 436.393
   0  -5  -1 5038.85 474.682
   0   5   1 5761.49 413.705
   0   5   1 5672.16 423.669
   0  -5  -1 5640.76 433.707
   0  -5  -1 5361.00 423.620
   0   5   1 6286.53 411.741
   0  -5  -2-110.461 132.188
   0   5   2 168.526 126.017
   0  -5  -2 317.647 154.163
   0   5   2 126.325 107.376
   0  -5  -2 288.507 220.414
   0   5   2 126.352 82.3120
   0   5   2 252.611 94.0960
   0   5   2 27.2547 157.795
   0  -5  -2 201.900 126.259
   0  -5  -2 312.737 167.059
   0  -5  -2-122.795 211.766
   0  -5  -2 151.089 110.477
   0  -5  -2 320.305 182.992
   0  -5  -2 99.3120 199.153
   0   5   2 415.157 217.737
   0  -5  -2 59.1071 97.5158
   0  -5  -2 156.321 51.2497
   0   5   2 254.472 210.577
   0  -5  -2 450.091 280.204
   0   5   3 34768.5 1101.17
   0  -5  -3 35186.3 1270.44
   0  -5  -3 34615.5 1251.57
   0   5   3 33789.2 1163.60
   0   5   3 34186.0 1209.98
   0   5   3 34768.9 995.053
   0  -5  -3 35787.3 889.510
   0  -5  -3 34913.3 1211.82
   0  -5  -3 34360.4 970.012
   0  -5  -3 34148.1 991.417
   0   5   3 34094.2 1095.75
   0  -5  -3 34145.0 1112.42
   0  -5  -3 34428.2 1015.11
   0   5   3 35413.6 1247.70
   0   5   3 34221.5 1218.88
   0   5   3 35685.6 970.085
   0   5   4 185.733 80.1704
   0   5   4-44.1636 184.339
   0  -5  -4 219.329 118.152
   0   5   4 312.243 201.289
   0   5   4 312.647 235.036
   0  -5  -4 104.583 84.2864
   0   5   4 201.411 153.630
   0   5   4 89.0083 127.063
   0   5   4 20.3969 88.2685
   0  -5  -4 8.25213 91.8978
   0  -5  -4 125.732 160.102
   0  -5  -4 247.904 208.477
   0  -5  -4 108.987 191.618
   0   5   5 30252.2 1055.61
   0   5   5 30011.9 1170.60
   0  -5  -5 31951.3 1022.11
   0  -5  -5 28564.4 1041.41
   0   5   5 28210.1 1237.81
   0   5   5 29612.4 1186.09
   0   5   5 29953.0 1142.34
   0  -5  -5 26313.7 695.815
   0  -5  -5 30349.1 1181.55
   0   5   6 615.673 242.638
   0  -5  -6 527.397 247.453
   0  -5  -6 776.651 264.471
   0   5   6 665.017 251.870
   0   5   6 703.699 254.603
   0  -5  -6 674.567 202.863
   0  -5  -7-36.6540 204.899
   0   5   7 60.3036 204.054
   0   5   7 357.575 245.891
   0  -5  -7 286.255 221.990
   0  -5  -7 41.2270 153.552
   0   5   7 251.904 228.437
   0   5   8 377.023 253.484
   0   5   8 209.515 180.736
   0  -5  -8 319.021 194.427
   0   5   8 1.30807 216.286
   0  -5  -8 312.142 230.323
   0  -5  -8-71.8610 287.550
   0   5   9 5759.71 502.804
   0   5   9 5672.21 387.132
   0  -5  -9 5259.60 636.238
   0  -5  -9 5547.16 571.487
   0   5   9 5725.64 567.815
   0  -5  -9 5609.79 620.461
   0   5   9 5485.44 618.903
   0   5   9 5206.00 482.099
   0  -5 -10 3227.70 489.785
   0  -5 -10 3349.10 497.176
   0  -5 -10 2569.05 467.459
   0   5  10 3312.93 493.581
   0   5  10 2877.82 269.253
   0  -5 -10 2670.29 544.981
   0   5  10 2671.80 430.172
   0   5  10 2844.96 476.882
   0   5  10 3199.76 394.260
   0   5  10 3190.63 402.135
   0   5  11 7074.56 679.926
   0  -5 -11 7045.31 814.824
   0  -5 -11 7462.82 753.507
   0   5  11 7091.84 603.134
   0   5  11 7096.42 417.075
   0   5  11 6797.87 708.023
   0  -5 -11 8209.74 782.041
   0  -5 -11 7425.24 761.232
   0   5  11 7915.09 639.205
   0   5  11 7857.06 802.105
   0   5  12 5654.13 576.663
   0  -5 -12 5463.49 671.013
   0   5  12 4681.83 569.981
   0  -5 -12 6042.65 714.779
   0   5  12 5362.49 555.728
   0  -5 -12 5003.49 647.710
   0   5  12 4566.51 669.593
   0  -5 -12 5485.70 770.845
   0   5  12 6549.83 716.034
   0  -5 -13 3832.35 595.392
   0   5  13 4098.89 503.210
   0   5  13 3524.06 597.499
   0   5  13 4031.48 550.207
   0  -5 -13 3461.20 660.276
   0  -5 -13 4071.11 643.486
   0   5  13 4032.32 498.360
   0  -5 -13 3784.14 596.751
   0   5  13 5202.64 672.159
   0  -5 -14 459.695 357.292
   0   5  14 487.630 321.365
   0  -5 -14 717.533 311.451
   0   5  14 850.183 243.807
   0   5  14 618.186 347.590
   0   5  14 708.975 268.203
   0  -5 -14 326.341 294.788
   0  -5 -14 855.558 338.193
   0   5  14 598.110 267.633
   0  -5 -15 7.11237 227.188
   0   5  15 159.344 273.220
   0   5  15-100.803 273.996
   0  -5 -15-371.520 317.373
   0   5  15-228.752 243.110
   0  -5 -15 525.378 416.910
   0  -5 -15-68.3361 206.640
   0   5  15-121.653 278.711
   0   5  15 95.3233 181.959
   0   5  16 527.277 356.071
   0  -5 -16 786.211 440.379
   0   5  16 291.732 215.359
   0  -5 -16 1245.76 414.628
   0   5  16 546.971 349.737
   0   5  16 439.793 263.683
   0   5  16 249.798 196.493
   0  -5 -16 225.922 279.550
   0  -5 -16 321.363 340.743
   0   5  17 626.609 275.414
   0  -5 -17 1059.37 423.495
   0  -5 -17 940.939 481.055
   0  -5 -17 853.332 392.920
   0   5  17 639.910 341.427
   0   5  17 182.804 233.122
   0  -5 -17 273.282 314.815
   0   5  18 2470.89 581.820
   0  -5 -18 3305.15 702.045
   0   6 -15 2953.26 612.887
   0   6 -15 2153.19 565.030
   0   6 -14 2906.54 588.155
   0  -6  14 3808.39 686.614
   0  -6  14 2725.48 637.550
   0  -6  14 2464.13 568.307
   0  -6  14 2508.43 551.928
   0   6 -14 2814.97 566.692
   0   6 -14 2713.15 568.668
   0  -6  13 668.826 330.019
   0   6 -13 551.005 275.416
   0   6 -13 950.893 394.588
   0  -6  13 703.457 377.627
   0  -6  13 537.070 308.653
   0  -6  13 613.887 372.729
   0   6 -13 626.558 295.196
   0   6 -13 529.110 256.416
   0  -6  13 436.025 268.034
   0  -6  12 1256.00 356.943
   0   6 -12 1261.61 392.028
   0   6 -12 733.663 304.891
   0  -6  12 1019.23 402.561
   0   6 -12 688.624 289.370
   0  -6  12 545.827 294.350
   0  -6  12 1180.53 423.650
   0   6 -12 476.727 248.508
   0  -6  12 1672.44 465.712
   0   6 -11 415.714 291.163
   0   6 -11 166.839 235.467
   0  -6  11 172.986 225.005
   0   6 -11-411.826 276.683
   0  -6  11-78.0050 242.628
   0  -6  11-591.056 316.666
   0   6 -11 157.002 169.277
   0  -6  11 166.663 222.462
   0  -6  11-59.7187 240.566
   0  -6  10 4.33465 192.397
   0  -6  10 121.234 182.464
   0   6 -10 115.142 225.566
   0  -6  10 207.453 272.009
   0  -6  10-20.0501 291.168
   0   6 -10 95.7030 163.072
   0   6 -10 161.587 203.361
   0   6 -10 273.245 223.242
   0  -6  10 1156.25 413.052
   0  -6  10 232.498 216.703
   0   6  -9 1187.61 307.793
   0   6  -9 1009.34 187.828
   0   6  -9 1409.05 251.966
   0  -6   9 1053.60 369.110
   0   6  -9 1110.66 323.044
   0  -6   9 1205.66 336.598
   0  -6   9 1176.09 366.355
   0  -6   9 1341.30 407.679
   0   6  -9 1180.16 313.131
   0  -6   9 1157.42 376.077
   0   6  -9 1651.77 377.301
   0  -6   9 1159.76 319.940
   0  -6   8 20165.6 1298.62
   0   6  -8 21965.8 929.376
   0   6  -8 21922.6 1154.52
   0  -6   8 20785.6 1289.23
   0  -6   8 18645.0 1089.53
   0  -6   8 21178.1 1170.76
   0  -6   8 23034.9 1424.73
   0  -6   8 19971.3 1258.78
   0   6  -8 20745.9 873.281
   0   6  -8 21391.1 1116.64
   0   6  -8 21315.8 1161.23
   0  -6   7 1137.76 352.174
   0   6  -7 1209.98 287.961
   0  -6   7 1096.65 366.844
   0  -6   7 628.223 292.358
   0  -6   7 1298.86 353.917
   0   6  -7 1325.84 235.585
   0  -6   7 1348.68 296.554
   0  -6   7 1630.61 406.198
   0   6  -7 1307.88 291.088
   0  -6   7 1738.83 359.177
   0   6  -7 1194.34 278.306
   0  -6   6 17697.3 1065.93
   0  -6   6 15405.4 921.157
   0  -6   6 17049.5 1090.59
   0  -6   6 16089.1 1018.35
   0  -6   6 14658.6 1011.39
   0   6  -6 15308.0 1045.78
   0  -6   6 14536.0 828.896
   0  -6   6 15664.9 1123.06
   0   6  -6 16314.1 764.291
   0  -6   6 15441.4 1055.84
   0   6  -6 15374.1 863.094
   0  -6   6 15608.5 1005.90
   0   6  -6 16259.7 851.917
   0   6  -5 72.1657 255.296
   0  -6   5 268.187 261.385
   0  -6   5-64.2167 246.751
   0  -6   5 270.880 235.892
   0   6  -5 134.111 127.677
   0   6  -5 33.0201 172.825
   0  -6   5-3.75427 254.366
   0  -6   5 90.2741 217.401
   0  -6   5-167.062 252.819
   0   6  -5 94.6584 136.941
   0   6  -5 15.5815 192.167
   0  -6   5 257.655 228.077
   0  -6   4 4191.40 514.437
   0  -6   4 4243.12 569.274
   0   6  -4 4681.77 378.221
   0   6  -4 4047.07 374.233
   0  -6   4 4411.05 497.316
   0  -6   4 3890.88 464.804
   0  -6   4 4530.43 506.254
   0  -6   4 4516.33 517.680
   0   6  -4 4110.73 505.408
   0  -6   4 4511.06 523.294
   0   6  -4 4658.36 481.316
   0   6  -4 4258.70 363.431
   0   6  -4 4797.97 464.504
   0  -6   3 1078.93 275.181
   0  -6   3 985.166 294.415
   0  -6   3 718.421 243.868
   0  -6   3 1225.44 340.619
   0   6  -3 547.247 189.597
   0   6  -3 897.761 238.633
   0  -6   3 405.197 231.505
   0  -6   3 356.444 194.223
   0   6  -3 962.465 280.081
   0  -6   3 713.565 251.676
   0  -6   3 1035.26 288.134
   0   6  -3 596.255 142.190
   0   6  -3 971.620 263.970
   0   6  -2 593.529 126.397
   0  -6   2 789.680 258.513
   0   6  -2 924.128 264.721
   0  -6   2 229.201 247.839
   0  -6   2 295.450 164.988
   0  -6   2 521.334 237.802
   0   6  -2 382.237 164.284
   0   6  -2 873.040 222.448
   0   6  -2 821.738 274.345
   0  -6   2 34.9084 230.632
   0  -6   2 396.932 179.861
   0   6  -1 976.025 248.967
   0   6  -1 865.873 201.120
   0  -6   1 874.111 263.039
   0  -6   1 806.788 283.255
   0  -6   1 1173.26 304.815
   0  -6   1 916.855 242.620
   0   6  -1 1025.87 158.160
   0   6  -1 784.897 261.720
   0   6  -1 1019.53 293.639
   0   6  -1 922.274 269.142
   0  -6   1 703.390 230.050
   0  -6   1 966.240 246.906
   0  -6   1 657.297 175.934
   0  -6   0 14953.8 793.841
   0   6   0 15501.1 856.965
   0  -6   0 14616.9 866.066
   0   6   0 14762.2 800.973
   0   6   0 14608.6 698.432
   0  -6   0 13829.0 746.359
   0   6   0 14859.9 563.727
   0  -6   0 15165.5 725.057
   0   6   0 14975.5 778.818
   0   6   0 13719.9 561.908
   0   6   0 15490.4 749.063
   0  -6   0 14985.7 708.191
   0  -6   0 15499.8 881.544
   0   6   1-19.6258 210.997
   0  -6  -1-99.8078 182.857
   0   6   1 100.673 81.8867
   0   6   1-88.5126 166.189
   0   6   1-17.6348 96.4921
   0  -6  -1 1.37195 131.585
   0  -6  -1 105.493 162.554
   0  -6  -1-425.696 284.081
   0  -6  -1 92.9616 142.158
   0   6   1 10.5957 222.483
   0   6   1 129.600 130.529
   0   6   1-55.9417 104.614
   0   6   1 139.850 150.477
   0   6   1-10.6791 87.7567
   0  -6  -1 171.872 193.851
   0   6   1-72.7200 194.900
   0   6   2 8530.27 417.299
   0   6   2 8611.03 634.099
   0   6   2 8652.19 487.057
   0  -6  -2 9528.83 581.009
   0   6   2 8293.18 573.836
   0  -6  -2 9613.36 723.930
   0   6   2 9044.20 604.549
   0  -6  -2 8855.82 488.271
   0  -6  -2 8267.43 586.713
   0  -6  -2 9059.38 631.455
   0  -6  -2 8981.29 623.195
   0   6   2 9280.99 520.610
   0  -6  -2 7551.25 440.848
   0  -6  -2 8720.75 673.731
   0  -6  -3 162.473 176.352
   0   6   3 43.0501 147.942
   0   6   3 34.7775 97.9546
   0   6   3 30.4103 97.6525
   0   6   3 91.3694 180.368
   0   6   3 41.8448 84.9692
   0   6   3 422.373 275.456
   0  -6  -3 189.737 148.177
   0  -6  -3-21.6172 210.699
   0  -6  -3 58.3702 60.9322
   0  -6  -3 104.088 200.574
   0  -6  -3-216.801 166.964
   0  -6  -3-177.717 198.217
   0  -6  -3 99.5456 295.694
   0  -6  -3 193.870 121.483
   0   6   3 412.475 214.829
   0  -6  -3 207.575 141.391
   0  -6  -4 7256.78 537.854
   0  -6  -4 6911.90 452.205
   0   6   4 7388.22 527.385
   0   6   4 6811.22 514.750
   0  -6  -4 7532.00 615.005
   0   6   4 7213.64 448.857
   0   6   4 7657.50 602.967
   0   6   4 6644.73 590.406
   0  -6  -4 7655.67 387.566
   0   6   4 6993.73 569.884
   0   6   4 7260.89 392.070
   0   6   5 675.986 126.694
   0   6   5 930.017 286.280
   0  -6  -5 494.989 152.068
   0  -6  -5 540.021 283.062
   0  -6  -5 555.871 167.095
   0   6   5 548.618 223.312
   0  -6  -5 189.926 190.169
   0   6   5 527.123 214.328
   0   6   5 494.987 284.397
   0   6   5 514.149 142.646
   0   6   6 15741.1 980.328
   0   6   6 16687.6 926.494
   0  -6  -6 17209.1 781.109
   0   6   6 15537.5 892.866
   0   6   6 17496.8 968.397
   0  -6  -6 16041.3 810.520
   0  -6  -6 15181.7 909.717
   0  -6  -7 404.845 294.549
   0   6   7 273.307 226.816
   0  -6  -7 337.319 245.200
   0  -6  -7 307.770 191.517
   0   6   7 246.553 214.050
   0  -6  -7-129.206 161.126
   0   6   7 40.2848 180.315
   0  -6  -8 26267.3 1333.47
   0  -6  -8 27779.1 1201.00
   0  -6  -8 27256.3 1224.21
   0   6   8 24722.6 1263.07
   0  -6  -8 24481.6 1271.74
   0   6   8 28168.4 1299.02
   0   6   8 26208.6 1296.13
   0   6   9 644.341 309.062
   0  -6  -9 39.3836 257.589
   0   6   9 168.733 285.780
   0  -6  -9 342.032 228.609
   0  -6  -9 89.3048 269.757
   0   6   9 51.4676 231.696
   0  -6  -9 22.4187 177.975
   0   6  10 6280.01 615.968
   0   6  10 5883.06 541.715
   0   6  10 6578.17 714.160
   0  -6 -10 7121.73 783.093
   0  -6 -10 5317.44 645.003
   0   6  10 6293.66 559.680
   0  -6 -10 5681.88 626.636
   0  -6 -10 6626.90 656.346
   0  -6 -11 586.274 338.579
   0   6  11 230.609 111.044
   0   6  11-61.6247 238.069
   0  -6 -11 53.6214 194.170
   0   6  11 597.952 233.935
   0   6  11 677.891 217.771
   0  -6 -11 295.303 327.176
   0  -6 -11 439.016 234.254
   0   6  11 426.396 280.677
   0   6  11 280.479 304.675
   0   6  12 445.049 217.896
   0   6  12 698.870 350.883
   0  -6 -12 1113.70 337.612
   0  -6 -12 478.749 259.434
   0   6  12 439.734 319.170
   0  -6 -12 378.064 382.326
   0  -6 -12 725.173 280.382
   0   6  12 552.985 219.528
   0   6  12 668.105 287.517
   0  -6 -13 1967.86 484.526
   0  -6 -13 1782.11 453.924
   0   6  13 2161.57 433.896
   0  -6 -13 2019.95 438.065
   0   6  13 2245.97 379.834
   0   6  13 1965.14 368.795
   0  -6 -13 1495.29 393.422
   0   6  13 1980.57 451.445
   0   6  13 2401.85 542.864
   0  -6 -14 5155.49 694.753
   0  -6 -14 4726.61 778.621
   0   6  14 4081.59 527.388
   0  -6 -14 4391.90 681.888
   0   6  14 4563.68 673.555
   0   6  14 4424.45 593.537
   0   6  14 4064.80 518.333
   0   6  14 4112.53 709.311
   0  -6 -14 4218.29 674.691
   0   6  15 2955.41 466.616
   0  -6 -15 3757.28 627.822
   0  -6 -15 3274.69 673.681
   0   6  15 2705.61 478.722
   0  -6 -15 2716.87 570.124
   0  -6 -15 2772.43 557.695
   0   6  15 2785.64 446.109
   0   6  15 2990.95 588.584
   0   6  15 2613.46 561.364
   0  -6 -16 7904.09 937.177
   0  -6 -16 7488.12 932.189
   0   6  16 6750.10 762.617
   0   6  16 9292.14 1002.14
   0   6  16 8284.28 998.642
   0  -6 -16 7010.18 904.779
   0  -6 -16 8161.65 1063.04
   0  -6 -17 908.819 492.706
   0   6  17 1638.53 477.716
   0  -6 -17 1862.14 528.158
   0   6  17 1824.65 565.805
   0  -6 -17 1493.19 495.621
   0  -6 -17 868.867 383.721
   0  -6 -18 2236.04 554.173
   0   6  18 2953.54 588.471
   0   7 -15 758.675 327.003
   0   7 -15 601.237 314.994
   0   7 -14-321.098 279.792
   0   7 -14 142.513 232.198
   0  -7  13 292.394 290.091
   0  -7  13 811.592 396.213
   0   7 -13 750.978 322.421
   0  -7  13 835.016 406.341
   0   7 -13 74.3789 322.926
   0   7 -13 731.846 347.653
   0  -7  12 86.0791 289.224
   0   7 -12 460.902 266.341
   0   7 -12 75.0558 228.260
   0   7 -12-108.940 193.221
   0  -7  12 26.7583 230.776
   0  -7  12 92.3734 215.174
   0   7 -12-92.0901 213.450
   0   7 -12 4.35451 344.849
   0  -7  12 156.479 235.818
   0  -7  12 212.426 293.819
   0   7 -11 3346.93 513.379
   0  -7  11 3905.61 638.870
   0   7 -11 3380.46 547.406
   0   7 -11 2978.98 604.777
   0   7 -11 4395.71 611.209
   0  -7  11 3490.85 599.738
   0  -7  11 3391.09 635.327
   0  -7  11 3553.14 549.898
   0  -7  11 2547.93 492.129
   0   7 -11 4456.62 666.842
   0   7 -10 775.610 289.593
   0  -7  10 1070.00 395.677
   0   7 -10 750.446 304.828
   0  -7  10 953.389 307.301
   0  -7  10 869.059 386.955
   0   7 -10 488.307 294.678
   0   7 -10 768.832 313.702
   0  -7  10 548.374 326.716
   0   7 -10 652.074 250.088
   0  -7  10 449.270 263.422
   0  -7  10 867.065 386.819
   0   7  -9 21068.0 1454.18
   0  -7   9 19570.0 1216.59
   0  -7   9 20541.2 1365.75
   0  -7   9 21223.3 1502.03
   0  -7   9 20206.9 1190.09
   0  -7   9 21495.7 1443.52
   0  -7   9 20198.2 1353.05
   0   7  -9 20149.8 1175.09
   0   7  -9 21688.5 1245.37
   0   7  -9 22100.8 1276.69
   0   7  -9 20170.7 1165.61
   0   7  -8 4522.90 517.372
   0   7  -8 4390.19 651.868
   0   7  -8 3809.82 548.561
   0  -7   8 4518.43 635.893
   0  -7   8 4689.14 641.988
   0  -7   8 4644.15 658.086
   0   7  -8 4119.42 517.294
   0   7  -8 3848.58 514.252
   0   7  -8 4456.75 446.695
   0  -7   8 4539.75 641.083
   0  -7   8 3535.61 510.153
   0   7  -8 4099.05 509.991
   0  -7   8 5461.26 716.692
   0   7  -8 3794.91 385.740
   0  -7   8 4477.70 527.312
   0  -7   7 12375.0 984.743
   0  -7   7 12848.7 994.516
   0   7  -7 11845.1 1031.39
   0  -7   7 13298.4 1067.37
   0   7  -7 12255.6 699.433
   0   7  -7 12067.0 895.380
   0   7  -7 12425.2 805.410
   0  -7   7 12834.7 1037.67
   0   7  -7 12118.9 892.690
   0   7  -7 11494.5 810.719
   0   7  -7 12064.9 835.109
   0   7  -7 11177.5 801.989
   0  -7   7 10434.4 920.789
   0  -7   6 233.944 235.037
   0  -7   6 186.681 225.218
   0   7  -6 673.436 226.046
   0   7  -6 247.742 178.134
   0  -7   6 128.725 230.422
   0   7  -6 444.755 194.824
   0  -7   6 173.583 235.721
   0  -7   6 443.195 293.661
   0  -7   6 812.243 325.665
   0   7  -6 246.955 219.707
   0   7  -6 322.570 290.921
   0  -7   6 754.336 360.549
   0   7  -6 371.754 188.908
   0  -7   5 982.760 314.636
   0   7  -5 605.614 228.093
   0  -7   5 880.526 310.071
   0   7  -5 2.96663 282.961
   0   7  -5 628.085 197.193
   0  -7   5 824.082 312.514
   0  -7   5 618.915 324.615
   0   7  -5 950.754 250.850
   0  -7   5 729.629 273.729
   0  -7   5 852.313 360.418
   0  -7   5 815.758 295.848
   0   7  -5 888.078 218.025
   0  -7   4 374.752 333.898
   0   7  -4 388.964 162.054
   0   7  -4-88.4238 251.600
   0  -7   4 84.0129 176.498
   0  -7   4 759.288 339.886
   0   7  -4 302.657 185.528
   0   7  -4-117.067 194.624
   0  -7   4 41.2958 207.656
   0  -7   4 551.000 314.150
   0   7  -4 337.617 255.135
   0  -7   4 387.392 270.986
   0   7  -4 335.292 135.383
   0   7  -4 79.0920 118.011
   0  -7   4 80.3873 221.908
   0   7  -3 10784.3 746.688
   0  -7   3 10786.9 786.964
   0  -7   3 11159.8 786.189
   0   7  -3 11206.8 814.909
   0  -7   3 10184.0 782.824
   0   7  -3 10957.4 561.181
   0  -7   3 11387.9 816.579
   0  -7   3 10757.6 871.845
   0   7  -3 10732.3 690.117
   0   7  -3 11475.1 846.494
   0  -7   3 11087.4 851.376
   0   7  -2 218.242 83.8825
   0   7  -2 185.963 210.240
   0  -7   2 390.975 246.015
   0   7  -2 145.317 93.9584
   0  -7   2 349.422 249.393
   0   7  -2-92.4323 172.499
   0   7  -2 110.246 237.051
   0  -7   2 393.949 225.215
   0  -7   2 384.714 222.603
   0   7  -2-172.636 196.118
   0   7  -2 244.898 221.262
   0  -7   2 346.553 227.692
   0  -7   2 3.94174 168.682
   0  -7   1 25907.2 1168.18
   0  -7   1 27186.8 1285.70
   0   7  -1 26214.9 1029.61
   0  -7   1 25668.0 1098.21
   0   7  -1 26868.3 1147.34
   0  -7   1 26304.0 1265.81
   0  -7   1 24756.0 1115.90
   0   7  -1 26045.8 1234.87
   0   7  -1 25077.2 1179.29
   0   7  -1 24235.1 817.255
   0   7   0-63.1966 213.499
   0   7   0 75.6282 160.500
   0  -7   0-42.1160 148.435
   0  -7   0-23.7115 188.900
   0   7   0 449.569 272.799
   0   7   0 75.8808 150.227
   0  -7   0 76.6811 216.502
   0  -7   0-111.269 198.158
   0  -7   0 206.257 249.128
   0   7   0 37.8314 80.3945
   0   7   0 12.2846 89.7463
   0   7   1 9961.92 510.899
   0   7   1 9404.90 680.841
   0  -7  -1 9426.38 739.166
   0   7   1 9747.34 464.724
   0   7   1 8844.03 637.800
   0   7   1 9539.31 610.308
   0   7   1 10128.5 604.262
   0  -7  -1 9988.72 689.221
   0  -7  -1 10035.9 608.164
   0   7   1 9417.45 712.517
   0  -7  -1 10129.9 772.442
   0  -7  -1 10049.9 702.229
   0  -7  -2 13.7690 186.726
   0  -7  -2 327.165 242.293
   0   7   2 52.7554 100.599
   0   7   2-9.82430 67.4715
   0   7   2-10.6510 242.303
   0  -7  -2 9.31929 284.751
   0  -7  -2 17.2256 120.367
   0  -7  -2-194.911 208.317
   0   7   2 224.576 229.420
   0   7   2 85.7990 193.429
   0   7   3 2031.27 327.468
   0   7   3 1771.55 364.364
   0   7   3 1628.62 209.246
   0  -7  -3 1969.09 255.624
   0  -7  -3 2387.99 467.557
   0  -7  -3 2006.48 347.803
   0  -7  -3 1755.43 262.574
   0  -7  -3 1830.82 345.905
   0   7   3 2464.22 286.500
   0   7   3 2079.64 293.700
   0   7   3 2483.38 403.575
   0  -7  -3 1806.29 353.335
   0   7   3 1958.31 259.136
   0  -7  -3 1964.67 145.856
   0  -7  -3 2100.59 272.214
   0  -7  -4 913.319 244.094
   0   7   4 547.294 140.956
   0  -7  -4 502.084 285.754
   0  -7  -4 632.386 175.708
   0  -7  -4 232.108 225.634
   0   7   4 711.977 292.729
   0  -7  -4 554.654 174.849
   0   7   4 519.790 136.157
   0   7   4 419.136 182.751
   0  -7  -4 1100.38 429.344
   0   7   4 1421.91 326.524
   0  -7  -4 791.845 124.930
   0  -7  -4 1211.71 358.746
   0   7   4 508.004 218.107
   0   7   4 688.966 243.553
   0  -7  -5 26077.9 1253.06
   0   7   5 25335.7 1186.46
   0  -7  -5 25396.5 997.841
   0  -7  -5 24467.1 847.996
   0   7   5 24788.9 1200.97
   0  -7  -5 26333.2 1127.06
   0   7   5 25793.0 1105.01
   0   7   5 23392.2 1212.79
   0   7   5 24245.9 815.142
   0  -7  -6 3638.65 474.940
   0  -7  -6 3923.93 410.459
   0   7   6 3449.15 468.341
   0  -7  -6 3873.82 515.266
   0   7   6 3491.49 431.797
   0  -7  -6 3885.54 360.893
   0   7   6 3534.54 485.053
   0   7   6 2935.74 477.611
   0   7   7 21728.4 1154.53
   0   7   7 24128.4 1237.90
   0  -7  -7 21559.9 1042.45
   0  -7  -7 23408.5 1237.11
   0  -7  -7 23862.6 1002.11
   0   7   7 24513.5 1200.06
   0  -7  -7 21505.9 1160.55
   0   7   8 6500.38 677.158
   0  -7  -8 6504.68 721.299
   0   7   8 6159.90 646.693
   0   7   8 6691.07 666.250
   0  -7  -8 7304.40 585.765
   0  -7  -8 6959.65 616.372
   0  -7  -9 227.209 233.915
   0   7   9 152.694 241.999
   0  -7  -9 364.838 312.989
   0  -7  -9 23.7613 263.294
   0   7   9-86.8769 221.396
   0  -7  -9-347.546 234.771
   0   7   9 21.9805 217.403
   0   7  10 2132.75 455.272
   0  -7 -10 1938.52 422.221
   0   7  10 1617.51 400.747
   0   7  10 1498.39 375.207
   0  -7 -10 2247.20 506.575
   0  -7 -10 1988.49 385.394
   0  -7 -10 1572.96 364.464
   0  -7 -11 454.146 246.526
   0   7  11 465.333 328.908
   0  -7 -11 87.1506 218.889
   0  -7 -11 1032.69 365.667
   0   7  11 940.167 270.804
   0   7  11 441.419 256.745
   0  -7 -11 506.052 265.110
   0   7  11 398.788 201.317
   0  -7 -12 925.729 323.937
   0   7  12 1082.31 346.678
   0   7  12 1489.00 311.490
   0   7  12 1327.68 337.044
   0  -7 -12 1429.46 363.632
   0   7  12 1333.43 311.203
   0   7  12 991.810 374.736
   0  -7 -12 1233.69 373.842
   0  -7 -12 1380.10 439.069
   0  -7 -13 3901.91 608.441
   0  -7 -13 5248.07 676.089
   0   7  13 4219.49 517.366
   0   7  13 3095.00 470.384
   0   7  13 3634.56 476.014
   0  -7 -13 4698.79 758.919
   0   7  13 3880.21 619.616
   0   7  13 4452.95 670.041
   0  -7 -13 3619.15 640.692
   0   7  14 2812.97 432.673
   0   7  14 3380.33 634.557
   0  -7 -14 2840.05 622.240
   0   7  14 2225.49 487.468
   0  -7 -14 2970.27 557.873
   0   7  14 2186.14 379.879
   0  -7 -14 2310.83 524.551
   0  -7 -14 3017.48 558.673
   0   7  14 2443.35 442.160
   0   7  15 4418.00 563.228
   0  -7 -15 5500.42 779.815
   0  -7 -15 6336.35 838.319
   0   7  15 6462.92 832.676
   0  -7 -15 4815.71 846.384
   0   7  15 5809.43 636.621
   0  -7 -15 6867.66 847.287
   0   7  15 6471.60 859.270
   0   7  15 5365.29 656.174
   0   7  16 2219.94 557.966
   0  -7 -16 1459.59 444.200
   0  -7 -16 2041.15 522.176
   0  -7 -16 2087.59 548.701
   0   7  16 1077.06 388.606
   0  -7 -16 2155.61 595.761
   0  -7 -17 132.404 237.167
   0   7  17-162.630 320.129
   0  -7 -17-138.702 337.130
   0  -7 -17 446.020 370.443
   0   7  17 269.130 282.970
   0  -7 -17-206.057 293.033
   0   8 -14 97.0662 276.729
   0   8 -13 857.970 373.110
   0   8 -13 642.897 325.176
   0   8 -13 410.819 259.366
   0  -8  12 2911.57 592.543
   0   8 -12 2927.99 563.545
   0  -8  12 3898.04 686.987
   0   8 -12 2863.32 554.383
   0   8 -12 2750.60 554.505
   0  -8  12 3085.70 647.437
   0   8 -12 2132.68 558.214
   0   8 -11 1681.51 527.247
   0   8 -11 1041.34 334.652
   0   8 -11 1852.06 473.066
   0  -8  11 1975.37 530.654
   0  -8  11 1706.08 479.486
   0   8 -11 1206.68 358.842
   0   8 -11 1574.19 389.818
   0  -8  11 2085.82 550.270
   0   8 -11 1428.18 354.945
   0   8 -10 1930.66 415.588
   0   8 -10 819.526 298.532
   0   8 -10 1017.02 305.760
   0   8 -10 1084.31 382.227
   0  -8  10 1365.58 471.268
   0   8 -10 1503.96 352.790
   0  -8  10 517.323 343.476
   0   8 -10 1929.03 473.031
   0  -8  10 1810.21 481.695
   0   8 -10 1402.85 358.466
   0  -8  10 1320.16 401.742
   0   8  -9-117.258 166.061
   0   8  -9-263.054 258.491
   0   8  -9-84.4259 191.440
   0  -8   9-119.359 233.791
   0  -8   9-131.211 227.930
   0  -8   9 131.865 313.706
   0   8  -9-146.815 193.958
   0   8  -9 318.925 338.761
   0  -8   9 334.750 297.130
   0   8  -9-66.0481 178.696
   0   8  -9 71.8017 183.810
   0   8  -8-8.02477 278.731
   0   8  -8-2.57041 191.957
   0   8  -8-47.3462 152.536
   0   8  -8-9.37761 160.852
   0  -8   8 156.300 248.621
   0  -8   8 470.912 331.195
   0  -8   8 194.116 262.339
   0   8  -8 412.166 226.339
   0   8  -8 277.191 164.024
   0  -8   8-406.303 298.291
   0  -8   8 343.649 282.681
   0   8  -8 35.9976 177.012
   0   8  -8-61.7164 227.572
   0   8  -7 909.197 273.192
   0   8  -7 617.896 217.841
   0   8  -7 801.303 369.951
   0  -8   7 1058.15 381.728
   0  -8   7 543.479 283.391
   0  -8   7 1181.46 375.979
   0  -8   7 693.629 314.877
   0  -8   7 721.185 323.174
   0   8  -7 944.390 270.919
   0   8  -7 916.910 243.885
   0   8  -7 921.429 314.020
   0  -8   7 339.243 272.702
   0   8  -7 999.560 231.066
   0   8  -7 1202.71 345.207
   0  -8   7 1288.50 412.418
   0   8  -6 12599.3 768.830
   0   8  -6 12197.8 795.146
   0  -8   6 13023.8 1134.48
   0   8  -6 13158.6 792.991
   0  -8   6 13041.1 1009.96
   0  -8   6 12574.6 1020.03
   0   8  -6 11270.8 875.946
   0  -8   6 12436.5 986.301
   0  -8   6 12553.9 975.319
   0  -8   6 11318.0 960.417
   0   8  -6 11621.8 1013.17
   0  -8   6 11922.5 986.224
   0   8  -6 11392.0 988.838
   0   8  -6 13158.3 778.618
   0   8  -6 11521.6 818.875
   0   8  -6 12196.0 886.068
   0   8  -5 3000.58 440.090
   0   8  -5 2583.87 495.113
   0  -8   5 2547.34 440.145
   0   8  -5 2662.00 413.189
   0   8  -5 2663.78 336.145
   0  -8   5 1958.34 435.379
   0   8  -5 2272.24 362.276
   0  -8   5 2688.27 501.720
   0  -8   5 2156.85 427.679
   0   8  -5 2267.17 326.596
   0  -8   5 3275.71 596.464
   0   8  -5 2695.70 496.775
   0   8  -4 2666.71 309.169
   0  -8   4 2552.73 446.053
   0   8  -4 2291.14 440.462
   0   8  -4 2303.63 290.847
   0  -8   4 2281.19 384.275
   0  -8   4 2536.02 481.765
   0   8  -4 2602.54 372.312
   0   8  -4 2904.01 445.728
   0   8  -4 1950.12 415.230
   0  -8   4 2171.04 415.511
   0  -8   4 2361.32 438.310
   0   8  -4 2306.02 285.754
   0   8  -4 3006.48 408.936
   0  -8   3 719.080 265.973
   0   8  -3 462.474 266.052
   0   8  -3 647.238 293.611
   0   8  -3 674.962 164.659
   0   8  -3 852.618 250.358
   0  -8   3 690.869 325.249
   0   8  -3 664.668 295.977
   0  -8   3 739.648 301.944
   0  -8   3 617.452 344.825
   0  -8   3 597.354 310.132
   0  -8   3 683.153 253.157
   0   8  -3 855.226 279.846
   0   8  -3 571.748 154.512
   0  -8   2 1920.87 401.472
   0   8  -2 1690.45 409.862
   0   8  -2 2025.89 192.205
   0  -8   2 2422.43 498.396
   0   8  -2 2162.64 240.753
   0   8  -2 1861.17 310.787
   0   8  -2 2182.04 432.301
   0   8  -2 1487.46 321.515
   0  -8   2 2048.55 348.488
   0   8  -2 2254.36 384.869
   0  -8   2 2118.81 396.464
   0  -8   2 1808.10 376.643
   0  -8   1 1397.29 310.603
   0  -8   1 1124.36 278.709
   0   8  -1 1237.01 330.549
   0  -8   1 1215.48 319.372
   0   8  -1 751.629 87.0696
   0   8  -1 897.978 164.560
   0   8  -1 861.529 93.2465
   0   8  -1 657.010 292.135
   0   8  -1 1203.64 264.722
   0  -8   1 1696.03 371.074
   0   8  -1 1203.46 320.782
   0  -8   1 1029.41 327.187
   0  -8   0 604.236 304.977
   0   8   0 546.504 257.242
   0  -8   0 549.781 231.250
   0   8   0 325.787 261.129
   0   8   0 852.702 268.006
   0   8   0 615.990 142.970
   0   8   0 593.970 141.474
   0  -8   0 703.171 269.097
   0  -8   0 361.646 216.670
   0   8   0 680.703 321.013
   0  -8   0 622.605 223.249
   0   8   1 456.464 133.734
   0  -8  -1 352.900 145.225
   0   8   1 455.649 226.326
   0   8   1 751.862 312.216
   0   8   1 254.777 99.6320
   0  -8  -1 296.449 251.495
   0  -8  -1 558.646 263.682
   0  -8  -1 551.338 373.970
   0   8   1 15.6809 190.695
   0   8   1 799.607 291.338
   0  -8  -1 92.4751 193.077
   0  -8  -2 32439.3 1374.00
   0  -8  -2 35607.9 1601.01
   0   8   2 32310.9 1384.50
   0  -8  -2 33045.1 1174.67
   0   8   2 30979.1 1085.04
   0  -8  -2 32812.2 1396.89
   0   8   2 34165.5 1495.37
   0   8   2 31181.6 1281.09
   0   8   2 31760.0 988.824
   0  -8  -2 33839.8 1496.92
   0  -8  -3 372.402 226.299
   0   8   3 372.928 179.394
   0   8   3 224.395 211.836
   0   8   3 338.952 114.828
   0  -8  -3 435.581 165.793
   0   8   3 503.525 165.389
   0   8   3 529.760 310.343
   0   8   3 383.732 304.721
   0  -8  -3 480.408 328.803
   0  -8  -3 752.943 198.921
   0  -8  -3 141.049 211.946
   0  -8  -3 625.558 282.986
   0  -8  -4 31545.9 1474.11
   0  -8  -4 34156.0 1140.53
   0  -8  -4 34361.9 1663.21
   0   8   4 34568.2 1533.53
   0  -8  -4 33919.0 1195.54
   0   8   4 34516.3 1131.64
   0   8   4 30847.1 1417.92
   0   8   4 32998.3 1245.87
   0  -8  -4 35122.8 1545.05
   0   8   4 37556.2 1212.61
   0  -8  -4 34275.4 886.071
   0  -8  -4 36878.4 1313.03
   0  -8  -4 32179.5 1478.79
   0   8   4 34724.4 1454.05
   0  -8  -5 11.7185 257.143
   0  -8  -5 236.674 152.488
   0  -8  -5 682.006 467.782
   0   8   5 288.209 286.368
   0   8   5 336.179 239.419
   0  -8  -5 441.214 168.415
   0   8   5 336.474 115.564
   0   8   5-32.8585 231.955
   0  -8  -5 299.498 223.949
   0  -8  -5 539.029 332.792
   0  -8  -5 563.714 137.663
   0   8   5 495.727 197.934
   0  -8  -5 243.628 278.525
   0  -8  -6 14936.2 1021.76
   0   8   6 13503.0 846.576
   0   8   6 12674.9 933.263
   0  -8  -6 13605.8 653.792
   0  -8  -6 14913.6 905.677
   0   8   6 12945.2 909.503
   0   8   6 14606.2 972.387
   0  -8  -6 13412.8 759.637
   0   8   6 13062.2 585.771
   0  -8  -7-112.354 134.137
   0   8   7 4.82294 213.638
   0  -8  -7 674.523 291.800
   0   8   7 231.992 260.874
   0   8   7-343.161 391.021
   0   8   7 358.641 310.913
   0  -8  -7-19.2118 231.242
   0  -8  -7-29.1819 147.495
   0  -8  -8 36.5967 244.633
   0  -8  -8 10.8276 167.680
   0   8   8 234.503 228.044
   0  -8  -8 77.8784 151.963
   0   8   8 64.4903 211.533
   0   8   8-43.7850 238.733
   0  -8  -8 315.957 287.903
   0  -8  -9 788.662 256.291
   0  -8  -9 778.877 345.246
   0   8   9 1719.62 398.267
   0   8   9 1210.28 354.983
   0  -8  -9 1052.98 367.783
   0   8   9 714.693 316.252
   0  -8  -9 927.551 258.622
   0  -8 -10 6671.80 652.292
   0   8  10 7226.58 751.123
   0  -8 -10 6594.14 669.827
   0   8  10 6796.63 727.414
   0   8  10 6573.31 722.147
   0  -8 -10 5917.77 747.991
   0  -8 -11 737.175 353.091
   0  -8 -11 1235.78 345.789
   0   8  11 1505.67 315.796
   0  -8 -11 1064.01 315.235
   0   8  11 1377.69 382.692
   0   8  11 1167.74 392.437
   0   8  11 572.496 324.856
   0   8  11 1019.55 284.134
   0  -8 -12 10446.9 1031.69
   0  -8 -12 9849.59 904.449
   0  -8 -12 10469.1 905.583
   0   8  12 9195.54 738.090
   0   8  12 9928.59 829.953
   0   8  12 10970.6 1004.12
   0  -8 -12 9599.87 934.272
   0   8  12 8825.95 719.629
   0   8  13 423.341 217.586
   0  -8 -13 325.077 372.921
   0  -8 -13-2.34478 212.831
   0   8  13 376.414 212.182
   0  -8 -13 492.271 312.845
   0   8  13 978.985 397.706
   0   8  13 626.392 325.624
   0   8  13 281.597 220.612
   0  -8 -13 920.025 308.897
   0   8  14 3484.92 522.794
   0   8  14 4683.68 559.711
   0  -8 -14 3936.50 654.007
   0   8  14 4552.03 681.271
   0  -8 -14 3535.07 615.725
   0  -8 -14 3762.51 737.096
   0  -8 -14 4279.77 634.178
   0   8  14 3700.70 494.121
   0   8  14 3606.52 647.055
   0  -8 -15 166.581 326.288
   0  -8 -15 333.436 296.402
   0  -8 -15-143.830 310.454
   0  -8 -15 82.1865 220.855
   0   8  15-150.720 360.776
   0   8  15 703.396 338.922
   0   8  16 552.914 271.331
   0  -8 -16 708.364 350.427
   0  -8 -16 733.551 313.839
   0   8  16 557.504 365.034
   0  -8 -16 926.785 464.303
   0  -8 -16 714.405 366.567
   0   8  17-270.488 316.380
   0   8  17 886.731 404.274
   0  -8 -17 685.355 356.351
   0  -8 -17 87.0239 361.308
   0  -8 -17 630.579 393.052
   0  -8 -17 163.489 327.653
   0   9 -12-122.930 269.920
   0  -9  11 1398.41 479.980
   0   9 -11 1629.12 505.267
   0  -9  11 1059.82 396.159
   0   9 -11 774.953 367.800
   0  -9  11 1142.95 426.230
   0   9 -10-21.5923 180.088
   0   9 -10-121.178 188.801
   0   9 -10 206.137 242.136
   0   9 -10-20.3159 236.215
   0   9 -10-12.0113 339.274
   0  -9  10 93.7977 304.967
   0  -9  10 366.174 388.861
   0  -9   9 1183.20 420.239
   0   9  -9 1477.27 344.789
   0  -9   9 1772.85 475.085
   0  -9   9 2144.36 514.717
   0   9  -9 1704.23 368.450
   0   9  -9 1783.70 506.336
   0   9  -9 1331.58 378.858
   0   9  -9 1671.44 430.424
   0   9  -9 1319.11 312.811
   0  -9   9 1811.46 465.589
   0  -9   8 134.121 229.930
   0   9  -8 86.6079 202.421
   0   9  -8 85.7756 188.978
   0   9  -8-274.217 323.090
   0  -9   8 48.7859 325.835
   0   9  -8-17.7729 149.863
   0   9  -8-47.1366 151.778
   0   9  -8 199.348 189.541
   0   9  -8-437.257 352.426
   0  -9   8 228.550 340.105
   0   9  -7 12681.9 806.496
   0  -9   7 14725.4 1201.35
   0   9  -7 13820.4 863.154
   0   9  -7 13429.2 946.223
   0   9  -7 14341.9 919.700
   0   9  -7 15054.6 926.742
   0  -9   7 15101.3 1199.34
   0  -9   7 15029.0 1184.19
   0  -9   7 14104.2 1268.47
   0   9  -7 15008.3 1076.45
   0   9  -7 13995.1 1188.81
   0  -9   7 13586.8 1095.62
   0   9  -7 13356.8 999.914
   0   9  -7 13579.4 1153.11
   0  -9   6 287.322 256.480
   0   9  -6 196.077 170.426
   0   9  -6 312.535 181.633
   0  -9   6 429.721 291.604
   0   9  -6 158.345 168.793
   0   9  -6 610.050 237.182
   0   9  -6 30.2167 187.877
   0   9  -6-42.8390 136.481
   0  -9   6 291.252 379.441
   0   9  -6 278.215 187.574
   0  -9   6 430.803 287.111
   0   9  -6 334.034 331.577
   0  -9   6-12.1182 222.769
   0   9  -6 452.295 336.160
   0  -9   5 11902.5 1007.30
   0   9  -5 12678.5 841.011
   0  -9   5 11954.8 1104.27
   0   9  -5 11441.7 1006.65
   0   9  -5 12149.5 880.007
   0   9  -5 12615.2 725.505
   0   9  -5 12131.7 1021.00
   0  -9   5 11869.5 974.544
   0  -9   5 12437.5 983.720
   0  -9   5 11514.0 979.230
   0   9  -5 10673.9 886.924
   0   9  -5 13084.2 741.067
   0   9  -4 600.779 189.277
   0  -9   4 640.225 309.724
   0   9  -4 696.927 259.165
   0   9  -4 310.186 282.583
   0  -9   4 137.439 215.207
   0   9  -4 662.282 356.180
   0  -9   4 302.322 241.480
   0  -9   4 512.184 278.580
   0   9  -4 464.926 288.464
   0   9  -4 302.479 139.425
   0  -9   4 365.949 331.940
   0   9  -4 354.526 199.122
   0   9  -4-211.413 325.679
   0   9  -3 806.154 288.997
   0   9  -3 877.868 181.465
   0   9  -3 716.242 158.507
   0   9  -3 1309.93 425.062
   0  -9   3 848.971 304.469
   0   9  -3 1140.33 379.060
   0   9  -3 724.888 280.289
   0   9  -3 389.895 199.617
   0  -9   3 869.139 372.793
   0  -9   3 746.819 274.575
   0  -9   3 752.811 325.890
   0  -9   3 905.937 315.541
   0   9  -2 121.358 218.732
   0   9  -2 18.6355 59.8419
   0   9  -2-143.322 191.994
   0  -9   2 91.3689 184.848
   0  -9   2-129.891 278.079
   0   9  -2-32.2582 90.6241
   0  -9   2 78.0794 218.084
   0  -9   2 0.37318 293.219
   0   9  -2-100.641 285.334
   0   9  -2 94.9555 267.979
   0  -9   2 435.477 377.800
   0   9  -1 4787.71 383.770
   0   9  -1 6104.61 615.514
   0   9  -1 4930.89 508.607
   0  -9   1 4958.11 633.209
   0  -9   1 4718.13 627.488
   0  -9   1 4747.64 560.193
   0  -9   1 5502.46 562.274
   0  -9   1 4246.09 508.276
   0   9  -1 4716.61 596.556
   0   9  -1 4595.83 360.164
   0   9  -1 4442.17 352.137
   0   9  -1 4520.68 602.550
   0   9   0 432.123 342.697
   0   9   0 168.936 192.745
   0  -9   0 391.142 246.133
   0  -9   0 270.660 261.921
   0   9   0 125.381 247.496
   0   9   0 141.409 104.564
   0   9   0 584.901 249.244
   0   9   0 128.986 120.612
   0  -9   0 101.426 176.222
   0  -9   0-92.7149 257.187
   0  -9   0-88.1379 214.891
   0  -9  -1 45824.6 1942.46
   0  -9  -1 45460.2 1894.28
   0   9   1 45739.7 1747.71
   0   9   1 47283.1 1877.96
   0   9   1 43854.3 1593.11
   0   9   1 41503.0 1300.49
   0  -9  -1 42580.9 1705.94
   0  -9  -1 45239.2 1554.96
   0   9   1 41114.6 1210.35
   0  -9  -1 44973.9 1746.89
   0   9   1 43964.1 1777.95
   0  -9  -2 13.4482 248.390
   0   9   2 220.036 108.228
   0  -9  -2-82.3810 268.473
   0   9   2 37.7116 115.846
   0  -9  -2-530.724 432.080
   0   9   2 687.913 292.297
   0   9   2 376.176 243.813
   0  -9  -2 273.497 261.175
   0  -9  -2 62.2000 156.801
   0   9   2 199.685 256.831
   0   9   3 16523.2 820.495
   0   9   3 17470.9 842.807
   0  -9  -3 16281.3 1104.35
   0   9   3 18278.0 1036.86
   0   9   3 16175.7 708.481
   0  -9  -3 17901.8 1078.40
   0   9   3 17543.5 1102.33
   0  -9  -3 17703.1 838.384
   0  -9  -3 17169.7 1182.68
   0  -9  -3 16732.6 1051.46
   0   9   3 18568.6 1069.91
   0   9   4 1818.07 242.057
   0  -9  -4 1853.44 304.430
   0   9   4 2056.85 402.032
   0  -9  -4 1887.00 274.511
   0  -9  -4 2425.14 469.343
   0   9   4 1687.36 321.599
   0   9   4 2319.31 446.899
   0   9   4 1743.52 418.257
   0  -9  -4 1237.91 128.744
   0  -9  -4 1029.32 349.159
   0  -9  -4 1597.80 379.246
   0  -9  -4 1483.70 495.251
   0  -9  -5 1319.12 403.513
   0  -9  -5 1705.00 310.599
   0   9   5 1226.41 350.617
   0   9   5 1900.95 337.787
   0  -9  -5 1957.11 416.331
   0  -9  -5 2188.27 572.810
   0  -9  -5 1483.41 292.107
   0   9   5 1382.02 440.248
   0  -9  -5 1179.80 383.398
   0   9   5 1256.15 341.441
   0  -9  -5 1015.05 213.317
   0  -9  -5 1943.25 195.917
   0  -9  -6 247.890 299.371
   0  -9  -6 54.9834 83.9441
   0  -9  -6-112.748 207.030
   0  -9  -6 21.2887 150.744
   0  -9  -6 206.299 171.449
   0   9   6 169.433 326.939
   0   9   6 489.724 280.401
   0   9   6-228.230 255.589
   0   9   6-27.4605 253.918
   0   9   6-71.4208 91.2860
   0  -9  -6 799.212 479.203
   0  -9  -6 292.747 320.161
   0  -9  -6-48.7706 237.875
   0  -9  -7 5984.92 459.548
   0  -9  -7 5771.80 547.402
   0  -9  -7 5982.16 514.229
   0   9   7 7117.80 734.079
   0   9   7 5976.33 739.556
   0   9   7 5691.96 616.433
   0  -9  -7 5784.11 647.942
   0   9   7 6345.35 686.307
   0  -9  -7 6511.68 838.110
   0  -9  -7 5637.47 682.881
   0   9   8 1321.62 368.708
   0   9   8 1558.48 394.883
   0  -9  -8 1121.02 370.157
   0  -9  -8 1399.17 248.489
   0   9   8 1146.92 335.233
   0  -9  -8 1370.29 400.047
   0  -9  -8 1492.64 306.296
   0   9   9 15716.2 1139.99
   0  -9  -9 14860.7 1108.89
   0   9   9 15072.4 1057.33
   0  -9  -9 14398.3 1116.71
   0   9   9 15511.2 1097.72
   0  -9  -9 14050.3 946.737
   0  -9  -9 16813.3 915.330
   0   9  10 2926.07 559.805
   0   9  10 1962.84 428.097
   0  -9 -10 1899.80 346.292
   0   9  10 2015.53 423.636
   0  -9 -10 1921.65 490.472
   0  -9 -10 2361.97 529.591
   0  -9 -10 1370.69 352.638
   0   9  11 3366.36 583.687
   0  -9 -11 2952.26 503.221
   0   9  11 2852.54 564.259
   0  -9 -11 3766.04 507.200
   0   9  11 3059.40 538.428
   0  -9 -11 3970.34 640.754
   0  -9 -11 3436.22 638.536
   0  -9 -12 481.277 306.125
   0  -9 -12 372.224 246.458
   0  -9 -12 67.3290 170.796
   0   9  12 350.223 207.555
   0   9  12 517.714 369.748
   0   9  12 146.232 258.765
   0   9  12 671.026 276.053
   0   9  13-55.9164 178.550
   0  -9 -13 329.820 332.935
   0  -9 -13 33.4836 190.452
   0   9  13 119.416 192.240
   0   9  13 87.8225 240.088
   0   9  13 39.1369 154.649
   0  -9 -13 309.772 293.173
   0  -9 -14 1233.54 404.194
   0   9  14 256.548 268.571
   0  -9 -14 712.434 297.554
   0  -9 -14 637.098 290.201
   0   9  14 158.635 269.401
   0   9  15 3008.18 598.114
   0  -9 -15 5060.52 750.564
   0  -9 -15 3406.08 694.296
   0   9  15 3600.28 690.111
   0  -9 -15 3622.07 639.493
   0   9  16 2487.46 609.259
   0  -9 -16 2429.91 556.514
   0  -9 -16 2393.66 633.510
   0  -9 -16 2332.79 535.322
   0   9  16 2300.82 549.853
   0  -9 -17 2055.08 540.818
   0  -9 -17 2570.63 582.957
   0  10 -12 1091.41 434.908
   0  10 -11 723.384 407.278
   0  10 -11 1559.28 540.573
   0  10 -10 7159.87 949.287
   0 -10  10 5601.32 851.549
   0  10 -10 7245.51 991.412
   0  10 -10 6600.84 810.518
   0  10  -9 1400.41 372.777
   0  10  -9 1494.77 548.159
   0  10  -9 1251.20 371.568
   0  10  -9 1956.08 447.629
   0 -10   9 1909.32 503.215
   0 -10   9 2348.13 509.625
   0  10  -9 1174.02 436.346
   0 -10   9 938.883 406.012
   0  10  -8 2323.89 576.962
   0  10  -8 2414.61 549.849
   0  10  -8 1483.47 387.391
   0 -10   8 1479.29 444.938
   0  10  -8 1303.19 326.617
   0 -10   8 1849.26 485.094
   0 -10   8 1269.75 406.520
   0  10  -8 1657.36 411.187
   0 -10   7 593.991 342.398
   0 -10   7 548.913 352.112
   0  10  -7 463.645 221.400
   0 -10   7 1350.13 417.472
   0  10  -7 632.803 281.027
   0  10  -7 579.187 292.408
   0  10  -7 308.476 338.626
   0 -10   7 379.962 276.262
   0  10  -7 816.512 340.586
   0 -10   7 927.280 499.757
   0 -10   6 1821.28 470.200
   0  10  -6 1117.00 327.017
   0  10  -6 507.340 288.195
   0 -10   6 1053.73 393.135
   0  10  -6 996.271 394.804
   0  10  -6 1360.35 424.703
   0  10  -6 1087.56 269.058
   0  10  -6 2209.56 430.499
   0 -10   6 1093.52 375.281
   0 -10   6 1068.95 437.859
   0  10  -6 1556.78 303.142
   0 -10   6 1305.00 379.820
   0  10  -5 245.869 190.025
   0  10  -5 79.7260 193.327
   0  10  -5 266.425 304.985
   0 -10   5-438.921 406.517
   0 -10   5-20.7340 226.504
   0 -10   5 310.221 259.154
   0  10  -5 81.9003 285.476
   0  10  -5 37.5873 152.651
   0 -10   5 81.5777 227.434
   0  10  -5-12.8745 314.806
   0 -10   5 227.525 251.641
   0  10  -4 2248.93 491.886
   0  10  -4 2035.16 273.485
   0  10  -4 2604.00 450.301
   0 -10   4 2412.47 461.339
   0 -10   4 1950.26 433.441
   0  10  -4 3019.65 534.771
   0  10  -4 2022.12 389.422
   0 -10   4 2925.49 524.002
   0  10  -4 1999.79 372.087
   0  10  -4 2088.08 458.575
   0 -10   4 1620.12 454.812
   0  10  -3 103.125 244.048
   0 -10   3 305.243 261.297
   0 -10   3 651.680 351.183
   0  10  -3 87.0851 218.166
   0 -10   3 387.833 245.535
   0 -10   3-70.1356 295.672
   0  10  -3 27.3658 193.379
   0 -10   3 100.211 279.772
   0  10  -3-110.629 343.822
   0 -10   2 6672.31 729.379
   0 -10   2 6553.52 769.296
   0  10  -2 6718.15 619.817
   0 -10   2 7051.28 709.441
   0  10  -2 7279.11 799.226
   0  10  -2 6765.56 753.095
   0 -10   2 5879.51 777.454
   0  10  -2 6606.61 680.548
   0 -10   2 6289.29 676.154
   0  10  -1 248.290 312.845
   0  10  -1-84.5421 185.292
   0 -10   1-28.8690 234.150
   0  10  -1 356.779 262.650
   0 -10   1 166.061 180.854
   0 -10   1 325.866 279.745
   0 -10   1 347.234 304.725
   0 -10   1-66.8745 211.635
   0  10  -1 347.911 288.051
   0  10  -1 32.1255 93.9345
   0  10  -1 80.5381 101.386
   0  10   0 12838.9 941.625
   0 -10   0 11718.6 1022.84
   0  10   0 10156.6 575.013
   0 -10   0 11086.2 866.922
   0  10   0 10797.2 566.518
   0 -10   0 11932.3 921.575
   0  10   0 12474.8 1011.49
   0  10   0 10878.6 783.348
   0 -10   0 11959.1 829.375
   0  10   0 11987.4 976.642
   0 -10   0 11699.5 1006.16
   0  10   1 660.412 340.190
   0 -10  -1 130.945 212.085
   0  10   1 234.762 161.550
   0 -10  -1 311.705 222.112
   0  10   1 17.5616 232.804
   0 -10  -1-204.865 281.322
   0  10   1-142.785 267.503
   0  10   1-63.8706 83.4490
   0 -10  -1 40.6192 281.218
   0 -10  -1-119.385 291.096
   0  10   2 3995.71 540.327
   0  10   2 3204.11 298.324
   0 -10  -2 2901.33 578.438
   0 -10  -2 3524.54 410.694
   0 -10  -2 3796.55 586.950
   0  10   2 2880.39 477.438
   0  10   2 3447.83 565.072
   0  10   2 3573.13 388.040
   0 -10  -2 3339.44 494.868
   0 -10  -2 4203.64 560.803
   0  10   2 3155.34 347.985
   0  10   3 597.480 220.525
   0 -10  -3 111.493 138.557
   0  10   3-16.3875 274.782
   0 -10  -3 380.904 277.923
   0 -10  -3 540.936 320.147
   0 -10  -3 369.526 261.770
   0  10   3 120.639 102.152
   0  10   3 804.014 375.541
   0  10   3 26.2823 217.477
   0 -10  -3-13.0293 322.516
   0  10   4 4237.77 601.583
   0  10   4 4054.65 561.924
   0  10   4 3909.44 441.227
   0 -10  -4 3893.23 566.001
   0 -10  -4 3448.64 514.412
   0 -10  -4 3529.85 617.474
   0 -10  -4 3550.01 578.168
   0  10   4 3105.11 500.849
   0 -10  -4 3753.42 394.275
   0  10   4 3379.54 341.372
   0 -10  -5 41.9934 331.029
   0 -10  -5 442.121 191.004
   0 -10  -5 27.5038 60.3690
   0 -10  -5 144.589 249.805
   0 -10  -5-157.138 383.613
   0  10   5 297.215 313.210
   0  10   5 189.013 326.203
   0  10   5 193.251 224.001
   0 -10  -5 112.056 169.471
   0  10   5-310.587 200.477
   0 -10  -5-448.844 259.188
   0 -10  -5 102.547 302.302
   0 -10  -6 5812.55 373.652
   0 -10  -6 5221.95 709.128
   0  10   6 5723.53 664.805
   0  10   6 6253.12 610.451
   0 -10  -6 3792.80 645.411
   0  10   6 4878.57 668.947
   0 -10  -6 6334.00 917.483
   0 -10  -6 5109.63 443.571
   0 -10  -6 6227.08 620.184
   0  10   6 4808.10 640.785
   0 -10  -6 5744.69 696.943
   0 -10  -6 4958.59 509.344
   0 -10  -7 295.978 253.294
   0 -10  -7 765.416 531.505
   0  10   7-144.295 340.803
   0 -10  -7 144.523 263.768
   0 -10  -7 423.168 201.713
   0  10   7 153.697 242.401
   0  10   7-341.149 326.670
   0  10   7-309.589 249.460
   0 -10  -7 188.473 118.281
   0 -10  -7 226.621 170.323
   0 -10  -7 569.833 390.240
   0 -10  -7 434.157 431.009
   0  10   8 5208.57 731.928
   0  10   8 6560.16 728.185
   0  10   8 6051.95 728.815
   0 -10  -8 5826.17 864.281
   0  10   8 5421.69 633.542
   0 -10  -8 5303.48 684.583
   0 -10  -8 5951.55 593.900
   0 -10  -8 5967.57 486.350
   0 -10  -8 5681.65 664.218
   0 -10  -8 6323.31 524.757
   0 -10  -9 535.843 336.277
   0 -10  -9 437.264 306.723
   0  10   9-75.3130 213.014
   0  10   9 48.5565 262.103
   0 -10  -9 269.926 204.556
   0  10   9 634.866 316.787
   0 -10  -9 284.534 165.948
   0  10  10 1095.64 385.111
   0 -10 -10 624.438 382.800
   0 -10 -10 904.629 254.214
   0  10  10 753.522 327.663
   0  10  10 404.359 315.935
   0 -10 -10 673.999 354.147
   0 -10 -10 503.668 238.320
   0 -10 -11 1158.65 453.238
   0  10  11 1216.93 395.010
   0  10  11 1498.90 419.904
   0  10  11 530.376 318.451
   0 -10 -11 1343.43 354.286
   0 -10 -11 1052.53 360.442
   0 -10 -11 1391.28 319.315
   0  10  12 3343.72 579.621
   0 -10 -12 4633.88 716.689
   0  10  12 2761.41 584.159
   0 -10 -12 3040.62 469.551
   0 -10 -12 2445.89 520.388
   0  10  12 2288.38 524.309
   0 -10 -12 3580.34 560.531
   0 -10 -13 1734.85 408.770
   0  10  13 1702.35 454.616
   0 -10 -13 1177.86 387.981
   0  10  13 1438.63 328.222
   0 -10 -13 2041.44 538.215
   0  10  13 1457.23 420.667
   0  10  13 1492.76 341.067
   0 -10 -13 1753.24 528.359
   0 -10 -14 6084.34 874.675
   0 -10 -14 4969.53 731.751
   0 -10 -14 6415.03 755.763
   0 -10 -14 6392.21 859.470
   0  10  14 5188.34 760.800
   0  10  14 6918.64 893.785
   0 -10 -15 2469.40 546.067
   0 -10 -15 2133.74 485.511
   0  10  15 1199.03 446.659
   0 -10 -15 1527.86 529.332
   0  10  15 1868.47 507.506
   0 -10 -16 2571.61 582.636
   0 -10 -16 3128.69 587.264
   0 -10 -16 2835.46 689.725
   0  10  16 3000.89 644.378
   0  10  16 2709.95 607.039
   0 -10 -17 673.336 350.536
   0 -10 -17 182.424 256.090
   0  11 -11 6727.09 972.253
   0  11 -10 202.042 310.483
   0  11 -10 390.687 395.387
   0  11  -9 2880.49 660.548
   0 -11   9 1474.61 482.081
   0 -11   9 1973.72 533.091
   0  11  -9 1619.64 507.350
   0 -11   9 2058.77 573.297
   0  11  -8 223.676 216.353
   0 -11   8 351.639 219.661
   0  11  -8 410.759 262.960
   0  11  -8 186.917 295.582
   0 -11   8 576.482 363.748
   0  11  -8 145.985 219.083
   0  11  -8-423.716 446.476
   0 -11   8 377.054 291.089
   0  11  -8-11.9699 302.433
   0 -11   7 329.964 291.004
   0  11  -7 667.676 395.786
   0  11  -7 30.4491 232.923
   0  11  -7-439.168 397.861
   0 -11   7-54.1610 261.604
   0  11  -7 78.0222 195.898
   0  11  -7 443.728 365.517
   0  11  -7 105.210 237.475
   0 -11   7-439.579 281.969
   0 -11   7-76.9866 391.844
   0 -11   7-102.293 253.619
   0 -11   6-85.0859 288.184
   0  11  -6-269.578 291.581
   0 -11   6 807.682 396.509
   0  11  -6 0.37549 196.229
   0 -11   6 92.8670 248.829
   0 -11   6-87.0569 247.587
   0  11  -6-426.484 446.174
   0  11  -6-31.0881 281.199
   0  11  -6-200.013 213.936
   0  11  -5 8184.63 753.010
   0  11  -5 6482.10 836.910
   0 -11   5 9264.81 907.337
   0 -11   5 9634.65 980.614
   0  11  -5 7116.32 887.562
   0  11  -5 8952.80 864.212
   0 -11   5 7552.85 977.516
   0  11  -5 9150.26 974.395
   0 -11   5 8700.17 897.045
   0  11  -5 7858.96 758.550
   0  11  -4 146.842 202.103
   0 -11   4-86.9686 215.708
   0  11  -4 111.117 167.851
   0 -11   4 142.806 239.527
   0 -11   4 356.877 311.737
   0  11  -4 26.3821 200.100
   0  11  -4-46.4046 282.721
   0 -11   4-332.392 292.647
   0  11  -4-435.886 376.722
   0  11  -3 24756.5 1572.22
   0  11  -3 23115.0 1495.79
   0  11  -3 23225.1 1360.51
   0 -11   3 20943.9 1379.09
   0 -11   3 22010.3 1364.73
   0 -11   3 21145.7 1524.87
   0  11  -3 22370.3 1250.70
   0 -11   3 23634.7 1577.19
   0 -11   3 23423.6 1373.86
   0  11  -3 24014.6 1274.64
   0 -11   2 52.7835 258.188
   0  11  -2 276.760 338.038
   0  11  -2 162.622 228.351
   0  11  -2 50.8852 277.329
   0 -11   2 269.604 243.322
   0  11  -2 325.360 276.420
   0 -11   2-88.2263 200.539
   0 -11   2 33.6706 226.761
   0 -11   2-93.9891 344.733
   0  11  -1 7352.44 825.288
   0 -11   1 5981.14 712.264
   0 -11   1 6980.93 843.829
   0 -11   1 6526.13 659.633
   0 -11   1 6420.20 713.572
   0 -11   1 7278.85 878.423
   0  11  -1 8202.86 858.187
   0  11  -1 7410.72 746.749
   0  11  -1 6937.49 664.496
   0  11   0 317.879 295.033
   0 -11   0 293.684 229.541
   0 -11   0 179.828 239.162
   0 -11   0 1.33840 263.694
   0  11   0 63.6273 226.684
   0  11   0 78.8556 301.971
   0 -11   0 19.4151 168.688
   0 -11   0 68.8638 319.401
   0  11   0-83.1666 265.561
   0 -11  -1 2137.11 424.049
   0 -11  -1 3858.78 650.982
   0 -11  -1 3112.28 510.268
   0  11   1 2513.07 481.520
   0  11   1 2410.00 457.043
   0  11   1 3055.77 547.898
   0 -11  -1 2566.98 540.712
   0 -11  -1 2481.74 393.413
   0 -11  -2 71.4753 256.073
   0 -11  -2 238.307 195.750
   0  11   2 231.006 199.440
   0 -11  -2-380.155 260.886
   0 -11  -2-191.836 240.657
   0  11   2 246.342 242.981
   0  11   2 264.060 308.926
   0  11   2 129.573 297.463
   0 -11  -2 220.980 303.887
   0  11   3 20444.9 969.458
   0 -11  -3 21910.7 1312.99
   0 -11  -3 20786.9 1007.72
   0 -11  -3 22206.2 1526.95
   0  11   3 22003.1 1305.71
   0 -11  -3 19643.3 1258.38
   0  11   3 19901.8 1222.75
   0 -11  -3 20618.5 1365.59
   0  11   3 22078.3 1407.08
   0 -11  -4 64.2538 304.250
   0 -11  -4 346.658 321.375
   0 -11  -4 96.6664 428.661
   0  11   4 613.912 345.044
   0  11   4 312.661 186.120
   0 -11  -4 617.098 347.365
   0 -11  -4 467.146 187.582
   0  11   4 375.398 283.402
   0 -11  -5 9109.69 896.568
   0  11   5 11545.3 965.675
   0  11   5 10028.9 929.693
   0 -11  -5 9770.72 636.290
   0  11   5 9278.83 915.170
   0  11   5 10239.7 745.238
   0 -11  -5 9657.99 940.433
   0 -11  -5 9295.87 1020.42
   0 -11  -5 7388.71 822.377
   0  11   6 1183.32 482.814
   0 -11  -6 785.445 199.666
   0 -11  -6 919.434 272.490
   0 -11  -6 1239.09 434.440
   0  11   6 800.081 250.844
   0 -11  -6 716.352 310.158
   0 -11  -6 552.255 312.702
   0  11   6 992.831 364.502
   0  11   6 868.930 336.447
   0 -11  -6 1003.19 314.097
   0 -11  -6 652.619 381.747
   0 -11  -7 555.448 360.894
   0  11   7 266.863 201.832
   0 -11  -7 301.079 365.358
   0  11   7 96.8712 308.532
   0  11   7-3.13574 223.235
   0 -11  -7-132.271 266.550
   0 -11  -7-2.29921 202.596
   0 -11  -7 316.279 123.220
   0 -11  -7-162.127 362.428
   0  11   7 337.591 289.357
   0 -11  -7 443.636 198.834
   0 -11  -7-79.0333 167.519
   0  11   8-135.668 339.849
   0 -11  -8 225.164 127.499
   0 -11  -8 189.752 252.210
   0  11   8 106.735 283.601
   0 -11  -8 162.374 150.171
   0 -11  -8 702.302 393.354
   0  11   8 405.431 306.316
   0 -11  -8-50.3234 251.009
   0 -11  -8 160.695 359.383
   0 -11  -8 462.786 458.910
   0  11   8 322.644 252.388
   0 -11  -9 1759.98 357.770
   0  11   9 2128.06 451.511
   0  11   9 1556.34 414.342
   0 -11  -9 2148.40 491.567
   0 -11  -9 2114.35 313.106
   0  11   9 2135.23 479.417
   0 -11  -9 1261.86 398.737
   0 -11  -9 2114.17 565.776
   0 -11 -10 2710.90 631.626
   0  11  10 982.535 351.746
   0 -11 -10 1803.77 439.918
   0 -11 -10 1000.68 438.553
   0  11  10 1331.42 413.837
   0 -11 -10 1151.63 260.131
   0 -11 -10 1527.26 351.259
   0  11  10 1369.59 411.847
   0 -11 -11 18589.3 1082.58
   0 -11 -11 17233.9 1346.23
   0 -11 -11 19092.5 1387.45
   0  11  11 17716.1 1273.99
   0  11  11 18582.4 1387.87
   0 -11 -11 17191.7 1176.95
   0  11  11 21051.4 1431.59
   0  11  12 1372.22 391.551
   0 -11 -12 534.026 335.566
   0 -11 -12 1439.12 341.442
   0 -11 -12 587.705 257.906
   0  11  12 711.334 325.304
   0  11  12 1606.27 511.851
   0 -11 -12 1304.70 475.332
   0 -11 -13 4514.39 671.960
   0 -11 -13 4263.68 586.557
   0  11  13 4913.38 727.068
   0  11  13 4167.40 700.670
   0  11  13 5301.59 784.865
   0 -11 -13 4132.23 704.393
   0 -11 -13 5190.82 794.680
   0  11  14 752.628 378.197
   0 -11 -14 1597.22 395.405
   0 -11 -14 1882.21 545.667
   0 -11 -14 1043.64 363.602
   0  11  14 1046.62 431.121
   0 -11 -14 1131.74 427.132
   0 -11 -15-32.1910 212.657
   0 -11 -15 150.877 204.885
   0  11  15 549.220 369.051
   0  11  15 354.355 329.510
   0 -11 -15 28.4766 332.299
   0 -11 -15 507.277 409.617
   0 -11 -16-57.7773 325.238
   0  11  16 183.208 306.074
   0 -11 -16-177.481 232.620
   0 -11 -16 99.7271 240.934
   0 -11 -16-515.607 359.325
   0 -11 -17 922.469 446.050
   0  12 -10 431.057 407.069
   0  12  -9 517.113 452.888
   0 -12   9 121.996 298.548
   0  12  -9-23.7329 330.046
   0  12  -9 125.680 342.926
   0  12  -8 1890.50 535.677
   0 -12   8 2770.53 640.497
   0 -12   8 1926.48 525.399
   0  12  -8 2340.96 636.179
   0  12  -8 2064.07 548.563
   0  12  -7 915.206 425.877
   0 -12   7 568.855 331.547
   0  12  -7-170.433 405.981
   0 -12   7 379.116 287.086
   0 -12   7 193.489 320.245
   0 -12   7-194.432 290.184
   0  12  -7 73.0624 332.137
   0  12  -7 335.924 252.578
   0 -12   6 870.719 454.179
   0  12  -6 1707.60 500.810
   0 -12   6 1235.05 384.436
   0 -12   6 1765.68 512.958
   0  12  -6 807.797 398.192
   0 -12   6 914.502 418.868
   0  12  -6 922.153 406.718
   0  12  -6 846.105 343.844
   0  12  -5 1516.03 381.237
   0 -12   5 1566.97 400.547
   0 -12   5 1361.86 410.993
   0 -12   5 1668.28 454.174
   0  12  -5 1546.83 469.145
   0  12  -5 1541.32 442.395
   0 -12   5 1637.25 522.029
   0  12  -5 1326.04 390.583
   0 -12   4 2701.31 530.533
   0  12  -4 2798.16 598.060
   0 -12   4 2467.12 528.037
   0 -12   4 2986.40 552.344
   0  12  -4 2675.39 500.907
   0  12  -4 2142.56 421.466
   0  12  -4 2464.88 454.514
   0 -12   4 3054.63 640.493
   0  12  -4 2476.56 543.765
   0  12  -3 861.161 426.402
   0 -12   3 558.111 332.805
   0 -12   3 777.337 312.990
   0  12  -3 380.213 278.184
   0  12  -3 575.267 292.276
   0 -12   3 967.518 366.460
   0  12  -3 985.956 324.017
   0 -12   3 460.680 284.635
   0  12  -3 971.280 335.476
   0 -12   3 712.146 361.153
   0  12  -2 1117.61 328.402
   0 -12   2 1058.74 372.785
   0 -12   2 754.802 410.050
   0  12  -2 1086.76 419.023
   0  12  -2 475.826 252.453
   0 -12   2 555.833 319.118
   0 -12   2 778.725 298.235
   0 -12   2 872.057 404.257
   0  12  -2 735.761 381.466
   0  12  -1 475.702 345.817
   0  12  -1-156.821 287.092
   0 -12   1 146.465 215.473
   0 -12   1 427.247 271.867
   0 -12   1 77.1695 279.447
   0  12  -1 56.4941 210.151
   0  12  -1-399.288 310.525
   0 -12   1-454.593 325.417
   0 -12   1 610.232 281.382
   0  12   0 9354.59 968.442
   0 -12   0 8377.14 847.171
   0 -12   0 9213.23 995.593
   0 -12   0 7851.62 836.558
   0 -12   0 8305.40 754.374
   0  12   0 8734.71 898.818
   0  12   0 8256.40 847.554
   0 -12   0 9837.43 1007.87
   0  12   0 8421.19 788.555
   0  12   1 9.41870 219.549
   0 -12  -1 449.619 288.670
   0 -12  -1 10.1706 267.618
   0 -12  -1-140.184 228.789
   0  12   1-318.581 299.952
   0 -12  -1-20.1263 153.670
   0 -12  -1-34.2005 307.364
   0  12   1 399.689 295.263
   0  12   2 7300.12 547.131
   0 -12  -2 6765.59 767.351
   0 -12  -2 6986.45 870.019
   0  12   2 9066.05 935.452
   0 -12  -2 6364.26 743.152
   0  12   2 8166.52 822.882
   0  12   2 7313.20 743.890
   0 -12  -2 7269.22 895.814
   0 -12  -2 7595.35 644.530
   0 -12  -3 69.7729 260.935
   0 -12  -3 190.660 284.244
   0  12   3 366.163 185.122
   0  12   3-120.854 278.678
   0 -12  -3-213.226 253.179
   0 -12  -3-210.944 344.654
   0  12   3 100.157 214.299
   0 -12  -3 393.372 200.028
   0 -12  -4 5962.03 535.181
   0 -12  -4 6387.50 839.976
   0 -12  -4 5628.47 727.350
   0  12   4 6066.03 774.760
   0  12   4 6271.65 722.660
   0 -12  -4 5346.42 710.810
   0  12   4 6463.74 761.145
   0 -12  -4 6807.99 887.043
   0  12   4 7329.30 603.028
   0 -12  -5-66.7857 460.028
   0  12   5-341.065 310.078
   0  12   5-60.0958 289.382
   0 -12  -5-12.6436 277.819
   0 -12  -5 39.9018 251.189
   0 -12  -5-87.3680 121.682
   0  12   5 66.8535 248.583
   0 -12  -5 230.228 264.037
   0  12   5 156.276 194.006
   0 -12  -6-19.2429 255.891
   0  12   6 684.361 357.007
   0  12   6 214.534 222.335
   0 -12  -6-111.361 253.532
   0 -12  -6 69.1720 136.597
   0  12   6 14.1941 255.909
   0  12   6 194.933 301.050
   0 -12  -6 202.541 319.505
   0 -12  -6 403.860 313.375
   0  12   7 628.902 286.402
   0  12   7 699.862 380.592
   0  12   7 902.230 264.979
   0 -12  -7 615.574 249.130
   0 -12  -7 638.268 452.730
   0 -12  -7-292.875 355.749
   0 -12  -7 486.327 370.606
   0 -12  -7 820.535 296.751
   0  12   7 811.916 364.608
   0 -12  -7 59.4925 310.254
   0  12   8 1712.70 418.318
   0 -12  -8 900.154 273.489
   0  12   8 563.710 410.090
   0  12   8 1358.46 353.493
   0  12   8 1572.03 449.079
   0 -12  -8 456.377 317.586
   0 -12  -8 855.678 394.955
   0 -12  -8 1791.10 454.400
   0 -12  -8 1187.75 526.300
   0 -12  -8 965.936 320.741
   0  12   9 2155.25 464.894
   0  12   9 2442.59 515.196
   0 -12  -9 1948.29 388.000
   0 -12  -9 2043.95 574.524
   0 -12  -9 1752.13 444.720
   0 -12  -9 1973.43 662.787
   0 -12  -9 1013.87 470.469
   0  12   9 2348.93 547.689
   0 -12  -9 1997.57 440.632
   0  12  10 6148.94 841.206
   0  12  10 6663.02 765.288
   0 -12 -10 4700.79 817.651
   0 -12 -10 6125.91 795.225
   0 -12 -10 6456.96 1043.44
   0 -12 -10 5810.00 795.448
   0  12  10 5678.09 757.133
   0 -12 -10 6067.17 678.971
   0 -12 -11 1296.70 455.798
   0 -12 -11 1361.67 356.034
   0  12  11 1503.99 456.197
   0  12  11 771.171 335.736
   0  12  11 1408.68 422.721
   0 -12 -11 2121.86 536.920
   0 -12 -12 1861.87 510.233
   0  12  12 1384.01 471.912
   0 -12 -12 1235.57 474.380
   0  12  12 1173.37 432.058
   0 -12 -12 627.393 277.947
   0  12  12 815.362 377.479
   0 -12 -13 88.9982 325.165
   0 -12 -13 650.647 303.510
   0  12  13 808.964 418.186
   0  12  13 706.205 401.294
   0 -12 -13-1.78155 287.154
   0  12  13 810.585 399.416
   0 -12 -14 652.499 363.548
   0  12  14 621.883 433.512
   0 -12 -14 225.896 310.368
   0 -12 -14 135.600 240.196
   0  12  14 221.775 304.327
   0 -12 -15 126.584 349.817
   0 -12 -15 493.803 361.528
   0 -12 -15 35.5075 225.564
   0  12  15-327.547 364.757
   0 -12 -16 1109.10 454.390
   0 -12 -16 1347.14 533.863
   0  13  -8-54.3398 356.290
   0 -13   8 1039.60 448.055
   0 -13   7 3179.24 653.620
   0  13  -7 3128.78 661.733
   0 -13   7 3141.10 774.047
   0 -13   7 2734.85 552.000
   0 -13   7 2088.63 564.668
   0  13  -7 3111.89 718.318
   0  13  -6 64.5914 362.009
   0 -13   6 106.066 290.646
   0  13  -6 306.159 249.914
   0 -13   6 169.527 251.312
   0 -13   6 730.304 482.140
   0 -13   6 125.502 268.279
   0  13  -6 66.3333 281.576
   0  13  -5 53.3843 312.448
   0  13  -5 853.062 376.578
   0 -13   5 564.902 294.488
   0 -13   5 686.113 348.743
   0 -13   5 430.792 289.754
   0 -13   5 667.424 389.538
   0  13  -5 468.570 373.151
   0  13  -4-297.651 377.831
   0  13  -4-285.423 364.414
   0 -13   4-55.2246 289.166
   0  13  -4-11.1006 206.363
   0 -13   4 26.4495 221.967
   0  13  -4-30.6240 177.139
   0 -13   4-177.747 235.015
   0 -13   4-154.073 272.187
   0 -13   3 8088.61 932.911
   0  13  -3 7393.63 753.187
   0 -13   3 7169.73 847.888
   0  13  -3 6654.57 752.285
   0  13  -3 8304.35 1012.96
   0 -13   3 8279.59 1035.19
   0  13  -3 6306.24 768.414
   0 -13   3 7865.41 853.032
   0  13  -3 7556.66 947.638
   0 -13   3 6009.75 903.756
   0 -13   2 324.761 317.576
   0  13  -2 656.245 378.497
   0 -13   2 473.124 373.999
   0 -13   2 224.299 207.566
   0  13  -2 92.0538 288.391
   0 -13   2-47.7369 302.493
   0 -13   2 224.761 268.436
   0  13  -2 641.294 328.113
   0  13  -2-133.831 256.358
   0 -13   1 16611.8 1148.62
   0 -13   1 15945.8 1239.29
   0 -13   1 18541.4 1499.95
   0  13  -1 17612.3 1404.00
   0 -13   1 20360.9 1410.55
   0  13  -1 17506.0 1277.40
   0  13  -1 17396.7 1161.28
   0 -13   1 17577.2 1452.98
   0  13  -1 17360.4 1364.22
   0 -13   0-70.1629 240.529
   0  13   0-7.60509 225.799
   0 -13   0 17.8382 320.352
   0  13   0 191.138 320.134
   0 -13   0 208.518 210.804
   0 -13   0-133.670 240.765
   0  13   0 230.336 321.858
   0 -13   0-114.773 349.377
   0  13   1 3303.74 549.378
   0 -13  -1 3459.94 489.791
   0 -13  -1 3272.81 634.260
   0 -13  -1 3173.06 562.498
   0  13   1 3692.96 624.882
   0 -13  -1 2993.83 557.457
   0  13   1 3952.36 683.167
   0 -13  -1 3749.33 711.715
   0 -13  -2-36.3980 218.334
   0 -13  -2 2.86213 282.679
   0  13   2-38.1596 242.563
   0 -13  -2 151.433 143.559
   0  13   2-71.8155 258.829
   0 -13  -2 276.285 298.764
   0 -13  -2-58.6924 264.793
   0  13   2-164.337 278.919
   0  13   3 641.791 322.675
   0 -13  -3 652.804 328.443
   0 -13  -3 769.882 417.928
   0 -13  -3 1304.80 455.349
   0  13   3 479.627 315.719
   0 -13  -3 402.759 234.546
   0  13   3 833.862 371.292
   0 -13  -3 655.441 228.329
   0 -13  -4 713.279 315.034
   0 -13  -4 1219.25 462.874
   0  13   4 1239.91 418.699
   0 -13  -4 421.664 311.090
   0  13   4 626.160 351.038
   0  13   4 488.859 257.159
   0 -13  -4 669.700 336.349
   0 -13  -5 5904.69 818.187
   0  13   5 9475.71 946.644
   0 -13  -5 8990.79 1057.66
   0 -13  -5 8735.50 977.174
   0  13   5 7656.06 910.484
   0 -13  -5 7600.61 882.777
   0  13   5 8104.41 905.522
   0 -13  -6 1430.45 447.459
   0  13   6-259.320 314.231
   0 -13  -6 987.746 404.665
   0 -13  -6 463.094 262.475
   0  13   6 833.580 357.771
   0 -13  -6 391.162 403.601
   0  13   6 710.249 367.204
   0  13   6 1035.99 308.941
   0  13   7 23954.6 1281.91
   0 -13  -7 16247.1 1339.04
   0  13   7 24553.1 1562.60
   0  13   7 21859.6 1510.95
   0 -13  -7 22121.2 1559.99
   0 -13  -7 18884.3 1637.85
   0 -13  -7 15260.4 1318.11
   0  13   7 23506.5 1586.26
   0 -13  -8 248.961 226.905
   0  13   8-183.155 345.455
   0 -13  -8-153.400 326.283
   0 -13  -8 483.885 359.881
   0  13   8 320.812 265.607
   0 -13  -8-148.410 368.501
   0  13   8 408.562 281.933
   0 -13  -8 231.168 289.042
   0  13   8 208.697 306.440
   0 -13  -9 4569.53 854.235
   0  13   9 5631.70 785.383
   0 -13  -9 2529.71 594.919
   0 -13  -9 4721.24 794.646
   0 -13  -9 5694.24 705.315
   0  13   9 5014.24 756.274
   0 -13  -9 4474.92 722.244
   0  13   9 4572.11 649.212
   0 -13 -10 680.465 515.115
   0  13  10-199.402 333.904
   0 -13 -10-181.526 367.228
   0  13  10-146.883 276.318
   0 -13 -10 330.020 318.215
   0 -13 -10 553.863 387.956
   0  13  10 435.701 298.872
   0 -13 -10 196.079 262.789
   0  13  11 23.4790 260.547
   0 -13 -11 741.641 407.377
   0  13  11 385.135 292.678
   0 -13 -11 126.679 237.047
   0 -13 -11-71.0242 318.796
   0 -13 -11 525.785 273.639
   0  13  11 436.283 313.822
   0 -13 -11 186.128 371.550
   0 -13 -12 825.903 403.451
   0  13  12 463.119 308.670
   0  13  12 495.569 329.869
   0  13  12 353.791 342.218
   0 -13 -12 523.277 328.023
   0 -13 -12 1793.79 620.933
   0 -13 -12 293.075 219.641
   0 -13 -13 3848.09 640.446
   0 -13 -13 4621.65 768.836
   0  13  13 5029.14 757.439
   0 -13 -13 5383.72 862.440
   0 -13 -13 5070.77 918.227
   0  13  13 4508.70 797.296
   0  13  13 4780.43 766.284
   0 -13 -14 454.232 359.490
   0 -13 -14 774.560 342.263
   0  13  14 1401.14 476.504
   0  13  14 643.766 407.287
   0 -13 -14 744.572 444.386
   0 -13 -14 616.013 485.861
   0 -13 -15 2886.95 584.283
   0  13  15 1932.00 537.760
   0 -13 -15 2246.06 664.678
   0 -13 -15 1265.10 500.935
   0 -14   7 353.922 329.751
   0 -14   6 1297.57 463.394
   0  14  -6 1186.00 463.259
   0 -14   6 2153.17 553.620
   0  14  -6 946.330 454.247
   0 -14   6 879.318 388.914
   0  14  -5-1.99808 328.664
   0  14  -5 510.449 411.385
   0 -14   5 220.781 324.589
   0 -14   5 27.8856 277.540
   0  14  -5 88.0946 216.710
   0 -14   5-381.184 337.728
   0 -14   5 554.888 345.909
   0  14  -4 3670.99 681.478
   0 -14   4 3344.52 649.534
   0 -14   4 2806.20 706.073
   0  14  -4 3542.24 624.703
   0  14  -4 3078.94 669.800
   0 -14   4 3994.00 686.357
   0 -14   4 4085.41 692.969
   0 -14   3-268.660 324.245
   0 -14   3-129.160 319.814
   0  14  -3 167.893 261.791
   0  14  -3 176.097 285.637
   0  14  -3 534.706 305.320
   0 -14   3-18.3376 230.767
   0 -14   3-20.8150 219.225
   0 -14   3 211.749 373.121
   0  14  -3 381.658 275.716
   0 -14   2 6531.93 771.505
   0 -14   2 5520.14 910.647
   0 -14   2 5794.56 806.618
   0  14  -2 6282.50 810.647
   0 -14   2 6982.50 973.770
   0  14  -2 8097.15 1043.92
   0 -14   2 7357.68 899.371
   0  14  -2 7026.55 933.855
   0  14  -1 688.502 446.166
   0  14  -1 623.433 313.983
   0  14  -1 335.999 331.716
   0 -14   1 546.708 409.605
   0 -14   1 261.069 286.687
   0 -14   1-17.0655 283.238
   0 -14   1 173.197 236.108
   0 -14   1 462.264 360.785
   0 -14   0 599.021 340.926
   0 -14   0 1141.21 406.897
   0 -14   0 1675.01 554.915
   0  14   0 1245.53 405.223
   0 -14   0 1223.95 348.177
   0 -14   0 612.050 373.473
   0  14   0 1454.28 388.677
   0  14   0 1392.67 443.432
   0  14   1 644.611 423.251
   0 -14  -1 896.214 361.744
   0 -14  -1 942.900 358.071
   0 -14  -1 1003.04 459.779
   0  14   1 910.712 366.171
   0  14   1 1286.58 425.038
   0 -14  -1 893.119 421.878
   0  14   2 91.4701 362.647
   0 -14  -2 785.490 364.160
   0 -14  -2 187.744 350.564
   0  14   2 1114.23 393.011
   0 -14  -2 386.912 317.047
   0  14   2 376.011 291.081
   0 -14  -2 568.241 322.537
   0 -14  -3-36.4715 280.478
   0  14   3-25.8686 332.240
   0  14   3-363.275 291.373
   0  14   3 7.31963 293.811
   0 -14  -3-158.101 284.776
   0 -14  -3 553.981 352.486
   0 -14  -3 329.515 277.147
   0  14   4 1986.61 504.096
   0 -14  -4 1863.78 579.930
   0 -14  -4 1362.41 414.037
   0  14   4 2384.02 567.044
   0 -14  -4 971.612 366.928
   0 -14  -4 1083.34 416.395
   0  14   4 1002.87 386.718
   0 -14  -5-111.329 323.268
   0  14   5 314.392 368.632
   0 -14  -5 375.229 414.531
   0 -14  -5 553.003 342.064
   0 -14  -5-446.790 426.047
   0  14   5 254.681 351.145
   0  14   5-308.490 324.786
   0 -14  -6 2665.55 665.494
   0  14   6 3984.85 713.224
   0  14   6 3174.04 632.528
   0 -14  -6 2551.82 584.392
   0 -14  -6 3714.28 674.209
   0  14   6 3557.57 651.047
   0 -14  -6 3544.80 679.247
   0 -14  -7 100.733 295.626
   0 -14  -7-17.0843 255.868
   0  14   7 350.486 288.233
   0  14   7-393.044 356.290
   0 -14  -7 221.029 330.540
   0  14   7-12.2576 343.156
   0 -14  -7 563.253 453.779
   0 -14  -8-63.0073 367.759
   0  14   8-97.0181 344.757
   0 -14  -8 620.400 407.348
   0 -14  -8-27.8372 269.553
   0  14   8 3.97447 278.562
   0  14   8-44.4526 244.397
   0 -14  -8-815.190 463.727
   0 -14  -9 317.814 318.667
   0 -14  -9-154.905 299.431
   0  14   9 382.770 344.666
   0 -14  -9-3.84712 373.229
   0 -14  -9-935.336 470.607
   0  14   9 385.452 313.283
   0 -14 -10 1741.98 476.900
   0  14  10 1321.06 482.154
   0  14  10 1174.09 358.544
   0 -14 -10 964.404 446.484
   0 -14 -10 2192.35 689.104
   0 -14 -10 753.291 312.118
   0 -14 -10 1404.44 487.000
   0  14  10 1075.61 412.960
   0  14  11 61.4026 228.281
   0 -14 -11 338.887 395.071
   0  14  11 209.360 275.514
   0 -14 -11 160.396 433.628
   0 -14 -11-485.931 359.436
   0 -14 -11 546.341 304.193
   0 -14 -11 840.098 550.327
   0  14  12 3164.24 605.734
   0 -14 -12 3616.61 848.597
   0 -14 -12 2487.05 607.224
   0 -14 -12 3374.40 711.708
   0  14  12 3697.31 687.761
   0 -14 -12 3540.56 657.557
   0 -14 -12 3523.55 786.258
   0  14  12 3912.08 766.116
   0 -14 -13 901.986 561.235
   0 -14 -13 1100.15 482.250
   0 -14 -13 290.655 354.645
   0 -14 -13 389.103 315.595
   0  14  13 818.331 366.129
   0 -14 -14 718.403 422.045
   0 -14 -14 581.666 403.892
   0  14  14 1568.70 481.235
   0  14  15-336.400 320.647
   0 -14 -15-249.529 352.495
   0 -15   6 1313.26 446.793
   0 -15   5 7393.73 963.607
   0  15  -5 5625.11 909.713
   0 -15   5 6398.77 955.197
   0  15  -4 467.914 446.029
   0 -15   4-69.9324 254.610
   0  15  -4 261.624 313.814
   0 -15   4 407.931 349.297
   0  15  -4-945.107 446.245
   0 -15   4-49.7967 222.284
   0  15  -3 1912.17 492.164
   0  15  -3 2168.78 597.284
   0  15  -3 2081.62 597.642
   0 -15   3 700.025 458.484
   0 -15   3 1350.97 421.495
   0 -15   3 1319.44 474.739
   0 -15   3 949.240 476.705
   0 -15   2-143.591 333.171
   0 -15   2-298.912 403.647
   0  15  -2-52.1840 226.639
   0  15  -2 52.1218 204.940
   0  15  -2-76.8699 256.655
   0 -15   2 486.252 292.727
   0  15  -2 549.062 421.678
   0 -15   2 91.1129 262.728
   0 -15   1 881.836 401.811
   0 -15   1 619.097 312.505
   0  15  -1 535.545 381.116
   0  15  -1 1046.08 391.207
   0 -15   1 752.760 517.975
   0 -15   1 836.291 442.624
   0 -15   0-419.432 402.222
   0 -15   0-295.666 287.645
   0  15   0 229.604 355.185
   0  15   0 84.7528 272.642
   0 -15   0-82.7824 263.277
   0 -15   0 255.485 292.216
   0 -15  -1 5214.58 765.157
   0 -15  -1 6202.13 966.220
   0  15   1 6764.33 849.026
   0  15   1 6459.45 918.502
   0 -15  -1 6053.66 930.025
   0 -15  -1 5570.08 802.868
   0 -15  -2-200.637 277.933
   0 -15  -2 822.678 349.141
   0 -15  -2 162.011 310.875
   0 -15  -2 400.502 313.058
   0  15   2-69.8172 306.116
   0  15   2-229.002 289.975
   0 -15  -3 5816.60 886.736
   0  15   3 5799.47 868.516
   0 -15  -3 6146.82 833.464
   0 -15  -3 6592.83 983.679
   0 -15  -3 5174.01 783.885
   0  15   3 6138.94 835.325
   0  15   4 119.938 246.452
   0 -15  -4-102.257 317.858
   0 -15  -4-295.163 369.351
   0 -15  -4-61.4606 288.762
   0 -15  -4 375.083 308.707
   0  15   4 376.167 352.459
   0  15   4-314.357 302.263
   0 -15  -5 2690.54 584.464
   0 -15  -5 1289.47 439.428
   0  15   5 2712.74 626.077
   0 -15  -5 2754.39 604.866
   0  15   5 2734.48 575.449
   0 -15  -5 2424.42 662.438
   0  15   5 2457.61 585.012
   0  15   6 57.8097 291.980
   0 -15  -6 579.532 371.236
   0 -15  -6 797.467 425.387
   0 -15  -6 493.333 451.016
   0 -15  -6 517.280 288.201
   0  15   6 546.394 384.688
   0  15   6 678.452 357.949
   0 -15  -7 1605.47 465.349
   0 -15  -7 1353.39 622.266
   0  15   7 1725.50 559.956
   0  15   7 1293.10 460.147
   0 -15  -7 1974.77 550.737
   0  15   7 2107.03 519.625
   0 -15  -7 2174.70 596.852
   0 -15  -8 476.389 294.500
   0 -15  -8 521.110 372.404
   0  15   8 718.278 349.376
   0  15   8 382.191 289.600
   0 -15  -8 441.687 423.474
   0 -15  -8 437.867 311.498
   0  15   8 191.957 306.505
   0 -15  -9 6813.69 981.167
   0 -15  -9 6855.74 967.962
   0  15   9 10993.1 1151.18
   0 -15  -9 7922.85 1175.23
   0 -15  -9 10200.9 1183.23
   0  15   9 9768.53 1119.94
   0  15  10 1950.33 544.096
   0  15  10 907.295 409.280
   0 -15 -10 128.965 292.976
   0 -15 -10 1013.24 529.552
   0 -15 -10 553.416 418.456
   0 -15 -10 681.754 416.046
   0 -15 -11 783.802 429.224
   0  15  11 1276.00 434.253
   0 -15 -11 2031.77 648.082
   0  15  11 1671.64 532.376
   0 -15 -11 1800.53 545.072
   0 -15 -12 979.957 438.971
   0 -15 -12-412.251 464.731
   0 -15 -12 1106.39 503.918
   0  16  -3 445.905 467.766
   0  16  -3 359.336 304.850
   0 -16   3 199.469 281.848
   0 -16   2 2395.22 599.366
   0  16  -2 1572.99 425.463
   0 -16   1-173.599 237.944
   0 -16   1-113.536 296.118
   0  16  -1 251.914 346.536
   0  16  -1 279.246 323.761
   0 -16   0 2819.33 707.784
   0 -16   0 3968.91 718.092
   0 -16   0 2486.12 586.664
   0  16   0 3012.65 644.917
   0  16   0 4066.26 763.112
   0 -16  -1-62.7903 237.383
   0  16   1 664.567 386.000
   0 -16  -1 256.481 328.315
   0  16   1 318.272 285.267
   0 -16  -1 53.9760 251.451
   0 -16  -1 489.569 405.742
   0 -16  -2 1109.77 501.526
   0 -16  -2 1010.21 448.612
   0 -16  -2 1028.71 411.905
   0 -16  -2 1096.01 545.490
   0  16   2 581.318 321.893
   0  16   2 888.833 391.701
   0  16   3-238.287 297.578
   0 -16  -3-267.558 289.349
   0 -16  -3 428.424 411.969
   0  16   3-546.058 395.073
   0 -16  -3 453.528 323.187
   0 -16  -3-420.363 458.911
   0 -16  -4 778.833 390.081
   0 -16  -4 918.828 480.149
   0  16   4 48.9647 246.100
   0  16   4 863.905 429.717
   0 -16  -4 486.413 390.578
   0 -16  -4 275.070 383.050
   0 -16  -5 126.474 251.734
   0  16   5 105.492 274.153
   0 -16  -5-93.2695 336.955
   0  16   5 261.357 349.008
   0 -16  -5 471.950 421.453
   0 -16  -5 187.212 320.599
   0  16   6 3092.53 636.912
   0 -16  -6 1514.90 532.107
   0 -16  -6 3288.26 763.303
   0  16   6 3024.55 707.509
   0 -16  -6 2598.05 654.443
   0 -16  -6 2007.25 533.294
   0 -16  -7 96.8043 417.127
   0  16   7 88.5936 299.349
   0 -16  -7 269.734 338.761
   0  16   7 869.889 386.089
   0 -16  -7-281.282 541.720
   0 -16  -7 1242.15 495.831
   0  16   8 3879.23 768.682
   0 -16  -8 1751.98 547.832
   0 -16  -8 3557.88 716.247
   0  16   8 4382.81 767.950
   0  16   8 4908.48 794.511
   0 -16  -8 3602.28 810.753
   0 -16  -8 4800.54 861.432
   0 -16  -9 585.609 431.984
   0 -16  -9-572.040 403.335
   0 -16  -9 442.806 341.225
   0 -16 -10 1236.83 507.227
   0 -16 -10 128.255 294.364
   0 -16 -10 1073.12 477.642
   0 -16 -11 691.697 441.113
   0  17  -1 1087.99 427.064
   0 -17   1 764.743 361.300
   0  17   0 252.330 259.554
   0 -17   0 925.209 437.375
   0  17   1 119.151 288.617
   0 -17  -1 353.447 354.251
   0 -17  -2-44.4094 357.799
   0  17   2-161.309 250.399
   0 -17  -2 479.694 363.812
   0 -17  -3 3709.85 743.397
   0  17   3 3842.47 731.104
   0 -17  -3 3244.75 684.104
   0 -17  -4-493.785 352.985
   0 -17  -4 145.294 248.380
   0  17   4 179.281 270.035
   0 -17  -5 6270.41 900.318
   0  17   5 7624.88 1000.23
   0 -17  -6-56.3069 316.823
   0 -17  -6 505.974 361.895
   0 -17  -7 1843.45 592.341
   0 -17  -8 143.468 300.648
   0 -17  -9 422.005 426.929
   1 -17  -9 3262.44 791.513
   1 -17  -8 435.989 380.709
   1 -17  -7 719.321 450.469
   1 -17  -6 37.4706 300.773
   1 -17  -5 8.10922 338.683
   1 -17  -4-418.577 379.944
   1 -17  -3 2541.15 646.853
   1 -17  -2 323.714 306.560
   1 -16 -11 694.768 422.421
   1 -16 -10 2445.80 666.767
   1 -16 -10 1826.93 609.576
   1 -16  -9-237.150 283.949
   1 -16  -9 209.812 346.854
   1 -16  -9 387.992 365.972
   1 -16  -8 543.727 386.423
   1 -16  -8 539.383 400.683
   1 -16  -8-146.005 328.030
   1 -16  -7 30.3497 271.290
   1 -16  -7-9.32239 275.822
   1 -16  -7-179.201 347.580
   1 -16  -6 245.841 332.379
   1 -16  -6 267.434 311.132
   1 -16  -6 556.566 367.339
  -1  16   6 579.007 373.785
   1 -16  -5 461.998 449.367
   1 -16  -5 230.475 325.201
  -1  16   5 75.0041 252.371
   1 -16  -5 4.90291 396.082
   1 -16  -5 196.425 250.122
   1 -16  -4 3046.55 762.612
   1 -16  -4 3179.34 664.419
   1 -16  -4 3231.26 683.834
  -1  16   4 3831.42 690.262
   1 -16  -3 329.260 342.874
   1 -16  -3 212.143 340.813
   1 -16  -3 1.65054 387.435
  -1  16   3 428.191 363.404
   1 -16  -2 4066.02 789.146
   1 -16  -2 4355.56 789.591
   1 -16  -2 4946.39 934.189
  -1  16   2 3895.58 731.482
  -1  16   1 17.4402 247.806
   1 -16  -1 1138.87 468.457
   1 -16   0 1824.77 527.370
  -1  16   0 597.570 343.334
   1 -16   1 87.6230 298.776
  -1  16  -1-243.390 259.932
  -1  16  -1 241.094 304.874
  -1  16  -2 246.120 252.682
  -1  16  -3-455.513 325.283
   1 -15 -13 2779.58 739.312
   1 -15 -12-337.219 404.028
   1 -15 -12 694.529 489.949
   1 -15 -12-179.245 319.188
   1 -15 -11 1870.82 544.867
   1 -15 -11 2876.38 676.751
   1 -15 -11 2187.72 664.045
   1 -15 -10 631.864 412.276
   1 -15 -10 213.819 352.495
   1 -15 -10-24.0920 274.681
   1 -15  -9-694.779 392.351
   1 -15  -9-485.805 382.222
  -1  15   9-183.070 309.587
   1 -15  -9 279.159 446.524
  -1  15   9 747.071 419.592
   1 -15  -9 381.614 357.010
   1 -15  -8 362.582 333.638
   1 -15  -8-125.888 478.592
  -1  15   8 384.629 382.542
   1 -15  -8 241.286 312.302
   1 -15  -8-162.427 384.418
  -1  15   8-257.828 373.787
   1 -15  -7 5529.23 849.244
   1 -15  -7 4467.41 918.571
   1 -15  -7 6301.50 937.797
   1 -15  -7 7649.92 1023.29
  -1  15   7 7279.03 968.041
  -1  15   7 8816.12 1085.04
   1 -15  -6 786.283 449.928
   1 -15  -6 357.001 349.323
  -1  15   6 286.529 301.125
   1 -15  -6 129.926 296.984
  -1  15   6 243.056 317.762
   1 -15  -6 795.981 391.640
   1 -15  -5 3814.07 718.961
  -1  15   5 3527.44 700.066
  -1  15   5 3317.32 663.578
   1 -15  -5 3682.66 716.946
   1 -15  -5 3287.25 637.419
   1 -15  -5 2480.71 671.222
  -1  15   4-234.766 425.789
   1 -15  -4 513.004 364.671
   1 -15  -4-321.045 299.532
   1 -15  -4 176.784 316.526
  -1  15   4 46.1454 261.733
   1 -15  -4 476.766 388.739
   1 -15  -3 309.859 276.621
   1 -15  -3 538.502 368.897
  -1  15   3 611.593 417.821
   1 -15  -3-66.3099 338.517
   1 -15  -3-416.350 408.900
  -1  15   3 39.0680 296.937
   1 -15  -2 1285.16 573.772
   1 -15  -2 687.492 333.409
   1 -15  -2 290.047 431.648
  -1  15   2 528.985 426.288
  -1  15   2 672.182 367.391
   1 -15  -2 194.248 305.391
  -1  15   1 1809.55 527.674
  -1  15   1 1283.51 556.609
   1 -15  -1 1016.13 378.717
   1 -15  -1 1282.98 404.101
   1 -15  -1 868.496 484.325
   1 -15  -1 961.855 481.314
   1 -15   0-132.159 327.238
  -1  15   0 590.187 351.336
  -1  15   0 582.930 394.124
   1 -15   0-24.5307 302.648
   1 -15   0 238.194 290.524
   1 -15   1 5556.77 984.335
   1 -15   1 4874.00 870.848
  -1  15  -1 5727.54 799.354
   1 -15   1 3755.91 733.166
  -1  15  -1 6190.65 933.685
  -1  15  -1 5220.61 796.523
   1 -15   2 193.777 371.556
  -1  15  -2-140.803 270.865
  -1  15  -2 428.826 391.428
   1 -15   2 695.867 409.324
   1 -15   2-78.9613 257.560
  -1  15  -2-169.386 223.789
  -1  15  -3 3091.71 624.655
   1 -15   3 1982.52 552.262
  -1  15  -3 2620.12 678.871
  -1  15  -4-56.3843 249.213
   1 -15   4-605.230 366.421
   1 -15   5 509.785 320.578
  -1  15  -5 758.144 386.428
   1 -14 -14 1521.79 526.797
   1 -14 -14 1275.32 579.178
   1 -14 -13 41.7853 323.971
   1 -14 -13 391.539 365.164
   1 -14 -12 18.2248 299.108
   1 -14 -12 223.060 397.593
   1 -14 -12 523.288 467.717
  -1  14  12 371.708 333.634
  -1  14  11-140.349 337.477
   1 -14 -11 1199.49 635.613
  -1  14  11 797.984 396.532
   1 -14 -11 256.582 361.979
   1 -14 -11-209.634 338.358
   1 -14 -11 282.705 346.768
   1 -14 -10 1902.69 567.526
   1 -14 -10 1241.07 579.795
  -1  14  10 3220.67 661.922
  -1  14  10 2275.65 578.397
   1 -14 -10 2212.12 563.370
   1 -14 -10 1689.51 521.408
   1 -14  -9 902.639 431.245
   1 -14  -9 1354.56 520.362
  -1  14   9 965.128 421.644
  -1  14   9 1499.95 463.360
   1 -14  -9 393.804 332.803
   1 -14  -9 1513.00 612.204
   1 -14  -8 4877.17 811.259
   1 -14  -8 4963.48 955.592
  -1  14   8 6091.53 860.325
   1 -14  -8 7311.75 947.902
  -1  14   8 8335.05 976.098
   1 -14  -8 5293.20 876.215
  -1  14   7 989.919 350.809
   1 -14  -7 1122.40 446.048
  -1  14   7 1294.41 430.717
  -1  14   7 1159.98 411.052
   1 -14  -7 1425.62 542.076
   1 -14  -7 1688.28 522.809
   1 -14  -7 463.791 281.959
   1 -14  -6 2626.89 592.857
   1 -14  -6 3875.28 700.766
   1 -14  -6 2265.49 668.032
  -1  14   6 4869.14 757.447
  -1  14   6 2852.82 574.447
  -1  14   6 5297.13 823.875
   1 -14  -6 2886.63 672.298
  -1  14   5 950.048 407.604
   1 -14  -5 758.349 352.248
  -1  14   5 1728.69 489.401
   1 -14  -5 1132.88 536.688
  -1  14   5 739.052 413.390
   1 -14  -5 1491.19 486.222
   1 -14  -5 662.965 379.700
  -1  14   4 153.157 303.641
   1 -14  -4 696.315 416.230
  -1  14   4-5.81360 235.267
   1 -14  -4-10.4820 394.373
   1 -14  -4 605.645 429.987
   1 -14  -4-0.99964 239.791
   1 -14  -3-87.8586 274.402
   1 -14  -3 109.174 283.023
  -1  14   3 482.783 389.027
   1 -14  -3 99.2505 316.128
  -1  14   3-628.534 374.944
   1 -14  -3 356.570 318.515
  -1  14   2 1692.60 473.245
   1 -14  -2 1561.98 558.408
   1 -14  -2 2066.98 514.883
   1 -14  -2 1514.57 423.344
  -1  14   2 2927.33 660.442
   1 -14  -2 950.713 428.609
   1 -14  -1 47.0164 387.439
   1 -14  -1 29.6064 249.589
   1 -14  -1 147.544 263.370
  -1  14   1 26.7819 328.374
   1 -14  -1 519.265 385.051
  -1  14   1 459.870 342.864
   1 -14   0 10873.4 966.182
  -1  14   0 10744.2 1167.21
   1 -14   0 10470.7 1104.28
   1 -14   0 11882.1 1255.96
  -1  14   0 11103.9 1098.20
   1 -14   0 9403.57 953.286
   1 -14   0 9859.87 1207.80
  -1  14  -1-89.8332 270.743
   1 -14   1 347.447 264.050
   1 -14   1 9.29856 266.409
  -1  14  -1 444.247 372.529
   1 -14   1 363.020 275.545
   1 -14   1 900.410 459.400
   1 -14   1 253.860 303.489
  -1  14  -2 3330.70 666.279
  -1  14  -2 3133.53 586.470
   1 -14   2 2924.25 588.041
   1 -14   2 1741.87 498.302
   1 -14   2 2983.96 560.835
   1 -14   2 3553.43 725.125
  -1  14  -2 4064.45 763.691
   1 -14   2 2352.91 639.891
  -1  14  -2 3490.15 772.212
  -1  14  -3 24.2338 244.899
   1 -14   3 199.860 312.156
   1 -14   3-41.8542 261.101
  -1  14  -3 121.818 308.922
  -1  14  -3 188.051 255.480
   1 -14   3-576.933 308.267
   1 -14   3 188.534 297.759
  -1  14  -3 758.100 437.159
   1 -14   4-315.967 351.065
  -1  14  -4-37.7857 307.226
   1 -14   4-171.213 317.548
  -1  14  -4 102.388 324.252
  -1  14  -4 96.7191 267.977
   1 -14   4 570.062 433.590
  -1  14  -5-462.277 420.049
   1 -14   5 28.4365 255.768
  -1  14  -5-142.889 337.296
  -1  14  -5-9.21130 252.664
   1 -14   5 152.589 262.028
   1 -14   6 1877.41 520.428
  -1  14  -6 671.891 382.550
   1 -13 -15 800.975 355.316
  -1  13  15 315.284 289.794
   1 -13 -15 533.259 425.862
   1 -13 -15 271.611 319.347
   1 -13 -14 486.889 378.328
  -1  13  14 106.628 271.704
   1 -13 -14 355.192 294.832
   1 -13 -14 1572.14 538.672
   1 -13 -14 2176.04 724.135
   1 -13 -13 1236.88 489.119
  -1  13  13 438.126 404.109
   1 -13 -13 1767.95 532.539
   1 -13 -13 1299.52 586.129
   1 -13 -13 822.937 347.350
  -1  13  13 605.129 347.735
  -1  13  13 600.258 386.541
   1 -13 -12 1806.58 581.302
  -1  13  12 1457.80 446.891
   1 -13 -12 1341.25 464.588
   1 -13 -12 2448.86 793.828
   1 -13 -12 859.855 413.680
   1 -13 -12 1209.46 407.622
  -1  13  12 973.731 386.487
  -1  13  12 2333.65 580.116
   1 -13 -12 1146.87 537.446
   1 -13 -11 5149.90 910.320
  -1  13  11 4962.91 806.624
  -1  13  11 5783.56 742.375
   1 -13 -11 5382.00 775.193
   1 -13 -11 5122.95 844.033
   1 -13 -11 4536.83 667.897
  -1  13  11 5919.17 845.231
   1 -13 -11 4791.95 965.971
   1 -13 -11 5844.16 835.995
  -1  13  10 1069.05 366.151
   1 -13 -10 966.764 417.096
  -1  13  10 1224.57 457.789
   1 -13 -10 928.822 338.520
   1 -13 -10 1593.19 578.332
  -1  13  10 1401.21 461.309
   1 -13 -10 1836.86 464.271
   1 -13 -10 410.454 429.965
   1 -13 -10 770.998 527.681
   1 -13  -9 3636.27 756.502
   1 -13  -9 3621.85 798.034
  -1  13   9 5356.42 661.358
   1 -13  -9 3396.89 686.401
  -1  13   9 6202.28 842.418
  -1  13   9 6319.46 896.593
   1 -13  -9 4180.93 703.286
   1 -13  -9 4582.67 640.290
  -1  13   8 558.475 342.003
   1 -13  -8 95.8964 289.652
   1 -13  -8 122.829 288.192
   1 -13  -8 516.083 387.833
   1 -13  -8 450.477 417.154
  -1  13   8 1012.88 389.851
   1 -13  -7 373.650 383.490
   1 -13  -7 200.978 353.700
  -1  13   7 26.3641 364.619
   1 -13  -7 31.2940 288.978
   1 -13  -7 305.199 360.760
  -1  13   7 426.587 329.400
  -1  13   7 206.167 282.578
   1 -13  -6-101.003 421.397
   1 -13  -6 178.035 279.525
   1 -13  -6 50.5103 315.780
  -1  13   6 205.109 250.461
  -1  13   6 164.519 298.006
  -1  13   6 59.0292 266.115
   1 -13  -6 37.5756 239.361
   1 -13  -5 7430.40 917.430
  -1  13   5 6662.15 825.741
   1 -13  -5 4557.58 813.258
  -1  13   5 6936.78 829.554
   1 -13  -5 6061.70 776.273
   1 -13  -5 5531.15 816.240
  -1  13   5 7849.04 925.231
   1 -13  -4 595.464 353.616
   1 -13  -4 585.047 322.165
  -1  13   4 526.359 345.298
   1 -13  -4 693.959 284.600
  -1  13   4 20.1001 288.385
  -1  13   4 495.871 304.581
   1 -13  -4 292.133 348.699
   1 -13  -3 6758.03 924.349
   1 -13  -3 6922.17 886.033
  -1  13   3 7578.12 856.234
   1 -13  -3 7618.35 849.911
   1 -13  -3 7227.92 701.024
  -1  13   3 8491.25 829.248
   1 -13  -3 7326.69 899.324
  -1  13   3 8486.19 982.681
   1 -13  -2 423.899 339.093
  -1  13   2 38.7293 261.414
  -1  13   2 441.533 349.252
  -1  13   2 174.626 315.374
   1 -13  -2 563.014 396.399
   1 -13  -2-15.0796 277.313
   1 -13  -2 308.304 242.839
   1 -13  -2 100.117 164.610
   1 -13  -1 5625.20 668.611
  -1  13   1 6408.31 804.525
  -1  13   1 7318.89 955.186
   1 -13  -1 6118.44 728.034
   1 -13  -1 5407.33 803.231
   1 -13  -1 5039.05 763.288
  -1  13   1 5032.35 629.358
   1 -13  -1 6774.33 921.786
   1 -13   0 197.425 223.205
  -1  13   0 61.4201 217.546
   1 -13   0-4.25658 215.983
  -1  13   0 333.959 413.953
   1 -13   0 322.768 320.474
   1 -13   0-151.730 326.419
   1 -13   0 148.889 289.727
  -1  13  -1 233.227 329.688
  -1  13  -1 454.861 331.860
   1 -13   1-17.5940 205.663
   1 -13   1 84.2917 232.758
   1 -13   1 144.039 328.621
   1 -13   1-313.948 364.731
   1 -13   1 495.562 337.631
   1 -13   2 795.056 375.717
   1 -13   2 789.897 337.060
  -1  13  -2 414.168 322.306
  -1  13  -2 555.798 325.533
   1 -13   2 789.576 334.079
   1 -13   2 814.048 420.461
  -1  13  -2 1440.76 519.180
   1 -13   2 343.206 352.763
  -1  13  -2 1576.92 566.347
   1 -13   3 6866.52 969.523
   1 -13   3 7820.73 884.943
   1 -13   3 6657.09 888.682
   1 -13   3 8590.44 1097.30
   1 -13   3 6754.67 790.772
  -1  13  -3 7114.49 872.544
  -1  13  -3 6661.47 944.250
  -1  13  -3 7815.15 985.564
  -1  13  -3 8032.38 862.651
   1 -13   4 180.153 286.287
  -1  13  -4-123.267 213.711
  -1  13  -4 375.669 303.539
   1 -13   4 334.412 421.289
  -1  13  -4-57.6855 295.085
   1 -13   4-5.13080 235.286
   1 -13   4 99.9035 253.722
  -1  13  -4-448.399 397.676
   1 -13   5 4998.69 851.988
  -1  13  -5 4364.08 783.489
   1 -13   5 4599.08 687.430
   1 -13   5 3911.94 680.472
   1 -13   5 2931.98 639.307
  -1  13  -5 4092.55 659.908
  -1  13  -5 4794.88 837.304
   1 -13   6-317.735 319.814
  -1  13  -6-387.000 308.227
   1 -13   6 135.272 256.339
  -1  13  -6-158.728 368.394
   1 -13   6 300.860 366.048
  -1  13  -6 383.015 305.888
   1 -13   7 448.522 327.232
   1 -13   7 1147.20 485.276
  -1  13  -7 731.306 362.695
  -1  13  -7 1164.53 506.184
  -1  13  -7 957.203 510.076
   1 -12 -16 17.7451 269.582
   1 -12 -16 201.461 311.619
   1 -12 -15 561.868 407.851
  -1  12  15 238.803 323.730
   1 -12 -15 331.582 359.524
   1 -12 -15 785.000 341.259
  -1  12  15 63.5286 295.959
   1 -12 -14 2180.03 596.578
  -1  12  14 2794.73 637.130
   1 -12 -14 1782.71 463.645
  -1  12  14 1244.92 499.430
   1 -12 -14 1808.52 530.393
  -1  12  14 2444.80 616.283
   1 -12 -13 1302.59 453.605
   1 -12 -13 2109.49 569.235
  -1  12  13 1989.23 612.786
  -1  12  13 2256.81 524.703
   1 -12 -13 1090.56 387.851
  -1  12  13 1540.23 414.962
  -1  12  12 5098.26 799.962
   1 -12 -12 5254.68 780.240
  -1  12  12 4994.05 753.392
   1 -12 -12 5189.14 795.277
   1 -12 -12 4537.15 675.725
  -1  12  12 5026.53 712.111
   1 -12 -11 845.473 378.319
  -1  12  11 1266.73 446.245
   1 -12 -11 943.797 489.863
   1 -12 -11 1145.75 385.128
  -1  12  11 1100.40 329.035
   1 -12 -11 926.016 362.297
  -1  12  11 1121.86 373.651
   1 -12 -10 645.877 479.339
   1 -12 -10 1362.81 426.116
  -1  12  10 759.815 266.431
   1 -12 -10-138.549 264.294
   1 -12 -10 37.7561 240.887
  -1  12  10 879.730 365.676
  -1  12  10 408.766 290.381
   1 -12 -10 814.296 440.332
   1 -12 -10 585.651 580.060
  -1  12   9 208.674 284.187
   1 -12  -9 289.360 322.214
  -1  12   9 52.0026 191.652
   1 -12  -9-60.1660 372.287
   1 -12  -9 348.340 255.284
   1 -12  -9 128.062 194.778
   1 -12  -9-171.732 271.124
   1 -12  -9 592.670 396.452
  -1  12   9-120.779 269.527
   1 -12  -8 266.740 318.840
   1 -12  -8 812.284 513.704
   1 -12  -8 269.616 243.696
  -1  12   8 44.5312 198.969
  -1  12   8-154.523 260.745
   1 -12  -8 333.030 304.042
  -1  12   8-160.594 282.028
   1 -12  -8 219.352 384.178
   1 -12  -8 63.1374 170.166
   1 -12  -7 319.237 292.957
   1 -12  -7 918.089 299.049
  -1  12   7 879.303 344.495
   1 -12  -7 890.679 405.629
  -1  12   7 543.452 285.637
  -1  12   7 894.203 363.761
   1 -12  -7 635.994 432.322
  -1  12   7 949.249 281.176
   1 -12  -7-149.306 341.929
   1 -12  -7 587.896 287.225
   1 -12  -6 1663.05 483.948
  -1  12   6 3700.86 455.888
  -1  12   6 2370.83 515.494
  -1  12   6 3797.84 657.694
   1 -12  -6 1894.14 454.267
  -1  12   6 3199.96 562.643
   1 -12  -6 2640.20 636.396
   1 -12  -6 3172.04 586.247
   1 -12  -5 704.067 445.078
  -1  12   5 846.823 354.131
  -1  12   5 373.351 285.364
  -1  12   5 363.979 174.251
  -1  12   5-214.425 283.807
   1 -12  -5 206.663 283.991
   1 -12  -5 118.281 256.734
   1 -12  -5 581.029 218.263
   1 -12  -5-173.879 303.655
   1 -12  -4 3632.76 677.705
   1 -12  -4 3225.46 557.266
  -1  12   4 4233.51 667.871
   1 -12  -4 4119.32 504.886
   1 -12  -4 3693.98 641.885
   1 -12  -4 3787.96 737.955
  -1  12   4 3249.69 572.868
  -1  12   4 4222.31 602.836
   1 -12  -3-26.4401 298.472
   1 -12  -3-4.83521 227.783
  -1  12   3 307.277 289.844
   1 -12  -3-163.369 280.816
  -1  12   3-30.8415 244.287
   1 -12  -3-17.9277 160.850
  -1  12   3-52.3426 256.665
   1 -12  -3 139.440 303.168
  -1  12   2 137.047 259.431
  -1  12   2-30.3738 232.528
   1 -12  -2-213.014 293.026
  -1  12   2 72.3198 216.582
   1 -12  -2-54.4347 222.042
   1 -12  -2 26.4503 191.585
   1 -12  -2 347.186 325.481
   1 -12  -2 156.013 263.913
  -1  12   1 284.523 255.060
  -1  12   1 552.614 359.862
   1 -12  -1 728.910 301.608
   1 -12  -1 452.413 220.448
   1 -12  -1 85.8011 287.596
   1 -12  -1 758.638 359.641
   1 -12  -1 628.297 356.078
  -1  12   1 1092.75 328.263
  -1  12   0 3298.86 579.729
   1 -12   0 3715.84 662.536
  -1  12   0 3256.50 491.845
   1 -12   0 2506.34 531.289
   1 -12   0 3581.01 552.874
   1 -12   0 1733.58 502.871
   1 -12   0 2976.35 487.145
  -1  12   0 2483.83 586.378
  -1  12  -1 981.319 432.755
   1 -12   1 397.617 236.991
   1 -12   1 335.797 304.168
  -1  12  -1-89.1865 201.616
   1 -12   1-172.331 267.849
  -1  12  -1-14.0913 299.584
  -1  12  -1 603.852 295.146
   1 -12   1-396.937 381.800
   1 -12   1 40.3428 195.953
   1 -12   2 13969.3 1076.29
   1 -12   2 13293.9 1085.45
  -1  12  -2 15033.6 1303.25
  -1  12  -2 13199.0 918.268
   1 -12   2 14749.7 1308.94
   1 -12   2 14962.7 1257.39
  -1  12  -2 15735.7 1329.26
  -1  12  -2 15650.1 1153.17
   1 -12   2 15243.0 1352.63
  -1  12  -2 14217.8 1161.47
   1 -12   3-143.143 281.065
   1 -12   3-87.4206 238.808
  -1  12  -3-49.1305 267.558
  -1  12  -3-108.619 245.119
   1 -12   3 325.800 355.451
   1 -12   3 120.339 263.588
   1 -12   3 168.445 226.053
  -1  12  -3 257.875 364.439
  -1  12  -3 359.382 287.696
   1 -12   4 2187.10 560.807
   1 -12   4 3504.06 695.784
   1 -12   4 4310.10 610.938
  -1  12  -4 3018.82 518.482
   1 -12   4 3368.19 600.580
   1 -12   4 3537.59 637.481
  -1  12  -4 2835.86 616.697
  -1  12  -4 4121.53 729.773
  -1  12  -4 2629.16 538.435
   1 -12   5 374.719 300.095
   1 -12   5 234.739 243.130
  -1  12  -5 64.0315 182.425
  -1  12  -5 256.571 254.090
   1 -12   5 1308.09 522.185
  -1  12  -5 347.943 305.348
  -1  12  -5 519.944 392.162
   1 -12   5 398.217 323.684
   1 -12   6 1007.86 388.016
  -1  12  -6-38.2980 334.764
  -1  12  -6-209.219 282.920
   1 -12   6 389.380 459.932
   1 -12   6-174.529 266.322
   1 -12   6-79.4488 206.070
  -1  12  -6-444.327 352.926
   1 -12   7-346.149 402.031
   1 -12   7 503.859 345.342
  -1  12  -7 81.2631 288.305
  -1  12  -7-28.0725 286.297
   1 -12   7 372.193 328.717
   1 -12   7-281.458 275.782
  -1  12  -7-0.47214 201.324
  -1  12  -7-200.243 394.359
   1 -12   8 1563.59 496.949
  -1  12  -8 1172.80 429.020
  -1  12  -8 1361.29 502.812
  -1  12  -8 1268.63 407.469
  -1  12  -8 1440.08 537.370
  -1  12  -8 1592.68 430.714
   1 -12   8 966.572 377.713
   1 -12   8 1799.94 522.701
  -1  12  -9 355.681 420.016
   1 -11 -16 1921.16 572.208
   1 -11 -16 1174.91 435.110
  -1  11  16 2000.49 570.112
  -1  11  15 2003.30 565.552
   1 -11 -15 1746.33 513.168
   1 -11 -15 2548.04 584.021
   1 -11 -15 2625.90 672.420
  -1  11  14 876.999 380.307
   1 -11 -14 968.447 523.012
   1 -11 -14 1140.82 401.744
  -1  11  14 754.322 346.174
   1 -11 -14 456.224 311.093
   1 -11 -13 3782.17 631.191
  -1  11  13 3897.24 685.910
  -1  11  13 6004.37 864.198
  -1  11  13 4265.93 689.207
   1 -11 -13 5266.19 809.242
   1 -11 -13 4737.56 765.037
   1 -11 -12 497.288 323.582
  -1  11  12 523.339 358.184
  -1  11  12 337.449 300.580
   1 -11 -12 543.581 313.976
  -1  11  12 337.222 287.252
   1 -11 -12 29.9915 238.576
   1 -11 -11 1710.28 476.749
   1 -11 -11 1600.59 486.107
  -1  11  11 1988.66 488.416
  -1  11  11 1833.47 487.559
  -1  11  11 1132.95 354.958
   1 -11 -11 1640.76 415.008
   1 -11 -10 484.989 338.365
   1 -11 -10 338.791 282.473
  -1  11  10 353.374 296.824
   1 -11 -10 230.685 194.134
  -1  11  10 663.463 379.344
  -1  11  10 166.186 277.954
   1 -11  -9 9754.59 971.599
  -1  11   9 10174.6 996.678
   1 -11  -9 9058.48 1029.61
  -1  11   9 9270.63 958.119
   1 -11  -9 11153.3 975.790
  -1  11   9 9460.53 857.164
   1 -11  -9 9381.16 850.584
   1 -11  -8 502.188 246.000
   1 -11  -8 171.024 239.995
  -1  11   8 178.947 212.066
   1 -11  -8 15.9792 180.581
   1 -11  -8 224.503 337.248
   1 -11  -8 790.573 391.099
  -1  11   8-28.3995 265.221
  -1  11   8-7.42278 248.911
   1 -11  -8 522.171 245.898
   1 -11  -7 5902.43 900.435
   1 -11  -7 4468.56 723.674
   1 -11  -7 6759.76 612.792
  -1  11   7 8052.30 845.562
   1 -11  -7 7991.54 734.389
   1 -11  -7 6209.27 861.763
   1 -11  -7 7771.39 833.477
  -1  11   7 8432.59 907.584
   1 -11  -7 6412.73 680.444
  -1  11   7 7152.93 648.816
   1 -11  -6 461.782 361.543
   1 -11  -6 801.900 432.970
   1 -11  -6 101.611 258.955
   1 -11  -6-196.871 216.418
  -1  11   6 184.410 207.955
  -1  11   6-173.009 255.522
  -1  11   6 135.332 271.967
   1 -11  -6 26.6586 181.440
   1 -11  -6 182.409 247.448
  -1  11   6 253.420 307.315
   1 -11  -6 422.258 258.628
   1 -11  -5 5553.76 713.953
   1 -11  -5 5802.53 772.688
  -1  11   5 8604.84 881.047
  -1  11   5 7281.00 588.304
   1 -11  -5 7255.76 813.313
  -1  11   5 6538.08 750.411
   1 -11  -5 7787.84 655.128
  -1  11   5 7790.02 815.607
   1 -11  -5 6594.05 903.851
   1 -11  -4-86.1777 184.629
   1 -11  -4 93.3753 263.769
   1 -11  -4 1.26598 271.202
  -1  11   4 73.2277 270.490
  -1  11   4-67.5694 218.379
   1 -11  -4 331.104 300.189
  -1  11   4-211.803 282.451
  -1  11   4 397.569 186.148
   1 -11  -4 478.880 325.978
   1 -11  -3 693.951 319.888
   1 -11  -3 280.004 271.716
   1 -11  -3-59.7858 378.068
  -1  11   3 392.657 288.975
   1 -11  -3 194.342 269.073
  -1  11   3 755.676 203.623
  -1  11   3 781.353 313.093
  -1  11   3 941.986 380.193
   1 -11  -3 579.728 265.615
   1 -11  -2 296.620 342.643
  -1  11   2 54.5676 111.077
  -1  11   2 588.660 352.205
   1 -11  -2-178.102 195.172
   1 -11  -2 140.489 225.395
  -1  11   2 152.523 281.677
   1 -11  -2-104.133 235.560
   1 -11  -2 46.5553 269.837
  -1  11   2 27.4186 260.596
   1 -11  -1 12867.0 1061.62
  -1  11   1 13549.4 1136.94
  -1  11   1 13415.4 1059.48
   1 -11  -1 13712.7 1182.29
   1 -11  -1 12380.3 1080.62
  -1  11   1 11992.4 876.234
   1 -11  -1 12423.9 954.704
   1 -11  -1 11954.6 888.174
   1 -11   0 107.492 210.173
  -1  11   0 229.660 270.536
  -1  11   0 153.755 262.974
   1 -11   0-266.599 247.692
  -1  11   0 57.1203 283.050
  -1  11   0 475.256 420.252
   1 -11   0-312.867 314.480
   1 -11   0 62.3524 283.232
   1 -11   0 236.879 319.869
   1 -11   1 13347.4 992.882
  -1  11  -1 12877.4 867.991
  -1  11  -1 14922.3 1211.87
   1 -11   1 12217.8 1167.83
  -1  11  -1 14452.2 1113.24
   1 -11   1 14141.2 1018.44
   1 -11   1 13896.5 1191.34
   1 -11   1 12183.4 1047.21
  -1  11  -1 15619.5 1227.49
  -1  11  -2 430.870 269.644
   1 -11   2 56.0673 321.190
   1 -11   2 342.344 330.245
   1 -11   2-2.85033 178.226
  -1  11  -2 454.017 359.869
  -1  11  -2-23.8186 211.272
   1 -11   2 165.922 265.399
   1 -11   2-89.7742 237.311
  -1  11  -2-73.9648 251.793
   1 -11   3 1699.05 508.332
   1 -11   3 2268.86 436.958
  -1  11  -3 2312.13 445.928
   1 -11   3 1261.85 463.954
  -1  11  -3 1625.74 467.071
  -1  11  -3 1477.88 488.124
   1 -11   3 1904.24 439.992
  -1  11  -3 2244.37 479.010
  -1  11  -3 2409.33 391.194
   1 -11   3 2377.32 508.657
  -1  11  -4 128.080 208.990
   1 -11   4 386.788 313.061
   1 -11   4 135.563 207.770
  -1  11  -4-425.668 346.046
   1 -11   4-19.7636 275.901
   1 -11   4 29.7321 223.433
  -1  11  -4 284.358 280.952
   1 -11   4-89.9522 276.858
  -1  11  -4-25.0754 344.863
  -1  11  -4 24.1024 203.522
   1 -11   5 1155.27 406.179
  -1  11  -5 992.639 382.445
   1 -11   5 962.921 354.787
  -1  11  -5 1473.17 355.656
  -1  11  -5 1006.27 353.140
  -1  11  -5 1406.54 369.510
   1 -11   5 1529.05 454.386
   1 -11   5 1369.91 382.398
  -1  11  -5 401.439 360.132
   1 -11   5 1720.08 604.906
   1 -11   6 60.8802 228.774
   1 -11   6 662.023 292.977
  -1  11  -6 120.920 280.360
  -1  11  -6-198.341 316.148
   1 -11   6 48.7926 226.494
   1 -11   6-152.884 269.836
  -1  11  -6 714.399 411.545
  -1  11  -6 153.941 193.670
   1 -11   6 517.296 413.055
  -1  11  -7 3455.37 695.581
  -1  11  -7 3398.27 698.883
  -1  11  -7 3238.69 590.239
   1 -11   7 2786.15 583.941
   1 -11   7 3229.53 648.627
   1 -11   7 2564.66 666.960
  -1  11  -7 2219.22 467.655
   1 -11   7 2085.93 457.767
  -1  11  -7 3872.62 750.723
   1 -11   7 2663.05 578.882
   1 -11   8 31.2503 251.967
   1 -11   8-218.494 316.223
  -1  11  -8-668.956 411.139
  -1  11  -8-100.328 251.192
  -1  11  -8-74.9031 335.201
  -1  11  -8 111.120 221.027
   1 -11   8 334.706 293.653
  -1  11  -8 462.218 390.927
  -1  11  -9 4503.59 701.837
   1 -11   9 3572.96 695.509
  -1  11  -9 4830.80 808.769
   1 -11   9 5681.02 871.579
  -1  11  -9 5003.59 896.429
  -1  11  -9 4497.54 644.082
   1 -11   9 4488.37 791.524
  -1  11  -9 3849.27 764.731
  -1  11 -10 246.071 352.291
   1 -10 -17 1350.86 461.549
   1 -10 -16 316.712 351.262
   1 -10 -16 1263.10 459.442
   1 -10 -16 615.405 426.498
   1 -10 -16 905.319 371.004
  -1  10  16 686.589 371.294
  -1  10  15-507.360 393.272
   1 -10 -15 220.921 265.941
  -1  10  15 431.680 331.559
   1 -10 -15-5.63710 251.828
   1 -10 -15 241.895 371.747
   1 -10 -15 435.273 260.344
   1 -10 -14 378.150 296.979
   1 -10 -14 867.641 436.340
  -1  10  14 251.236 291.924
   1 -10 -14 640.873 298.439
   1 -10 -14 141.144 339.779
  -1  10  13 702.814 296.474
  -1  10  13 396.373 352.020
   1 -10 -13 725.495 372.722
  -1  10  13 572.065 305.533
   1 -10 -13 149.364 231.022
   1 -10 -13 9.61172 293.642
   1 -10 -13 981.355 310.530
  -1  10  13 326.134 353.471
  -1  10  13 982.178 401.260
   1 -10 -12 4473.87 682.861
  -1  10  12 4734.11 680.489
  -1  10  12 4532.00 712.700
   1 -10 -12 4890.35 695.199
   1 -10 -12 4771.00 607.527
  -1  10  12 4375.98 681.098
   1 -10 -12 4917.04 763.684
   1 -10 -11 2726.64 579.133
   1 -10 -11 3100.15 566.903
   1 -10 -11 2896.87 445.153
  -1  10  11 2772.97 550.195
  -1  10  11 2401.33 501.419
  -1  10  11 2775.98 567.831
   1 -10 -11 2803.69 515.128
  -1  10  10 7939.30 861.535
   1 -10 -10 8296.34 871.500
   1 -10 -10 6882.10 738.378
  -1  10  10 6486.84 797.342
  -1  10  10 7664.61 798.302
   1 -10 -10 7440.92 839.083
   1 -10 -10 7102.61 642.620
   1 -10  -9 1978.41 408.897
  -1  10   9 2897.06 533.892
   1 -10  -9 2832.80 381.966
  -1  10   9 3195.38 555.861
   1 -10  -9 3476.19 581.628
   1 -10  -9 3046.32 556.244
  -1  10   9 2632.12 472.612
   1 -10  -8 1529.74 362.992
   1 -10  -8 1267.03 392.366
  -1  10   8 1856.60 430.815
   1 -10  -8 2193.42 428.137
  -1  10   8 1060.49 360.822
   1 -10  -8 1447.87 260.052
  -1  10   8 1853.76 471.777
   1 -10  -8 1520.41 564.189
   1 -10  -8 2090.01 452.138
   1 -10  -7-189.578 239.783
   1 -10  -7 87.1770 363.457
   1 -10  -7 183.142 226.188
   1 -10  -7 404.325 373.958
  -1  10   7-14.9689 258.630
   1 -10  -7 229.212 243.872
   1 -10  -7 207.001 199.455
   1 -10  -7-100.168 139.288
  -1  10   7-281.841 344.890
  -1  10   7-69.5244 201.911
  -1  10   6 1066.38 302.459
   1 -10  -6 260.571 271.526
   1 -10  -6 1020.21 306.973
   1 -10  -6 584.583 247.384
   1 -10  -6 361.417 371.494
   1 -10  -6 1132.81 539.571
  -1  10   6 653.737 330.926
   1 -10  -6 586.297 266.643
   1 -10  -6 474.856 137.701
  -1  10   6 353.637 247.303
  -1  10   6 1237.84 357.762
   1 -10  -6 1073.42 385.786
  -1  10   5 1634.60 441.284
   1 -10  -5 1606.33 472.292
   1 -10  -5 2004.92 371.828
  -1  10   5 2926.78 559.488
   1 -10  -5 2917.28 411.182
   1 -10  -5 2049.71 469.063
  -1  10   5 1988.67 444.689
   1 -10  -5 1523.87 301.539
   1 -10  -5 1581.98 409.362
   1 -10  -5 1770.47 547.551
  -1  10   5 2519.52 367.351
   1 -10  -5 2579.05 260.172
   1 -10  -4 14205.6 869.516
   1 -10  -4 11823.6 948.668
  -1  10   4 13502.2 944.125
  -1  10   4 13937.0 750.341
   1 -10  -4 11871.3 1098.08
  -1  10   4 13661.7 1065.60
   1 -10  -4 11000.5 987.303
  -1  10   4 16115.1 1110.11
   1 -10  -4 13039.2 1032.84
   1 -10  -3 1086.13 374.709
   1 -10  -3 895.101 409.083
   1 -10  -3 835.187 354.121
  -1  10   3 943.668 204.977
   1 -10  -3 691.865 258.274
   1 -10  -3 1349.18 367.485
  -1  10   3 978.672 215.928
  -1  10   3 867.943 348.059
  -1  10   3 1373.57 433.609
  -1  10   3 910.430 363.810
   1 -10  -2 22864.2 1263.17
  -1  10   2 27250.0 1525.50
   1 -10  -2 25719.5 1577.56
   1 -10  -2 25387.1 1226.54
  -1  10   2 24454.0 884.843
  -1  10   2 25194.4 1416.15
  -1  10   2 25272.8 1231.12
   1 -10  -2 25728.3 1469.10
   1 -10  -2 25346.9 1456.18
  -1  10   1 672.083 308.522
   1 -10  -1 879.589 421.089
  -1  10   1 402.918 110.692
   1 -10  -1 31.4172 248.411
   1 -10  -1 407.351 245.806
   1 -10  -1 359.866 279.589
   1 -10  -1 587.756 249.819
  -1  10   1 383.111 374.475
  -1  10   1 354.689 260.780
   1 -10   0 2851.17 518.013
  -1  10   0 3060.62 552.603
  -1  10   0 2877.32 418.571
   1 -10   0 3527.18 615.896
  -1  10   0 2279.80 202.131
   1 -10   0 3950.07 522.396
   1 -10   0 2812.61 454.043
  -1  10   0 3194.78 524.321
  -1  10   0 3184.15 593.118
   1 -10   0 2524.41 497.882
  -1  10  -1 293.624 236.255
  -1  10  -1 55.9888 236.086
  -1  10  -1 749.935 388.254
   1 -10   1 460.367 245.213
   1 -10   1 77.8235 223.584
   1 -10   1 433.916 331.832
   1 -10   1 509.788 277.851
   1 -10   1 526.359 352.701
  -1  10  -1 773.881 386.911
   1 -10   2-85.5507 259.870
  -1  10  -2-54.1121 291.872
  -1  10  -2-71.4710 166.214
   1 -10   2 251.261 227.040
   1 -10   2-63.0732 217.611
  -1  10  -2-171.641 315.878
   1 -10   2 271.155 287.227
  -1  10  -2-51.0955 253.110
   1 -10   2 856.846 406.514
  -1  10  -3-475.633 374.779
  -1  10  -3 76.7466 209.882
  -1  10  -3 21.0420 338.067
   1 -10   3 14.2389 228.377
   1 -10   3 429.733 246.985
  -1  10  -3 346.806 236.008
   1 -10   3-441.308 339.679
   1 -10   3-235.384 309.807
  -1  10  -3 202.136 191.996
   1 -10   3-22.6495 198.964
  -1  10  -4 6876.52 766.794
   1 -10   4 7996.52 874.284
   1 -10   4 6711.79 701.713
   1 -10   4 8627.01 968.143
  -1  10  -4 7891.71 671.405
   1 -10   4 7546.79 799.249
   1 -10   4 6655.25 826.463
   1 -10   4 7177.61 782.197
  -1  10  -4 6434.86 831.468
  -1  10  -4 6745.41 691.820
  -1  10  -4 7228.69 868.866
  -1  10  -5 676.688 397.493
  -1  10  -5 502.071 285.358
   1 -10   5 434.710 237.964
   1 -10   5 30.0672 228.838
   1 -10   5 284.454 242.762
  -1  10  -5 11.3312 330.134
   1 -10   5 369.357 301.208
  -1  10  -5 505.367 394.362
  -1  10  -5 108.085 165.042
   1 -10   5 394.288 377.770
  -1  10  -5 244.474 205.394
  -1  10  -6 6832.40 866.711
   1 -10   6 5249.84 740.044
   1 -10   6 6729.88 831.146
   1 -10   6 6057.91 804.575
  -1  10  -6 5953.13 837.107
   1 -10   6 4486.68 754.257
  -1  10  -6 5521.62 785.891
  -1  10  -6 6058.90 663.204
  -1  10  -6 5973.24 749.692
   1 -10   6 6011.07 717.464
  -1  10  -6 5673.01 610.156
   1 -10   7 192.172 223.513
  -1  10  -7 293.468 429.016
   1 -10   7-81.1489 252.399
  -1  10  -7 55.9424 201.185
  -1  10  -7 529.823 260.365
  -1  10  -7-142.357 398.756
  -1  10  -7 486.210 348.675
   1 -10   7 311.523 330.770
   1 -10   7-156.340 276.053
   1 -10   7 234.577 227.070
  -1  10  -7-176.391 227.775
   1 -10   8 990.480 414.608
  -1  10  -8 317.739 229.528
  -1  10  -8 889.561 417.287
  -1  10  -8 747.473 410.079
  -1  10  -8 1019.88 425.645
   1 -10   8 752.879 360.149
  -1  10  -8 771.814 278.788
   1 -10   8 892.544 355.075
   1 -10   9 126.563 280.383
  -1  10  -9-120.239 407.146
   1 -10   9 245.102 278.628
  -1  10  -9 121.652 217.796
  -1  10  -9 99.4685 282.315
   1 -10   9-146.758 274.720
  -1  10  -9 340.273 264.702
  -1  10 -10 692.617 534.206
  -1  10 -10 474.169 336.797
   1 -10  10 718.691 415.590
  -1  10 -10 785.505 361.658
  -1  10 -10 802.559 342.201
   1 -10  10 674.172 343.402
   1 -10  10 565.618 359.091
  -1  10 -11 873.751 423.650
   1  -9 -17 680.166 349.434
   1  -9 -16 454.364 426.773
  -1   9  16 406.065 359.578
   1  -9 -16 410.467 321.241
   1  -9 -16-177.902 264.373
  -1   9  16 368.166 373.528
   1  -9 -15 1558.27 551.146
   1  -9 -15 607.270 349.116
  -1   9  15 987.813 372.498
  -1   9  15 1372.30 438.138
   1  -9 -15 1156.53 395.605
   1  -9 -14 1382.51 443.223
   1  -9 -14 828.651 336.670
   1  -9 -14 785.587 427.292
  -1   9  14 1070.81 338.034
  -1   9  14 1046.04 394.204
   1  -9 -14 788.439 338.819
  -1   9  14 593.054 246.923
   1  -9 -13 3990.60 592.506
  -1   9  13 3462.46 529.106
   1  -9 -13 3358.56 665.735
  -1   9  13 3606.01 618.300
  -1   9  13 3145.43 604.628
  -1   9  13 3809.31 558.530
   1  -9 -13 3509.21 628.453
   1  -9 -13 3615.81 604.592
  -1   9  12 2063.10 477.036
   1  -9 -12 1978.52 395.435
   1  -9 -12 1894.28 502.543
   1  -9 -12 2030.95 484.278
  -1   9  12 2902.57 569.050
  -1   9  12 2282.61 516.986
   1  -9 -12 2386.97 485.544
  -1   9  11 6387.13 764.739
   1  -9 -11 5650.64 741.981
   1  -9 -11 5800.51 638.387
   1  -9 -11 6059.02 807.993
  -1   9  11 4732.47 672.721
   1  -9 -11 5803.26 703.201
  -1   9  11 5347.19 719.508
  -1   9  10 271.870 287.016
  -1   9  10 64.5123 238.918
   1  -9 -10 320.049 273.886
   1  -9 -10 237.906 260.745
   1  -9 -10 301.844 202.071
  -1   9  10 890.919 339.515
   1  -9 -10 400.478 228.660
   1  -9  -9 378.575 263.229
  -1   9   9 576.625 268.893
   1  -9  -9 500.064 298.508
  -1   9   9 109.974 221.861
   1  -9  -9 462.835 209.605
  -1   9   9 359.545 313.833
   1  -9  -9 318.682 238.346
   1  -9  -8 84.8618 174.807
  -1   9   8 126.820 241.605
   1  -9  -8 69.0714 245.827
   1  -9  -8-114.029 165.219
  -1   9   8-19.1295 227.273
   1  -9  -8 188.978 271.965
  -1   9   8 37.0493 281.633
   1  -9  -7 1587.88 394.131
  -1   9   7 1501.27 375.459
   1  -9  -7 1762.01 275.751
  -1   9   7 2084.83 379.056
  -1   9   7 1862.88 431.701
   1  -9  -7 1481.92 345.112
   1  -9  -7 1886.46 435.131
   1  -9  -6 1692.31 360.001
   1  -9  -6 1513.91 468.600
   1  -9  -6 306.929 338.645
   1  -9  -6 1405.57 318.860
   1  -9  -6 1607.81 347.804
  -1   9   6 2041.07 463.457
   1  -9  -6 1486.39 390.428
   1  -9  -6 3219.43 723.367
  -1   9   6 1022.90 365.640
   1  -9  -6 1737.38 245.126
  -1   9   6 1921.29 334.337
  -1   9   6 1681.28 410.332
  -1   9   6 1458.46 220.708
  -1   9   5 12884.9 961.564
   1  -9  -5 13968.5 1010.85
  -1   9   5 15350.0 1078.56
   1  -9  -5 11134.4 923.189
   1  -9  -5 14316.4 856.866
   1  -9  -5 12217.8 835.518
   1  -9  -5 15004.7 854.655
  -1   9   5 13921.0 798.446
   1  -9  -5 9838.41 967.817
   1  -9  -5 14279.0 635.122
   1  -9  -5 13294.1 1172.74
  -1   9   5 15319.0 1031.88
  -1   9   4 788.681 323.962
   1  -9  -4 341.359 161.461
   1  -9  -4-31.2948 212.180
  -1   9   4 788.896 235.375
  -1   9   4 44.6342 250.740
   1  -9  -4 665.104 419.593
   1  -9  -4 648.681 327.176
  -1   9   4 995.286 342.047
   1  -9  -4-151.611 286.980
   1  -9  -4 364.576 114.285
   1  -9  -4 138.007 245.527
   1  -9  -4 525.136 240.976
   1  -9  -3 32991.4 1732.06
  -1   9   3 31828.0 1394.65
  -1   9   3 30277.9 1086.66
   1  -9  -3 30201.5 1435.70
   1  -9  -3 28059.5 1540.79
  -1   9   3 32250.0 1112.31
   1  -9  -3 31099.4 1537.85
  -1   9   3 33113.0 1593.53
  -1   9   3 34517.2 1564.46
   1  -9  -3 34213.9 1355.88
   1  -9  -2-36.4359 345.836
   1  -9  -2 640.290 290.712
   1  -9  -2 882.347 353.820
  -1   9   2 620.235 290.967
  -1   9   2 788.471 173.369
  -1   9   2 1231.86 384.838
  -1   9   2 1889.53 387.347
  -1   9   2 775.488 165.014
   1  -9  -2 1494.66 333.412
   1  -9  -2 726.876 243.344
  -1   9   1 357.751 326.433
  -1   9   1 318.749 107.916
   1  -9  -1 953.267 291.138
   1  -9  -1 619.629 366.195
   1  -9  -1 218.611 249.278
   1  -9  -1-7.55142 186.929
   1  -9  -1 251.486 266.173
  -1   9   1 192.952 114.711
  -1   9   1 187.494 221.429
  -1   9   1 732.323 317.565
  -1   9   0 1327.87 274.332
  -1   9   0 1719.40 471.656
  -1   9   0 909.981 135.605
   1  -9   0 1357.43 408.534
  -1   9   0 1468.42 369.623
   1  -9   0 1150.27 345.788
  -1   9   0 956.496 141.034
  -1   9   0 1141.07 390.776
   1  -9   0 1434.45 325.997
   1  -9   0 1100.14 311.266
   1  -9   0 1635.12 414.336
  -1   9   0 958.158 131.209
  -1   9  -1 5150.77 665.460
   1  -9   1 5435.49 695.531
  -1   9  -1 5389.61 496.975
   1  -9   1 5103.48 547.302
   1  -9   1 5308.67 661.013
  -1   9  -1 5769.74 637.200
  -1   9  -1 3774.73 233.218
  -1   9  -1 5564.94 687.157
   1  -9   1 4973.30 579.622
  -1   9  -1 4300.05 230.565
   1  -9   1 4750.35 617.851
  -1   9  -2 54.5455 60.7845
  -1   9  -2-171.526 307.782
   1  -9   2-74.4119 265.314
  -1   9  -2 146.539 287.522
  -1   9  -2-100.032 71.1722
   1  -9   2 103.374 278.781
   1  -9   2 29.9569 183.739
   1  -9   2-83.1626 201.166
  -1   9  -2 17.7501 60.7353
  -1   9  -2 294.064 200.032
  -1   9  -2-48.8229 66.3874
  -1   9  -2 7.74510 212.534
   1  -9   2-291.760 294.112
   1  -9   3 10726.4 1002.32
   1  -9   3 10443.4 943.014
  -1   9  -3 10619.1 947.312
   1  -9   3 10142.1 860.747
  -1   9  -3 11453.3 914.754
   1  -9   3 10679.4 971.219
  -1   9  -3 10851.9 833.023
  -1   9  -3 8732.53 430.389
   1  -9   3 10554.8 816.008
   1  -9   3 10743.0 902.514
  -1   9  -3 11435.5 734.438
  -1   9  -3 11783.5 1032.76
  -1   9  -4 129.348 335.299
   1  -9   4 612.459 360.255
   1  -9   4-178.310 255.224
  -1   9  -4 217.324 227.528
  -1   9  -4 199.854 89.9766
   1  -9   4 185.121 267.154
  -1   9  -4 55.2457 329.045
  -1   9  -4 107.353 182.493
  -1   9  -4 372.294 244.684
  -1   9  -4 224.672 263.023
   1  -9   4 406.855 235.776
   1  -9   4 757.022 382.703
   1  -9   4 254.028 223.040
   1  -9   5 7384.98 904.055
   1  -9   5 7959.62 758.256
   1  -9   5 7425.17 802.516
  -1   9  -5 7234.41 833.973
  -1   9  -5 7558.83 775.769
  -1   9  -5 7804.96 871.764
   1  -9   5 8248.88 873.233
  -1   9  -5 7803.74 870.092
   1  -9   5 8303.72 861.897
  -1   9  -5 7764.18 708.871
  -1   9  -5 8254.79 669.150
  -1   9  -6 398.909 200.279
   1  -9   6 299.178 244.791
   1  -9   6 465.043 323.555
  -1   9  -6 1148.24 458.560
  -1   9  -6 308.225 290.463
  -1   9  -6 260.108 166.505
   1  -9   6 685.764 339.925
  -1   9  -6 746.806 333.563
   1  -9   6 219.669 247.767
   1  -9   6 36.8678 324.312
  -1   9  -6 216.159 293.623
   1  -9   7-92.0338 242.279
  -1   9  -7 18.9687 294.508
   1  -9   7-80.3474 228.649
  -1   9  -7 634.083 249.862
  -1   9  -7-66.8528 283.394
  -1   9  -7-100.157 181.955
  -1   9  -7-163.608 249.125
  -1   9  -7 35.8932 202.671
   1  -9   7 762.601 368.748
  -1   9  -8-68.0195 140.298
  -1   9  -8 156.550 192.621
   1  -9   8-374.303 335.043
  -1   9  -8-325.582 287.817
   1  -9   8 367.507 312.298
  -1   9  -8 132.251 291.931
  -1   9  -8-28.2961 302.703
   1  -9   8-63.3105 277.956
  -1   9  -8 13.4792 235.554
  -1   9  -8 44.2865 224.967
   1  -9   9 4169.45 713.002
   1  -9   9 5331.98 793.640
  -1   9  -9 6102.82 716.930
  -1   9  -9 6558.47 872.387
   1  -9   9 4909.61 749.127
  -1   9  -9 5102.43 630.451
  -1   9  -9 5054.84 648.534
  -1   9  -9 5915.69 757.456
   1  -9  10-229.462 322.581
  -1   9 -10 28.6420 224.773
  -1   9 -10 242.120 336.537
   1  -9  10 198.574 303.249
  -1   9 -10 310.445 235.633
  -1   9 -10 41.4055 172.200
   1  -9  10 237.052 291.964
   1  -9  11 5944.79 903.321
  -1   9 -11 6115.55 750.340
  -1   9 -11 5135.98 746.899
  -1   9 -11 6353.70 956.043
   1  -9  11 5433.86 863.310
   1  -8 -17 1168.38 441.801
  -1   8  17 1229.57 484.965
  -1   8  16 5330.20 854.408
   1  -8 -16 4184.13 829.357
  -1   8  16 4806.74 763.397
   1  -8 -16 4831.56 789.048
   1  -8 -16 5107.21 776.129
   1  -8 -15 3714.29 727.279
   1  -8 -15 3762.32 628.779
  -1   8  15 2321.22 447.591
  -1   8  15 3917.80 664.764
  -1   8  15 2336.14 437.410
  -1   8  15 2407.26 600.318
   1  -8 -15 2843.82 600.273
  -1   8  14 4963.74 747.946
   1  -8 -14 5119.31 757.396
  -1   8  14 4263.01 572.627
   1  -8 -14 4097.21 749.458
  -1   8  14 4266.78 575.839
  -1   8  14 5075.90 755.168
   1  -8 -14 4651.47 674.818
   1  -8 -13 2450.13 636.962
   1  -8 -13 1471.45 412.354
   1  -8 -13 1726.57 466.178
  -1   8  13 1713.83 394.306
  -1   8  13 1557.93 440.891
  -1   8  13 1967.43 409.476
  -1   8  12 7.72564 271.649
   1  -8 -12 348.450 246.005
  -1   8  12 330.371 246.126
  -1   8  12 210.505 239.082
  -1   8  12 726.654 262.866
   1  -8 -12 229.758 339.332
  -1   8  12 371.555 261.817
   1  -8 -12 52.8796 201.361
  -1   8  12-130.584 274.437
   1  -8 -11 893.082 382.025
   1  -8 -11-141.259 192.331
  -1   8  11-170.419 290.373
  -1   8  11-374.487 291.470
  -1   8  11 211.043 195.402
  -1   8  11-62.0463 281.205
   1  -8 -11 469.525 350.891
   1  -8 -11-222.847 216.716
   1  -8 -10 1379.09 378.423
   1  -8 -10 1700.82 470.781
  -1   8  10 1698.07 403.082
   1  -8 -10 2381.60 474.582
  -1   8  10 1782.90 424.824
   1  -8 -10 2467.00 418.131
  -1   8  10 2013.72 446.376
  -1   8   9 2489.60 465.543
   1  -8  -9 2530.31 505.349
   1  -8  -9 2771.75 397.776
   1  -8  -9 2933.86 512.436
   1  -8  -9 2378.23 419.699
  -1   8   9 2833.50 483.886
  -1   8   9 2774.79 469.046
   1  -8  -8 12707.9 950.955
   1  -8  -8 11373.5 746.022
  -1   8   8 10129.1 810.413
  -1   8   8 12403.6 947.131
   1  -8  -8 11065.9 828.544
   1  -8  -8 11610.0 913.486
  -1   8   8 11901.3 945.433
  -1   8   7 1442.06 338.569
  -1   8   7 1527.53 163.570
   1  -8  -7 2073.04 415.412
   1  -8  -7 1630.65 273.448
   1  -8  -7 2235.40 424.560
   1  -8  -7 1694.72 344.937
  -1   8   7 2291.62 436.245
  -1   8   7 1980.19 415.866
   1  -8  -6 7725.98 646.503
  -1   8   6 7667.97 626.823
   1  -8  -6 7738.82 730.312
  -1   8   6 8069.21 733.897
   1  -8  -6 7935.56 673.554
  -1   8   6 7309.37 408.979
  -1   8   6 8880.41 800.590
   1  -8  -6 8088.11 513.204
  -1   8   5 262.352 278.637
   1  -8  -5 469.830 355.336
   1  -8  -5 519.964 366.560
   1  -8  -5-45.4850 249.290
  -1   8   5 54.4279 211.657
  -1   8   5 140.976 100.028
   1  -8  -5 954.452 276.682
  -1   8   5 169.955 184.026
   1  -8  -5 391.670 210.934
   1  -8  -5 254.710 114.915
   1  -8  -5 753.128 280.080
  -1   8   5 604.770 277.058
   1  -8  -4 1374.68 478.463
  -1   8   4 410.331 267.037
   1  -8  -4 649.797 251.505
   1  -8  -4 615.670 281.137
  -1   8   4 292.716 271.286
  -1   8   4 296.419 143.638
   1  -8  -4 289.982 176.590
   1  -8  -4 544.255 219.467
   1  -8  -4 198.384 102.935
  -1   8   4 46.5011 210.288
   1  -8  -4 215.880 275.013
  -1   8   4 559.623 218.949
   1  -8  -4 462.046 254.308
  -1   8   3-69.1077 216.537
   1  -8  -3 184.324 86.8286
   1  -8  -3 35.1624 226.454
   1  -8  -3 288.378 153.065
  -1   8   3 569.990 296.129
   1  -8  -3 388.488 364.971
  -1   8   3 79.0435 214.768
  -1   8   3 231.774 146.391
   1  -8  -3 25.4772 261.475
  -1   8   3 150.953 124.913
   1  -8  -3 196.776 170.907
   1  -8  -3 762.618 320.836
   1  -8  -2 13601.2 937.843
  -1   8   2 13388.2 597.124
  -1   8   2 13925.0 916.701
   1  -8  -2 12826.0 935.192
   1  -8  -2 14238.9 823.772
  -1   8   2 11473.7 650.847
   1  -8  -2 12268.7 995.033
  -1   8   2 12254.5 576.697
  -1   8   2 12828.8 944.321
   1  -8  -2 13112.0 843.028
  -1   8   2 13655.8 799.828
   1  -8  -1-131.031 223.528
  -1   8   1 611.472 308.467
   1  -8  -1 275.676 274.000
  -1   8   1 308.104 124.418
   1  -8  -1 273.263 247.879
   1  -8  -1 303.739 190.142
   1  -8  -1 100.203 207.045
  -1   8   1 193.287 213.422
  -1   8   1 125.091 179.755
  -1   8   1 67.4308 92.8523
  -1   8   1 108.996 74.5856
   1  -8   0 28524.0 1211.62
   1  -8   0 26231.2 1337.56
  -1   8   0 27290.0 1360.18
  -1   8   0 24714.0 997.578
   1  -8   0 28154.7 1416.54
   1  -8   0 26115.5 1336.60
  -1   8   0 27901.1 1317.92
  -1   8   0 22880.8 696.933
   1  -8   0 26865.3 1199.91
  -1   8   0 30036.3 1444.85
  -1   8   0 26714.6 1056.70
  -1   8  -1 345.551 89.4034
   1  -8   1 570.484 292.426
  -1   8  -1-78.5071 257.781
  -1   8  -1 285.813 325.109
  -1   8  -1 609.922 220.060
   1  -8   1 345.619 214.686
  -1   8  -1 261.750 82.5325
  -1   8  -1 718.823 288.288
  -1   8  -1 256.355 68.7014
   1  -8   1 359.566 316.765
   1  -8   1 500.022 215.370
   1  -8   1 384.182 293.520
   1  -8   2 1474.56 364.300
  -1   8  -2 1151.27 133.261
  -1   8  -2 1345.36 374.041
   1  -8   2 1223.01 307.441
   1  -8   2 1479.30 311.767
  -1   8  -2 2517.84 469.190
  -1   8  -2 1581.75 198.992
  -1   8  -2 1347.06 346.895
   1  -8   2 1960.69 395.799
  -1   8  -2 1184.51 137.435
   1  -8   2 1674.90 408.481
  -1   8  -2 1279.63 143.656
  -1   8  -2 1707.41 287.641
   1  -8   2 2028.20 430.228
  -1   8  -3 325.558 221.483
   1  -8   3-314.139 325.406
   1  -8   3-81.0381 232.398
   1  -8   3-112.171 184.864
   1  -8   3-126.425 256.108
  -1   8  -3 81.6373 73.5323
   1  -8   3 148.574 249.414
  -1   8  -3 77.1343 182.906
  -1   8  -3 75.8511 74.5950
  -1   8  -3-34.7684 155.716
  -1   8  -3-322.113 312.516
   1  -8   3 266.205 228.279
  -1   8  -3-181.786 303.870
   1  -8   4 151.733 200.408
   1  -8   4 107.548 330.530
   1  -8   4 387.354 303.622
  -1   8  -4 590.582 280.192
  -1   8  -4 231.495 97.3862
   1  -8   4 460.865 280.659
  -1   8  -4 637.110 220.349
  -1   8  -4 178.078 214.144
   1  -8   4 102.561 200.277
  -1   8  -4 343.660 281.602
  -1   8  -4 199.659 316.260
  -1   8  -4 164.766 101.089
   1  -8   4 240.047 245.916
  -1   8  -4-101.197 414.032
  -1   8  -5 50.9773 218.973
  -1   8  -5 367.892 281.420
  -1   8  -5 222.948 276.862
   1  -8   5-38.1959 289.081
   1  -8   5 183.260 258.439
  -1   8  -5 290.461 222.313
   1  -8   5-62.3852 248.799
  -1   8  -5 90.6414 168.454
   1  -8   5-130.045 193.637
  -1   8  -5-220.261 334.698
  -1   8  -5-33.2871 117.045
   1  -8   5 33.7636 213.767
   1  -8   6 10780.1 963.066
  -1   8  -6 12256.9 692.527
   1  -8   6 10245.2 1054.67
   1  -8   6 11844.0 913.598
   1  -8   6 11924.1 1036.53
  -1   8  -6 10520.8 897.289
  -1   8  -6 12047.3 827.171
  -1   8  -6 12350.3 1063.69
  -1   8  -6 11154.4 806.041
   1  -8   6 11877.4 1010.02
  -1   8  -7 1822.23 427.191
   1  -8   7 1298.77 430.534
  -1   8  -7 818.020 337.505
   1  -8   7 1119.22 374.059
   1  -8   7 1046.27 359.356
  -1   8  -7 1336.37 320.099
  -1   8  -7 1605.67 355.761
  -1   8  -7 1331.97 276.010
  -1   8  -7 1186.06 292.830
  -1   8  -8 18660.5 1381.94
  -1   8  -8 15294.0 1067.34
   1  -8   8 17655.6 1340.88
  -1   8  -8 16829.7 1088.76
  -1   8  -8 15915.4 1178.08
   1  -8   8 17992.2 1351.66
   1  -8   8 18439.3 1353.91
  -1   8  -8 16934.0 970.361
  -1   8  -9 1225.53 328.570
   1  -8   9 2362.36 517.712
  -1   8  -9 2242.27 436.903
   1  -8   9 2355.35 546.996
  -1   8  -9 1535.28 486.826
  -1   8  -9 2266.12 441.960
   1  -8   9 1595.25 452.959
  -1   8  -9 1936.82 427.269
  -1   8 -10 2944.00 505.943
   1  -8  10 2999.01 636.489
  -1   8 -10 2365.92 471.866
   1  -8  10 2326.69 529.777
  -1   8 -10 2572.04 492.436
  -1   8 -10 2639.01 495.698
  -1   8 -10 2526.01 583.518
  -1   8 -10 2161.35 446.655
  -1   8 -11 152.190 217.009
  -1   8 -11 258.132 338.809
  -1   8 -11 332.843 218.568
   1  -8  11 563.155 378.268
  -1   8 -11 178.588 269.670
  -1   8 -11 261.948 235.448
  -1   8 -11 292.765 246.563
   1  -8  11 66.3024 274.528
  -1   8 -12-109.242 296.917
   1  -8  12 573.898 402.181
  -1   8 -12-47.3661 243.838
  -1   8 -12 94.1510 233.611
  -1   8 -12 389.576 270.979
   1  -8  12 420.141 349.070
  -1   8 -12 575.947 317.643
  -1   8 -13-72.7839 249.936
  -1   7  17 3697.89 689.771
   1  -7 -17 3284.01 674.677
   1  -7 -17 2901.12 655.814
   1  -7 -16 2283.82 583.252
  -1   7  16 2076.46 530.034
  -1   7  16 1811.44 538.177
   1  -7 -16 2383.33 567.222
   1  -7 -16 1894.19 629.086
  -1   7  15 1202.33 338.927
   1  -7 -15 2144.93 493.436
  -1   7  15 1663.09 510.443
  -1   7  15 3081.39 663.534
   1  -7 -15 2031.86 572.738
   1  -7 -15 2001.24 545.150
  -1   7  15 1272.14 346.141
   1  -7 -14 1974.39 480.697
  -1   7  14 1159.19 322.833
  -1   7  14 1617.12 480.415
   1  -7 -14 1051.59 454.159
  -1   7  14 1107.57 315.735
   1  -7 -14 1762.96 477.014
  -1   7  14 1426.10 420.310
  -1   7  13 872.536 304.642
   1  -7 -13 1211.02 466.930
  -1   7  13 1010.11 382.435
   1  -7 -13 807.256 364.003
  -1   7  13 437.044 202.546
  -1   7  13 584.885 282.754
   1  -7 -13 1093.79 357.773
  -1   7  13 1345.61 326.042
   1  -7 -12-329.599 356.318
   1  -7 -12 84.8745 182.168
  -1   7  12 206.972 179.634
   1  -7 -12 170.799 222.121
  -1   7  12 363.731 241.183
  -1   7  12 182.941 227.864
  -1   7  12 43.6790 175.452
  -1   7  11 1015.18 376.047
  -1   7  11 1235.67 312.743
   1  -7 -11 1706.15 473.620
  -1   7  11 1288.49 329.392
   1  -7 -11 1400.20 362.135
  -1   7  11 1596.11 409.382
  -1   7  11 1569.95 405.224
  -1   7  11 970.221 276.797
   1  -7 -11 1646.99 367.811
  -1   7  10 1403.16 299.858
   1  -7 -10 1679.77 407.750
   1  -7 -10 1219.45 446.584
  -1   7  10 1453.37 371.306
  -1   7  10 1078.27 313.868
   1  -7 -10 1623.70 356.795
  -1   7  10 1520.51 375.007
  -1   7   9 17830.5 1168.71
   1  -7  -9 19380.9 1043.49
   1  -7  -9 17933.8 1185.50
  -1   7   9 19017.0 1155.98
  -1   7   9 19493.8 1168.86
   1  -7  -9 15848.8 1045.08
   1  -7  -8 148.149 172.123
  -1   7   8 448.270 294.716
   1  -7  -8 67.2248 153.426
   1  -7  -8 155.284 242.885
  -1   7   8 386.198 263.410
   1  -7  -8 200.921 250.145
  -1   7   8 205.830 216.485
   1  -7  -7 23520.9 1026.89
  -1   7   7 23124.4 1239.38
   1  -7  -7 21689.6 1102.15
   1  -7  -7 23544.5 1234.48
  -1   7   7 25160.0 1294.32
   1  -7  -7 23534.7 1238.58
  -1   7   7 24816.6 1188.13
  -1   7   6 226.650 215.503
   1  -7  -6 227.970 137.085
   1  -7  -6 123.903 237.816
  -1   7   6 1.70030 210.639
  -1   7   6 225.805 78.5532
   1  -7  -6 6.87510 152.030
  -1   7   6 15.2118 198.745
   1  -7  -6 1.22135 200.616
  -1   7   5-2.98805 248.277
  -1   7   5-271.919 252.662
  -1   7   5 23.8565 211.124
   1  -7  -5-82.5308 118.087
   1  -7  -5-82.3481 158.071
   1  -7  -5-93.9403 172.023
  -1   7   5 201.529 199.879
   1  -7  -5-76.1166 200.332
  -1   7   5 55.8024 67.5907
  -1   7   4 175.850 157.157
  -1   7   4 249.740 239.028
   1  -7  -4 34.0875 188.644
  -1   7   4 30.5808 90.1599
  -1   7   4-129.401 127.938
   1  -7  -4-55.3583 137.004
   1  -7  -4 122.011 265.497
  -1   7   4-55.2876 224.654
   1  -7  -4 927.982 424.735
  -1   7   4-160.866 207.168
   1  -7  -4-268.119 255.182
   1  -7  -4 85.2503 171.273
   1  -7  -4 54.6314 98.3541
   1  -7  -4 744.889 343.895
   1  -7  -3 11788.4 802.959
   1  -7  -3 9275.80 795.075
  -1   7   3 9989.99 720.653
  -1   7   3 11556.9 596.980
   1  -7  -3 10936.2 685.975
  -1   7   3 12533.6 652.445
  -1   7   3 12146.7 819.342
  -1   7   3 10739.7 580.589
  -1   7   3 11937.6 836.909
   1  -7  -3 10596.8 734.835
  -1   7   3 11975.9 628.695
   1  -7  -3 12384.6 626.685
  -1   7   3 12705.1 653.027
   1  -7  -3 12750.5 968.617
   1  -7  -3 11994.2 720.287
   1  -7  -3 11780.3 500.370
   1  -7  -2 349.164 212.458
   1  -7  -2 214.856 86.5625
   1  -7  -2 171.555 178.429
   1  -7  -2 384.299 266.066
   1  -7  -2 264.290 143.371
   1  -7  -2 68.9240 294.546
  -1   7   2 468.400 249.238
   1  -7  -2 262.097 226.201
  -1   7   2 364.027 255.094
  -1   7   2 532.267 239.034
  -1   7   2 295.470 110.078
  -1   7   2 108.303 106.271
  -1   7   2 203.703 110.946
   1  -7  -1 23709.5 937.036
   1  -7  -1 21067.3 1018.22
  -1   7   1 21347.7 693.962
  -1   7   1 24238.5 1163.70
   1  -7  -1 23162.6 1186.56
   1  -7  -1 22986.5 1223.51
  -1   7   1 24555.4 1230.66
   1  -7  -1 23031.4 1030.72
   1  -7  -1 23580.6 1168.64
  -1   7   1 19921.2 539.283
  -1   7   1 23571.8 910.751
  -1   7   1 22132.6 702.516
  -1   7   1 20685.5 915.350
   1  -7   0 118.576 205.066
  -1   7   0-50.0097 240.657
  -1   7   0 66.3539 69.3989
  -1   7   0 106.509 191.278
   1  -7   0 34.0035 271.841
  -1   7   0 62.8972 55.8808
  -1   7   0 90.8190 54.5109
  -1   7   0 476.859 309.487
   1  -7   0 128.709 192.985
   1  -7   0 52.1853 100.710
  -1   7   0 142.122 119.894
  -1   7   0-192.066 191.468
   1  -7   0-313.308 179.117
   1  -7   0-83.9979 210.938
  -1   7  -1 3358.31 238.853
   1  -7   1 3498.34 477.796
   1  -7   1 3454.98 479.539
  -1   7  -1 3972.73 367.913
   1  -7   1 3108.07 375.011
   1  -7   1 3592.08 418.773
   1  -7   1 3029.84 448.090
   1  -7   1 3018.31 433.298
  -1   7  -1 3491.68 470.869
  -1   7  -1 2888.05 187.144
  -1   7  -1 3305.99 473.812
  -1   7  -1 2664.05 187.296
  -1   7  -1 3772.28 521.485
  -1   7  -2-77.4564 264.096
   1  -7   2-68.8225 232.409
   1  -7   2 262.144 267.931
  -1   7  -2-183.570 230.342
  -1   7  -2 33.4251 49.3575
  -1   7  -2 79.1143 140.902
   1  -7   2 13.6962 183.183
  -1   7  -2-125.264 204.182
  -1   7  -2-77.2296 64.3464
   1  -7   2-38.4612 270.575
   1  -7   2-205.475 190.118
   1  -7   2 181.963 178.293
  -1   7  -3 1192.97 372.036
  -1   7  -3 1802.00 317.042
  -1   7  -3 1701.79 182.499
  -1   7  -3 1690.13 269.769
  -1   7  -3 2301.52 470.694
  -1   7  -3 1943.79 416.481
  -1   7  -3 1882.85 189.937
   1  -7   3 1900.45 317.305
   1  -7   3 1845.41 407.295
   1  -7   3 2330.11 443.640
   1  -7   3 1696.03 354.671
  -1   7  -3 2221.63 412.852
   1  -7   3 1648.29 393.045
   1  -7   3 1440.72 311.699
  -1   7  -4 899.471 338.158
   1  -7   4 1095.43 362.980
  -1   7  -4 975.463 243.259
   1  -7   4 1127.42 276.556
  -1   7  -4 353.424 259.278
   1  -7   4 1037.52 312.642
   1  -7   4 1352.83 377.374
   1  -7   4 1167.24 363.248
  -1   7  -4 1078.92 263.346
  -1   7  -4 923.051 361.106
  -1   7  -4 1015.90 309.070
  -1   7  -4 980.826 172.207
   1  -7   4 823.702 282.520
  -1   7  -4 930.198 170.171
   1  -7   5 26550.8 1386.38
  -1   7  -5 27347.2 982.138
   1  -7   5 26128.7 1416.92
   1  -7   5 25802.3 1398.07
  -1   7  -5 26053.0 1186.98
  -1   7  -5 26595.2 1456.89
   1  -7   5 27703.6 1576.55
  -1   7  -5 24475.4 925.143
   1  -7   5 25503.6 1258.95
  -1   7  -5 25725.7 1333.75
  -1   7  -5 26235.2 1148.80
  -1   7  -6 140.751 183.876
   1  -7   6 6.68565 278.818
  -1   7  -6 106.242 166.850
   1  -7   6-75.9496 185.220
  -1   7  -6 154.282 202.080
   1  -7   6 303.672 283.602
  -1   7  -6 144.886 235.126
  -1   7  -6 2.70455 132.080
   1  -7   6-315.638 284.330
   1  -7   6 213.358 290.569
  -1   7  -6 473.791 352.241
   1  -7   7 24261.0 1465.95
  -1   7  -7 23894.1 1270.21
  -1   7  -7 24313.3 1240.01
   1  -7   7 25917.9 1510.98
   1  -7   7 26232.5 1496.04
  -1   7  -7 24934.0 1110.65
  -1   7  -7 25443.9 1159.92
  -1   7  -7 24621.5 1501.54
  -1   7  -7 22938.6 1349.55
   1  -7   8 51.3041 240.950
  -1   7  -8-179.065 228.046
   1  -7   8 216.548 163.285
  -1   7  -8-69.2069 163.494
   1  -7   8-212.529 270.308
  -1   7  -8 184.981 255.976
  -1   7  -8-173.024 306.662
   1  -7   8 42.3870 229.375
  -1   7  -8 86.3609 152.259
  -1   7  -9 329.944 276.135
   1  -7   9 833.543 335.395
   1  -7   9 1320.23 441.534
  -1   7  -9 1191.09 256.281
  -1   7  -9 737.651 266.422
   1  -7   9 1128.03 350.854
   1  -7   9 877.442 271.314
   1  -7   9 1860.49 472.419
  -1   7  -9 1256.85 318.597
  -1   7  -9 593.749 252.184
   1  -7   9 503.936 333.992
   1  -7   9 255.748 233.048
   1  -7  10 701.991 384.979
  -1   7 -10 832.912 302.358
   1  -7  10-203.020 221.319
   1  -7  10 200.364 269.164
   1  -7  10 54.2760 225.860
   1  -7  10 317.255 334.207
  -1   7 -10 226.301 196.295
  -1   7 -10 347.791 228.562
   1  -7  10 165.244 253.876
  -1   7 -10 526.159 352.943
   1  -7  11 1881.05 462.181
   1  -7  11 1788.59 506.382
  -1   7 -11 1009.30 313.354
   1  -7  11 1690.29 477.503
  -1   7 -11 2025.97 554.544
   1  -7  11 1432.79 446.227
  -1   7 -11 1873.22 432.540
   1  -7  11 2300.83 545.042
  -1   7 -12-133.843 269.623
  -1   7 -12-15.1788 300.083
   1  -7  12-98.6178 275.346
   1  -7  12 377.337 329.779
   1  -7  12-108.591 239.911
  -1   7 -12 421.897 284.298
  -1   7 -12-199.919 259.792
   1  -7  12-268.908 244.765
   1  -7  12 851.586 343.734
  -1   7 -13 2953.81 548.684
   1  -7  13 3087.22 690.930
  -1   7 -13 3128.56 689.929
   1  -7  13 2956.15 601.573
  -1   7 -13 3467.76 613.979
   1  -7  13 3137.36 643.671
  -1   7 -13 3758.03 641.044
   1  -7  13 3614.84 643.094
  -1   7 -14 460.743 338.640
  -1   7 -14 828.963 386.316
  -1   7 -15 3756.41 719.660
  -1   7 -15 2723.37 626.132
   1  -6 -17-201.016 239.465
   1  -6 -17-222.865 395.200
  -1   6  17 437.862 309.807
   1  -6 -17 510.161 351.441
   1  -6 -17-116.801 253.678
  -1   6  17 604.498 390.481
  -1   6  16-94.8085 198.351
   1  -6 -16 559.765 312.720
  -1   6  16 7.01935 230.744
   1  -6 -16-78.2791 212.045
  -1   6  16-48.2261 197.456
  -1   6  16 27.3610 239.283
   1  -6 -16-82.1792 214.240
   1  -6 -16 436.090 449.776
   1  -6 -15 590.720 340.683
  -1   6  15 952.002 328.288
  -1   6  15 597.869 380.644
   1  -6 -15 1399.45 419.755
  -1   6  15 706.695 255.674
  -1   6  15 908.903 385.474
   1  -6 -15 501.779 290.075
   1  -6 -15 1919.35 597.628
  -1   6  14 6691.44 806.381
  -1   6  14 4947.63 577.722
  -1   6  14 5459.61 646.093
   1  -6 -14 5849.38 765.790
  -1   6  14 6238.01 691.721
   1  -6 -14 5393.49 820.278
   1  -6 -14 6721.83 844.507
   1  -6 -14 4951.26 741.113
  -1   6  14 6106.69 827.995
   1  -6 -13 2886.00 522.500
  -1   6  13 2354.36 429.697
   1  -6 -13 2279.25 582.555
  -1   6  13 2309.57 491.137
  -1   6  13 2616.72 554.390
  -1   6  13 1996.52 395.148
   1  -6 -13 2441.03 506.356
   1  -6 -13 3081.28 562.520
  -1   6  13 1781.37 355.850
   1  -6 -12 6709.43 805.319
  -1   6  12 6933.79 804.105
   1  -6 -12 8647.57 831.639
   1  -6 -12 7008.40 859.597
  -1   6  12 7946.30 674.353
  -1   6  12 6979.26 540.088
  -1   6  12 8029.52 731.293
  -1   6  12 7765.74 728.301
   1  -6 -12 7268.81 800.090
  -1   6  12 7409.76 789.325
   1  -6 -11 2383.76 470.439
   1  -6 -11 2629.69 462.164
  -1   6  11 2263.30 417.373
  -1   6  11 2764.01 441.539
  -1   6  11 2743.37 361.845
  -1   6  11 2777.03 511.990
   1  -6 -11 2126.25 498.060
   1  -6 -11 2218.10 577.108
  -1   6  11 2673.83 399.205
  -1   6  10 1406.82 348.717
  -1   6  10 2196.32 386.953
  -1   6  10 1871.70 354.659
  -1   6  10 2167.15 348.529
  -1   6  10 1729.07 400.750
   1  -6 -10 2066.11 381.775
   1  -6 -10 1532.33 389.597
   1  -6 -10 1975.73 487.995
  -1   6  10 1997.34 396.328
  -1   6   9 201.905 264.841
   1  -6  -9 280.040 296.267
   1  -6  -9 313.361 226.227
  -1   6   9 38.7708 218.139
  -1   6   9 94.9033 215.769
  -1   6   9 683.161 262.922
   1  -6  -9 251.183 216.747
   1  -6  -8 2218.59 434.172
   1  -6  -8 3119.08 436.116
  -1   6   8 2149.03 382.471
   1  -6  -8 2923.25 395.168
  -1   6   8 2573.26 425.997
  -1   6   8 2473.91 424.801
  -1   6   7 571.722 238.030
  -1   6   7 874.299 264.870
   1  -6  -7 844.242 318.442
   1  -6  -7 559.030 201.561
   1  -6  -7 372.796 188.497
  -1   6   7 946.968 275.975
   1  -6  -7 690.686 290.797
   1  -6  -6 49249.9 1683.60
  -1   6   6 50264.5 1618.21
  -1   6   6 46201.4 1682.01
   1  -6  -6 47401.9 1642.69
   1  -6  -6 45362.3 1544.66
   1  -6  -6 48563.0 1442.40
  -1   6   6 47636.9 1696.89
  -1   6   5 2072.29 395.719
  -1   6   5 1842.73 298.822
  -1   6   5 1764.69 168.895
   1  -6  -5 1970.75 250.165
   1  -6  -5 2134.26 316.309
  -1   6   5 2123.82 366.174
   1  -6  -5 1642.94 312.217
   1  -6  -5 1388.07 275.311
  -1   6   4 36648.0 1401.65
   1  -6  -4 33823.3 1223.61
   1  -6  -4 34333.5 1028.70
   1  -6  -4 35346.4 1222.11
  -1   6   4 34851.7 989.937
  -1   6   4 32632.0 1301.90
  -1   6   4 34330.8 1182.22
  -1   6   4 34404.2 1385.11
  -1   6   4 35485.7 1186.52
   1  -6  -4 31793.1 1327.85
   1  -6  -3 1300.38 376.650
  -1   6   3 1777.82 244.229
   1  -6  -3 1396.04 301.720
  -1   6   3 1709.01 337.316
   1  -6  -3 1848.78 260.157
  -1   6   3 1892.78 349.985
   1  -6  -3 1696.13 193.602
  -1   6   3 1861.77 229.061
   1  -6  -3 1977.69 291.307
   1  -6  -3 1570.99 269.917
  -1   6   3 2282.31 398.263
   1  -6  -3 3095.09 547.993
  -1   6   3 1836.27 232.993
   1  -6  -3 1728.91 306.141
  -1   6   3 1601.84 239.308
   1  -6  -3 1904.42 354.555
  -1   6   3 1703.16 231.297
  -1   6   2 4925.89 514.146
   1  -6  -2 4388.24 319.123
  -1   6   2 5038.85 383.592
   1  -6  -2 4240.13 416.827
  -1   6   2 4191.40 421.833
  -1   6   2 4348.78 315.311
   1  -6  -2 4279.86 267.342
  -1   6   2 4658.59 482.123
   1  -6  -2 4987.27 406.540
   1  -6  -2 3863.99 403.714
  -1   6   2 5019.20 391.292
   1  -6  -2 5612.23 597.535
  -1   6   2 4645.27 369.004
   1  -6  -2 4857.35 493.042
  -1   6   2 4363.34 246.264
  -1   6   2 4024.70 304.912
   1  -6  -2 4286.68 517.390
   1  -6  -1-146.642 120.718
  -1   6   1 51.9789 218.944
   1  -6  -1-86.4061 235.222
   1  -6  -1-118.169 147.584
   1  -6  -1 273.753 242.034
  -1   6   1-48.1805 44.8752
  -1   6   1-7.56286 84.8611
   1  -6  -1-15.8332 192.857
  -1   6   1-42.2043 164.654
  -1   6   1 335.022 175.940
   1  -6  -1-114.435 289.196
  -1   6   1-54.1124 95.4476
  -1   6   1 93.1356 82.9320
  -1   6   1 63.0665 114.970
   1  -6   0 917.165 173.049
  -1   6   0 1016.07 118.703
  -1   6   0 925.209 283.487
  -1   6   0 958.630 319.158
  -1   6   0 1056.42 207.548
   1  -6   0 1433.29 305.959
  -1   6   0 1184.88 337.855
   1  -6   0 1007.84 221.923
   1  -6   0 1203.41 323.151
  -1   6   0 989.155 115.413
  -1   6   0 632.442 144.675
   1  -6   0 1396.23 338.023
  -1   6   0 1372.82 223.820
   1  -6   0 1644.45 340.260
  -1   6  -1 37.4123 166.205
  -1   6  -1 326.948 246.567
  -1   6  -1 208.892 143.487
  -1   6  -1 93.8661 84.3337
  -1   6  -1-203.751 263.871
  -1   6  -1 10.5080 44.4382
   1  -6   1-65.7254 151.328
   1  -6   1 26.0772 200.634
  -1   6  -1 49.9810 47.1701
   1  -6   1-84.6333 191.829
   1  -6   1-17.8286 198.983
   1  -6   1-113.518 147.914
  -1   6  -1 27.0137 117.056
   1  -6   1 249.857 234.306
  -1   6  -2 26133.4 1229.40
  -1   6  -2 23523.1 662.852
  -1   6  -2 24354.8 1162.45
   1  -6   2 26475.2 1061.03
  -1   6  -2 23968.3 670.815
   1  -6   2 25921.9 1224.07
  -1   6  -2 26174.5 1257.81
   1  -6   2 27241.7 1316.02
   1  -6   2 24562.2 1105.94
  -1   6  -2 27004.7 939.214
   1  -6   2 25137.0 1155.05
  -1   6  -2 27778.7 1267.98
   1  -6   2 26121.8 1220.48
   1  -6   3 1457.21 335.418
   1  -6   3 730.039 263.662
   1  -6   3 1050.26 263.480
  -1   6  -3 949.934 208.034
  -1   6  -3 490.935 169.885
  -1   6  -3 611.772 119.269
   1  -6   3 236.332 240.686
   1  -6   3 695.061 281.882
  -1   6  -3 802.822 265.492
  -1   6  -3 555.795 272.881
  -1   6  -3 641.429 117.337
   1  -6   3 490.643 215.842
  -1   6  -3 1268.84 358.641
  -1   6  -3 810.812 274.524
  -1   6  -4 10605.5 786.559
  -1   6  -4 11475.0 666.563
  -1   6  -4 12064.3 553.835
   1  -6   4 10883.0 842.701
   1  -6   4 11820.7 856.864
  -1   6  -4 11198.3 864.405
  -1   6  -4 10789.6 519.868
   1  -6   4 11982.1 758.098
  -1   6  -4 11968.5 729.559
   1  -6   4 10969.5 807.034
   1  -6   4 11341.7 909.436
  -1   6  -5 2355.20 353.241
  -1   6  -5 2487.25 412.163
  -1   6  -5 2503.97 470.084
   1  -6   5 2624.98 456.034
   1  -6   5 2645.75 505.419
   1  -6   5 2827.35 424.995
  -1   6  -5 2653.36 290.982
  -1   6  -5 3116.15 322.752
   1  -6   5 2486.17 448.516
   1  -6   5 2087.90 424.888
  -1   6  -5 2410.79 323.883
  -1   6  -6 3531.41 414.852
  -1   6  -6 3523.07 546.863
  -1   6  -6 4120.87 461.557
   1  -6   6 3244.61 508.590
   1  -6   6 3755.51 499.973
   1  -6   6 3810.76 613.154
   1  -6   6 3833.36 559.313
  -1   6  -6 4063.67 483.448
   1  -6   6 4029.39 534.918
   1  -6   6 3912.54 396.291
   1  -6   6 4508.70 566.174
  -1   6  -6 3214.19 351.455
  -1   6  -6 3490.13 378.492
   1  -6   6 3994.01 567.736
   1  -6   7 751.052 330.831
  -1   6  -7 958.693 261.167
  -1   6  -7 1002.72 284.627
   1  -6   7 888.508 333.263
   1  -6   7 525.320 292.871
   1  -6   7 766.561 217.736
   1  -6   7 737.638 328.109
  -1   6  -7 625.742 219.161
   1  -6   7 900.292 367.537
   1  -6   7 964.081 377.935
  -1   6  -7 844.497 345.520
  -1   6  -8 2761.21 432.110
  -1   6  -8 3125.70 585.118
   1  -6   8 2874.25 548.496
   1  -6   8 2700.17 511.307
   1  -6   8 2701.90 478.170
  -1   6  -8 2947.47 361.526
   1  -6   8 2735.44 517.661
   1  -6   8 3397.06 434.636
  -1   6  -8 2822.59 417.421
   1  -6   8 3099.18 540.460
   1  -6   8 2759.26 513.089
   1  -6   9 224.511 271.168
  -1   6  -9 119.602 181.577
   1  -6   9 473.780 319.419
   1  -6   9 100.408 232.918
   1  -6   9 526.845 272.675
   1  -6   9 225.128 170.501
  -1   6  -9 590.462 232.179
   1  -6   9 170.353 223.029
  -1   6  -9 413.947 187.777
  -1   6  -9 372.236 310.185
   1  -6   9 90.0697 239.455
  -1   6  -9 414.219 242.858
   1  -6  10 5396.07 780.434
  -1   6 -10 4685.47 586.264
   1  -6  10 5799.65 724.961
  -1   6 -10 4637.90 717.967
   1  -6  10 6467.12 771.888
   1  -6  10 6067.37 717.862
   1  -6  10 6048.58 785.668
   1  -6  10 5502.63 606.533
  -1   6 -10 6459.41 678.854
  -1   6 -10 5462.45 647.559
   1  -6  11 434.718 271.330
  -1   6 -11 1456.83 379.593
   1  -6  11 376.710 232.466
   1  -6  11 831.377 339.837
  -1   6 -11 498.099 354.409
   1  -6  11 458.784 290.276
   1  -6  11 967.965 330.675
  -1   6 -11 666.879 308.789
  -1   6 -11 939.845 287.926
   1  -6  11 1334.35 432.301
  -1   6 -12-172.370 434.385
   1  -6  12 882.759 409.213
   1  -6  12 939.361 357.832
   1  -6  12 246.888 307.185
   1  -6  12 679.166 267.146
   1  -6  12 589.047 335.836
  -1   6 -12 266.164 197.388
  -1   6 -12 535.533 285.068
  -1   6 -12 546.126 283.886
   1  -6  12 382.917 271.897
  -1   6 -13 650.706 351.899
  -1   6 -13 643.135 393.161
   1  -6  13 993.850 386.859
   1  -6  13 565.073 362.246
   1  -6  13 687.038 320.048
  -1   6 -13 129.258 213.031
   1  -6  13 714.755 383.766
  -1   6 -13 905.221 308.241
   1  -6  14 183.227 298.985
   1  -6  14 219.789 250.129
  -1   6 -14 345.857 245.660
   1  -6  14 443.452 286.885
   1  -6  14 467.236 288.199
  -1   6 -14-226.268 400.066
  -1   6 -14 388.320 338.595
  -1   6 -14 247.911 298.458
  -1   6 -15-209.902 243.229
  -1   6 -15 427.910 324.717
   1  -5 -18-87.7423 273.518
  -1   5  18 513.934 358.715
   1  -5 -17 1197.23 454.775
  -1   5  17 1090.21 522.636
   1  -5 -17 952.054 446.872
  -1   5  17 104.221 198.964
  -1   5  17 1351.21 376.477
   1  -5 -17 1146.64 586.052
  -1   5  17 231.626 274.453
   1  -5 -17 524.144 294.052
  -1   5  16 642.964 262.215
   1  -5 -16 338.318 374.924
  -1   5  16 740.931 353.130
  -1   5  16 772.859 290.091
   1  -5 -16 454.919 302.289
  -1   5  16 590.156 358.091
   1  -5 -16 647.395 351.994
   1  -5 -16 476.566 273.844
  -1   5  15 1193.68 346.299
  -1   5  15 848.824 398.304
   1  -5 -15 1116.69 418.126
   1  -5 -15 207.928 245.236
  -1   5  15 558.920 309.325
   1  -5 -15 1104.68 401.656
  -1   5  15 254.754 211.647
   1  -5 -15 1052.97 443.442
  -1   5  15 886.629 297.306
   1  -5 -14 2615.09 537.331
   1  -5 -14 1942.42 468.483
  -1   5  14 1507.97 345.799
  -1   5  14 2266.95 442.287
  -1   5  14 2019.02 419.765
  -1   5  14 2504.84 558.729
   1  -5 -14 1161.70 497.977
  -1   5  14 2113.13 508.536
   1  -5 -14 2249.12 504.020
   1  -5 -13 3531.18 589.198
   1  -5 -13 4332.03 638.441
  -1   5  13 5001.15 597.798
   1  -5 -13 4458.01 655.147
  -1   5  13 4652.42 683.429
  -1   5  13 3875.74 523.544
  -1   5  13 4293.17 621.832
   1  -5 -13 4243.63 712.706
  -1   5  13 3604.52 483.363
   1  -5 -12 144.547 190.944
  -1   5  12-39.4880 120.091
   1  -5 -12 115.166 210.606
   1  -5 -12 191.299 342.409
   1  -5 -12 306.390 294.247
  -1   5  12 155.690 157.673
  -1   5  12-115.949 178.957
  -1   5  12 309.493 234.847
  -1   5  12 201.197 204.993
  -1   5  12 370.013 292.873
   1  -5 -11 511.162 264.724
  -1   5  11 398.792 174.697
  -1   5  11 398.197 299.401
   1  -5 -11 292.539 233.768
   1  -5 -11 135.437 316.010
   1  -5 -11 849.031 318.887
  -1   5  11 454.281 227.571
  -1   5  11 376.899 213.651
  -1   5  11 1027.18 310.090
  -1   5  10 1235.34 281.178
  -1   5  10 1239.03 300.663
   1  -5 -10 1664.40 423.285
   1  -5 -10 1735.42 383.318
   1  -5 -10 1552.77 364.632
  -1   5  10 1578.60 280.886
   1  -5 -10 1756.87 382.674
  -1   5  10 738.143 289.309
  -1   5  10 1835.10 364.937
   1  -5  -9 1710.09 360.187
   1  -5  -9 1982.37 371.409
   1  -5  -9 1479.84 426.323
   1  -5  -9 1487.61 409.562
  -1   5   9 1431.43 309.440
  -1   5   9 1412.75 333.116
  -1   5   9 1461.79 341.626
  -1   5   9 1673.62 307.501
  -1   5   9 1348.04 341.904
  -1   5   9 1753.17 341.907
   1  -5  -8 7544.37 635.973
   1  -5  -8 6515.76 627.616
  -1   5   8 6436.05 620.899
  -1   5   8 6484.76 518.838
   1  -5  -8 6660.74 653.356
  -1   5   8 6890.23 661.620
   1  -5  -8 5810.36 658.255
  -1   5   8 6989.13 632.804
  -1   5   7 27086.9 1226.07
   1  -5  -7 27707.8 1291.63
   1  -5  -7 27391.6 1207.60
   1  -5  -7 26489.5 1152.56
  -1   5   7 28801.9 1282.72
  -1   5   7 28337.1 1258.22
  -1   5   6 6038.74 569.597
  -1   5   6 5695.53 537.382
   1  -5  -6 6513.51 576.423
   1  -5  -6 5248.70 513.099
   1  -5  -6 6020.30 484.293
  -1   5   6 6421.07 557.534
   1  -5  -5 28571.4 1109.14
   1  -5  -5 28924.6 1006.63
  -1   5   5 29693.0 1200.85
  -1   5   5 28728.1 1181.93
  -1   5   5 27924.2 1103.94
   1  -5  -5 29478.5 1174.99
   1  -5  -5 30969.2 1179.39
  -1   5   5 25037.0 634.549
  -1   5   4 3117.73 339.207
   1  -5  -4 2605.60 319.098
  -1   5   4 3405.15 417.222
  -1   5   4 3483.86 331.350
   1  -5  -4 3744.78 363.024
   1  -5  -4 3350.95 291.574
  -1   5   4 3182.21 223.062
   1  -5  -4 4129.14 436.377
   1  -5  -4 3255.37 376.310
   1  -5  -4 3909.68 423.212
  -1   5   4 2561.02 379.939
  -1   5   4 3452.97 412.237
  -1   5   4 3452.82 349.710
  -1   5   3 605.892 231.094
   1  -5  -3 615.196 213.707
   1  -5  -3 582.032 199.423
   1  -5  -3 805.307 199.616
  -1   5   3 696.846 158.436
  -1   5   3 241.141 173.914
  -1   5   3 602.156 115.456
  -1   5   3 413.145 145.925
  -1   5   3 574.382 161.592
  -1   5   3 464.565 199.208
   1  -5  -3 784.506 229.609
   1  -5  -3 675.663 130.426
  -1   5   2-33.5641 181.190
   1  -5  -2 66.9131 106.605
  -1   5   2 14.1914 73.0823
  -1   5   2 80.2308 160.004
   1  -5  -2 85.4373 127.026
   1  -5  -2 65.0072 171.986
  -1   5   2 85.2514 185.594
   1  -5  -2-124.659 216.202
  -1   5   2 0.61451 91.5064
   1  -5  -2-49.7675 80.1229
  -1   5   2 61.6356 56.0341
   1  -5  -2 36.1264 175.757
  -1   5   2 136.669 172.035
   1  -5  -2 398.579 295.809
   1  -5  -2 236.391 173.955
  -1   5   2 13.3988 106.538
  -1   5   2-8.90507 82.9409
   1  -5  -2-28.8788 128.353
  -1   5   2 155.339 95.7159
   1  -5  -1 4642.85 411.857
   1  -5  -1 4526.64 452.402
   1  -5  -1 4985.61 267.671
   1  -5  -1 5014.48 410.281
   1  -5  -1 5115.71 352.632
  -1   5   1 5005.45 244.886
  -1   5   1 5311.76 403.825
   1  -5  -1 4580.33 465.410
  -1   5   1 4717.19 358.173
  -1   5   1 4690.18 264.991
  -1   5   1 5198.73 386.130
   1  -5  -1 4623.17 509.797
  -1   5   1 5016.88 362.990
  -1   5   1 3954.96 455.224
  -1   5   1 4631.13 446.307
   1  -5  -1 5170.09 266.946
  -1   5   1 4714.58 260.540
  -1   5   0 790.487 93.6371
  -1   5   0 864.048 266.720
  -1   5   0 865.578 102.679
  -1   5   0 1131.27 209.430
   1  -5   0 924.854 203.851
   1  -5   0 1283.33 218.513
   1  -5   0 1406.97 289.304
  -1   5   0 1257.88 138.926
   1  -5   0 1275.97 266.703
  -1   5   0 1377.09 212.629
   1  -5   0 1322.48 182.976
  -1   5   0 790.443 147.066
  -1   5   0 1196.98 197.339
  -1   5   0 1280.77 224.476
  -1   5   0 1184.40 260.368
   1  -5   0 1193.78 288.043
  -1   5   0 1563.93 285.092
   1  -5   0 928.305 249.124
  -1   5   0 1416.07 310.875
  -1   5  -1 55834.3 1709.15
  -1   5  -1 56890.9 1483.39
  -1   5  -1 55983.5 1776.45
   1  -5   1 58230.8 1606.88
   1  -5   1 58144.8 1670.55
   1  -5   1 55260.3 1495.14
   1  -5   1 54537.1 1723.60
  -1   5  -1 57619.2 1751.30
   1  -5   1 58997.6 1763.25
   1  -5   1 58795.0 1796.81
  -1   5  -1 57991.5 1372.11
  -1   5  -2 164.386 64.8385
  -1   5  -2 468.672 257.866
  -1   5  -2 338.297 132.847
  -1   5  -2 245.280 113.113
  -1   5  -2 200.207 189.039
   1  -5   2 41.4010 125.900
   1  -5   2 174.215 173.117
  -1   5  -2 316.849 256.941
  -1   5  -2 231.324 73.6114
   1  -5   2-6.98829 206.791
   1  -5   2 312.045 184.388
   1  -5   2 280.661 251.897
   1  -5   2 263.368 201.976
  -1   5  -2 170.812 254.781
  -1   5  -3 32145.9 1340.85
   1  -5   3 32422.4 1198.28
  -1   5  -3 30242.2 1276.39
   1  -5   3 32478.9 1286.51
   1  -5   3 33271.4 1340.03
  -1   5  -3 32475.7 886.304
   1  -5   3 31460.5 1338.82
   1  -5   3 31753.1 1320.89
  -1   5  -3 29697.2 1147.61
   1  -5   3 32953.0 1434.03
  -1   5  -3 31984.3 1063.52
  -1   5  -3 33590.8 899.132
  -1   5  -3 32112.0 1144.52
   1  -5   4 302.987 130.858
  -1   5  -4 327.770 153.392
   1  -5   4 356.616 219.559
  -1   5  -4 287.269 125.205
  -1   5  -4 249.035 115.155
   1  -5   4 886.971 313.520
   1  -5   4 445.110 243.108
   1  -5   4 428.140 195.456
  -1   5  -4 277.020 111.034
  -1   5  -4 397.838 239.287
   1  -5   4 439.677 215.556
  -1   5  -5 48.5537 101.557
  -1   5  -5-7.99725 141.150
   1  -5   5 676.002 296.060
   1  -5   5 332.865 218.384
   1  -5   5 184.849 206.617
   1  -5   5 241.880 213.095
   1  -5   5-24.5859 174.457
   1  -5   5 49.3586 260.210
   1  -5   5 107.391 128.477
   1  -5   5 397.044 252.803
   1  -5   5 242.433 228.330
  -1   5  -5-26.9572 112.438
  -1   5  -5 273.733 249.426
  -1   5  -6 745.437 218.584
   1  -5   6 840.879 277.072
   1  -5   6 629.059 234.375
   1  -5   6 858.517 282.191
  -1   5  -6 1240.42 240.772
   1  -5   6 1437.94 355.532
  -1   5  -6 788.292 194.720
   1  -5   6 1083.60 324.726
   1  -5   6 627.633 194.210
  -1   5  -6 490.655 275.860
   1  -5   6 466.278 271.867
  -1   5  -6 630.031 207.351
   1  -5   7 14104.1 1013.51
   1  -5   7 15710.8 1080.00
   1  -5   7 15510.4 1009.76
  -1   5  -7 14802.8 789.799
   1  -5   7 15276.5 1086.35
  -1   5  -7 14702.9 1039.80
   1  -5   7 14216.4 947.613
  -1   5  -7 15166.9 912.956
   1  -5   7 14912.6 824.328
  -1   5  -7 15249.9 842.295
   1  -5   7 16377.9 1034.06
   1  -5   8 562.333 283.617
  -1   5  -8 186.062 110.964
   1  -5   8 548.655 261.639
   1  -5   8 167.395 272.168
  -1   5  -8 674.416 217.086
   1  -5   8 161.769 230.266
   1  -5   8 348.878 265.209
   1  -5   8 274.047 274.587
  -1   5  -8 398.118 218.748
  -1   5  -8 410.469 219.325
   1  -5   8 295.968 190.813
   1  -5   9 17570.7 1187.81
   1  -5   9 18741.8 1272.38
   1  -5   9 17670.5 1184.64
  -1   5  -9 19746.6 749.100
   1  -5   9 17805.6 1256.18
  -1   5  -9 19807.8 1168.44
   1  -5   9 18610.0 1077.93
  -1   5  -9 18540.2 908.935
   1  -5   9 17408.7 1136.10
  -1   5  -9 18050.9 1095.72
  -1   5  -9 20136.1 1132.94
   1  -5  10 411.853 223.562
   1  -5  10 180.524 256.638
   1  -5  10 612.926 322.526
  -1   5 -10 587.613 212.797
  -1   5 -10 295.113 266.398
   1  -5  10-140.829 202.031
   1  -5  10 669.204 319.364
   1  -5  10 302.116 256.474
  -1   5 -10 470.156 213.905
  -1   5 -10 200.970 234.481
   1  -5  11 2947.20 561.974
   1  -5  11 3461.20 505.599
  -1   5 -11 2770.53 468.538
  -1   5 -11 3424.54 551.461
   1  -5  11 2963.32 511.776
   1  -5  11 4132.28 612.108
   1  -5  11 2877.99 575.850
  -1   5 -11 2978.26 496.044
   1  -5  11 3343.69 556.790
  -1   5 -12-20.6177 200.824
   1  -5  12 285.492 290.372
   1  -5  12 189.889 252.750
   1  -5  12-144.379 223.961
  -1   5 -12 211.565 240.290
   1  -5  12-133.707 285.932
  -1   5 -12 37.9690 181.275
   1  -5  12-492.350 324.658
   1  -5  12-373.629 348.487
  -1   5 -13 99.6228 232.852
   1  -5  13 202.556 229.445
   1  -5  13-68.2159 242.171
  -1   5 -13 28.2041 242.252
   1  -5  13 90.8986 200.752
   1  -5  13 437.132 312.911
  -1   5 -13 157.939 228.818
   1  -5  13 230.498 250.177
   1  -5  14-38.6191 233.926
   1  -5  14 207.343 218.442
  -1   5 -14 379.980 305.228
  -1   5 -14 65.1585 239.667
  -1   5 -14 28.8679 223.318
  -1   5 -14 93.9185 312.749
   1  -5  14-177.820 268.977
   1  -5  14-355.394 245.920
   1  -5  14 119.396 269.731
   1  -5  15 3770.30 693.788
   1  -5  15 3601.99 656.476
  -1   5 -15 3739.89 707.409
   1  -5  15 2865.79 612.068
  -1   5 -15 3416.28 673.477
  -1   5 -15 3083.36 579.392
  -1   4  18 4689.07 782.360
   1  -4 -18 4262.92 744.216
  -1   4  17 1269.46 388.969
   1  -4 -17 1004.18 387.217
   1  -4 -17 2130.38 573.309
  -1   4  17 1497.81 461.165
  -1   4  17 1407.78 472.439
  -1   4  17 949.323 373.437
   1  -4 -17 1484.22 537.844
   1  -4 -17 1878.51 546.732
   1  -4 -16 3385.74 711.288
  -1   4  16 3950.87 585.409
   1  -4 -16 4043.06 717.638
  -1   4  16 3835.66 573.791
   1  -4 -16 5773.57 814.275
   1  -4 -16 4865.37 728.638
  -1   4  16 3678.10 560.323
  -1   4  16 4160.63 671.039
  -1   4  16 5212.78 819.167
  -1   4  15 831.725 355.298
  -1   4  15 219.866 187.828
  -1   4  15 451.447 365.579
   1  -4 -15 133.193 271.233
   1  -4 -15 148.442 241.589
  -1   4  15 673.704 299.783
   1  -4 -15 570.982 383.517
  -1   4  15 532.313 253.656
   1  -4 -15 232.440 295.361
   1  -4 -14 681.840 372.190
  -1   4  14 1410.24 312.877
   1  -4 -14 1817.93 447.461
   1  -4 -14 1602.15 430.668
  -1   4  14 1259.58 401.709
   1  -4 -14 2152.35 512.899
  -1   4  14 989.967 316.111
  -1   4  14 1090.94 321.932
  -1   4  14 1547.34 418.919
   1  -4 -13-170.788 293.191
   1  -4 -13 58.1477 203.749
  -1   4  13 275.727 280.990
   1  -4 -13 51.7458 269.685
  -1   4  13 297.161 227.609
   1  -4 -13 226.709 205.352
  -1   4  13 244.068 211.923
  -1   4  13-55.8950 246.952
  -1   4  13 319.446 227.591
   1  -4 -12 1160.14 440.347
   1  -4 -12 1738.02 419.086
  -1   4  12 1695.99 430.907
  -1   4  12 1375.58 321.893
  -1   4  12 2143.89 362.861
  -1   4  12 1688.56 253.663
   1  -4 -12 1436.49 385.454
  -1   4  12 1827.22 395.179
   1  -4 -12 2030.40 434.782
  -1   4  12 2005.07 397.069
  -1   4  11 553.357 238.129
  -1   4  11 724.773 269.825
  -1   4  11 500.213 242.747
   1  -4 -11 935.162 328.304
   1  -4 -11 671.834 285.066
   1  -4 -11 265.447 325.401
  -1   4  11 509.075 203.797
   1  -4 -11 665.587 272.244
  -1   4  11 596.487 292.264
  -1   4  11 814.790 195.618
   1  -4 -10 21362.9 1227.89
  -1   4  10 21024.4 1030.83
   1  -4 -10 23067.1 1366.11
  -1   4  10 22077.6 1295.98
  -1   4  10 21832.0 1196.23
  -1   4  10 23139.7 1161.37
  -1   4  10 20539.7 903.235
   1  -4 -10 22554.5 1248.24
   1  -4 -10 20301.2 1215.23
  -1   4  10 21584.4 1126.32
  -1   4   9 1917.49 276.076
   1  -4  -9 1967.91 384.542
   1  -4  -9 2018.83 411.037
   1  -4  -9 2197.42 403.055
  -1   4   9 2216.58 376.491
  -1   4   9 2042.33 347.157
  -1   4   9 2091.66 320.688
  -1   4   9 2045.94 420.090
   1  -4  -9 2523.33 493.473
  -1   4   8 19485.5 992.313
   1  -4  -8 21105.5 1106.27
   1  -4  -8 20406.5 1104.40
  -1   4   8 19614.4 990.783
   1  -4  -8 22840.1 1203.47
  -1   4   8 22474.4 1092.03
  -1   4   8 20435.4 916.523
  -1   4   8 22468.3 1153.55
   1  -4  -8 22372.1 1092.27
  -1   4   8 19499.3 1044.74
  -1   4   7 615.934 211.229
   1  -4  -7 133.194 216.174
  -1   4   7 771.714 216.848
  -1   4   7 299.567 211.751
   1  -4  -7 413.831 238.814
   1  -4  -7 532.091 203.287
  -1   4   7 429.781 230.151
   1  -4  -7 450.340 262.119
  -1   4   6 2099.52 322.049
   1  -4  -6 2350.94 384.898
   1  -4  -6 1741.40 302.366
   1  -4  -6 2080.96 300.257
   1  -4  -6 2250.06 352.710
  -1   4   6 2060.48 325.427
  -1   4   6 1964.14 328.373
  -1   4   5 104.062 193.399
   1  -4  -5 129.967 161.856
   1  -4  -5-6.54619 121.249
  -1   4   5 222.161 178.707
   1  -4  -5-13.2369 148.755
  -1   4   5 49.9234 169.456
  -1   4   4 15911.8 784.162
  -1   4   4 16982.5 729.136
   1  -4  -4 15664.4 742.652
   1  -4  -4 17243.5 761.625
  -1   4   4 15246.1 787.613
  -1   4   4 15629.3 722.942
   1  -4  -4 16923.3 681.854
   1  -4  -4 16219.6 833.824
  -1   4   4 14371.5 422.968
   1  -4  -4 14978.1 724.778
   1  -4  -4 16413.1 769.588
   1  -4  -4 16213.1 777.980
  -1   4   4 17254.1 753.118
   1  -4  -3 290.455 111.860
   1  -4  -3 784.672 195.115
  -1   4   3 595.187 138.732
  -1   4   3 335.276 116.258
  -1   4   3 512.326 159.930
  -1   4   3 444.148 91.3206
   1  -4  -3 423.208 138.651
   1  -4  -3 281.396 148.274
   1  -4  -3 251.182 145.067
  -1   4   3 262.061 163.124
   1  -4  -3 324.733 168.939
  -1   4   3 325.047 122.401
   1  -4  -3 246.136 155.060
  -1   4   3 86.6138 186.732
   1  -4  -3 397.242 197.666
  -1   4   3 346.879 173.888
  -1   4   2 8959.20 409.021
  -1   4   2 9218.69 509.144
  -1   4   2 9900.26 571.380
  -1   4   2 9335.31 577.530
  -1   4   2 9527.95 395.860
   1  -4  -2 9425.14 402.415
  -1   4   2 9258.53 477.282
   1  -4  -2 8989.51 433.924
   1  -4  -2 9207.89 557.187
   1  -4  -2 9622.76 566.620
   1  -4  -2 9254.41 573.401
  -1   4   2 9238.79 581.806
  -1   4   2 9870.59 435.415
   1  -4  -2 9588.90 515.056
  -1   4   2 9398.62 426.787
   1  -4  -2 8918.83 499.171
  -1   4   1 255.244 165.677
   1  -4  -1 320.523 246.141
   1  -4  -1-20.5209 127.220
   1  -4  -1 91.0113 149.481
  -1   4   1 115.102 136.738
  -1   4   1 76.8984 75.5610
   1  -4  -1-59.4861 199.757
  -1   4   1 51.6526 83.9122
  -1   4   1-51.5658 76.7356
   1  -4  -1 84.6201 116.745
   1  -4  -1 82.6840 93.9473
  -1   4   1 58.6522 92.5091
  -1   4   1 50.3795 61.2066
   1  -4  -1 3.38490 167.439
   1  -4  -1 53.7917 107.727
  -1   4   1-30.8988 158.012
   1  -4  -1-57.3938 168.266
   1  -4  -1-8.41959 135.566
  -1   4   1-30.1430 153.469
   1  -4  -1 126.551 85.1366
  -1   4   0 3664.68 225.160
  -1   4   0 3781.96 391.904
   1  -4   0 3974.91 267.914
  -1   4   0 3913.66 296.790
  -1   4   0 3687.06 255.338
   1  -4   0 3665.59 389.058
  -1   4   0 4225.78 410.051
  -1   4   0 3699.15 301.990
  -1   4   0 3546.23 369.070
   1  -4   0 3280.44 281.160
   1  -4   0 3805.50 319.307
   1  -4   0 3957.75 391.677
   1  -4   0 3244.23 347.206
   1  -4   0 3750.25 359.060
  -1   4   0 4005.60 392.659
  -1   4   0 2956.81 323.461
   1  -4   0 3092.28 342.362
  -1   4   0 3621.44 372.070
   1  -4   0 3032.59 337.091
  -1   4   0 4192.22 400.761
  -1   4   0 3930.46 307.490
   1  -4   0 3911.66 370.206
  -1   4  -1 1635.51 261.184
  -1   4  -1 2093.47 228.596
  -1   4  -1 1602.19 231.266
  -1   4  -1 1743.04 264.636
   1  -4   1 1772.92 271.209
   1  -4   1 1648.48 279.581
  -1   4  -1 2215.99 341.883
  -1   4  -1 1780.65 183.386
   1  -4   1 1704.30 296.531
  -1   4  -1 1598.37 240.083
  -1   4  -1 1860.67 287.645
  -1   4  -1 1967.11 298.368
   1  -4   1 1997.42 230.199
   1  -4   1 2270.32 329.575
  -1   4  -1 1448.64 275.501
  -1   4  -1 1717.21 281.575
   1  -4   1 1894.67 266.478
  -1   4  -1 1979.54 278.877
   1  -4   1 1874.90 261.839
  -1   4  -1 2042.54 293.440
  -1   4  -2 305.193 202.058
  -1   4  -2 323.688 195.112
   1  -4   2 308.452 162.952
  -1   4  -2 242.465 70.5338
   1  -4   2 210.801 164.826
  -1   4  -2 333.482 176.707
  -1   4  -2 300.967 95.9353
   1  -4   2 27.3183 202.199
  -1   4  -2 198.104 65.4064
  -1   4  -2 351.241 140.435
  -1   4  -2 443.848 166.979
  -1   4  -2 333.967 122.461
   1  -4   2 349.461 233.539
   1  -4   2 65.5925 190.458
   1  -4   2 100.857 113.548
  -1   4  -2 277.231 194.359
  -1   4  -2 136.209 118.200
  -1   4  -2 106.278 139.053
  -1   4  -3 7.01899 205.678
  -1   4  -3 18.2502 108.536
   1  -4   3 277.375 219.720
   1  -4   3-225.376 200.649
   1  -4   3 128.280 102.917
   1  -4   3-100.534 185.291
  -1   4  -3 138.538 152.668
  -1   4  -3 26.3348 92.0099
   1  -4   3 61.6146 137.930
   1  -4   3 234.242 174.945
  -1   4  -3 54.9350 74.7697
  -1   4  -3 188.654 93.3331
   1  -4   3-50.0442 188.696
   1  -4   3 180.113 206.687
   1  -4   4 33903.1 1215.00
   1  -4   4 33198.1 1359.38
   1  -4   4 34539.0 1377.68
   1  -4   4 31960.2 1274.09
   1  -4   4 33434.2 1012.78
  -1   4  -4 31980.2 1133.61
  -1   4  -4 35948.0 1226.75
   1  -4   4 32468.4 1278.75
   1  -4   4 33652.1 1319.27
   1  -4   4 34487.0 1460.73
  -1   4  -4 34452.2 1022.45
  -1   4  -4 34004.3 1024.83
   1  -4   4 33253.7 1266.92
  -1   4  -4 33818.4 1367.09
   1  -4   5 629.459 272.555
  -1   4  -5 481.986 158.902
   1  -4   5 494.078 264.359
  -1   4  -5 579.843 199.290
  -1   4  -5 694.039 258.621
   1  -4   5 410.988 156.205
   1  -4   5 477.700 238.632
   1  -4   5 620.937 238.479
  -1   4  -5 631.977 163.120
   1  -4   5 300.326 222.754
   1  -4   5 561.634 264.143
  -1   4  -5 486.673 184.635
  -1   4  -6 12046.9 764.710
   1  -4   6 12790.9 881.501
  -1   4  -6 13710.8 728.824
   1  -4   6 13555.0 914.480
   1  -4   6 13699.5 716.548
   1  -4   6 12743.6 822.779
   1  -4   6 11770.4 844.491
   1  -4   6 12795.6 831.251
  -1   4  -6 11618.0 655.205
   1  -4   6 12131.7 793.789
  -1   4  -6 12865.5 696.024
  -1   4  -7 1910.75 329.844
   1  -4   7 1825.97 338.223
   1  -4   7 2185.10 400.967
   1  -4   7 1779.09 388.422
  -1   4  -7 1655.88 324.593
   1  -4   7 1712.43 345.897
   1  -4   7 1423.57 380.174
  -1   4  -7 1654.37 270.804
   1  -4   7 1660.51 302.838
   1  -4   7 1629.22 376.377
  -1   4  -8 512.118 182.243
   1  -4   8 581.431 223.229
  -1   4  -8 681.464 129.006
   1  -4   8 816.251 326.237
   1  -4   8 698.876 274.546
   1  -4   8 1279.47 375.091
   1  -4   8 880.951 307.700
   1  -4   8 594.222 284.386
  -1   4  -8 707.590 234.107
   1  -4   8 499.961 255.190
  -1   4  -8 1290.92 314.491
  -1   4  -9 1435.85 334.820
   1  -4   9 630.625 318.931
   1  -4   9 738.833 295.260
  -1   4  -9 902.372 284.067
   1  -4   9 836.145 309.852
   1  -4   9 611.688 293.542
  -1   4  -9 784.757 135.532
  -1   4  -9 766.391 279.689
  -1   4  -9 1066.22 236.261
   1  -4   9 987.992 325.490
   1  -4   9 799.168 250.628
   1  -4  10-62.7268 189.200
  -1   4 -10 91.8050 139.301
  -1   4 -10-78.7761 188.055
   1  -4  10 94.7514 266.310
  -1   4 -10-225.548 204.114
   1  -4  10 69.0434 245.740
   1  -4  10 460.445 269.547
   1  -4  10-63.8240 228.693
  -1   4 -10 536.285 320.719
   1  -4  10-4.83465 181.835
   1  -4  11 71.9717 272.394
  -1   4 -11 450.354 246.952
  -1   4 -11 58.6124 118.347
  -1   4 -11 372.254 237.552
  -1   4 -11 205.109 227.992
   1  -4  11 436.734 226.147
   1  -4  11 468.455 282.881
   1  -4  11-173.621 271.279
   1  -4  11 165.587 215.093
   1  -4  11 645.058 303.784
   1  -4  12 3696.77 579.641
   1  -4  12 3381.50 560.035
   1  -4  12 4438.32 697.709
   1  -4  12 3788.15 577.833
  -1   4 -12 3890.33 561.835
  -1   4 -12 4417.52 639.559
   1  -4  12 3932.13 585.888
  -1   4 -12 3637.21 589.133
   1  -4  13 1310.93 399.978
  -1   4 -13 1906.97 429.577
  -1   4 -13 1131.94 393.310
   1  -4  13 1530.51 452.672
   1  -4  13 1641.37 414.391
   1  -4  13 1557.21 411.050
   1  -4  13 2234.74 499.741
  -1   4 -13 2101.70 458.604
   1  -4  14 4355.76 747.097
  -1   4 -14 3779.09 657.896
  -1   4 -14 2846.03 576.867
   1  -4  14 3254.90 639.347
  -1   4 -14 3819.92 654.733
   1  -4  14 3064.78 565.207
   1  -4  14 4514.46 676.174
   1  -4  14 3448.69 626.000
  -1   4 -14 3653.51 605.548
  -1   4 -15 2098.82 531.599
  -1   4 -15 1730.87 443.683
   1  -4  15 2001.18 529.715
   1  -4  15 1883.24 486.643
   1  -4  15 1572.82 426.029
   1  -4  15 1941.39 479.838
   1  -4  15 1580.71 468.838
  -1   4 -15 1439.61 451.267
  -1   4 -15 1399.14 452.221
   1  -4  16 3044.74 614.514
   1  -4  16 2260.60 578.443
   1  -4  16 1561.16 466.831
  -1   4 -16 1244.24 459.862
   1  -4  16 1888.26 536.624
  -1   4 -16 2213.74 515.819
  -1   4 -16 3287.23 689.104
  -1   4 -16 2369.76 573.629
  -1   3  18 2376.24 543.560
  -1   3  18 3463.55 621.072
   1  -3 -18 2968.86 653.442
  -1   3  18 2956.46 624.701
  -1   3  17 364.631 323.208
   1  -3 -17-70.3757 344.092
   1  -3 -17-327.741 292.398
  -1   3  17 299.971 278.887
   1  -3 -17 84.9913 215.012
  -1   3  17 153.698 192.691
  -1   3  17 281.934 333.620
  -1   3  16 584.554 283.274
  -1   3  16 963.995 330.455
  -1   3  16 192.222 217.187
   1  -3 -16 1169.28 411.410
  -1   3  16 609.986 235.370
  -1   3  16 1480.23 481.695
   1  -3 -16 602.715 307.285
   1  -3 -16 994.689 393.213
   1  -3 -16 446.248 376.554
   1  -3 -15 13.1975 231.151
  -1   3  15 285.794 231.094
   1  -3 -15 271.873 253.631
  -1   3  15 387.114 214.586
  -1   3  15 379.976 253.514
   1  -3 -15 134.621 263.266
  -1   3  15 222.590 258.472
   1  -3 -15 261.726 366.088
  -1   3  15 816.263 368.339
   1  -3 -14 2092.58 594.275
   1  -3 -14 2306.72 495.763
  -1   3  14 1747.34 474.985
   1  -3 -14 2189.73 498.057
  -1   3  14 1751.81 410.395
  -1   3  14 2084.13 421.403
   1  -3 -14 2176.34 462.164
  -1   3  14 2315.18 427.833
  -1   3  14 1555.01 352.900
   1  -3 -13 2038.18 431.714
  -1   3  13 2178.05 408.406
   1  -3 -13 2346.86 479.564
  -1   3  13 2174.68 427.072
  -1   3  13 1824.80 476.987
  -1   3  13 1833.74 383.621
   1  -3 -13 1387.32 378.422
   1  -3 -13 832.400 415.391
  -1   3  13 2533.34 436.114
  -1   3  12 8361.41 719.436
  -1   3  12 7970.00 718.115
   1  -3 -12 7370.35 812.867
  -1   3  12 7921.28 737.203
   1  -3 -12 7597.10 898.456
  -1   3  12 7371.68 539.102
   1  -3 -12 7751.11 778.014
  -1   3  12 6907.64 792.134
  -1   3  12 7668.38 777.136
   1  -3 -12 8735.45 857.425
  -1   3  11 21867.5 1218.71
   1  -3 -11 20040.7 1329.31
   1  -3 -11 20442.9 1214.54
  -1   3  11 20325.5 1122.85
   1  -3 -11 21829.8 1322.93
  -1   3  11 19613.2 1103.32
  -1   3  11 20055.3 896.675
  -1   3  11 20078.7 1078.25
  -1   3  11 20125.1 1275.89
   1  -3 -11 19628.9 1229.23
  -1   3  10 5084.81 541.186
   1  -3 -10 4965.74 275.224
   1  -3 -10 5925.87 640.753
  -1   3  10 6114.74 610.113
  -1   3  10 6247.15 476.909
  -1   3  10 5955.64 544.783
   1  -3 -10 7113.65 773.967
   1  -3 -10 5294.92 584.622
  -1   3  10 5721.66 666.984
  -1   3  10 5827.92 587.898
   1  -3 -10 6299.42 660.427
  -1   3   9 4004.37 461.113
  -1   3   9 3382.54 389.053
   1  -3  -9 5536.40 652.449
  -1   3   9 3758.87 462.498
   1  -3  -9 4007.65 490.298
  -1   3   9 3143.02 492.616
   1  -3  -9 2894.43 181.772
  -1   3   9 3481.65 430.835
   1  -3  -9 3695.78 502.603
  -1   3   9 3807.70 364.009
   1  -3  -9 4362.58 514.949
   1  -3  -8 1514.83 311.717
  -1   3   8 1621.72 267.383
  -1   3   8 1659.55 324.651
  -1   3   8 1314.01 220.718
  -1   3   8 1977.01 351.275
  -1   3   8 1362.21 344.539
   1  -3  -8 2188.52 403.802
   1  -3  -8 1291.16 288.392
   1  -3  -8 2091.08 349.392
   1  -3  -7 2265.83 339.726
  -1   3   7 2253.80 307.858
  -1   3   7 2103.05 306.190
   1  -3  -7 2405.79 359.759
  -1   3   7 2289.00 295.450
   1  -3  -7 2342.23 386.730
  -1   3   7 2225.06 335.233
  -1   3   7 2000.05 351.791
   1  -3  -7 2232.40 356.656
  -1   3   7 1954.92 301.156
  -1   3   7 2155.77 313.895
   1  -3  -6 1209.23 275.907
  -1   3   6 525.485 189.310
  -1   3   6 472.859 216.339
  -1   3   6 926.464 226.893
   1  -3  -6 433.594 238.417
   1  -3  -6 939.623 230.203
   1  -3  -6 843.664 233.113
  -1   3   6 833.417 210.637
  -1   3   6 578.428 200.946
   1  -3  -5 12953.7 693.269
   1  -3  -5 12930.8 663.005
   1  -3  -5 12819.7 729.321
   1  -3  -5 12462.9 694.786
  -1   3   5 12306.4 692.115
  -1   3   5 11686.4 687.450
  -1   3   5 12174.7 664.338
  -1   3   5 12508.8 664.166
   1  -3  -5 12468.5 664.149
  -1   3   5 13686.1 705.835
   1  -3  -5 12104.5 661.445
  -1   3   4 1966.92 279.944
   1  -3  -4 1737.62 257.040
   1  -3  -4 1580.34 258.794
   1  -3  -4 1814.53 271.394
   1  -3  -4 1870.52 253.883
   1  -3  -4 1772.43 250.638
  -1   3   4 1459.66 250.286
  -1   3   4 1979.34 251.828
  -1   3   4 2281.92 274.226
  -1   3   4 1725.45 254.443
   1  -3  -4 1580.14 234.952
   1  -3  -4 1507.96 306.690
  -1   3   4 2092.15 282.945
   1  -3  -3 37302.5 1023.28
  -1   3   3 36114.7 1141.44
  -1   3   3 35399.4 1015.04
   1  -3  -3 37038.1 1103.81
   1  -3  -3 37619.8 1111.63
  -1   3   3 36452.5 1143.87
   1  -3  -3 34634.4 1133.49
   1  -3  -3 39672.0 1114.72
   1  -3  -3 37970.3 1150.59
  -1   3   3 36100.4 1148.42
   1  -3  -3 39356.3 1130.71
   1  -3  -3 37492.3 1220.17
  -1   3   3 35726.4 1056.64
  -1   3   3 38436.7 1107.58
  -1   3   3 37871.9 1086.88
   1  -3  -2 479.374 149.586
   1  -3  -2 381.633 128.580
  -1   3   2 205.622 171.677
  -1   3   2 315.420 99.7118
  -1   3   2 439.605 190.396
  -1   3   2 502.537 140.089
   1  -3  -2 288.469 157.583
  -1   3   2 286.489 153.842
  -1   3   2 276.236 152.670
   1  -3  -2 404.568 118.760
   1  -3  -2 671.838 210.957
  -1   3   2 281.832 102.702
   1  -3  -2 370.417 150.336
  -1   3   2 327.337 102.113
   1  -3  -2 251.714 127.292
   1  -3  -2 384.793 129.012
   1  -3  -1 3148.14 282.961
   1  -3  -1 3152.55 325.415
  -1   3   1 2962.22 182.190
  -1   3   1 3265.89 266.414
   1  -3  -1 2524.48 266.121
  -1   3   1 3136.16 320.228
   1  -3  -1 2925.84 289.636
   1  -3  -1 3567.53 361.536
  -1   3   1 2916.69 296.060
  -1   3   1 2778.80 207.373
  -1   3   1 2746.66 183.157
  -1   3   1 2747.78 264.829
   1  -3  -1 2908.06 365.188
   1  -3  -1 2987.04 195.535
   1  -3  -1 2668.64 233.203
   1  -3  -1 3028.68 299.994
  -1   3   1 3016.43 201.769
   1  -3  -1 3126.16 301.389
   1  -3  -1 2958.84 191.890
   1  -3  -1 2829.09 207.275
  -1   3   1 3069.52 254.774
   1  -3  -1 4151.60 415.859
   1  -3   0 350.576 115.893
  -1   3   0 427.173 105.298
  -1   3   0 649.437 205.553
   1  -3   0 448.112 129.032
   1  -3   0 124.187 88.0522
  -1   3   0 977.329 226.329
  -1   3   0 270.296 147.330
  -1   3   0 496.686 234.972
   1  -3   0 159.257 169.572
  -1   3   0 140.723 95.6993
   1  -3   0 93.6199 169.247
  -1   3   0 723.972 196.972
  -1   3   0 454.736 119.774
   1  -3   0 26.8567 194.373
   1  -3   0 295.769 173.655
  -1   3   0 532.062 190.889
  -1   3   0 348.400 100.413
   1  -3   0 374.792 150.820
  -1   3   0 542.538 198.922
   1  -3   0 453.299 160.673
   1  -3   1 6996.64 364.524
  -1   3  -1 7702.71 492.390
  -1   3  -1 7068.68 469.121
  -1   3  -1 7667.34 423.811
  -1   3  -1 7177.01 312.209
  -1   3  -1 7070.79 355.321
   1  -3   1 6792.59 471.228
   1  -3   1 7010.34 418.857
  -1   3  -1 7102.31 469.844
  -1   3  -1 7627.38 496.368
  -1   3  -1 7007.44 461.814
  -1   3  -1 7057.31 461.829
   1  -3   1 6387.19 445.038
  -1   3  -1 7243.42 446.848
   1  -3   1 6882.28 485.658
  -1   3  -1 6768.20 446.538
   1  -3   1 6814.91 461.599
   1  -3   1 7194.36 457.375
   1  -3   2 31.6009 180.481
  -1   3  -2-40.0454 66.4516
  -1   3  -2 76.6636 117.304
   1  -3   2 10.9605 201.468
  -1   3  -2 193.244 144.490
   1  -3   2-126.612 197.741
   1  -3   2-91.8424 152.052
  -1   3  -2 23.6923 85.3827
  -1   3  -2 26.0693 109.934
   1  -3   2 56.6183 65.0585
  -1   3  -2-80.0974 126.206
   1  -3   2 75.6694 161.586
  -1   3  -2-69.7677 102.750
  -1   3  -2-43.0291 124.174
  -1   3  -2 15.2350 112.796
  -1   3  -2 238.343 156.960
  -1   3  -2 54.2742 112.030
  -1   3  -2 95.1896 65.8361
  -1   3  -2 42.9988 162.057
   1  -3   2 39.1583 133.579
  -1   3  -2 162.214 160.951
   1  -3   2 239.040 143.537
  -1   3  -2 329.305 178.921
  -1   3  -3 93714.9 2346.76
   1  -3   3 89930.4 2232.70
   1  -3   3 90672.0 2317.69
  -1   3  -3 90656.3 2247.32
   1  -3   3 89966.0 2120.45
   1  -3   3 89011.7 1886.28
  -1   3  -3 96677.0 2392.93
  -1   3  -3 93959.0 2127.89
   1  -3   3 90811.1 2236.37
  -1   3  -3 92664.1 1909.25
  -1   3  -3 89510.8 2194.35
   1  -3   3 92773.5 2335.14
  -1   3  -3 90596.3 2395.50
  -1   3  -3 92405.3 2329.12
  -1   3  -3 89892.8 2233.31
   1  -3   3 92659.0 2426.59
  -1   3  -3 91423.1 2275.06
  -1   3  -3 95682.0 2277.55
   1  -3   3 90228.2 2234.13
   1  -3   3 89267.6 2267.25
  -1   3  -3 90252.7 1896.79
  -1   3  -3 84831.6 2080.39
  -1   3  -3 90226.1 2235.33
  -1   3  -4 232.925 142.497
  -1   3  -4 414.509 148.362
   1  -3   4 361.467 226.298
  -1   3  -4 579.512 172.892
  -1   3  -4 200.720 141.282
   1  -3   4 472.519 218.066
   1  -3   4 276.799 129.905
   1  -3   4 249.465 209.339
   1  -3   4 238.026 172.357
  -1   3  -4 331.373 128.886
   1  -3   4-21.0039 187.814
   1  -3   4 293.548 169.245
   1  -3   4 693.988 224.088
   1  -3   5 39149.4 1391.86
   1  -3   5 39381.2 1409.95
   1  -3   5 41830.1 1529.73
   1  -3   5 40001.2 1480.15
   1  -3   5 38658.4 1521.30
   1  -3   5 39957.7 1249.01
  -1   3  -5 40580.9 1242.95
   1  -3   5 39596.4 1227.14
  -1   3  -5 39607.6 1221.07
   1  -3   5 39960.8 1413.30
  -1   3  -5 39920.5 1350.04
  -1   3  -5 40489.0 1251.55
   1  -3   6 91.0757 213.930
   1  -3   6 129.313 222.314
   1  -3   6 31.8573 173.281
   1  -3   6 218.435 117.700
   1  -3   6 171.643 175.729
  -1   3  -6 210.084 174.033
  -1   3  -6 310.295 150.757
   1  -3   6 171.717 168.456
   1  -3   6 233.517 190.985
  -1   3  -6 101.465 121.752
  -1   3  -6-136.631 143.276
   1  -3   6-61.4921 196.751
  -1   3  -7 3690.75 246.651
   1  -3   7 3530.83 364.251
   1  -3   7 4552.42 496.049
   1  -3   7 3870.56 443.475
   1  -3   7 3869.57 531.501
   1  -3   7 4963.67 568.108
   1  -3   7 3665.35 415.255
  -1   3  -7 3745.26 362.160
  -1   3  -7 3925.59 430.858
  -1   3  -7 4251.34 466.938
   1  -3   7 3918.43 511.660
   1  -3   7 5080.22 520.418
  -1   3  -8 1064.61 134.316
  -1   3  -8 1185.95 310.371
   1  -3   8 1276.92 315.301
  -1   3  -8 1504.43 304.107
   1  -3   8 875.928 305.371
   1  -3   8 1108.61 313.539
   1  -3   8 915.222 280.346
   1  -3   8 1349.60 354.404
   1  -3   8 1284.90 291.701
  -1   3  -8 1038.66 212.100
  -1   3  -9 1255.56 364.263
  -1   3  -9 1220.82 296.358
   1  -3   9 937.477 331.194
   1  -3   9 777.781 274.084
   1  -3   9 1546.02 331.549
   1  -3   9 1234.97 321.438
  -1   3  -9 1157.44 237.468
   1  -3   9 795.219 316.323
   1  -3   9 874.115 298.471
  -1   3  -9 715.205 86.6764
  -1   3  -9 932.721 279.634
  -1   3 -10 783.045 297.883
  -1   3 -10 613.200 254.684
  -1   3 -10 548.461 265.664
   1  -3  10 402.435 264.946
   1  -3  10 123.990 245.881
   1  -3  10 194.451 288.625
   1  -3  10 834.163 308.317
   1  -3  10 775.478 296.959
   1  -3  10 689.582 291.430
  -1   3 -10 509.883 187.820
  -1   3 -11 17357.1 878.177
   1  -3  11 19667.2 1362.81
  -1   3 -11 18382.0 1152.15
   1  -3  11 17681.9 1162.17
   1  -3  11 17836.6 1174.48
   1  -3  11 18898.0 1194.72
  -1   3 -11 18492.5 1213.50
  -1   3 -11 18419.2 1213.79
   1  -3  11 19491.5 1227.48
   1  -3  11 17734.6 1267.19
   1  -3  12 2066.56 428.171
   1  -3  12 2146.61 441.677
  -1   3 -12 2103.91 422.375
   1  -3  12 2780.67 511.801
   1  -3  12 2526.16 561.245
  -1   3 -12 1701.83 447.460
  -1   3 -12 2197.36 471.071
   1  -3  12 2481.65 487.508
  -1   3 -13 8822.67 944.587
   1  -3  13 10764.3 1087.58
  -1   3 -13 9214.97 936.733
   1  -3  13 9676.35 928.676
   1  -3  13 10621.0 965.889
  -1   3 -13 11535.3 978.596
   1  -3  13 10160.5 942.778
   1  -3  13 8992.76 918.167
   1  -3  14 505.685 319.028
   1  -3  14 84.7818 265.307
   1  -3  14-216.677 236.178
   1  -3  14-92.0728 235.570
   1  -3  14-56.1600 262.242
  -1   3 -14 144.340 223.116
  -1   3 -14 71.0443 231.470
  -1   3 -15 911.982 428.829
   1  -3  15 195.998 267.031
   1  -3  15 17.5253 228.796
  -1   3 -15 246.685 309.862
   1  -3  15-0.55539 267.487
   1  -3  15-148.297 291.151
  -1   3 -15 796.879 338.901
  -1   3 -15 389.245 307.876
   1  -3  15 74.1913 258.727
  -1   3 -16 91.4996 288.471
   1  -3  16 665.572 374.237
   1  -3  16 136.841 242.805
   1  -3  16-4.62032 352.284
   1  -3  16 616.741 325.568
   1  -3  16 285.072 267.725
  -1   3 -16 242.042 290.571
  -1   3 -16 517.939 328.802
  -1   3 -16-260.171 260.230
   1  -3  17 714.237 355.238
  -1   3 -17 700.829 377.800
   1  -3  17 869.815 438.998
  -1   3 -17 176.992 369.522
   1  -3  17 223.967 253.469
   1  -3  17 669.283 384.272
  -1   2  18 194.672 260.133
  -1   2  18 172.981 261.120
  -1   2  18-458.570 280.186
   1  -2 -17 878.211 443.361
  -1   2  17 879.428 459.097
   1  -2 -17 509.838 291.774
  -1   2  17 402.489 268.686
  -1   2  17 206.878 239.521
  -1   2  17 561.738 285.753
  -1   2  17 547.321 301.163
   1  -2 -17 645.727 351.482
   1  -2 -17 591.080 349.204
   1  -2 -16 2955.71 610.100
  -1   2  16 1815.36 438.525
  -1   2  16 2228.64 482.899
  -1   2  16 1420.73 380.743
  -1   2  16 1601.15 469.572
   1  -2 -16 2187.08 529.672
   1  -2 -16 2439.59 511.264
   1  -2 -16 891.934 472.750
  -1   2  16 2115.54 459.552
  -1   2  15 1091.83 426.078
   1  -2 -15 733.400 411.896
   1  -2 -15 961.570 330.426
  -1   2  15 1079.82 359.539
  -1   2  15 1026.13 315.541
   1  -2 -15 649.532 305.660
  -1   2  15 816.126 367.801
  -1   2  15 723.838 277.757
   1  -2 -15 742.801 395.250
   1  -2 -14 6486.11 884.765
   1  -2 -14 6715.91 770.601
   1  -2 -14 6201.54 813.683
  -1   2  14 5533.92 787.080
   1  -2 -14 6356.19 818.963
  -1   2  14 4982.38 664.421
  -1   2  14 6099.07 741.501
  -1   2  14 4700.65 606.385
  -1   2  14 6124.67 729.608
  -1   2  13 414.841 258.430
   1  -2 -13 324.794 262.179
  -1   2  13 272.435 242.820
  -1   2  13-126.303 239.854
  -1   2  13 322.608 289.673
   1  -2 -13 790.409 325.452
  -1   2  13 247.876 176.838
   1  -2 -13 584.673 289.693
   1  -2 -13 552.913 410.823
   1  -2 -12 6693.22 750.651
   1  -2 -12 7738.65 846.387
  -1   2  12 7435.68 552.476
  -1   2  12 6733.74 782.089
  -1   2  12 7582.41 706.680
   1  -2 -12 6581.34 719.982
  -1   2  12 7929.29 729.732
   1  -2 -12 7896.44 911.871
  -1   2  12 7173.83 724.545
  -1   2  12 6609.46 669.836
   1  -2 -11 63.5845 228.481
   1  -2 -11 305.073 321.931
   1  -2 -11-50.6174 196.658
  -1   2  11 315.588 296.069
  -1   2  11 129.793 194.792
   1  -2 -11 102.798 243.090
  -1   2  11-48.1764 137.131
  -1   2  11-110.196 196.777
  -1   2  11 97.4174 200.028
  -1   2  11-85.7270 208.242
  -1   2  10 857.533 257.962
  -1   2  10 1038.31 291.542
  -1   2  10 850.005 275.375
   1  -2 -10 663.293 142.086
  -1   2  10 552.435 206.164
  -1   2  10 398.148 159.688
  -1   2  10 716.000 200.408
  -1   2  10 745.258 320.007
   1  -2 -10 479.992 318.041
   1  -2 -10 456.956 228.662
   1  -2 -10 507.910 252.791
   1  -2 -10 233.290 203.883
  -1   2   9 72.4189 124.603
  -1   2   9-102.408 203.116
   1  -2  -9-34.3643 182.803
  -1   2   9 301.050 202.771
  -1   2   9 84.0673 133.124
  -1   2   9 88.5427 163.197
  -1   2   9-28.9058 232.213
   1  -2  -9 114.902 266.961
   1  -2  -9 40.9943 65.5236
   1  -2  -9-56.8355 211.903
  -1   2   9 122.286 183.788
   1  -2  -9 15.1770 209.006
   1  -2  -8 29788.3 1316.01
   1  -2  -8 29093.2 1371.69
  -1   2   8 27385.8 1312.07
   1  -2  -8 27997.8 1304.00
  -1   2   8 28534.1 1025.00
   1  -2  -8 28876.1 1228.77
   1  -2  -8 27438.8 794.343
  -1   2   8 28775.6 1202.01
  -1   2   8 29152.5 1202.40
  -1   2   8 28023.4 1181.54
  -1   2   8 30130.3 1138.40
  -1   2   8 26926.3 1061.08
   1  -2  -7 339.061 268.252
  -1   2   7 629.258 214.807
   1  -2  -7 268.662 200.593
   1  -2  -7 479.447 185.626
  -1   2   7 367.721 154.760
  -1   2   7 549.076 219.736
  -1   2   7 220.521 136.474
  -1   2   7 183.070 128.887
   1  -2  -7 363.499 78.6854
   1  -2  -7 426.303 220.710
  -1   2   7 473.126 241.650
  -1   2   6 12543.2 642.676
  -1   2   6 12277.2 585.864
  -1   2   6 12929.3 616.234
   1  -2  -6 13056.7 749.903
  -1   2   6 12670.7 671.135
   1  -2  -6 13235.6 743.217
   1  -2  -6 10989.3 363.916
  -1   2   6 13518.1 765.143
  -1   2   6 13272.3 695.365
   1  -2  -6 12249.4 694.186
  -1   2   6 14316.3 723.783
   1  -2  -6 12440.8 784.385
   1  -2  -6 13585.1 679.091
  -1   2   5 259.394 165.213
  -1   2   5 50.4942 113.842
  -1   2   5 141.971 137.252
  -1   2   5 62.7057 176.880
   1  -2  -5 88.0550 148.320
  -1   2   5 40.1738 109.258
  -1   2   5 122.745 111.378
   1  -2  -5-170.663 151.524
   1  -2  -5 185.905 122.487
   1  -2  -5-32.6738 160.491
   1  -2  -5 170.177 185.161
   1  -2  -5 76.5499 103.701
  -1   2   5 89.8065 141.925
   1  -2  -5 97.7661 147.224
   1  -2  -4 6390.01 444.644
   1  -2  -4 6587.15 408.801
  -1   2   4 6944.17 434.283
  -1   2   4 6697.35 460.298
  -1   2   4 6381.32 345.837
   1  -2  -4 7373.24 465.785
  -1   2   4 6179.14 411.572
   1  -2  -4 6892.36 469.025
   1  -2  -4 6730.47 447.967
   1  -2  -4 7067.56 431.159
  -1   2   4 6550.93 428.958
  -1   2   4 6615.81 427.108
  -1   2   4 6778.74 442.929
  -1   2   4 5984.78 442.701
   1  -2  -4 6256.26 435.744
  -1   2   3 1523.55 206.659
  -1   2   3 1826.13 238.467
  -1   2   3 1832.84 219.355
  -1   2   3 1239.02 226.068
  -1   2   3 1586.92 211.625
   1  -2  -3 1665.36 223.838
   1  -2  -3 1549.29 205.673
   1  -2  -3 1605.09 203.615
  -1   2   3 1624.00 208.461
  -1   2   3 1484.97 210.049
   1  -2  -3 1644.89 247.008
   1  -2  -3 1380.64 209.393
   1  -2  -3 1605.11 232.972
  -1   2   3 1928.30 243.601
   1  -2  -2 7319.18 393.090
  -1   2   2 7423.61 378.745
  -1   2   2 7286.77 393.578
   1  -2  -2 7650.28 373.905
   1  -2  -2 7080.03 391.332
   1  -2  -2 6966.96 365.879
  -1   2   2 7279.66 396.359
   1  -2  -2 6981.46 378.717
  -1   2   2 7028.78 350.408
  -1   2   2 6754.36 361.155
   1  -2  -2 7256.76 341.085
   1  -2  -2 7355.70 365.355
  -1   2   2 6644.77 358.996
   1  -2  -2 5802.50 402.949
   1  -2  -1 505.782 112.293
  -1   2   1 732.364 144.399
  -1   2   1 1016.44 182.160
   1  -2  -1 521.247 152.374
   1  -2  -1 705.432 144.143
  -1   2   1 535.323 143.298
   1  -2  -1 724.116 153.727
  -1   2   1 690.851 138.134
   1  -2  -1 832.561 159.788
   1  -2  -1 836.094 118.860
   1  -2  -1 787.266 109.292
  -1   2   1 509.864 107.221
  -1   2   1 616.847 84.0081
  -1   2   1 556.215 92.2804
   1  -2  -1 906.287 158.731
  -1   2   1 668.394 100.468
  -1   2   1 732.862 129.977
   1  -2   0 68502.2 1622.50
   1  -2   0 72822.1 1462.07
  -1   2   0 70441.6 1630.97
  -1   2   0 70907.6 1666.26
  -1   2   0 73548.6 1689.99
  -1   2   0 72720.4 1682.11
   1  -2   0 72929.8 1431.57
  -1   2   0 68491.8 1472.82
  -1   2   0 72136.9 1613.75
  -1   2   0 69210.6 1459.33
  -1   2   0 70053.5 1422.09
   1  -2   0 72279.9 1672.54
   1  -2   0 73133.9 1632.67
   1  -2   0 75124.1 1493.64
   1  -2   0 74827.4 1707.24
  -1   2   0 72419.5 1669.00
  -1   2   0 73404.0 1629.85
   1  -2   0 72690.3 1691.66
   1  -2   0 71980.0 1650.96
  -1   2  -1-75.9924 83.5045
   1  -2   1-21.1612 117.751
  -1   2  -1 37.8862 116.395
  -1   2  -1 167.698 135.932
   1  -2   1 77.1240 75.7632
   1  -2   1 67.3659 143.226
  -1   2  -1-26.0742 92.1254
  -1   2  -1-81.5946 190.559
   1  -2   1 196.872 127.705
   1  -2   1 140.004 166.011
   1  -2   1 176.678 169.386
  -1   2  -1 70.7618 134.704
  -1   2  -1 291.100 184.620
  -1   2  -1-89.8866 153.693
   1  -2   1 76.5549 134.788
  -1   2  -1-28.3623 60.8301
  -1   2  -1 29.0340 120.509
  -1   2  -1-115.487 151.006
   1  -2   2 44472.2 1213.98
   1  -2   2 44569.9 1104.12
   1  -2   2 45160.3 1244.03
  -1   2  -2 44881.6 1221.16
  -1   2  -2 45467.7 1103.96
  -1   2  -2 48941.0 1350.02
  -1   2  -2 42619.3 1167.66
   1  -2   2 44284.9 1282.24
   1  -2   2 43948.4 1289.53
  -1   2  -2 46790.9 1297.19
  -1   2  -2 44547.4 1231.42
  -1   2  -2 44723.2 1220.89
  -1   2  -2 44337.4 976.174
   1  -2   2 45164.9 1347.86
  -1   2  -2 43177.4 977.053
  -1   2  -2 45169.9 1318.01
  -1   2  -2 45460.4 1276.89
  -1   2  -2 46492.6 1218.74
   1  -2   2 42826.6 961.040
   1  -2   2 42830.9 1232.63
   1  -2   2 44263.9 1177.21
   1  -2   2 44597.3 964.286
  -1   2  -2 44822.8 1235.94
  -1   2  -3 674.174 181.240
  -1   2  -3 484.005 161.770
   1  -2   3 481.215 192.202
  -1   2  -3 310.428 160.270
  -1   2  -3 417.410 148.758
  -1   2  -3 504.789 187.288
   1  -2   3 509.534 189.412
   1  -2   3 500.257 205.245
  -1   2  -3 374.688 144.153
   1  -2   3 358.100 131.711
   1  -2   3 617.291 215.623
   1  -2   3 440.173 110.297
  -1   2  -3 317.272 104.168
   1  -2   3 351.484 155.189
  -1   2  -3 484.720 134.632
  -1   2  -3 407.078 147.899
   1  -2   3 713.684 212.649
  -1   2  -3 402.253 140.199
  -1   2  -3 372.835 144.716
  -1   2  -3 288.477 134.813
   1  -2   3 412.725 106.476
  -1   2  -3 482.890 167.831
   1  -2   4 12764.2 598.042
   1  -2   4 13708.7 583.560
   1  -2   4 13267.7 664.972
   1  -2   4 13711.9 740.130
  -1   2  -4 13980.6 689.312
  -1   2  -4 13185.6 640.944
  -1   2  -4 13348.6 584.685
   1  -2   4 13596.8 716.320
   1  -2   4 13201.5 731.862
  -1   2  -4 14027.1 713.802
   1  -2   4 13592.6 671.655
  -1   2  -4 14088.8 754.863
  -1   2  -4 13251.8 583.720
   1  -2   4 12606.7 563.991
  -1   2  -4 13373.6 659.646
  -1   2  -4 13531.3 657.185
  -1   2  -4 14207.8 743.818
  -1   2  -4 13539.2 595.414
  -1   2  -4 14334.0 681.003
  -1   2  -4 12392.9 739.099
  -1   2  -4 13540.4 662.043
   1  -2   4 13368.8 675.599
  -1   2  -4 13022.2 649.376
   1  -2   5 448.765 145.954
  -1   2  -5 337.852 140.044
   1  -2   5 974.091 264.648
   1  -2   5 254.971 148.341
  -1   2  -5 514.225 169.332
   1  -2   5 639.627 168.643
   1  -2   5 672.696 223.589
   1  -2   5 120.977 182.042
   1  -2   5 297.970 145.346
   1  -2   5 560.323 230.246
  -1   2  -5 467.461 168.161
  -1   2  -5 606.355 166.647
  -1   2  -5 532.846 163.529
   1  -2   5 414.149 150.571
  -1   2  -5 452.889 153.225
   1  -2   6 9106.21 583.539
   1  -2   6 8826.54 679.863
  -1   2  -6 9072.46 570.243
   1  -2   6 9319.38 624.276
  -1   2  -6 9274.46 516.061
   1  -2   6 8915.67 615.244
  -1   2  -6 8287.98 322.508
   1  -2   6 9158.39 685.086
  -1   2  -6 9360.17 616.750
   1  -2   6 8438.87 512.712
   1  -2   6 9145.69 682.596
  -1   2  -6 10038.4 634.335
   1  -2   6 9786.80 596.079
   1  -2   6 8538.36 598.738
   1  -2   7 341.440 197.385
   1  -2   7 271.905 188.586
   1  -2   7 454.538 167.750
  -1   2  -7 108.314 128.276
  -1   2  -7 468.833 232.186
   1  -2   7 107.593 192.137
   1  -2   7 379.329 192.580
   1  -2   7 139.538 212.274
  -1   2  -7 427.667 207.792
  -1   2  -7 161.084 51.4275
   1  -2   7 491.199 214.353
   1  -2   8 3181.76 413.275
  -1   2  -8 3446.47 345.802
   1  -2   8 3083.48 434.118
  -1   2  -8 3405.07 421.018
  -1   2  -8 4555.75 493.570
   1  -2   8 3153.14 421.138
   1  -2   8 3478.61 434.602
  -1   2  -8 3215.27 441.322
   1  -2   8 3084.17 477.502
   1  -2   8 3739.33 508.127
   1  -2   9 141.315 189.183
   1  -2   9 39.7265 185.266
   1  -2   9 63.2335 187.306
   1  -2   9 235.140 272.411
  -1   2  -9 401.401 228.058
  -1   2  -9 140.422 164.377
   1  -2   9-225.226 237.831
  -1   2  -9 64.4837 126.273
  -1   2  -9 239.408 272.649
   1  -2   9 212.167 255.901
   1  -2  10 4569.26 604.383
  -1   2 -10 5403.03 611.631
  -1   2 -10 5594.31 587.972
   1  -2  10 4179.67 537.261
   1  -2  10 4013.13 564.855
  -1   2 -10 4863.58 602.209
  -1   2 -10 5101.34 454.154
   1  -2  10 4502.94 558.336
   1  -2  10 3580.73 490.677
   1  -2  10 4645.85 561.612
   1  -2  11 402.790 241.292
  -1   2 -11 63.9527 253.722
   1  -2  11 311.011 275.299
   1  -2  11 707.182 339.308
   1  -2  11 234.428 249.488
  -1   2 -11 515.290 282.528
  -1   2 -11 911.252 304.142
   1  -2  11 267.544 212.349
  -1   2 -11 707.136 197.240
   1  -2  11 257.149 223.669
   1  -2  12 2611.01 530.396
   1  -2  12 2460.81 469.282
   1  -2  12 1705.41 401.819
  -1   2 -12 1735.11 445.273
   1  -2  12 1339.18 365.434
  -1   2 -12 2481.60 484.191
  -1   2 -12 2420.33 474.260
   1  -2  12 2141.43 454.457
  -1   2 -12 2190.14 324.745
  -1   2 -13-263.756 272.492
   1  -2  13 180.181 251.271
   1  -2  13-110.691 233.685
  -1   2 -13-235.818 227.649
   1  -2  13 326.918 325.580
  -1   2 -13 232.677 314.992
   1  -2  13 222.646 265.959
   1  -2  13 86.4931 217.602
   1  -2  14 3422.70 609.315
   1  -2  14 3467.10 629.689
   1  -2  14 3520.66 570.962
  -1   2 -14 3113.54 610.572
  -1   2 -14 2550.93 537.233
   1  -2  14 2424.66 475.035
   1  -2  14 2273.67 478.066
  -1   2 -14 3133.00 537.542
   1  -2  15 477.396 335.273
   1  -2  15 949.634 356.621
  -1   2 -15 773.816 334.612
   1  -2  15 452.990 317.700
   1  -2  15 343.193 296.266
  -1   2 -15 618.126 302.612
   1  -2  15 739.787 320.011
  -1   2 -15 707.910 380.800
   1  -2  16 3506.95 632.418
  -1   2 -16 3411.80 621.380
   1  -2  16 3326.23 661.710
  -1   2 -16 3435.06 639.232
  -1   2 -16 3229.63 695.210
  -1   2 -16 3479.07 685.554
   1  -2  16 3408.75 612.778
   1  -2  16 2351.72 507.109
   1  -2  16 2937.22 628.143
   1  -2  17 389.542 238.197
  -1   2 -17 592.186 311.251
   1  -2  17 219.146 302.298
   1  -2  17 540.663 344.796
  -1   2 -17 839.918 448.788
   1  -2  17 791.892 371.620
  -1   1  18 1078.86 330.234
   1  -1 -18 911.184 349.180
  -1   1  18 1120.01 384.110
  -1   1  18 1017.28 381.500
  -1   1  17 2411.41 523.118
  -1   1  17 1774.83 459.595
   1  -1 -17 2012.34 497.235
  -1   1  17 1055.78 361.988
   1  -1 -17 1874.63 508.729
   1  -1 -17 2122.63 608.037
  -1   1  17 811.759 346.985
  -1   1  17 1757.01 516.262
  -1   1  16 3003.50 557.062
   1  -1 -16 2991.92 582.914
  -1   1  16 2887.79 631.884
  -1   1  16 3167.84 579.782
  -1   1  16 2877.61 529.525
  -1   1  16 2878.68 540.911
   1  -1 -16 3188.76 625.385
   1  -1 -16 2750.84 646.532
   1  -1 -16 3297.25 649.409
  -1   1  15 2951.45 527.858
   1  -1 -15 3115.78 681.856
  -1   1  15 3744.48 596.309
  -1   1  15 2341.17 572.141
   1  -1 -15 1765.30 498.642
  -1   1  15 2212.89 465.627
   1  -1 -15 2344.86 528.657
  -1   1  15 2190.02 445.007
   1  -1 -15 1701.07 427.622
   1  -1 -14 1691.41 453.284
  -1   1  14 2251.13 470.619
  -1   1  14 1832.48 429.986
   1  -1 -14 2182.14 515.441
   1  -1 -14 1496.74 388.318
  -1   1  14 1589.34 459.028
   1  -1 -14 2139.53 567.819
  -1   1  14 1587.19 395.326
  -1   1  14 1503.50 415.767
  -1   1  13 390.557 287.135
   1  -1 -13 123.181 247.303
   1  -1 -13 213.885 297.322
   1  -1 -13 332.089 283.335
  -1   1  13 25.1817 205.638
  -1   1  13 286.638 230.298
   1  -1 -13 237.911 210.858
  -1   1  13 79.5059 144.270
  -1   1  13-39.2552 209.666
  -1   1  13 271.809 240.027
   1  -1 -12 1137.26 369.319
   1  -1 -12 1619.23 364.206
  -1   1  12 1398.71 261.781
   1  -1 -12 2275.49 554.118
   1  -1 -12 2282.28 472.833
  -1   1  12 1347.44 335.006
  -1   1  12 1822.82 402.781
  -1   1  12 1893.55 387.149
  -1   1  12 1530.70 349.562
  -1   1  12 1240.92 419.929
  -1   1  11 4802.63 455.128
   1  -1 -11 5623.50 676.738
   1  -1 -11 5142.32 653.013
   1  -1 -11 3961.01 658.745
  -1   1  11 4095.22 533.027
  -1   1  11 4601.48 657.049
  -1   1  11 5684.10 593.515
   1  -1 -11 5440.54 601.109
  -1   1  11 5011.52 564.270
  -1   1  11 5162.44 594.034
  -1   1  10 6396.90 594.881
  -1   1  10 7030.69 638.377
   1  -1 -10 5997.25 437.503
   1  -1 -10 7860.94 750.620
   1  -1 -10 6740.00 757.881
  -1   1  10 6732.34 712.167
  -1   1  10 6053.71 451.503
   1  -1 -10 7065.26 646.009
   1  -1 -10 7765.48 738.279
  -1   1  10 6452.46 506.226
  -1   1  10 5802.59 595.532
  -1   1  10 6699.20 634.137
   1  -1  -9 24662.6 1277.45
   1  -1  -9 26576.6 1337.05
   1  -1  -9 24890.4 892.477
  -1   1   9 24339.8 1150.86
   1  -1  -9 24556.6 1318.65
  -1   1   9 23835.3 1142.99
  -1   1   9 21271.2 902.327
  -1   1   9 24896.0 991.255
  -1   1   9 25216.2 1292.22
   1  -1  -9 24131.9 1149.61
  -1   1   9 25400.1 1155.74
  -1   1   9 25443.7 1135.40
  -1   1   9 25231.1 949.177
  -1   1   8 9891.32 577.202
  -1   1   8 9717.57 685.015
   1  -1  -8 9321.49 714.878
  -1   1   8 9233.04 635.668
   1  -1  -8 9734.89 671.464
  -1   1   8 7694.67 512.719
   1  -1  -8 10180.5 788.333
  -1   1   8 9262.19 672.166
  -1   1   8 10599.2 780.712
   1  -1  -8 10771.6 771.731
  -1   1   8 9691.26 684.559
   1  -1  -8 9242.16 481.790
  -1   1   8 8626.82 506.945
  -1   1   7 3416.95 302.868
   1  -1  -7 3306.74 425.391
   1  -1  -7 3411.43 459.555
  -1   1   7 3811.02 348.646
  -1   1   7 3852.13 404.694
   1  -1  -7 3820.50 407.798
  -1   1   7 4203.59 417.243
  -1   1   7 3173.14 431.233
   1  -1  -7 3469.52 379.743
  -1   1   7 4406.33 436.101
  -1   1   7 3034.94 301.084
   1  -1  -7 2848.82 399.702
  -1   1   7 3748.42 382.505
   1  -1  -7 3695.71 275.513
  -1   1   6 793.920 192.401
  -1   1   6 928.299 186.977
   1  -1  -6 796.574 212.501
   1  -1  -6 1073.87 292.867
   1  -1  -6 1118.68 252.789
  -1   1   6 1479.26 262.198
   1  -1  -6 1195.37 148.292
  -1   1   6 943.650 194.049
   1  -1  -6 887.300 190.317
  -1   1   6 1025.77 192.380
   1  -1  -6 1070.70 259.755
  -1   1   6 987.729 257.267
   1  -1  -6 1016.89 212.227
   1  -1  -6 988.394 186.304
  -1   1   6 742.922 182.264
  -1   1   6 1051.63 212.642
  -1   1   5-67.8173 129.423
  -1   1   5 205.182 143.104
   1  -1  -5 46.8138 156.972
   1  -1  -5 147.402 106.982
  -1   1   5-26.5967 103.454
   1  -1  -5 20.9809 126.006
   1  -1  -5 94.4905 115.840
  -1   1   5 32.1826 160.346
   1  -1  -5 92.6762 61.0733
   1  -1  -5 36.2914 174.037
  -1   1   5-44.3313 102.923
  -1   1   5 42.2807 177.854
  -1   1   5 468.156 199.207
   1  -1  -5 222.309 145.846
   1  -1  -5 0.12240 83.2859
  -1   1   5 32.5302 100.461
  -1   1   5 9.81477 107.526
   1  -1  -5-100.104 176.024
  -1   1   4 210.251 108.675
  -1   1   4 569.166 172.852
  -1   1   4 449.699 83.0873
  -1   1   4 455.472 178.554
   1  -1  -4 582.868 136.817
  -1   1   4 310.476 103.771
   1  -1  -4 546.617 192.299
   1  -1  -4 443.206 156.276
   1  -1  -4 372.443 155.569
  -1   1   4 437.885 190.280
   1  -1  -4 417.986 197.319
  -1   1   4 336.391 138.451
   1  -1  -4 344.153 153.205
   1  -1  -4 444.121 86.1919
   1  -1  -4 417.402 124.133
  -1   1   4 485.485 131.989
  -1   1   4 431.729 152.562
   1  -1  -4 661.359 157.514
   1  -1  -4 260.389 151.847
  -1   1   4 601.828 165.286
  -1   1   4 386.592 163.998
  -1   1   4 482.087 146.406
  -1   1   3 24341.8 741.419
   1  -1  -3 24683.5 776.532
  -1   1   3 24019.8 798.454
  -1   1   3 25553.5 776.957
   1  -1  -3 22656.9 818.085
   1  -1  -3 24425.2 816.034
  -1   1   3 25715.4 742.807
  -1   1   3 24683.7 827.292
   1  -1  -3 24550.2 749.103
   1  -1  -3 24193.6 782.436
  -1   1   3 23528.7 537.262
  -1   1   3 25449.2 833.905
   1  -1  -3 23892.4 812.801
   1  -1  -3 25306.3 737.945
  -1   1   3 24988.9 804.664
  -1   1   3 22676.0 638.319
  -1   1   3 24515.1 791.198
   1  -1  -3 23770.9 811.463
   1  -1  -2 1929.96 203.477
  -1   1   2 2453.89 201.599
  -1   1   2 2006.50 212.843
   1  -1  -2 2075.89 207.261
   1  -1  -2 1911.67 182.764
   1  -1  -2 1977.13 173.817
  -1   1   2 2068.64 198.338
  -1   1   2 1754.08 186.489
   1  -1  -2 1934.37 214.849
   1  -1  -2 2076.88 214.831
  -1   1   2 2276.26 214.468
  -1   1   2 2069.10 201.056
   1  -1  -2 1619.22 192.467
  -1   1   2 2291.08 187.055
   1  -1  -1 68669.2 1471.31
   1  -1  -1 71833.0 1502.72
   1  -1  -1 64629.9 1388.62
  -1   1   1 70725.8 1389.90
  -1   1   1 70214.0 1464.72
   1  -1  -1 72024.1 1446.96
   1  -1  -1 67261.9 1398.33
  -1   1   1 72014.2 1405.35
   1  -1  -1 72526.6 1376.91
  -1   1   1 73598.7 1534.26
  -1   1   1 66645.1 1440.58
   1  -1  -1 70744.9 1444.44
  -1   1   1 71334.3 1442.63
  -1   1   1 72876.9 1506.04
  -1   1   0 156.793 84.2508
  -1   1   0 263.282 109.031
   1  -1   0 195.874 76.7299
  -1   1   0 70.2063 75.1113
  -1   1   0 234.893 103.036
   1  -1   0 134.513 57.2471
   1  -1   0 255.978 104.814
   1  -1   0 291.975 100.818
   1  -1   0 182.400 82.6170
   1  -1   0 153.345 74.7307
   1  -1   0 121.736 89.8114
  -1   1   0 108.674 44.4989
  -1   1   0 214.837 77.3009
  -1   1   0 236.657 77.5775
   1  -1   1 39820.8 909.767
  -1   1  -1 37270.8 970.416
   1  -1   1 39415.9 998.848
  -1   1  -1 39312.9 994.612
  -1   1  -1 37370.2 955.345
  -1   1  -1 41174.1 1016.11
  -1   1  -1 41451.9 1013.21
   1  -1   1 38467.0 1010.85
   1  -1   1 40194.9 954.567
   1  -1   1 39499.8 982.914
   1  -1   1 40335.1 1005.38
   1  -1   1 38385.0 986.522
   1  -1   1 40086.5 1028.05
  -1   1  -1 39503.5 986.572
  -1   1  -1 40014.0 921.995
  -1   1  -1 41598.2 1030.99
  -1   1  -1 40086.9 1027.53
  -1   1  -2 769.546 148.159
  -1   1  -2 954.909 174.085
  -1   1  -2 986.680 132.530
   1  -1   2 707.300 141.314
  -1   1  -2 783.054 157.859
   1  -1   2 818.788 191.206
  -1   1  -2 686.352 120.628
  -1   1  -2 707.139 155.733
   1  -1   2 821.632 149.925
   1  -1   2 940.962 173.965
  -1   1  -2 1072.97 187.255
  -1   1  -2 813.736 144.995
  -1   1  -2 772.581 139.202
  -1   1  -2 865.245 145.200
  -1   1  -2 1003.47 156.460
   1  -1   2 884.686 119.493
   1  -1   2 989.725 184.959
   1  -1   2 869.249 120.180
  -1   1  -2 999.124 163.915
  -1   1  -2 802.283 120.055
   1  -1   3 97.6930 140.341
  -1   1  -3 272.193 155.926
  -1   1  -3 190.026 129.412
   1  -1   3 229.131 127.047
  -1   1  -3 264.431 139.766
  -1   1  -3 143.767 110.420
  -1   1  -3 74.4197 140.207
   1  -1   3 400.058 204.688
  -1   1  -3 364.883 168.200
  -1   1  -3 185.084 110.842
   1  -1   3-29.0730 174.938
   1  -1   3 241.274 116.534
   1  -1   3 226.700 141.340
  -1   1  -3 185.493 109.356
  -1   1  -3 283.851 122.331
   1  -1   3 110.499 150.125
  -1   1  -3 336.863 150.076
  -1   1  -3 369.875 134.486
  -1   1  -3 88.0899 95.8333
   1  -1   3 130.708 127.611
   1  -1   3 264.139 98.2723
  -1   1  -3 213.366 137.964
   1  -1   4 3336.38 308.803
  -1   1  -4 3206.24 295.911
  -1   1  -4 2958.79 328.969
  -1   1  -4 3818.86 362.453
  -1   1  -4 3502.32 286.487
  -1   1  -4 3480.83 292.231
   1  -1   4 3024.23 276.316
   1  -1   4 3325.06 305.878
   1  -1   4 3459.25 291.353
  -1   1  -4 3495.80 311.013
   1  -1   4 3570.92 361.320
   1  -1   4 2685.79 318.072
  -1   1  -4 2753.18 287.148
  -1   1  -4 3224.79 303.143
   1  -1   4 3054.18 341.424
  -1   1  -4 2986.19 331.950
   1  -1   4 3388.60 322.388
   1  -1   4 3619.39 309.039
  -1   1  -4 3124.93 288.352
  -1   1  -4 3081.21 292.328
  -1   1  -5 9551.94 562.461
   1  -1   5 9644.17 643.310
   1  -1   5 9480.69 548.360
  -1   1  -5 9465.45 486.195
  -1   1  -5 10226.5 573.121
   1  -1   5 10110.0 588.241
  -1   1  -5 9475.77 503.588
   1  -1   5 10144.6 561.910
  -1   1  -5 9818.40 572.249
  -1   1  -5 10129.8 558.084
  -1   1  -5 9948.15 549.232
   1  -1   5 10882.5 579.130
   1  -1   5 10195.5 639.581
  -1   1  -5 10137.6 584.153
   1  -1   5 10073.3 645.847
   1  -1   5 9929.71 569.107
   1  -1   5 9751.34 510.779
   1  -1   5 10381.8 564.711
   1  -1   6 4239.35 463.790
   1  -1   6 4718.35 414.194
   1  -1   6 4417.80 438.353
  -1   1  -6 4071.62 435.647
   1  -1   6 4806.82 510.450
  -1   1  -6 4335.81 351.059
   1  -1   6 4267.51 367.155
   1  -1   6 4401.45 357.981
   1  -1   6 4573.67 428.177
  -1   1  -6 4109.74 349.205
   1  -1   6 4353.14 398.450
  -1   1  -6 4284.11 407.702
  -1   1  -7 29410.8 1038.11
   1  -1   7 31931.6 1334.79
   1  -1   7 29104.7 1154.84
   1  -1   7 31422.1 1228.86
   1  -1   7 28471.1 1144.87
  -1   1  -7 30331.7 1202.78
   1  -1   7 28653.8 1179.44
  -1   1  -7 29697.0 1232.41
   1  -1   7 30266.5 1054.57
   1  -1   7 29935.3 1065.77
  -1   1  -7 28315.5 1010.95
   1  -1   7 30619.5 1322.53
   1  -1   8 1616.00 320.360
  -1   1  -8 1353.69 238.491
  -1   1  -8 1302.69 225.016
   1  -1   8 1415.63 269.939
   1  -1   8 1464.06 279.706
   1  -1   8 762.935 228.647
   1  -1   8 1130.64 255.318
  -1   1  -8 2273.19 399.526
   1  -1   8 1495.06 358.149
   1  -1   8 1933.54 377.895
   1  -1   8 1585.06 244.402
  -1   1  -8 1662.73 348.970
  -1   1  -8 1584.09 311.136
   1  -1   9 6542.83 621.893
  -1   1  -9 7121.48 519.594
  -1   1  -9 6713.77 660.003
  -1   1  -9 7749.92 654.142
   1  -1   9 6203.75 592.655
  -1   1  -9 6697.35 655.507
   1  -1   9 6229.99 572.227
   1  -1   9 6796.79 593.710
   1  -1   9 8021.02 743.718
   1  -1   9 7565.29 740.697
   1  -1  10-141.716 267.761
   1  -1  10 398.604 219.273
   1  -1  10-5.93680 214.048
  -1   1 -10 157.300 283.855
  -1   1 -10-50.4840 129.258
   1  -1  10 421.628 321.004
   1  -1  10-9.91445 199.055
   1  -1  10-283.747 268.899
  -1   1 -10-38.1592 187.915
  -1   1 -10 3.81257 183.182
  -1   1 -11-24.0592 139.788
  -1   1 -11-46.0826 174.817
  -1   1 -11-282.032 352.760
   1  -1  11 267.517 276.583
  -1   1 -11-55.3153 226.360
   1  -1  11 7.84389 193.726
   1  -1  11 288.327 255.824
   1  -1  11-78.8223 198.623
   1  -1  11 209.921 201.029
  -1   1 -12 1628.80 377.162
  -1   1 -12 1996.83 468.986
   1  -1  12 1317.03 340.069
   1  -1  12 1832.31 409.482
   1  -1  12 1406.01 353.236
  -1   1 -12 2015.54 436.688
   1  -1  12 1439.79 366.118
   1  -1  12 1896.49 485.924
   1  -1  13 12531.7 980.999
  -1   1 -13 11986.8 1003.66
   1  -1  13 13002.0 1118.84
  -1   1 -13 11936.9 1066.68
   1  -1  13 12635.5 1083.32
   1  -1  13 12241.3 1009.06
   1  -1  13 12371.9 971.465
  -1   1 -13 10948.1 1046.17
   1  -1  14 2094.96 451.913
   1  -1  14 2700.17 496.047
  -1   1 -14 2638.34 572.931
  -1   1 -14 2927.04 533.117
   1  -1  14 2632.92 528.397
   1  -1  14 2008.13 531.834
   1  -1  14 2502.19 538.013
  -1   1 -14 2390.58 537.535
   1  -1  15 5500.49 731.393
  -1   1 -15 4540.40 685.661
  -1   1 -15 5366.71 760.670
   1  -1  15 5958.01 747.621
   1  -1  15 4951.43 758.076
   1  -1  15 5070.08 798.370
   1  -1  15 6354.22 794.437
  -1   1 -15 4856.10 769.977
  -1   1 -16 1603.31 538.429
   1  -1  16 207.480 240.104
  -1   1 -16 943.526 392.291
   1  -1  16-14.3692 195.901
  -1   1 -16 574.432 297.026
   1  -1  16 236.348 271.349
   1  -1  16 539.640 310.224
  -1   1 -16 1076.29 458.197
   1  -1  16 211.839 233.079
  -1   1 -17 97.9783 270.980
   1  -1  17-24.5780 276.957
   1  -1  17-167.687 307.615
   1  -1  17-501.462 338.506
  -1   1 -17 74.9874 322.876
   1  -1  17 649.611 379.942
   1  -1  17 173.637 297.468
   1  -1  18-352.507 281.901
  -1   1 -18 197.822 260.216
   1  -1  18-34.7505 349.214
   1  -1  18 69.4057 255.450
  -1   0  18 956.877 374.829
  -1   0  18 1483.48 470.247
  -1   0  18 1288.39 433.958
  -1   0  17 506.254 325.571
  -1   0  17 753.778 358.781
  -1   0  17 628.840 321.069
  -1   0  17 338.267 272.892
   1   0 -17-497.132 414.609
   1   0 -17 179.549 237.593
  -1   0  17 824.764 344.816
   1   0 -16 1775.48 579.332
   1   0 -16 2136.52 526.879
  -1   0  16 1837.07 485.594
  -1   0  16 1536.30 430.001
   1   0 -16 835.911 433.883
  -1   0  16 1937.15 457.398
   1   0 -16 1391.91 400.372
  -1   0  16 1368.63 411.099
  -1   0  16 1302.80 392.845
   1   0 -15-4.43728 208.542
   1   0 -15 238.304 317.341
  -1   0  15 510.045 307.071
  -1   0  15 115.479 249.408
   1   0 -15 829.781 466.936
   1   0 -15 269.812 246.158
  -1   0  15-23.7522 271.549
  -1   0  15 179.803 202.513
  -1   0  15-119.234 276.443
   1   0 -14 1186.10 353.152
  -1   0  14 786.908 330.658
  -1   0  14 728.763 329.592
  -1   0  14 1476.70 376.885
   1   0 -14 1487.44 530.271
  -1   0  14 1155.25 361.092
   1   0 -14 474.589 315.269
  -1   0  14 884.630 298.661
   1   0 -14 2305.82 600.454
   1   0 -13 300.761 250.322
   1   0 -13 439.685 233.399
  -1   0  13 797.516 303.629
   1   0 -13 522.943 423.731
   1   0 -13 838.941 303.495
  -1   0  13 1044.21 372.918
  -1   0  13 941.158 333.136
  -1   0  13 151.943 202.612
  -1   0  13 660.004 305.292
  -1   0  13 477.945 176.364
   1   0 -12 12996.5 1057.66
  -1   0  12 11766.0 923.865
  -1   0  12 10447.3 741.973
   1   0 -12 11797.5 999.930
  -1   0  12 11513.0 924.224
  -1   0  12 9940.95 844.142
   1   0 -12 11160.7 1044.31
   1   0 -12 11417.2 907.627
  -1   0  12 11883.9 1020.20
  -1   0  12 11605.0 893.484
   1   0 -11 1200.09 443.865
   1   0 -11 589.031 316.685
  -1   0  11 851.099 287.471
  -1   0  11 835.878 270.127
  -1   0  11 963.171 266.467
   1   0 -11 819.041 291.510
  -1   0  11 827.885 271.237
  -1   0  11 1141.64 376.316
  -1   0  11 1247.40 307.576
   1   0 -11 592.604 268.573
  -1   0  10 11390.4 596.556
  -1   0  10 11471.7 824.096
   1   0 -10 10177.8 764.802
  -1   0  10 10254.6 539.566
  -1   0  10 11003.4 777.684
   1   0 -10 12299.1 929.613
  -1   0  10 10780.4 906.174
   1   0 -10 11017.7 938.093
  -1   0  10 11052.8 706.492
  -1   0  10 11508.9 825.402
   1   0 -10 11504.2 892.980
  -1   0  10 10979.4 807.833
  -1   0   9 33.3076 184.583
   1   0  -9 82.9673 250.281
   1   0  -9 158.678 174.531
  -1   0   9 255.396 183.336
  -1   0   9 33.4784 212.877
   1   0  -9 363.333 240.277
   1   0  -9-206.379 230.760
  -1   0   9 141.024 101.519
  -1   0   9-24.5196 146.024
  -1   0   9 178.457 208.133
  -1   0   9 258.051 213.033
  -1   0   9 229.572 107.696
  -1   0   8 2281.77 299.967
   1   0  -8 2293.86 334.556
  -1   0   8 2612.34 410.528
  -1   0   8 2583.63 340.748
  -1   0   8 2406.83 341.552
   1   0  -8 2200.75 381.070
  -1   0   8 2252.07 367.616
  -1   0   8 2140.37 226.958
  -1   0   8 2048.61 238.644
   1   0  -8 2449.96 321.633
  -1   0   8 2069.27 328.984
   1   0  -8 2605.03 426.725
   1   0  -8 2260.52 267.176
   1   0  -8 2456.30 270.503
   1   0  -8 2243.43 400.763
  -1   0   7 250.292 212.857
  -1   0   7 160.857 89.3693
  -1   0   7 317.573 187.262
   1   0  -7 286.021 154.236
   1   0  -7-38.9441 170.003
  -1   0   7 224.708 115.436
  -1   0   7 202.403 184.051
   1   0  -7-167.862 200.466
  -1   0   7 195.971 169.774
   1   0  -7 180.743 124.324
   1   0  -7 86.3905 83.0658
   1   0  -7-12.2965 210.845
  -1   0   7 519.056 192.051
  -1   0   7 108.924 131.781
   1   0  -7 164.299 136.938
   1   0  -6 6633.25 482.261
  -1   0   6 6363.33 482.198
  -1   0   6 5762.48 373.045
  -1   0   6 6782.15 553.444
   1   0  -6 5886.54 515.189
   1   0  -6 5574.07 388.460
  -1   0   6 5474.91 325.365
   1   0  -6 6502.29 465.305
  -1   0   6 6443.49 439.175
   1   0  -6 6078.66 418.409
   1   0  -6 6510.18 550.962
   1   0  -6 6694.55 437.368
  -1   0   6 5975.67 446.268
  -1   0   6 6568.24 475.573
  -1   0   6 6419.86 434.750
   1   0  -6 6077.92 537.975
  -1   0   6 6399.94 497.802
   1   0  -6 6002.20 375.015
  -1   0   5 1112.41 216.460
  -1   0   5 1176.78 210.161
  -1   0   5 1256.15 196.453
  -1   0   5 1337.97 242.811
   1   0  -5 1133.46 249.915
   1   0  -5 1018.73 242.816
   1   0  -5 1277.99 252.065
  -1   0   5 1183.74 187.960
   1   0  -5 1213.17 205.190
  -1   0   5 999.429 207.029
  -1   0   5 1270.40 215.633
  -1   0   5 1385.61 185.357
  -1   0   5 1372.96 269.078
   1   0  -5 1070.10 197.585
   1   0  -5 1253.19 179.126
   1   0  -5 1436.90 175.635
   1   0  -5 1088.63 221.586
   1   0  -5 1340.78 261.362
   1   0  -5 1324.56 218.960
   1   0  -5 1126.00 222.150
  -1   0   5 1257.93 154.996
   1   0  -5 1554.68 222.119
  -1   0   4 5798.82 395.612
  -1   0   4 4874.04 338.131
  -1   0   4 5851.39 439.413
   1   0  -4 5405.32 420.799
   1   0  -4 5389.34 337.049
   1   0  -4 5699.18 357.555
   1   0  -4 5307.09 384.795
  -1   0   4 5471.57 383.918
  -1   0   4 5213.63 329.992
   1   0  -4 5583.73 392.965
  -1   0   4 5441.32 385.298
  -1   0   4 5301.68 335.359
   1   0  -4 5538.87 332.216
  -1   0   4 5609.41 302.507
   1   0  -4 5295.56 396.069
   1   0  -4 5960.94 364.771
   1   0  -4 5399.10 346.920
  -1   0   4 4977.12 343.597
   1   0  -4 5595.33 399.993
   1   0  -4 5419.91 295.125
  -1   0   4 5264.16 346.793
   1   0  -4 5747.41 442.257
   1   0  -3 846.831 194.157
   1   0  -3 1211.17 195.325
   1   0  -3 1114.02 194.880
  -1   0   3 1139.05 178.713
   1   0  -3 1456.66 202.826
  -1   0   3 1308.70 141.882
   1   0  -3 1251.84 141.451
  -1   0   3 1163.15 173.017
  -1   0   3 921.224 205.736
   1   0  -3 1365.95 195.767
  -1   0   3 1201.86 165.437
   1   0  -3 1366.68 175.306
  -1   0   3 1181.26 185.089
   1   0  -3 1291.86 219.230
   1   0  -3 1530.04 203.918
   1   0  -3 895.094 135.354
  -1   0   3 1119.82 206.562
   1   0  -3 1246.82 146.746
   1   0  -3 954.948 170.903
   1   0  -3 1150.63 142.622
  -1   0   3 1224.63 212.889
  -1   0   3 1165.31 148.279
  -1   0   2 82374.7 1623.82
  -1   0   2 84748.5 1755.68
   1   0  -2 82947.1 1629.62
   1   0  -2 85510.6 1764.57
  -1   0   2 85535.8 1781.10
  -1   0   2 84742.7 1614.47
   1   0  -2 84291.0 1624.51
   1   0  -2 82914.8 1613.09
   1   0  -2 79224.9 1736.52
   1   0  -2 86667.0 1788.16
  -1   0   2 86937.4 1764.90
   1   0  -2 81647.8 1653.84
  -1   0   2 75528.9 1727.09
  -1   0   2 81885.6 1785.15
   1   0  -2 89583.5 1815.82
   1   0  -2 85615.0 1607.72
  -1   0   2 85789.7 1798.17
  -1   0   2 83699.2 1774.17
  -1   0   2 86536.4 1608.62
  -1   0   2 84529.5 1662.46
   1   0  -1 169.372 74.1529
  -1   0   1 164.956 77.5524
   1   0  -1 109.586 44.1110
  -1   0   1 90.5023 65.0811
  -1   0   1 123.820 50.2861
  -1   0   1 46.6575 54.5610
   1   0  -1 19.1020 73.0303
  -1   0  -1 121.691 59.3759
  -1   0  -1 165.248 75.0196
   1   0   1 63.5891 74.5351
  -1   0  -1 158.613 60.7799
  -1   0  -1 72.1599 41.5012
   1   0   1 120.520 69.5760
   1   0   1 186.203 64.0737
   1   0   1 24.5032 56.3391
  -1   0  -2 52912.0 1264.55
   1   0   2 56545.1 1226.94
   1   0   2 51973.0 1125.41
  -1   0  -2 49414.5 1189.95
   1   0   2 54374.2 1279.74
  -1   0  -2 52599.9 1215.42
  -1   0  -2 52956.6 1190.51
   1   0   2 54004.3 1222.14
   1   0   2 54037.6 1225.06
   1   0   2 53186.0 1131.03
  -1   0  -2 51618.6 1134.87
   1   0   2 51631.7 1177.01
  -1   0  -2 51184.3 1131.99
  -1   0  -2 53965.8 1228.23
   1   0   2 52368.8 1174.39
  -1   0  -2 53467.0 1177.52
   1   0   2 54102.6 1245.00
  -1   0  -2 57216.8 1268.64
  -1   0  -2 55800.5 1241.45
   1   0   2 52951.4 1194.31
   1   0   3 284.786 131.755
   1   0   3 429.502 139.211
   1   0   3 558.775 129.803
   1   0   3 627.986 150.828
  -1   0  -3 658.839 141.525
  -1   0  -3 636.782 150.786
  -1   0  -3 399.537 106.008
  -1   0  -3 422.283 126.619
   1   0   3 333.844 128.190
   1   0   3 256.594 96.8593
  -1   0  -3 162.309 131.470
   1   0   3 435.139 122.952
  -1   0  -3 672.118 156.663
   1   0   3 473.910 182.403
  -1   0  -3 512.969 114.299
   1   0   3 667.396 178.818
  -1   0  -3 855.477 200.814
  -1   0  -3 499.416 125.593
   1   0   3 471.873 164.028
  -1   0  -3 411.655 148.313
  -1   0  -3 414.735 129.141
  -1   0  -4 6671.61 430.806
   1   0   4 6942.11 427.091
  -1   0  -4 6301.32 322.311
  -1   0  -4 7349.12 482.430
  -1   0  -4 6971.31 375.292
   1   0   4 7465.09 448.131
  -1   0  -4 7779.10 468.755
   1   0   4 6344.63 372.385
  -1   0  -4 6376.35 371.779
  -1   0  -4 6616.30 412.233
  -1   0  -4 5910.38 431.050
   1   0   4 7156.10 428.812
   1   0   4 6534.23 455.098
   1   0   4 6930.33 380.371
   1   0   4 7159.24 459.564
  -1   0  -4 6524.54 431.540
  -1   0  -4 7214.32 434.618
  -1   0  -4 7442.01 384.452
   1   0   4 7288.67 429.360
   1   0   4 6103.43 364.139
  -1   0  -5 645.417 189.332
   1   0   5 920.553 221.860
   1   0   5 564.907 216.714
   1   0   5 775.962 197.222
  -1   0  -5 833.666 159.068
   1   0   5 745.823 173.246
   1   0   5 793.590 167.661
  -1   0  -5 580.044 165.559
  -1   0  -5 723.482 131.574
   1   0   5 810.071 172.021
   1   0   5 729.749 177.657
  -1   0  -5 906.930 163.407
  -1   0  -5 697.555 170.169
  -1   0  -5 736.266 191.625
  -1   0  -5 715.731 197.672
  -1   0  -5 820.129 177.938
  -1   0  -5 667.277 186.410
  -1   0  -5 1116.09 271.694
   1   0   5 781.784 151.681
   1   0   5 1003.62 224.493
   1   0   6 10904.3 594.124
   1   0   6 11317.6 513.310
   1   0   6 11217.6 599.851
   1   0   6 10901.1 638.008
  -1   0  -6 10656.5 556.306
  -1   0  -6 11739.0 599.153
   1   0   6 11250.0 711.378
  -1   0  -6 11032.6 673.979
   1   0   6 11764.9 671.985
  -1   0  -6 11121.5 500.327
  -1   0  -6 11683.3 597.502
   1   0   6 10984.9 553.403
  -1   0  -6 11183.0 641.707
   1   0   6 11131.8 679.890
  -1   0  -7 61.3385 85.0523
   1   0   7 85.4289 127.087
   1   0   7 29.9081 125.791
  -1   0  -7 213.635 176.829
  -1   0  -7-43.7366 149.444
  -1   0  -7 108.194 157.887
   1   0   7-57.4907 129.820
   1   0   7 60.5571 168.579
   1   0   7-115.117 230.228
   1   0   7-20.5086 102.396
   1   0   7-85.7933 174.305
  -1   0  -7 112.412 134.828
   1   0   7 221.615 201.527
  -1   0  -8 404.811 213.224
   1   0   8 222.410 150.753
   1   0   8 617.484 246.261
  -1   0  -8 41.3506 98.6546
  -1   0  -8 94.6585 123.319
   1   0   8-231.216 263.778
   1   0   8 35.8376 133.191
  -1   0  -8 33.8583 205.704
   1   0   8 481.789 213.462
   1   0   8 172.073 157.639
   1   0   8 346.825 227.839
  -1   0  -8-95.1037 184.258
   1   0   9 653.352 235.830
   1   0   9 950.523 211.956
  -1   0  -9 1141.19 292.906
  -1   0  -9 918.090 307.547
   1   0   9 931.151 279.697
   1   0   9 876.830 252.881
   1   0   9 1091.42 262.196
  -1   0  -9 1013.26 227.255
  -1   0  -9 740.785 263.372
   1   0   9 481.949 230.358
   1   0   9 594.466 263.308
  -1   0  -9 798.875 188.275
   1   0  10 13698.4 856.655
  -1   0 -10 13397.1 903.686
   1   0  10 14537.3 939.351
   1   0  10 14043.4 722.859
  -1   0 -10 13089.7 689.493
  -1   0 -10 13992.3 959.765
   1   0  10 14578.9 887.112
  -1   0 -10 15079.2 1040.97
   1   0  10 13297.8 946.245
   1   0  10 14394.3 1006.05
   1   0  11 865.570 301.018
   1   0  11 1119.14 310.435
   1   0  11 649.481 326.986
  -1   0 -11 668.458 261.156
  -1   0 -11 1279.17 357.246
  -1   0 -11 423.212 283.083
   1   0  11 559.742 280.211
   1   0  11 1218.93 327.895
  -1   0 -12 18532.0 1290.41
   1   0  12 19437.2 1277.93
  -1   0 -12 16629.6 1217.40
   1   0  12 17349.2 1145.91
   1   0  12 18094.6 1091.91
   1   0  12 16758.5 1050.32
   1   0  12 18667.8 1248.63
  -1   0 -12 16578.1 1122.85
   1   0  13 3119.08 557.944
  -1   0 -13 3397.40 584.743
  -1   0 -13 3312.97 599.358
   1   0  13 3290.13 497.876
   1   0  13 2741.43 498.906
   1   0  13 3054.38 556.613
  -1   0 -13 3206.13 531.922
   1   0  13 3032.24 476.685
   1   0  14 4674.54 697.041
  -1   0 -14 5316.07 709.132
  -1   0 -14 4889.76 724.095
   1   0  14 5054.14 636.530
  -1   0 -14 4683.20 712.583
   1   0  14 4508.59 695.078
   1   0  14 4850.56 617.383
   1   0  14 5461.95 712.090
  -1   0 -15 656.303 349.345
   1   0  15 569.125 299.688
  -1   0 -15 891.430 381.776
   1   0  15 1076.64 325.678
   1   0  15 272.023 253.996
   1   0  15 736.835 392.893
  -1   0 -15 835.179 286.969
   1   0  15 1051.54 344.044
   1   0  16 84.9044 206.915
   1   0  16-32.5620 231.598
   1   0  16 257.506 234.576
  -1   0 -16-3.48336 277.859
   1   0  16-401.688 315.694
   1   0  16 291.519 284.850
  -1   0 -16 245.182 274.337
  -1   0 -16 200.138 220.927
  -1   0 -16 328.437 339.557
   1   0  17-96.4808 214.287
   1   0  17 35.2500 265.764
  -1   0 -17 207.770 334.470
   1   0  17 71.6698 254.813
  -1   0 -17 204.211 263.639
   1   0  17 162.085 187.821
  -1   0 -17-438.633 403.802
  -1   0 -17 341.516 304.346
   1   0  17 225.393 295.340
  -1   0 -18 1126.64 446.464
   1   0  18 83.8094 254.930
  -1  -1  17 188.366 212.238
  -1  -1  17-143.208 340.914
  -1  -1  17 302.531 293.623
   1   1 -17-309.691 353.080
  -1  -1  17 31.8615 268.496
  -1  -1  16 1979.02 484.306
   1   1 -16 1862.24 478.013
   1   1 -16 1156.22 440.396
   1   1 -16 1511.04 505.939
  -1  -1  16 1729.53 478.012
  -1  -1  16 1282.33 422.446
  -1  -1  16 1444.12 495.452
  -1  -1  16 1006.12 349.601
   1   1 -16 1790.34 575.862
  -1  -1  15 6875.24 816.759
   1   1 -15 6485.21 921.457
   1   1 -15 6684.82 798.569
   1   1 -15 7121.27 895.968
   1   1 -15 6530.73 892.998
  -1  -1  15 6522.45 843.985
  -1  -1  15 7283.06 930.254
  -1  -1  15 6551.22 772.369
  -1  -1  15 6938.39 812.372
  -1  -1  14 6116.90 836.598
   1   1 -14 7126.42 885.626
   1   1 -14 5546.34 775.213
  -1  -1  14 6401.59 763.327
  -1  -1  14 6004.71 737.846
  -1  -1  14 6740.96 747.797
   1   1 -14 5299.80 680.334
  -1  -1  14 5263.74 701.894
   1   1 -14 5239.10 801.529
  -1  -1  13 12884.6 1120.08
  -1  -1  13 11742.0 846.511
   1   1 -13 11521.8 1034.92
  -1  -1  13 12095.5 997.823
  -1  -1  13 12110.2 1017.64
   1   1 -13 12619.9 1161.29
  -1  -1  13 12072.0 961.130
   1   1 -13 11876.5 1075.02
   1   1 -13 10349.1 894.900
  -1  -1  13 11168.1 950.582
  -1  -1  12 5787.02 671.785
   1   1 -12 5955.84 766.440
  -1  -1  12 6303.46 692.695
   1   1 -12 6124.60 729.250
   1   1 -12 5000.79 595.093
  -1  -1  12 5210.50 604.241
  -1  -1  12 5349.85 698.711
   1   1 -12 6188.48 744.385
  -1  -1  12 6006.14 683.088
  -1  -1  12 6313.23 604.159
  -1  -1  11 255.368 215.503
  -1  -1  11 13.4173 155.614
   1   1 -11-66.7140 260.996
   1   1 -11 115.625 204.357
  -1  -1  11 144.004 204.863
  -1  -1  11 152.524 191.250
   1   1 -11 280.553 260.748
  -1  -1  11-472.044 299.626
  -1  -1  11 134.597 191.485
   1   1 -11-100.161 222.726
   1   1 -10 840.541 266.147
  -1  -1  10 1067.77 328.783
  -1  -1  10 911.780 176.862
  -1  -1  10 958.061 254.503
   1   1 -10 891.016 307.900
  -1  -1  10 784.889 254.847
  -1  -1  10 625.820 283.355
  -1  -1  10 882.620 314.479
  -1  -1  10 842.098 288.074
   1   1 -10 899.042 366.657
   1   1 -10 809.555 266.526
   1   1  -9 1523.58 337.890
   1   1  -9 1655.87 377.023
  -1  -1   9 1840.04 314.594
  -1  -1   9 1386.75 187.836
  -1  -1   9 1501.20 330.326
   1   1  -9 1588.09 233.252
  -1  -1   9 1577.59 330.659
   1   1  -9 2021.19 387.216
  -1  -1   9 1415.71 339.775
  -1  -1   9 1365.51 187.301
  -1  -1   9 1348.99 341.154
   1   1  -9 1288.26 276.067
  -1  -1   9 1729.42 308.478
  -1  -1   8 62.3119 172.025
   1   1  -8 400.797 222.618
  -1  -1   8 351.791 110.983
   1   1  -8 286.512 177.140
  -1  -1   8 343.599 109.597
   1   1  -8 423.769 146.101
   1   1  -8 63.6686 250.187
  -1  -1   8 371.806 199.871
  -1  -1   8 277.304 229.728
  -1  -1   8 420.929 235.864
  -1  -1   8 331.338 162.545
  -1  -1   8 352.025 180.479
   1   1  -8 98.2656 237.381
  -1  -1   7 24512.9 1075.31
  -1  -1   7 25191.9 756.379
  -1  -1   7 24307.0 1148.46
   1   1  -7 24735.9 859.663
   1   1  -7 26236.2 1212.72
  -1  -1   7 23985.9 811.968
  -1  -1   7 24734.9 1004.93
   1   1  -7 26206.4 1137.23
  -1  -1   7 25997.7 1115.18
   1   1  -7 25758.5 984.127
  -1  -1   7 25076.0 999.639
  -1  -1   7 25347.1 1104.07
   1   1  -7 25686.8 1015.45
   1   1  -7 27138.2 1194.73
   1   1  -6 2412.13 334.831
  -1  -1   6 2133.86 338.465
   1   1  -6 2162.67 270.213
   1   1  -6 1694.78 307.814
   1   1  -6 2304.97 255.666
   1   1  -6 2283.44 267.260
  -1  -1   6 2138.37 218.845
   1   1  -6 2232.81 284.476
  -1  -1   6 2421.06 318.059
  -1  -1   6 2089.80 272.448
   1   1  -6 1896.90 324.366
  -1  -1   6 2261.28 331.708
  -1  -1   6 2292.34 268.042
  -1  -1   6 2012.06 177.168
  -1  -1   6 2130.55 284.336
  -1  -1   6 1890.53 300.603
  -1  -1   5 33574.8 961.058
   1   1  -5 34019.3 1000.69
   1   1  -5 37886.1 1269.09
   1   1  -5 33668.6 1055.46
  -1  -1   5 35854.7 1165.67
   1   1  -5 36533.9 1191.79
  -1  -1   5 33366.8 823.800
  -1  -1   5 35887.3 1198.73
   1   1  -5 35124.2 1130.68
  -1  -1   5 34505.9 1111.16
  -1  -1   5 37161.5 1215.63
  -1  -1   5 33986.9 1048.04
  -1  -1   5 36860.9 1187.83
  -1  -1   5 35217.3 1242.31
   1   1  -5 35348.3 1076.16
   1   1  -5 36192.9 1265.02
   1   1  -5 35402.5 1187.38
  -1  -1   5 35795.0 1054.83
  -1  -1   4 126.741 144.901
   1   1  -4 184.804 150.922
   1   1  -4-46.3907 141.357
  -1  -1   4-108.608 161.461
   1   1  -4-62.8039 96.8409
   1   1  -4 91.3335 113.663
   1   1  -4 118.518 108.544
  -1  -1   4-27.3882 100.256
   1   1  -4-193.105 175.737
   1   1  -4 19.9277 121.401
   1   1  -4-78.4379 127.113
  -1  -1   4 55.3752 81.3224
   1   1  -4 124.466 110.978
   1   1  -4 60.2092 84.2697
   1   1  -4 115.541 138.955
  -1  -1   4 42.9796 129.814
  -1  -1   4-90.7582 135.484
  -1  -1   4 63.6264 91.4414
  -1  -1   4-7.97961 44.9363
   1   1  -4-33.9014 130.913
   1   1  -4 69.8669 113.060
  -1  -1   4 61.6127 87.4752
   1   1  -4 50.1318 106.032
  -1  -1   4 67.1718 116.677
  -1  -1   4-87.6889 164.034
  -1  -1   3 14113.8 561.308
   1   1  -3 14012.3 570.514
  -1  -1   3 14100.4 576.116
  -1  -1   3 13138.1 496.142
   1   1  -3 14300.4 649.180
   1   1  -3 13533.5 605.223
  -1  -1   3 13417.1 599.948
   1   1  -3 13217.3 566.127
   1   1  -3 13898.0 605.436
  -1  -1   3 14174.6 538.753
   1   1  -3 13719.6 571.464
   1   1  -3 13990.3 595.718
  -1  -1   3 13915.5 594.072
  -1  -1   3 13930.9 558.101
   1   1  -3 13835.8 480.995
  -1  -1   3 13043.0 468.925
  -1  -1   3 13827.9 473.428
   1   1  -3 15046.2 552.029
  -1  -1   3 14050.0 594.723
   1   1  -3 14247.0 569.294
   1   1  -3 13751.4 591.330
   1   1  -3 14464.2 518.885
  -1  -1   2 123.020 80.8652
  -1  -1   2 74.0946 85.7545
   1   1  -2 319.452 124.894
   1   1  -2 189.060 111.844
   1   1  -2 22.2305 91.8490
   1   1  -2 161.137 100.252
  -1  -1   2 13.4910 53.6151
   1   1  -2 130.243 94.1098
   1   1  -2 119.391 90.6705
  -1  -1   2-95.1593 97.8304
   1   1  -2 145.112 77.8831
  -1  -1   2 105.684 111.617
  -1  -1   2 116.111 92.7837
  -1  -1   2 80.7872 62.6904
   1   1  -2 144.566 64.2960
   1   1  -2 186.507 97.5871
  -1  -1   2 30.4654 104.025
   1   1  -2 161.102 89.9462
  -1  -1   2-56.2113 130.211
  -1  -1   2 135.576 135.133
   1   1  -2 111.833 95.6161
   1   1  -2 50.3740 83.5862
  -1  -1   2 227.399 125.092
  -1  -1   2 130.088 87.8990
  -1  -1   1 3858.05 232.728
   1   1  -1 3484.97 185.675
  -1  -1   1 3612.45 202.186
  -1  -1   1 3328.14 180.488
   1   1  -1 3517.94 212.368
   1   1  -1 3517.92 224.623
   1   1  -1 3474.13 197.661
  -1  -1   1 3911.77 224.572
   1   1  -1 3626.44 234.357
   1   1  -1 3592.70 210.402
  -1  -1   1 3669.36 236.794
   1   1  -1 3655.03 216.126
   1   1  -1 3707.59 220.381
   1   1  -1 3734.83 181.705
   1   1  -1 3552.11 230.878
  -1  -1   1 3683.92 190.285
  -1  -1   1 3891.15 242.988
  -1  -1   1 3192.90 208.642
   1   1  -1 3709.38 220.601
  -1  -1   1 4031.12 225.412
  -1  -1   1 3722.54 207.464
  -1  -1   1 3651.25 208.618
   1   1   0-14.1254 54.9372
  -1  -1   0-12.4809 56.3531
  -1  -1   0-8.77044 53.4020
  -1  -1   0 69.9832 55.8296
  -1  -1  -1 24725.9 614.643
   1   1   1 23992.9 592.765
   1   1   1 26438.4 633.512
   1   1   1 25975.8 603.265
  -1  -1  -1 24630.9 636.754
   1   1   1 25101.1 597.149
   1   1   2 215.017 83.9826
   1   1   2 135.622 112.530
  -1  -1  -2 368.846 83.5677
  -1  -1  -2 159.520 91.4786
  -1  -1  -2 175.679 107.340
  -1  -1  -2 135.649 70.7135
  -1  -1  -2 207.143 89.2887
   1   1   2 274.277 99.2910
  -1  -1  -2 265.501 98.4650
   1   1   2 258.293 98.1431
   1   1   2 277.619 94.9483
   1   1   2 208.179 76.7071
  -1  -1  -2 309.319 88.0873
  -1  -1  -3 24856.2 719.373
  -1  -1  -3 21405.2 691.125
   1   1   3 22438.0 580.298
   1   1   3 21651.4 720.524
   1   1   3 23039.2 689.262
  -1  -1  -3 20358.0 718.902
   1   1   3 22487.8 759.346
   1   1   3 22920.4 758.789
  -1  -1  -3 21137.7 718.747
   1   1   3 22012.4 692.078
   1   1   3 22262.6 579.328
   1   1   3 22203.4 722.025
  -1  -1  -3 22141.3 763.148
  -1  -1  -3 24378.2 710.247
  -1  -1  -3 22341.5 792.379
  -1  -1  -3 21886.2 575.039
  -1  -1  -3 22512.6 580.807
  -1  -1  -4 166.826 85.1975
  -1  -1  -4 165.683 169.051
   1   1   4 48.7746 108.790
   1   1   4 223.216 108.632
  -1  -1  -4 64.6753 110.614
  -1  -1  -4 311.320 136.880
  -1  -1  -4 154.053 141.719
   1   1   4 178.024 93.3516
  -1  -1  -4 190.798 81.3005
  -1  -1  -4-139.740 201.803
   1   1   4 146.809 100.185
  -1  -1  -4 159.549 51.6978
   1   1   4 573.201 234.817
   1   1   4 222.680 143.324
  -1  -1  -4 330.849 145.099
  -1  -1  -4 128.905 106.255
   1   1   4 133.833 135.226
  -1  -1  -4 219.788 183.684
   1   1   4 473.701 162.748
   1   1   4 63.4687 162.171
  -1  -1  -5 1761.24 246.223
   1   1   5 2090.13 281.593
  -1  -1  -5 2099.43 277.711
  -1  -1  -5 1841.63 200.917
   1   1   5 1939.35 222.426
   1   1   5 1794.16 207.868
  -1  -1  -5 1708.43 253.905
   1   1   5 1897.52 247.117
   1   1   5 1801.31 314.963
   1   1   5 1806.03 207.109
  -1  -1  -5 1613.40 134.605
  -1  -1  -5 1654.56 196.277
  -1  -1  -5 1855.38 275.352
   1   1   5 1656.18 238.760
  -1  -1  -5 1751.81 231.393
  -1  -1  -5 1695.79 243.005
  -1  -1  -5 1713.45 281.976
   1   1   5 1683.73 270.418
   1   1   5 2074.57 291.324
   1   1   5 1852.82 151.939
  -1  -1  -6 420.095 134.169
   1   1   6 667.644 237.022
   1   1   6 389.290 176.600
  -1  -1  -6 481.955 160.338
  -1  -1  -6 532.954 206.251
   1   1   6 429.948 148.759
   1   1   6 584.115 190.451
  -1  -1  -6 330.753 188.260
  -1  -1  -6 586.658 113.375
  -1  -1  -6 642.121 210.350
   1   1   6 925.672 260.124
  -1  -1  -6 454.175 128.356
   1   1   6 482.272 138.084
  -1  -1  -6 740.716 192.281
   1   1   6 414.137 152.665
   1   1   6 533.499 113.117
  -1  -1  -7 9737.86 656.139
   1   1   7 10170.7 659.604
  -1  -1  -7 9745.74 560.458
   1   1   7 8896.73 542.153
   1   1   7 9772.52 571.231
   1   1   7 9434.64 633.693
   1   1   7 9558.81 548.644
   1   1   7 10263.3 687.415
  -1  -1  -7 9586.84 686.054
   1   1   7 9444.71 426.388
   1   1   7 9741.08 694.768
  -1  -1  -7 9022.82 412.568
  -1  -1  -7 9667.59 563.441
  -1  -1  -7 10147.7 653.226
  -1  -1  -7 8909.97 549.263
   1   1   8 1315.79 339.796
   1   1   8 1452.76 258.963
  -1  -1  -8 1239.79 312.315
   1   1   8 1434.97 195.951
  -1  -1  -8 1803.64 327.081
  -1  -1  -8 1120.28 280.579
   1   1   8 1434.21 252.865
   1   1   8 1315.66 304.664
   1   1   8 1333.08 304.699
  -1  -1  -8 1417.15 173.706
   1   1   8 1765.33 314.905
  -1  -1  -8 1379.69 246.938
  -1  -1  -9 47792.9 1755.07
   1   1   9 45921.0 1270.81
   1   1   9 47196.9 1796.77
  -1  -1  -9 46949.7 1698.09
   1   1   9 45362.8 1529.45
  -1  -1  -9 46937.8 1825.62
   1   1   9 45660.8 1675.57
   1   1   9 44666.9 1521.88
   1   1   9 45913.0 1757.86
  -1  -1  -9 44553.3 1244.28
   1   1  10 2416.57 373.435
  -1  -1 -10 2638.29 276.355
  -1  -1 -10 2318.51 413.116
   1   1  10 1867.84 318.833
  -1  -1 -10 2599.68 418.742
   1   1  10 2302.32 429.973
  -1  -1 -10 2319.42 471.556
   1   1  10 2846.78 480.552
   1   1  10 2330.27 396.460
   1   1  10 2569.59 290.472
  -1  -1 -11 8722.37 796.221
  -1  -1 -11 9050.08 783.517
  -1  -1 -11 8444.05 866.873
   1   1  11 10021.9 735.859
   1   1  11 9375.83 856.518
   1   1  11 9626.93 721.021
   1   1  11 10532.8 582.979
   1   1  11 9214.68 834.574
   1   1  11 9563.74 798.485
  -1  -1 -11 8955.50 526.741
  -1  -1 -12 57.0003 204.001
  -1  -1 -12 237.769 345.106
   1   1  12 106.351 253.050
   1   1  12 46.4971 155.332
   1   1  12 227.418 200.182
  -1  -1 -12-161.950 270.592
   1   1  12 57.0135 202.773
   1   1  12 519.317 320.346
  -1  -1 -13 382.388 293.909
  -1  -1 -13 203.467 240.829
   1   1  13 90.8477 240.940
   1   1  13 129.479 253.933
   1   1  13 359.716 240.796
   1   1  13 549.597 252.189
   1   1  13 453.821 318.692
  -1  -1 -13 221.309 308.173
  -1  -1 -14 1596.85 408.272
   1   1  14 1707.93 378.014
   1   1  14 1032.42 382.485
   1   1  14 1560.07 416.540
  -1  -1 -14 1649.80 493.571
   1   1  14 1117.33 386.161
  -1  -1 -14 1463.28 424.225
   1   1  14 1579.47 371.397
  -1  -1 -15 3652.87 648.775
  -1  -1 -15 3748.49 690.053
   1   1  15 3097.70 519.072
   1   1  15 2280.63 439.394
   1   1  15 1996.57 473.995
   1   1  15 2375.55 520.489
  -1  -1 -15 2087.50 497.174
   1   1  15 1836.12 490.814
  -1  -1 -16 851.174 404.293
   1   1  16 1584.37 394.909
  -1  -1 -16 1123.30 450.874
   1   1  16 1044.23 381.459
  -1  -1 -16 1316.85 419.235
   1   1  16 1226.36 430.785
   1   1  16 1504.64 390.777
  -1  -1 -16 1057.29 442.686
   1   1  16 1518.56 421.954
  -1  -1 -17 5444.10 880.338
   1   1  17 4439.63 781.446
   1   1  17 4802.84 748.148
   1   1  17 3656.08 670.830
  -1  -1 -17 4035.90 776.754
   1   1  17 5071.14 694.100
  -1  -1 -17 3661.58 664.408
  -1  -1 -17 4923.44 829.218
   1   1  17 4947.42 681.016
   1   1  18 68.6973 234.385
   1   1  18 144.376 263.883
  -1  -2  17 959.128 401.576
  -1  -2  17 453.090 310.379
  -1  -2  17 776.432 329.894
   1   2 -16 1980.05 547.735
  -1  -2  16 2495.90 527.407
  -1  -2  16 2023.42 549.958
   1   2 -16 3587.82 685.539
   1   2 -16 2008.98 582.470
  -1  -2  16 2220.06 551.167
  -1  -2  16 1917.56 472.021
  -1  -2  15 939.360 404.643
   1   2 -15 1346.87 458.130
   1   2 -15 998.068 399.553
  -1  -2  15 563.718 323.025
   1   2 -15 1078.30 349.970
  -1  -2  15 1121.22 393.747
   1   2 -15 562.233 327.642
  -1  -2  15 1128.32 360.722
  -1  -2  15 725.594 283.474
  -1  -2  14 2825.80 588.908
   1   2 -14 2696.08 564.907
   1   2 -14 3366.50 667.455
   1   2 -14 2518.74 571.913
  -1  -2  14 3002.01 515.158
  -1  -2  14 2912.56 547.025
  -1  -2  14 2357.28 478.733
   1   2 -14 2558.49 483.709
  -1  -2  14 3450.70 584.152
  -1  -2  13-62.2553 198.596
   1   2 -13 199.080 269.756
  -1  -2  13 74.7050 231.064
   1   2 -13 421.774 254.005
   1   2 -13 199.833 224.632
  -1  -2  13 170.514 230.197
   1   2 -13-12.0967 263.904
  -1  -2  13 499.627 295.712
  -1  -2  13-22.8833 239.379
  -1  -2  13 229.771 206.641
   1   2 -12 265.494 258.836
  -1  -2  12 275.649 208.766
  -1  -2  12 518.429 311.853
  -1  -2  12 465.718 279.867
   1   2 -12 564.337 308.624
   1   2 -12 423.960 228.291
   1   2 -12 1131.30 410.409
  -1  -2  12 270.121 235.350
  -1  -2  12 524.293 258.963
  -1  -2  12 24.7379 199.362
   1   2 -11 719.849 394.013
   1   2 -11 1057.34 302.457
  -1  -2  11 420.695 243.338
  -1  -2  11 1361.19 317.817
   1   2 -11 1752.69 423.124
  -1  -2  11 1446.56 385.550
   1   2 -11 982.359 305.500
  -1  -2  11 1842.93 364.977
  -1  -2  11 1238.42 357.529
  -1  -2  11 1431.51 387.766
  -1  -2  10 2120.09 395.995
  -1  -2  10 1925.60 356.074
  -1  -2  10 1891.65 384.630
   1   2 -10 1880.81 392.385
   1   2 -10 2373.76 480.524
   1   2 -10 2000.28 248.476
   1   2 -10 1769.59 375.636
  -1  -2  10 2200.17 369.545
  -1  -2  10 2170.64 407.257
  -1  -2  10 2619.94 463.856
   1   2 -10 1710.11 328.443
   1   2  -9 2136.87 372.758
   1   2  -9 2552.03 456.821
  -1  -2   9 1461.48 298.810
  -1  -2   9 1744.56 349.522
  -1  -2   9 1341.78 362.733
  -1  -2   9 2037.74 341.815
  -1  -2   9 1715.16 200.297
  -1  -2   9 1513.04 344.526
   1   2  -9 2317.22 455.176
   1   2  -9 2096.11 251.934
   1   2  -9 1932.34 321.571
  -1  -2   9 1756.15 350.970
   1   2  -8 6840.63 650.912
  -1  -2   8 5179.64 540.946
   1   2  -8 5464.62 482.638
   1   2  -8 5263.83 584.385
  -1  -2   8 5365.28 322.612
  -1  -2   8 5173.49 556.604
  -1  -2   8 5364.44 478.793
  -1  -2   8 6214.65 590.042
  -1  -2   8 5774.73 577.388
   1   2  -8 5945.94 419.687
   1   2  -8 5525.35 556.042
  -1  -2   8 5736.85 518.163
   1   2  -7 1332.89 246.045
  -1  -2   7 1071.60 273.001
  -1  -2   7 1535.24 323.315
  -1  -2   7 1476.26 316.055
  -1  -2   7 1363.42 239.914
   1   2  -7 1687.18 321.511
  -1  -2   7 1798.75 319.184
  -1  -2   7 1279.86 148.655
   1   2  -7 1587.03 300.725
   1   2  -7 1082.41 266.441
  -1  -2   7 1505.16 270.490
   1   2  -7 1484.03 217.845
  -1  -2   6 18129.6 899.554
  -1  -2   6 17894.2 908.302
   1   2  -6 17428.8 903.598
   1   2  -6 16917.3 675.969
  -1  -2   6 17272.7 751.127
  -1  -2   6 16909.0 866.884
  -1  -2   6 16732.7 821.762
   1   2  -6 17823.5 754.583
  -1  -2   6 16347.8 741.458
   1   2  -6 17602.6 758.310
  -1  -2   6 16697.0 524.908
  -1  -2   6 16830.9 867.161
   1   2  -6 16385.2 835.769
   1   2  -6 18087.7 909.243
   1   2  -5 571.464 199.336
  -1  -2   5 90.1976 143.634
  -1  -2   5 436.174 193.794
   1   2  -5 424.360 118.702
  -1  -2   5 147.863 173.499
   1   2  -5 441.758 223.649
   1   2  -5 315.845 136.813
   1   2  -5 327.405 185.208
   1   2  -5 425.342 128.723
  -1  -2   5 241.672 70.4459
   1   2  -5 617.682 183.312
   1   2  -5 134.859 156.104
  -1  -2   5 27.7237 142.222
  -1  -2   5 522.816 151.157
   1   2  -5 191.321 123.425
  -1  -2   5 601.580 147.537
  -1  -2   5 375.055 213.155
   1   2  -4 7620.66 464.579
  -1  -2   4 7100.58 486.644
  -1  -2   4 7356.89 488.891
   1   2  -4 7391.53 383.455
  -1  -2   4 8145.95 516.124
   1   2  -4 7512.31 480.775
   1   2  -4 7527.23 519.445
   1   2  -4 8833.02 526.763
  -1  -2   4 7917.63 400.957
  -1  -2   4 7650.41 386.319
   1   2  -4 7356.42 462.655
   1   2  -4 7703.35 399.360
   1   2  -4 7282.95 496.881
  -1  -2   4 7517.12 512.145
  -1  -2   4 7453.80 481.533
   1   2  -4 7551.45 491.669
   1   2  -4 7220.03 494.518
  -1  -2   4 7784.32 474.518
   1   2  -4 7517.12 496.917
   1   2  -4 8279.90 506.055
   1   2  -4 7892.13 394.649
   1   2  -4 7524.78 517.693
   1   2  -4 7768.15 529.010
   1   2  -3 56.2719 116.110
  -1  -2   3 23.0741 72.1740
   1   2  -3 38.8126 80.2093
  -1  -2   3 171.394 203.848
  -1  -2   3 136.319 139.420
  -1  -2   3 29.4356 132.825
   1   2  -3 189.424 89.1127
  -1  -2   3 156.742 153.538
  -1  -2   3 117.458 104.113
   1   2  -3 104.895 126.501
   1   2  -3 252.409 128.484
   1   2  -3 22.6881 98.8295
   1   2  -3 18.7626 111.190
  -1  -2   3 118.611 141.946
  -1  -2   3 277.095 182.574
   1   2  -3 199.977 122.688
   1   2  -3 137.852 100.164
  -1  -2   3 174.686 137.877
   1   2  -3 162.404 129.527
   1   2  -3 109.136 113.531
  -1  -2   3 164.892 137.070
   1   2  -3 52.4627 132.078
  -1  -2   3 0.59386 87.5416
   1   2  -3 135.729 121.261
   1   2  -3 221.203 120.832
   1   2  -3 128.952 117.572
   1   2  -2 67203.0 1591.68
   1   2  -2 68458.8 1584.60
  -1  -2   2 66039.8 1552.84
  -1  -2   2 66186.9 1570.68
   1   2  -2 65767.2 1563.09
   1   2  -2 64499.6 1441.24
  -1  -2   2 65681.2 1587.83
   1   2  -2 69090.2 1587.52
   1   2  -2 69349.6 1607.82
   1   2  -2 66015.5 1515.60
  -1  -2   2 63915.7 1615.05
   1   2  -2 66023.7 1322.46
  -1  -2   2 65804.9 1552.88
   1   2  -2 66300.8 1643.73
   1   2  -2 67948.3 1569.15
  -1  -2   2 65216.0 1435.55
   1   2  -2 67908.5 1582.08
   1   2  -2 66466.1 1620.71
  -1  -2   2 63675.6 1562.25
   1   2  -2 65734.2 1471.67
   1   2  -2 67604.4 1569.76
  -1  -2   2 65902.4 1328.23
  -1  -2   2 67155.4 1508.75
   1   2  -2 66322.2 1317.86
  -1  -2   2 65558.0 1546.72
  -1  -2   2 64844.8 1559.37
   1   2  -1 370.616 100.298
  -1  -2   1 491.524 81.7924
   1   2  -1 666.227 131.664
   1   2  -1 554.548 108.924
   1   2  -1 366.582 124.173
  -1  -2   1 537.028 133.014
  -1  -2   1 439.398 93.8475
  -1  -2   1 628.611 148.689
   1   2  -1 447.374 98.1086
   1   2  -1 602.579 121.221
  -1  -2   1 297.762 108.180
   1   2  -1 420.514 129.647
   1   2  -1 473.303 120.509
   1   2  -1 397.945 113.656
   1   2  -1 566.922 134.266
  -1  -2   1 586.796 146.349
   1   2  -1 522.622 119.562
  -1  -2   1 399.449 122.938
   1   2  -1 331.490 92.1268
   1   2  -1 528.240 84.3893
  -1  -2   1 333.124 119.720
   1   2  -1 416.140 101.417
  -1  -2   1 391.230 114.082
  -1  -2   1 519.261 128.296
   1   2  -1 582.873 124.883
  -1  -2   0 86384.3 1702.05
  -1  -2   0 90869.0 1800.34
   1   2   0 91819.3 1808.82
  -1  -2   0 84540.2 1664.00
   1   2   0 86569.6 1667.04
   1   2   0 84630.6 1651.06
  -1  -2   0 86555.8 1665.38
  -1  -2   0 89752.4 1789.50
  -1  -2   0 89237.4 1780.38
   1   2   0 85782.9 1779.81
   1   2   0 87351.3 1813.18
   1   2   0 88990.0 1713.27
   1   2   0 88188.2 1690.61
   1   2   0 88488.2 1617.92
  -1  -2   0 87135.9 1705.79
  -1  -2   0 86862.9 1704.73
   1   2   0 91448.0 1799.41
  -1  -2   0 84082.0 1615.28
  -1  -2   0 88206.9 1814.65
   1   2   0 88048.0 1811.38
   1   2   0 87286.3 1711.10
  -1  -2   0 88001.5 1815.83
   1   2   0 88087.1 1799.21
  -1  -2   0 91162.2 1803.29
   1   2   1 302.585 92.5869
  -1  -2  -1 312.681 98.7785
  -1  -2  -1 285.983 83.2985
   1   2   1 327.365 103.942
  -1  -2  -1 406.709 87.4746
   1   2   1 298.101 87.4989
   1   2   1 209.239 75.7693
  -1  -2  -1 203.517 73.7052
   1   2   1 174.680 78.2255
  -1  -2  -1 280.380 87.3695
   1   2   1 335.699 83.6258
  -1  -2  -1 105.951 87.0910
  -1  -2  -1 249.000 102.651
   1   2   1 301.494 75.9270
  -1  -2  -1 303.373 78.5335
   1   2   1 317.542 117.357
   1   2   1 333.157 71.1412
   1   2   2 19695.3 604.823
   1   2   2 18754.9 461.925
  -1  -2  -2 18505.7 641.232
   1   2   2 19918.8 677.242
  -1  -2  -2 19384.8 611.084
   1   2   2 20801.3 625.678
   1   2   2 19225.9 641.776
   1   2   2 19680.9 638.823
  -1  -2  -2 19414.7 661.287
  -1  -2  -2 18807.7 461.812
  -1  -2  -2 19292.8 626.874
  -1  -2  -2 19745.4 603.130
   1   2   3 424.246 251.476
   1   2   3 56.7096 110.764
   1   2   3 89.7474 59.7100
  -1  -2  -3 16.4217 166.383
   1   2   3 244.802 190.636
   1   2   3 256.989 152.332
  -1  -2  -3 36.8790 130.299
   1   2   3 83.7056 58.1792
   1   2   3-56.2717 94.0553
   1   2   3-94.2474 136.210
  -1  -2  -3-48.7970 109.212
   1   2   3 6.97779 120.899
  -1  -2  -3 154.581 177.410
   1   2   3 84.9228 73.9389
  -1  -2  -3 45.7396 77.7713
  -1  -2  -3 137.784 99.0154
  -1  -2  -4 3465.04 303.343
  -1  -2  -4 3019.64 362.469
   1   2   4 3430.68 264.235
   1   2   4 3255.83 359.344
  -1  -2  -4 4083.26 312.001
  -1  -2  -4 3499.50 331.017
   1   2   4 3374.96 334.938
   1   2   4 3197.57 301.730
   1   2   4 3789.45 292.881
  -1  -2  -4 3270.83 243.850
   1   2   4 3118.02 352.838
   1   2   4 3414.14 210.444
   1   2   4 3189.21 311.410
  -1  -2  -4 3357.68 309.263
  -1  -2  -4 3427.36 360.245
   1   2   4 3562.42 212.559
  -1  -2  -5 243.954 104.665
   1   2   5-2.16744 82.6278
   1   2   5 70.8565 117.943
  -1  -2  -5 188.923 209.855
  -1  -2  -5 251.862 165.727
  -1  -2  -5 72.8776 86.2858
  -1  -2  -5 438.729 163.626
   1   2   5 13.0074 84.6019
   1   2   5 143.158 154.693
  -1  -2  -5 91.2542 110.652
  -1  -2  -5 293.838 170.056
   1   2   5 69.7725 102.626
   1   2   5 117.778 137.202
  -1  -2  -5 25.9621 161.767
   1   2   5-16.2917 206.314
  -1  -2  -5 145.918 127.126
   1   2   5 134.466 116.055
  -1  -2  -6 16219.1 851.290
  -1  -2  -6 15347.2 767.645
  -1  -2  -6 16304.4 739.044
  -1  -2  -6 15344.1 622.927
  -1  -2  -6 14614.9 609.114
   1   2   6 16317.2 847.234
   1   2   6 15563.4 620.340
   1   2   6 13089.0 388.047
   1   2   6 16955.8 844.340
   1   2   6 15057.0 777.599
   1   2   6 16597.3 711.464
  -1  -2  -6 16198.3 770.672
   1   2   6 15411.8 618.401
  -1  -2  -7 1320.73 207.278
  -1  -2  -7 841.350 243.009
  -1  -2  -7 1613.27 286.490
  -1  -2  -7 1091.51 293.472
   1   2   7 1506.16 232.134
   1   2   7 1401.25 217.859
   1   2   7 1078.40 314.157
   1   2   7 1040.54 301.441
  -1  -2  -7 1213.10 201.991
   1   2   7 1500.32 273.175
   1   2   7 1339.62 156.441
   1   2   7 1204.74 125.416
   1   2   8 51847.1 1209.50
   1   2   8 52987.1 1840.40
   1   2   8 50185.1 1241.11
  -1  -2  -8 56983.1 1821.71
   1   2   8 55021.4 1558.68
  -1  -2  -8 55175.7 1801.15
   1   2   8 53111.1 1842.16
  -1  -2  -8 52885.6 1881.43
   1   2   8 54853.1 1792.38
   1   2   8 56431.2 1574.00
  -1  -2  -9 2044.67 387.722
   1   2   9 2410.96 213.167
   1   2   9 2123.02 299.700
   1   2   9 1854.15 330.049
   1   2   9 1972.70 383.328
   1   2   9 1535.81 169.474
  -1  -2  -9 1957.54 408.038
   1   2   9 2092.17 306.623
   1   2   9 2510.03 423.249
  -1  -2  -9 1968.89 379.583
  -1  -2 -10 2760.37 410.866
  -1  -2 -10 2563.41 459.313
   1   2  10 2997.48 376.010
   1   2  10 2229.96 189.559
   1   2  10 2285.92 224.537
   1   2  10 2798.70 364.339
   1   2  10 2834.06 482.722
   1   2  10 3163.07 442.339
   1   2  10 3139.73 448.018
  -1  -2 -10 2329.53 472.372
  -1  -2 -11 495.344 352.522
  -1  -2 -11 671.619 290.455
   1   2  11 687.117 222.632
   1   2  11 543.418 85.1938
  -1  -2 -11 828.205 317.498
   1   2  11 948.824 309.016
   1   2  11 645.968 229.684
   1   2  11 821.348 319.119
   1   2  11 312.256 253.244
   1   2  11 665.717 151.058
   1   2  12 4779.76 614.516
  -1  -2 -12 4091.49 573.095
   1   2  12 5383.36 555.613
   1   2  12 4468.54 516.432
   1   2  12 5009.32 647.275
  -1  -2 -12 4069.51 623.679
   1   2  12 4060.87 611.037
  -1  -2 -12 4566.66 590.978
   1   2  13 31.8162 168.221
  -1  -2 -13 411.969 266.513
   1   2  13-181.335 310.088
   1   2  13 284.310 205.796
  -1  -2 -13 103.019 248.756
   1   2  13 196.749 247.523
   1   2  13 116.140 250.670
  -1  -2 -13 526.184 367.495
  -1  -2 -14 3831.86 603.524
  -1  -2 -14 4903.92 713.123
   1   2  14 4571.61 571.314
   1   2  14 5241.72 701.666
   1   2  14 4910.20 656.984
   1   2  14 4003.17 536.811
  -1  -2 -14 4780.76 750.324
   1   2  14 5047.36 729.566
  -1  -2 -15 1429.97 462.986
   1   2  15 1280.63 397.960
   1   2  15 1434.62 482.361
   1   2  15 1423.86 375.223
  -1  -2 -15 1265.56 464.568
   1   2  15 2278.13 509.881
   1   2  15 1758.28 408.385
  -1  -2 -15 1421.07 436.216
  -1  -2 -16 4175.41 729.016
   1   2  16 4180.26 592.624
   1   2  16 4972.62 643.016
  -1  -2 -16 4393.26 795.436
   1   2  16 4646.33 751.780
  -1  -2 -16 3528.71 644.658
   1   2  16 2955.24 605.134
   1   2  16 4673.27 707.253
  -1  -2 -16 3483.39 623.997
   1   2  17 1389.56 434.939
  -1  -2 -17 829.137 413.125
  -1  -2 -17 1454.61 500.802
   1   2  17 793.380 298.312
  -1  -2 -17 920.106 368.647
   1   2  17 988.680 348.579
  -1  -2 -17 1107.64 447.747
   1   2  17 2105.18 588.297
   1   2  17 913.231 368.776
   1   2  18 451.876 298.922
   1   2  18 782.896 394.527
  -1  -2 -18 518.892 367.470
   1   3 -16 1490.41 483.575
   1   3 -16 1066.73 407.420
  -1  -3  16 1011.21 383.444
  -1  -3  16 1141.37 392.569
  -1  -3  16 937.237 400.357
   1   3 -16 1168.57 449.633
  -1  -3  16 867.241 400.890
  -1  -3  15 88.3879 220.723
   1   3 -15 132.928 246.417
  -1  -3  15-83.9671 251.510
   1   3 -15-192.939 238.435
  -1  -3  15-5.46905 274.405
  -1  -3  15 129.886 191.464
   1   3 -15-259.914 333.645
  -1  -3  15 325.064 320.676
   1   3 -14 318.593 331.500
  -1  -3  14 26.9845 230.663
   1   3 -14 226.088 216.831
  -1  -3  14 997.156 351.212
  -1  -3  14 363.269 230.762
   1   3 -14-15.4599 257.644
   1   3 -14-809.264 346.447
  -1  -3  14 382.359 325.660
  -1  -3  14-27.6243 173.473
   1   3 -13 4239.23 655.886
   1   3 -13 3749.91 667.295
  -1  -3  13 2211.09 463.177
  -1  -3  13 2862.82 529.922
  -1  -3  13 2587.01 511.056
   1   3 -13 3506.32 528.318
  -1  -3  13 3165.65 589.413
  -1  -3  13 3723.27 542.656
   1   3 -13 3065.02 555.016
  -1  -3  13 2702.32 481.456
  -1  -3  12 1499.29 368.338
  -1  -3  12 946.115 375.137
   1   3 -12 1105.03 297.590
   1   3 -12 911.987 368.720
  -1  -3  12 1311.89 395.647
  -1  -3  12 1064.89 339.706
  -1  -3  12 1324.34 336.490
  -1  -3  12 892.383 334.486
   1   3 -12 993.091 341.378
   1   3 -12 840.029 291.305
  -1  -3  11 8920.03 869.728
  -1  -3  11 9767.06 867.689
   1   3 -11 9753.06 775.123
   1   3 -11 10129.2 915.389
  -1  -3  11 9890.61 794.332
  -1  -3  11 9450.13 861.600
   1   3 -11 9568.72 926.248
  -1  -3  11 8767.23 775.331
   1   3 -11 9384.16 858.710
  -1  -3  11 9606.76 887.020
  -1  -3  10 1372.89 333.956
   1   3 -10 980.352 193.992
  -1  -3  10 1154.66 350.557
  -1  -3  10 948.208 338.390
   1   3 -10 1084.02 314.578
  -1  -3  10 1615.89 376.099
  -1  -3  10 790.090 254.384
   1   3 -10 1346.38 360.920
  -1  -3  10 1059.56 332.396
   1   3 -10 967.405 276.386
   1   3 -10 687.191 261.288
   1   3  -9 1159.83 320.493
  -1  -3   9 881.263 298.434
   1   3  -9 1042.28 255.371
  -1  -3   9 764.381 258.504
   1   3  -9 808.862 201.811
   1   3  -9 838.333 297.846
   1   3  -9 1080.00 263.520
  -1  -3   9 1102.78 333.369
  -1  -3   9 1159.14 335.931
  -1  -3   9 379.421 212.428
  -1  -3   9 959.366 140.956
  -1  -3   9 1024.01 262.605
  -1  -3   8 385.306 218.867
   1   3  -8 146.508 142.085
   1   3  -8 153.872 194.098
   1   3  -8 222.591 134.571
   1   3  -8 98.1334 236.794
   1   3  -8 110.717 166.640
  -1  -3   8 285.938 215.264
  -1  -3   8 192.188 197.654
  -1  -3   8 264.512 230.982
  -1  -3   8 195.120 76.9098
  -1  -3   8 95.4851 151.561
  -1  -3   8 437.495 265.285
   1   3  -7 178.610 201.616
  -1  -3   7-71.5631 199.901
   1   3  -7 115.608 56.5222
  -1  -3   7-49.9627 179.014
  -1  -3   7 46.8019 174.647
   1   3  -7 50.0786 118.883
   1   3  -7-142.409 144.334
  -1  -3   7 179.083 195.983
  -1  -3   7 23.1738 130.524
  -1  -3   7 156.015 179.805
   1   3  -7 56.3828 206.005
   1   3  -7 214.759 190.270
   1   3  -6 1279.93 276.399
   1   3  -6 1389.43 264.457
   1   3  -6 1615.08 219.551
   1   3  -6 1533.05 235.028
  -1  -3   6 1865.18 321.703
  -1  -3   6 1739.31 312.533
   1   3  -6 1569.28 238.792
   1   3  -6 1297.52 134.314
  -1  -3   6 1309.40 292.706
   1   3  -6 1876.11 317.286
  -1  -3   6 1171.86 271.511
  -1  -3   6 1365.86 225.067
  -1  -3   6 1310.31 289.284
  -1  -3   5 35308.0 1280.45
   1   3  -5 36009.3 1085.53
  -1  -3   5 36550.8 1312.21
   1   3  -5 31381.3 786.451
  -1  -3   5 35659.0 1106.16
   1   3  -5 37065.3 1069.84
  -1  -3   5 35476.2 1294.89
   1   3  -5 34104.0 1178.28
  -1  -3   5 34173.2 1258.85
   1   3  -5 36747.1 1092.14
   1   3  -5 34606.1 1261.15
  -1  -3   5 34881.4 1295.42
   1   3  -5 37130.7 1279.23
  -1  -3   4 3502.14 379.660
  -1  -3   4 3698.89 386.878
   1   3  -4 3549.45 187.775
   1   3  -4 3409.17 291.794
   1   3  -4 3871.92 290.838
   1   3  -4 3699.50 324.550
  -1  -3   4 3544.88 392.934
   1   3  -4 3839.10 384.112
  -1  -3   4 3678.09 292.950
   1   3  -4 3611.16 358.798
   1   3  -4 3752.50 287.259
  -1  -3   4 3289.70 360.978
  -1  -3   4 4089.55 393.481
   1   3  -4 3453.27 347.760
  -1  -3   4 3289.21 389.015
   1   3  -4 3913.29 371.170
  -1  -3   4 3783.97 424.158
  -1  -3   4 3435.48 366.832
   1   3  -4 4424.92 416.539
   1   3  -3 39973.7 1259.97
   1   3  -3 40062.5 1238.13
   1   3  -3 38704.1 1181.40
   1   3  -3 40957.6 1280.43
   1   3  -3 39984.7 1329.74
  -1  -3   3 38677.8 1219.95
   1   3  -3 38909.1 1225.13
  -1  -3   3 40704.0 1233.08
   1   3  -3 37648.6 991.250
  -1  -3   3 39259.1 1235.15
   1   3  -3 40879.6 1241.90
   1   3  -3 38978.8 1237.07
   1   3  -3 37805.0 1087.76
   1   3  -3 38331.9 1276.47
  -1  -3   3 35910.0 1253.14
   1   3  -3 39043.7 1140.50
  -1  -3   3 38709.2 1016.30
  -1  -3   3 37981.6 1186.70
   1   3  -3 36173.1 836.680
   1   3  -3 37795.6 1240.86
  -1  -3   3 39854.0 1254.67
   1   3  -3 38808.8 1073.78
   1   3  -3 40131.0 1263.39
  -1  -3   3 39300.3 1276.41
  -1  -3   3 38626.6 1263.79
   1   3  -3 39043.3 1003.34
  -1  -3   3 38251.1 1235.94
  -1  -3   3 38367.3 1216.43
   1   3  -2 1795.37 236.232
   1   3  -2 1383.01 230.472
   1   3  -2 1565.93 163.940
   1   3  -2 1398.57 207.920
  -1  -3   2 1299.94 208.532
  -1  -3   2 1243.85 229.522
   1   3  -2 1245.57 197.560
   1   3  -2 1802.75 236.327
  -1  -3   2 1550.15 254.612
   1   3  -2 1368.12 226.300
  -1  -3   2 1607.03 259.876
  -1  -3   2 1538.98 234.163
   1   3  -2 1338.55 212.676
   1   3  -2 1624.24 227.201
   1   3  -2 1798.27 236.888
  -1  -3   2 1570.37 236.030
  -1  -3   2 1449.69 222.290
   1   3  -2 1569.15 195.266
   1   3  -2 1627.02 225.481
   1   3  -2 1311.86 198.923
  -1  -3   2 1232.79 228.701
   1   3  -2 1732.59 162.076
  -1  -3   2 1530.57 156.952
  -1  -3   2 1782.73 244.463
   1   3  -2 1424.22 171.743
   1   3  -1 9839.59 463.836
  -1  -3   1 10087.9 469.524
  -1  -3   1 9554.34 462.530
  -1  -3   1 9708.43 382.777
  -1  -3   1 9212.67 375.825
   1   3  -1 10119.7 512.716
   1   3  -1 10733.7 476.746
   1   3  -1 10262.4 496.087
   1   3  -1 9888.80 513.525
   1   3  -1 10305.1 508.744
  -1  -3   1 9571.22 483.516
  -1  -3   1 8953.51 510.992
   1   3  -1 10115.9 323.974
  -1  -3   1 10042.3 509.523
   1   3  -1 9566.33 462.168
  -1  -3   1 9689.24 461.494
   1   3  -1 9586.30 360.519
  -1  -3   1 10001.0 508.191
   1   3  -1 9740.55 491.615
   1   3  -1 9784.36 376.850
   1   3  -1 9977.03 470.130
   1   3  -1 10458.4 459.852
   1   3  -1 9814.85 370.670
   1   3  -1 11081.1 527.098
  -1  -3   1 10034.8 473.694
   1   3  -1 8966.75 477.686
  -1  -3   1 9295.09 505.608
  -1  -3   0 6.05554 92.2428
  -1  -3   0 48.3272 109.064
  -1  -3   0-29.2007 60.2430
  -1  -3   0 42.2793 104.124
   1   3   0 127.399 99.9855
   1   3   0-372.570 181.970
  -1  -3   0 84.4544 141.247
  -1  -3   0 6.80508 146.634
  -1  -3   0-107.158 129.900
   1   3   0-37.7631 117.031
   1   3   0-157.903 91.4748
   1   3   0-4.66386 107.998
   1   3   0-11.4752 107.925
   1   3   0 80.5550 101.563
   1   3   0 80.2769 103.324
   1   3   0 252.104 143.713
   1   3   0-159.560 94.7766
   1   3   0-48.3659 77.1418
  -1  -3   0 44.5001 83.9417
   1   3   0 55.6482 100.062
  -1  -3   0-66.8028 152.266
  -1  -3   0 5.65044 71.2953
   1   3   0 34.9157 99.0907
  -1  -3   0 128.278 103.508
  -1  -3   0-151.683 164.988
  -1  -3   0-165.336 111.007
   1   3   0 24.3169 92.7119
   1   3   1 3849.86 256.563
  -1  -3  -1 4384.69 224.266
   1   3   1 3916.30 307.339
  -1  -3  -1 3864.42 218.687
   1   3   1 4903.32 334.184
  -1  -3  -1 4087.80 297.078
  -1  -3  -1 4169.48 286.615
  -1  -3  -1 3868.13 292.273
   1   3   1 4238.52 233.855
  -1  -3  -1 4276.11 273.990
   1   3   1 3898.22 224.035
  -1  -3  -1 4241.72 256.675
  -1  -3  -1 4624.08 339.424
  -1  -3  -1 4400.41 291.675
   1   3   1 4138.61 272.040
   1   3   1 4013.54 280.932
  -1  -3  -1 3996.89 212.625
   1   3   1 3955.53 317.014
   1   3   1 4005.00 224.638
   1   3   1 4228.90 246.870
   1   3   1 4173.78 313.219
   1   3   1 4437.21 237.929
  -1  -3  -1 3824.85 327.101
   1   3   1 4133.15 267.141
  -1  -3  -1 4142.13 195.067
  -1  -3  -2 217.115 117.908
  -1  -3  -2 62.3508 106.132
   1   3   2-6.18263 84.4261
  -1  -3  -2 521.532 241.220
   1   3   2-6.29868 89.1490
  -1  -3  -2 86.1349 72.6817
   1   3   2 20.7443 108.891
  -1  -3  -2 125.066 103.524
   1   3   2-85.5996 131.316
  -1  -3  -2 15.0226 129.831
   1   3   2-66.1589 109.683
  -1  -3  -2 56.7201 107.184
   1   3   2 95.1776 186.408
  -1  -3  -2-220.636 175.289
  -1  -3  -2-18.7666 95.0202
  -1  -3  -3 40324.8 1216.55
  -1  -3  -3 43540.5 1189.74
   1   3   3 42822.5 946.439
   1   3   3 43086.8 1222.97
   1   3   3 42129.4 1212.99
  -1  -3  -3 43376.3 1192.23
   1   3   3 43905.7 1205.25
   1   3   3 42873.3 1296.31
  -1  -3  -3 43501.5 1072.86
  -1  -3  -3 42597.3 1218.41
  -1  -3  -3 42808.7 1283.88
   1   3   3 44061.4 1179.77
   1   3   4 296.471 64.9197
  -1  -3  -4 399.027 162.446
   1   3   4 257.127 165.017
  -1  -3  -4 377.904 97.4110
  -1  -3  -4 355.611 147.141
  -1  -3  -4 231.587 198.989
   1   3   4 361.117 139.428
   1   3   4-76.9090 229.516
  -1  -3  -4 504.581 149.684
  -1  -3  -4 619.383 184.165
   1   3   4 456.463 225.378
   1   3   4 379.491 142.915
  -1  -3  -4 451.768 199.546
   1   3   4 419.386 182.913
   1   3   5 30892.6 1142.88
   1   3   5 32950.3 1061.49
  -1  -3  -5 29094.5 1081.83
  -1  -3  -5 30611.7 1214.96
  -1  -3  -5 31975.0 1099.35
  -1  -3  -5 29964.1 1041.51
   1   3   5 32312.0 1155.27
  -1  -3  -5 31802.0 1185.61
   1   3   5 30941.3 844.857
   1   3   5 31433.9 848.680
   1   3   5 31389.0 1084.33
   1   3   5 31234.2 1226.54
  -1  -3  -5 29748.6 908.114
   1   3   5 32209.4 1100.05
  -1  -3  -5 31819.2 1111.43
  -1  -3  -6 548.181 194.515
  -1  -3  -6 319.031 130.075
   1   3   6 361.502 144.412
   1   3   6 14.3702 207.299
   1   3   6 355.672 119.832
   1   3   6 319.178 109.905
   1   3   6 358.662 173.567
  -1  -3  -6 188.012 207.654
  -1  -3  -6 474.516 197.899
   1   3   7 7175.09 427.510
  -1  -3  -7 7250.91 646.077
   1   3   7 7115.59 598.647
   1   3   7 6893.64 417.645
  -1  -3  -7 6420.03 544.330
   1   3   7 7363.56 584.980
  -1  -3  -7 7120.83 495.087
  -1  -3  -7 6813.17 556.123
   1   3   7 7194.62 624.483
  -1  -3  -8 69.5374 198.549
   1   3   8 26.7902 189.979
   1   3   8 0.86134 37.7705
   1   3   8 308.201 274.739
   1   3   8 23.3320 110.803
  -1  -3  -8 312.932 281.473
   1   3   8 501.207 267.681
  -1  -3  -8-170.678 177.556
   1   3   8-1.13102 112.819
   1   3   9 1864.21 271.835
  -1  -3  -9 2032.95 357.670
   1   3   9 1871.31 383.696
  -1  -3  -9 2018.74 428.617
   1   3   9 1991.99 377.846
  -1  -3  -9 2107.51 363.605
   1   3   9 1968.49 152.142
   1   3   9 2281.43 240.465
   1   3   9 1752.17 369.914
   1   3   9 1951.80 273.446
   1   3  10 1868.28 366.486
   1   3  10 1599.41 216.310
   1   3  10 1717.93 281.770
   1   3  10 1434.85 269.443
  -1  -3 -10 1918.49 401.629
  -1  -3 -10 1528.17 414.364
   1   3  10 1561.77 375.841
   1   3  10 1748.23 397.925
  -1  -3 -10 1536.28 352.009
   1   3  10 1304.37 141.091
  -1  -3 -11 14813.7 1111.88
   1   3  11 12924.1 486.248
  -1  -3 -11 14474.4 997.585
   1   3  11 14007.4 823.102
   1   3  11 14427.3 1047.53
   1   3  11 12986.2 791.957
   1   3  11 14814.7 1000.39
   1   3  11 14522.0 1023.20
  -1  -3 -11 14379.1 1000.13
  -1  -3 -12 2127.20 438.578
  -1  -3 -12 2025.32 482.835
   1   3  12 1773.05 337.885
   1   3  12 1925.16 426.122
   1   3  12 2085.42 476.431
   1   3  12 1904.64 354.151
   1   3  12 1522.96 378.065
  -1  -3 -12 2025.10 423.076
  -1  -3 -13 2684.80 564.544
  -1  -3 -13 2682.98 495.007
   1   3  13 1873.71 423.466
  -1  -3 -13 2571.98 479.757
   1   3  13 2400.20 456.736
   1   3  13 2103.95 482.459
   1   3  13 2294.85 385.243
   1   3  13 2382.51 383.985
  -1  -3 -14 166.046 275.073
   1   3  14 483.229 259.567
   1   3  14 183.037 166.030
  -1  -3 -14 412.564 272.970
   1   3  14 32.4468 275.911
   1   3  14 309.805 272.418
   1   3  14-9.31886 149.756
  -1  -3 -14 640.604 392.183
  -1  -3 -15 214.498 236.938
   1   3  15 218.540 266.420
   1   3  15 796.663 307.872
  -1  -3 -15 1325.01 421.747
   1   3  15 962.699 335.886
   1   3  15 418.497 262.064
  -1  -3 -15-60.8072 290.699
   1   3  15 484.854 231.137
  -1  -3 -16 406.555 386.555
  -1  -3 -16 872.509 380.902
   1   3  16 1220.32 341.440
  -1  -3 -16 829.316 390.086
   1   3  16 1010.05 412.456
  -1  -3 -16 1365.93 461.982
   1   3  16 1288.96 395.392
   1   3  16 791.192 283.287
   1   3  16 652.534 299.946
  -1  -3 -17 918.629 327.788
   1   3  17 961.157 378.153
  -1  -3 -17 481.546 342.046
  -1  -3 -17-227.484 393.545
  -1  -3 -17 1069.10 417.576
   1   3  17 781.990 339.678
   1   3  17-73.7051 268.403
   1   3  18 1704.95 499.758
   1   3  18 2646.12 598.023
  -1  -3 -18 2373.88 572.393
  -1  -4  16 1239.63 412.211
   1   4 -16 2254.70 645.113
  -1  -4  16 916.959 364.348
  -1  -4  16 1197.84 482.435
  -1  -4  16 1352.67 447.993
   1   4 -16 1080.84 413.926
   1   4 -15 853.095 366.103
  -1  -4  15 2054.27 495.221
  -1  -4  15 1497.41 458.670
   1   4 -15 1525.22 502.233
  -1  -4  15 1670.71 520.153
  -1  -4  15 1816.22 479.786
   1   4 -15 1933.75 531.791
  -1  -4  14 2966.93 572.743
  -1  -4  14 2838.74 587.881
  -1  -4  14 2443.46 476.785
   1   4 -14 2323.83 441.996
   1   4 -14 3298.21 617.040
   1   4 -14 2994.99 581.243
  -1  -4  14 2768.27 547.946
  -1  -4  14 2816.60 581.235
   1   4 -14 3216.31 648.528
  -1  -4  13 994.718 364.899
  -1  -4  13 738.624 329.559
  -1  -4  13 692.520 289.985
   1   4 -13 1839.84 487.828
  -1  -4  13 1258.23 346.000
  -1  -4  13 1347.99 395.428
   1   4 -13 811.931 338.847
  -1  -4  13 1386.27 410.686
   1   4 -13 985.133 299.467
   1   4 -13 1498.33 426.503
  -1  -4  12 5918.60 680.222
  -1  -4  12 4931.11 681.801
  -1  -4  12 4929.42 691.195
   1   4 -12 5180.81 711.788
  -1  -4  12 5648.82 734.977
   1   4 -12 5072.20 667.872
  -1  -4  12 4975.18 678.884
  -1  -4  12 5312.35 616.362
   1   4 -12 5056.98 709.701
   1   4 -12 5281.63 603.329
   1   4 -11 510.145 243.077
  -1  -4  11 456.422 229.204
  -1  -4  11 1197.64 340.069
  -1  -4  11 1041.86 366.863
   1   4 -11 601.451 268.588
   1   4 -11 830.221 300.328
  -1  -4  11 795.802 330.429
   1   4 -11 1306.16 384.934
  -1  -4  11 648.863 298.514
  -1  -4  11 406.034 290.910
  -1  -4  10 2414.42 487.519
   1   4 -10 2904.01 518.952
   1   4 -10 2661.02 459.972
  -1  -4  10 2856.76 468.009
  -1  -4  10 2651.43 471.829
  -1  -4  10 2163.41 437.780
  -1  -4  10 2617.59 402.216
   1   4 -10 3097.63 481.070
   1   4 -10 2886.92 322.684
   1   4 -10 2257.28 369.170
  -1  -4  10 2292.45 454.844
   1   4  -9 858.872 280.723
   1   4  -9 700.853 295.880
   1   4  -9 964.373 251.831
  -1  -4   9 954.021 335.958
   1   4  -9 937.485 191.705
  -1  -4   9 868.732 291.703
   1   4  -9 666.249 229.643
  -1  -4   9 1126.02 349.000
  -1  -4   9 663.309 328.525
  -1  -4   9 1043.61 313.462
  -1  -4   9 1147.21 293.427
  -1  -4   8 391.417 169.728
  -1  -4   8 809.013 274.311
  -1  -4   8 661.755 258.582
   1   4  -8 781.006 188.877
   1   4  -8 473.448 199.278
   1   4  -8 416.370 97.8673
   1   4  -8 983.139 233.491
   1   4  -8 715.141 278.229
  -1  -4   8 118.438 205.820
  -1  -4   8 553.653 266.267
  -1  -4   8 648.621 274.123
   1   4  -8 295.882 228.591
   1   4  -7 1372.80 293.975
  -1  -4   7 1274.40 330.019
   1   4  -7 1015.17 200.156
   1   4  -7 1102.27 294.039
  -1  -4   7 1567.27 362.225
  -1  -4   7 1127.00 306.452
  -1  -4   7 1255.07 303.635
   1   4  -7 946.281 238.610
  -1  -4   7 1309.11 259.895
   1   4  -7 1344.90 146.036
  -1  -4   7 1287.77 306.065
   1   4  -7 1136.93 239.957
  -1  -4   6 28936.8 1286.64
  -1  -4   6 30181.7 1294.70
   1   4  -6 30385.2 1032.40
   1   4  -6 29789.3 1252.31
   1   4  -6 29668.0 780.064
  -1  -4   6 29551.3 1098.66
   1   4  -6 29595.9 1170.89
  -1  -4   6 29580.2 1239.95
  -1  -4   6 29522.4 1292.03
   1   4  -6 30006.1 1253.43
   1   4  -6 30700.1 1090.33
  -1  -4   6 31763.2 1346.86
  -1  -4   5 3042.05 465.168
   1   4  -5 3455.69 381.669
  -1  -4   5 2596.00 370.577
   1   4  -5 2908.33 365.556
  -1  -4   5 3229.16 424.328
  -1  -4   5 2918.16 423.997
  -1  -4   5 3217.43 405.583
  -1  -4   5 3340.53 423.656
   1   4  -5 3236.38 314.726
   1   4  -5 3096.80 336.941
  -1  -4   5 3481.12 449.926
  -1  -4   5 3081.85 370.557
   1   4  -5 3266.93 312.201
   1   4  -5 2983.38 208.814
   1   4  -5 2992.04 294.933
  -1  -4   5 2783.60 308.495
   1   4  -4 81434.7 2006.36
  -1  -4   4 79720.9 2142.84
   1   4  -4 76830.9 1897.56
   1   4  -4 75551.9 1813.29
  -1  -4   4 79369.5 2182.43
  -1  -4   4 76473.7 2216.98
  -1  -4   4 76697.1 2208.04
  -1  -4   4 74403.2 1860.09
  -1  -4   4 75106.1 2019.22
  -1  -4   4 77267.8 2151.06
  -1  -4   4 79442.3 2141.51
   1   4  -4 72551.2 1882.15
   1   4  -4 79633.9 1842.85
   1   4  -4 76203.1 1607.14
  -1  -4   4 77058.0 2207.13
  -1  -4   4 77019.6 2152.06
   1   4  -4 77335.7 2009.33
   1   4  -3 143.557 138.515
  -1  -4   3 205.426 188.937
  -1  -4   3 189.348 167.353
  -1  -4   3 379.909 207.586
  -1  -4   3 292.801 141.156
  -1  -4   3 278.270 188.522
  -1  -4   3 150.251 162.073
   1   4  -3 267.922 163.013
  -1  -4   3-54.9626 166.155
   1   4  -3 355.384 142.608
  -1  -4   3 244.134 185.093
  -1  -4   3 197.887 188.499
   1   4  -3 148.717 119.046
   1   4  -3 129.534 84.6892
  -1  -4   3 60.5523 163.926
  -1  -4   3 153.950 103.670
   1   4  -3 242.225 111.677
  -1  -4   2 2781.61 348.225
   1   4  -2 2680.64 234.973
  -1  -4   2 2660.69 325.061
   1   4  -2 3244.16 325.817
   1   4  -2 2581.76 203.787
  -1  -4   2 2720.96 327.045
   1   4  -2 2815.98 228.998
   1   4  -2 2856.49 304.767
   1   4  -2 2714.11 309.943
   1   4  -2 3146.32 328.865
   1   4  -2 3235.11 347.997
   1   4  -2 2724.88 273.698
  -1  -4   2 3133.53 331.744
  -1  -4   2 2689.04 339.239
   1   4  -2 2923.13 304.372
   1   4  -2 2926.26 335.239
   1   4  -2 2842.45 322.772
  -1  -4   2 2600.28 296.366
  -1  -4   2 2353.25 299.230
   1   4  -2 2765.79 295.519
   1   4  -2 2744.54 296.794
  -1  -4   2 3183.32 345.200
   1   4  -2 3392.49 274.915
  -1  -4   2 2943.63 348.989
  -1  -4   2 2634.60 309.586
   1   4  -2 2665.96 300.015
   1   4  -2 2638.63 320.650
  -1  -4   1 102.882 176.894
   1   4  -1 58.4784 131.936
  -1  -4   1 42.9106 143.639
   1   4  -1 61.2271 76.8049
   1   4  -1 149.454 101.853
   1   4  -1-110.176 114.083
  -1  -4   1 67.6289 128.324
  -1  -4   1-30.1717 143.213
  -1  -4   1-196.642 159.435
   1   4  -1-118.962 148.641
   1   4  -1 27.6258 94.1006
  -1  -4   1-141.062 138.796
   1   4  -1-108.098 131.970
   1   4  -1 184.042 133.748
  -1  -4   1 58.3426 135.934
   1   4  -1 42.7289 104.646
   1   4  -1 92.7941 61.2103
  -1  -4   1 150.260 138.904
   1   4  -1 215.125 169.215
  -1  -4   1-91.1062 177.271
  -1  -4   1 23.4543 93.4138
   1   4  -1-1.03396 106.647
   1   4  -1-168.673 139.499
   1   4  -1-63.1210 135.671
   1   4  -1 20.8817 99.7759
  -1  -4   1-10.0206 169.641
   1   4  -1-52.0890 98.7073
  -1  -4   0 2919.26 304.966
  -1  -4   0 2609.47 239.797
   1   4   0 2747.41 302.648
   1   4   0 2701.93 242.873
   1   4   0 2702.08 302.368
   1   4   0 2803.22 256.116
   1   4   0 2937.78 258.612
   1   4   0 3457.34 307.431
  -1  -4   0 2964.54 289.727
   1   4   0 2944.57 253.330
  -1  -4   0 2887.08 255.778
   1   4   0 2983.53 160.962
   1   4   0 2511.59 270.079
  -1  -4   0 2621.82 260.641
  -1  -4   0 2723.35 286.442
   1   4   0 3180.81 310.565
   1   4   0 2881.21 255.041
  -1  -4   0 2548.86 151.103
   1   4   0 2880.53 279.855
  -1  -4   0 2800.16 327.652
   1   4   0 3360.67 300.439
   1   4   0 2732.98 252.074
  -1  -4   0 3069.99 289.811
  -1  -4   0 3036.85 333.284
   1   4   0 2777.35 293.652
  -1  -4   0 2648.12 269.682
  -1  -4   0 3265.78 331.351
  -1  -4   0 2492.36 238.394
   1   4   1 26.5431 122.145
  -1  -4  -1 116.155 104.231
   1   4   1 96.7631 80.3225
   1   4   1 149.583 124.485
  -1  -4  -1-5.50206 133.159
   1   4   1 2.61438 131.858
   1   4   1-156.724 129.528
  -1  -4  -1 77.8570 109.580
  -1  -4  -1 9.29876 105.716
  -1  -4  -1 27.8183 167.703
  -1  -4  -1-71.8472 97.6907
   1   4   1 55.8399 95.0455
   1   4   1-13.9100 128.833
   1   4   1-39.0158 89.1793
  -1  -4  -1 9.26842 87.2007
   1   4   1-96.4003 84.0670
   1   4   1-22.7190 104.198
   1   4   1-111.460 105.490
  -1  -4  -1-231.874 209.798
  -1  -4  -1 79.7593 178.781
   1   4   1 51.5119 148.090
   1   4   1-62.3287 109.609
  -1  -4  -1 185.767 124.337
  -1  -4  -1 10.6867 72.4844
   1   4   1-24.7010 115.049
   1   4   1 9.78419 162.651
  -1  -4  -1-296.142 229.830
  -1  -4  -2 15495.8 623.875
   1   4   2 16282.8 640.535
   1   4   2 16086.1 616.103
  -1  -4  -2 15099.5 587.644
  -1  -4  -2 15194.9 575.538
  -1  -4  -2 15242.1 630.779
   1   4   2 15491.4 611.208
  -1  -4  -2 15110.0 601.825
  -1  -4  -2 14831.2 697.966
  -1  -4  -2 16294.2 755.509
  -1  -4  -2 16127.2 455.680
  -1  -4  -2 16266.8 633.222
  -1  -4  -2 16201.0 686.813
   1   4   2 15571.5 635.835
  -1  -4  -2 16154.9 686.607
   1   4   2 15034.6 452.126
   1   4   2 14730.1 681.154
  -1  -4  -2 15988.2 727.474
   1   4   2 15160.9 579.418
   1   4   2 15391.3 672.022
   1   4   3 140.380 103.943
  -1  -4  -3 111.049 139.079
  -1  -4  -3 258.915 111.068
  -1  -4  -3 201.795 177.045
  -1  -4  -3 169.991 96.1400
  -1  -4  -3 167.364 123.754
   1   4   3 161.345 159.191
  -1  -4  -3 289.639 133.056
   1   4   3-14.2441 113.344
  -1  -4  -3 81.5191 161.461
   1   4   3 123.033 89.1157
   1   4   3 364.087 255.958
   1   4   3 89.1520 85.8306
   1   4   3 152.798 146.074
   1   4   4 98799.5 2340.74
  -1  -4  -4 101499. 2133.08
   1   4   4 92879.2 1935.69
  -1  -4  -4 90299.8 1824.00
  -1  -4  -4 94256.4 1945.66
   1   4   4 96116.1 2317.03
   1   4   4 96788.2 2116.13
  -1  -4  -4 98937.8 2295.71
  -1  -4  -4 96567.6 2331.84
   1   4   4 102861. 2318.05
   1   4   4 96993.6 2320.16
  -1  -4  -4 99019.4 2303.78
  -1  -4  -4 94497.9 2329.03
  -1  -4  -4 96366.8 2418.31
   1   4   4 93556.9 2417.10
   1   4   4 100444. 2280.82
   1   4   5 283.487 269.122
  -1  -4  -5 197.839 88.3339
   1   4   5 406.390 248.936
   1   4   5 106.641 71.3189
   1   4   5 262.607 190.638
  -1  -4  -5 201.017 139.149
  -1  -4  -5 51.1662 152.412
  -1  -4  -5 149.675 227.113
   1   4   5 48.2628 147.673
  -1  -4  -6 98.2758 232.825
   1   4   6-23.5149 201.581
  -1  -4  -6 175.930 91.9274
  -1  -4  -6 49.0737 143.853
   1   4   6 103.798 103.569
   1   4   6-78.2524 202.996
   1   4   6 167.755 113.281
  -1  -4  -6 142.877 191.622
  -1  -4  -7 234.339 250.932
  -1  -4  -7 75.7608 160.596
   1   4   7 324.389 130.894
   1   4   7 340.281 229.148
  -1  -4  -7 359.176 196.574
   1   4   7 81.1416 227.854
   1   4   7 158.246 108.452
   1   4   7 243.939 61.9494
  -1  -4  -7 79.0257 96.2978
  -1  -4  -8 14463.1 869.703
   1   4   8 14053.9 651.238
   1   4   8 13313.2 638.158
   1   4   8 13679.4 895.717
   1   4   8 11252.9 347.154
  -1  -4  -8 13293.7 905.628
   1   4   8 13183.8 840.961
  -1  -4  -8 14708.1 833.337
  -1  -4  -8 12936.1 696.510
   1   4   9 1435.83 242.410
  -1  -4  -9 2158.17 411.741
   1   4   9 2347.56 393.546
   1   4   9 2001.08 407.070
   1   4   9 2229.65 292.603
  -1  -4  -9 2103.38 448.501
  -1  -4  -9 2039.77 365.942
   1   4   9 1867.36 423.050
   1   4  10 25197.0 948.045
   1   4  10 27079.3 1380.36
  -1  -4 -10 25191.2 1299.65
   1   4  10 26856.1 1057.38
   1   4  10 28191.0 1325.01
   1   4  10 25964.6 1039.75
  -1  -4 -10 26028.2 1296.32
  -1  -4 -10 25847.1 1412.03
   1   4  10 26970.7 1342.70
   1   4  11 1412.44 115.157
  -1  -4 -11 1866.61 409.144
   1   4  11 1724.37 245.619
  -1  -4 -11 1973.68 486.961
   1   4  11 1847.34 415.931
   1   4  11 1762.88 306.200
  -1  -4 -11 2271.93 447.621
   1   4  11 1832.06 428.079
   1   4  11 2214.97 323.418
   1   4  11 1761.75 417.480
   1   4  12 2433.17 490.861
  -1  -4 -12 3199.40 517.018
  -1  -4 -12 3234.72 576.875
   1   4  12 2875.20 392.391
   1   4  12 3556.14 552.970
   1   4  12 3370.89 421.977
   1   4  12 3528.61 538.844
  -1  -4 -12 3373.40 533.620
   1   4  13 1201.65 289.888
   1   4  13 918.924 337.956
   1   4  13 1203.79 361.506
   1   4  13 1115.33 276.447
  -1  -4 -13 1475.95 392.015
  -1  -4 -13 1314.43 373.624
   1   4  13 1112.60 372.774
  -1  -4 -13 2202.44 545.826
   1   4  14 56.2033 148.538
  -1  -4 -14 70.1423 215.199
   1   4  14-155.909 157.772
   1   4  14 242.097 284.818
  -1  -4 -14-426.516 330.357
   1   4  14-118.838 262.490
  -1  -4 -14-19.0988 230.010
   1   4  14 540.768 305.278
   1   4  15-18.2060 158.664
   1   4  15 112.793 220.476
   1   4  15 35.4581 194.388
  -1  -4 -15 41.6115 239.617
  -1  -4 -15 389.321 396.417
  -1  -4 -15-249.508 262.370
   1   4  15 168.738 274.751
   1   4  15-471.881 365.920
  -1  -4 -16 2526.28 624.524
   1   4  16 2204.38 384.658
  -1  -4 -16 3223.02 623.601
  -1  -4 -16 2065.74 517.802
  -1  -4 -16 1668.59 449.541
   1   4  16 2293.36 419.039
   1   4  16 1928.83 509.202
   1   4  16 2254.19 534.329
   1   4  16 2527.70 525.280
  -1  -4 -17 1199.63 458.584
   1   4  17 2008.67 484.932
  -1  -4 -17 946.634 506.221
  -1  -4 -17 1227.51 409.678
  -1  -4 -17 1801.88 570.098
   1   4  17 1444.84 439.943
   1   4  17 2093.28 594.434
   1   4  18 4858.69 802.471
   1   4  18 4365.60 720.708
  -1  -4 -18 5624.79 844.020
   1   4  19 2081.86 534.217
  -1  -5  16 1551.11 503.109
   1   5 -16 1266.59 486.451
  -1  -5  15 2130.76 568.298
   1   5 -15 3127.03 657.233
  -1  -5  15 1329.12 469.151
  -1  -5  15 2415.30 559.918
  -1  -5  15 2736.73 609.185
   1   5 -15 2115.94 562.650
   1   5 -15 2230.92 521.628
  -1  -5  14 379.013 292.540
  -1  -5  14 482.276 290.883
   1   5 -14 584.450 327.830
  -1  -5  14 693.523 376.158
   1   5 -14 996.449 446.110
  -1  -5  14 1002.91 393.578
   1   5 -14 761.506 265.108
  -1  -5  13 233.762 226.356
  -1  -5  13 190.441 283.404
   1   5 -13 246.984 259.115
   1   5 -13 462.468 313.218
  -1  -5  13 17.9777 250.848
  -1  -5  13 328.460 282.007
   1   5 -13-137.183 255.380
  -1  -5  13 258.340 227.994
  -1  -5  13-178.009 263.198
   1   5 -13-59.2910 214.279
   1   5 -12 464.603 321.949
  -1  -5  12 196.597 265.994
   1   5 -12-43.2507 179.818
  -1  -5  12 428.271 260.405
   1   5 -12-323.373 269.486
  -1  -5  12-219.474 278.924
  -1  -5  12-224.587 267.697
   1   5 -12 181.207 210.196
  -1  -5  12-463.910 303.345
  -1  -5  12 127.320 216.430
   1   5 -11 1676.30 349.492
   1   5 -11 1006.54 341.816
   1   5 -11 1218.21 323.801
   1   5 -11 1357.05 389.411
  -1  -5  11 1605.93 400.967
  -1  -5  11 1228.68 381.046
  -1  -5  11 1318.63 370.555
  -1  -5  11 2148.11 457.103
  -1  -5  11 1985.89 442.909
  -1  -5  11 1456.38 358.258
   1   5 -10 499.135 280.116
  -1  -5  10 917.760 367.250
  -1  -5  10 1128.22 374.828
   1   5 -10 996.492 275.774
  -1  -5  10 500.259 201.138
  -1  -5  10 539.629 317.612
   1   5 -10 903.952 321.677
  -1  -5  10 392.282 225.275
   1   5 -10 564.484 241.218
  -1  -5  10 750.284 325.529
   1   5  -9 22851.9 1285.30
  -1  -5   9 23721.7 1351.21
  -1  -5   9 22827.9 1284.46
  -1  -5   9 21708.6 1293.22
  -1  -5   9 21459.8 1140.05
   1   5  -9 21782.7 1209.21
   1   5  -9 22268.1 1110.73
   1   5  -9 22474.5 947.700
   1   5  -9 22640.8 1267.66
  -1  -5   9 20759.8 1289.05
  -1  -5   9 20737.9 1237.40
  -1  -5   8 3268.47 509.940
  -1  -5   8 2628.71 476.076
   1   5  -8 2799.02 416.193
   1   5  -8 2733.83 316.051
   1   5  -8 2710.10 219.008
   1   5  -8 3615.98 494.660
  -1  -5   8 2846.43 444.029
  -1  -5   8 3061.09 532.052
  -1  -5   8 3102.30 478.461
   1   5  -8 2673.59 437.798
   1   5  -8 3398.67 403.896
  -1  -5   8 2743.14 387.487
  -1  -5   7 15261.0 986.275
   1   5  -7 14879.5 741.386
   1   5  -7 13276.4 867.335
  -1  -5   7 13878.3 798.723
   1   5  -7 13756.9 523.614
   1   5  -7 15801.4 927.032
  -1  -5   7 14496.9 898.844
  -1  -5   7 13176.6 929.536
  -1  -5   7 14541.0 980.423
   1   5  -7 14141.5 848.813
   1   5  -7 15283.5 803.271
  -1  -5   7 15237.9 1014.13
  -1  -5   6 1390.69 329.453
   1   5  -6 1090.01 151.002
  -1  -5   6 1247.60 333.696
  -1  -5   6 1499.36 277.902
  -1  -5   6 967.783 295.094
   1   5  -6 1274.49 298.685
   1   5  -6 1057.16 240.552
  -1  -5   6 1754.04 374.343
   1   5  -6 946.738 203.552
  -1  -5   6 925.427 259.396
  -1  -5   6 1252.56 283.161
  -1  -5   6 1378.92 350.867
   1   5  -6 783.350 192.683
   1   5  -6 1436.05 287.222
  -1  -5   5 3007.78 430.743
   1   5  -5 3280.05 251.366
   1   5  -5 2886.07 333.803
   1   5  -5 3759.10 337.916
   1   5  -5 2945.92 368.294
  -1  -5   5 3572.25 476.650
  -1  -5   5 2819.40 432.597
  -1  -5   5 3997.34 505.787
  -1  -5   5 3553.00 431.712
  -1  -5   5 3444.27 434.346
  -1  -5   5 2978.43 373.567
  -1  -5   5 3530.62 489.235
   1   5  -5 3183.66 316.940
  -1  -5   5 3547.93 457.934
  -1  -5   5 3252.05 342.115
   1   5  -5 3090.14 330.393
   1   5  -4-0.15324 114.593
  -1  -5   4-12.5781 192.999
  -1  -5   4 36.0606 207.079
  -1  -5   4 76.8747 113.548
   1   5  -4 77.0783 91.0592
  -1  -5   4-104.691 214.109
  -1  -5   4 55.3921 174.546
  -1  -5   4-91.1211 169.762
   1   5  -4 48.8507 95.3081
  -1  -5   4-71.7308 189.552
  -1  -5   4 34.4342 179.431
   1   5  -4-17.1298 100.885
  -1  -5   4-45.1555 216.720
   1   5  -4-34.4169 136.016
   1   5  -4 17.5787 81.9715
   1   5  -3 13320.6 644.796
  -1  -5   3 13540.6 771.495
   1   5  -3 12659.5 562.808
  -1  -5   3 13745.1 768.851
  -1  -5   3 14009.0 778.706
  -1  -5   3 14018.0 836.660
  -1  -5   3 13591.4 774.073
  -1  -5   3 13299.1 788.978
   1   5  -3 13773.1 632.856
  -1  -5   3 14630.6 817.713
  -1  -5   3 13875.6 780.022
   1   5  -3 13890.0 617.748
   1   5  -3 13623.8 671.948
   1   5  -3 13277.2 741.250
  -1  -5   3 12215.1 795.154
  -1  -5   2 1394.70 290.281
   1   5  -2 1322.53 177.967
  -1  -5   2 1159.54 289.152
  -1  -5   2 1008.46 253.083
   1   5  -2 1301.52 186.115
   1   5  -2 925.024 140.909
   1   5  -2 1311.54 246.750
  -1  -5   2 1522.04 261.644
   1   5  -2 1404.41 257.371
  -1  -5   2 1133.15 262.708
  -1  -5   2 1061.66 243.900
   1   5  -2 1327.48 209.584
  -1  -5   2 1133.84 252.434
  -1  -5   2 929.304 259.876
   1   5  -2 924.711 249.157
  -1  -5   2 981.924 232.362
   1   5  -2 1363.85 240.424
   1   5  -2 1431.75 214.264
  -1  -5   2 974.633 227.856
   1   5  -2 1538.71 274.494
  -1  -5   1 10790.5 600.790
  -1  -5   1 10593.1 581.268
  -1  -5   1 10248.4 657.159
   1   5  -1 10403.4 618.059
  -1  -5   1 10286.4 534.368
   1   5  -1 9937.93 567.398
   1   5  -1 10465.5 389.626
  -1  -5   1 10668.0 669.766
  -1  -5   1 10525.0 640.146
  -1  -5   1 10334.2 621.611
   1   5  -1 10782.6 580.832
   1   5  -1 10098.4 522.580
   1   5  -1 10223.0 599.818
  -1  -5   1 10542.3 598.914
   1   5  -1 10868.0 590.925
  -1  -5   1 9954.27 583.704
   1   5  -1 11137.5 602.386
   1   5  -1 10330.6 596.382
   1   5  -1 11027.3 597.286
   1   5  -1 10652.9 653.298
  -1  -5   1 10552.6 664.290
  -1  -5   1 11054.0 601.681
  -1  -5   0 93.5446 178.328
   1   5   0 37.8720 162.308
   1   5   0 327.539 139.140
  -1  -5   0 184.804 120.731
   1   5   0-10.8429 131.062
  -1  -5   0 220.226 146.174
  -1  -5   0 393.064 197.753
   1   5   0 346.670 134.955
   1   5   0 298.766 152.514
  -1  -5   0 444.530 167.180
   1   5   0 363.815 131.341
  -1  -5   0 128.788 96.8241
   1   5   0 223.240 132.490
   1   5   0 315.284 175.282
   1   5   0 189.195 127.041
   1   5   0 207.807 165.879
  -1  -5   0 450.906 169.593
   1   5   0 328.705 160.348
   1   5   0 256.705 124.689
   1   5   0 287.806 173.673
   1   5   0 251.221 176.521
  -1  -5   0 414.414 234.678
  -1  -5   0 368.197 204.901
  -1  -5   0 593.309 225.162
  -1  -5   0 302.387 137.059
   1   5   0 208.723 61.5376
  -1  -5   0 226.935 125.839
  -1  -5   0 224.853 146.665
   1   5   0 244.091 114.839
   1   5   1 3617.25 367.243
  -1  -5  -1 2919.37 363.862
   1   5   1 2816.58 311.102
   1   5   1 3292.02 300.841
   1   5   1 2969.75 353.693
  -1  -5  -1 3133.41 300.424
  -1  -5  -1 2802.63 224.749
   1   5   1 2905.65 276.959
   1   5   1 2682.67 285.148
  -1  -5  -1 2826.68 265.720
  -1  -5  -1 3036.36 344.130
   1   5   1 3193.51 298.671
  -1  -5  -1 2672.75 296.037
   1   5   1 3596.90 331.387
  -1  -5  -1 2809.26 334.700
  -1  -5  -1 3075.78 315.225
  -1  -5  -1 2614.10 348.549
  -1  -5  -1 3412.64 304.660
   1   5   1 3006.26 236.542
   1   5   1 2944.74 317.465
   1   5   1 3038.07 350.924
   1   5   1 2877.56 281.283
  -1  -5  -1 2773.08 305.441
   1   5   1 3164.62 291.146
   1   5   1 2976.36 336.863
  -1  -5  -2 4.03020 110.949
  -1  -5  -2 2.26810 59.5317
   1   5   2 244.292 186.826
  -1  -5  -2 110.214 136.588
   1   5   2-62.2281 89.0681
   1   5   2-78.7618 103.729
   1   5   2 105.180 95.8651
   1   5   2 67.9574 55.7823
  -1  -5  -2 38.2726 132.772
   1   5   2 179.458 86.8243
  -1  -5  -2 24.8506 208.587
  -1  -5  -2 90.5102 128.335
   1   5   2-126.814 211.515
   1   5   2 17.7557 89.4314
   1   5   2-65.6075 164.660
   1   5   2 65.1880 148.774
  -1  -5  -2-105.901 194.693
  -1  -5  -2 125.201 142.167
   1   5   2 289.723 183.442
  -1  -5  -2-13.0551 95.3212
  -1  -5  -2-60.3885 205.843
   1   5   2 159.679 123.692
  -1  -5  -2 29.2031 61.6214
   1   5   2 46.8417 120.493
  -1  -5  -3 5638.76 518.129
  -1  -5  -3 5408.48 416.571
   1   5   3 5163.10 294.825
   1   5   3 5372.70 490.393
  -1  -5  -3 5204.50 398.182
  -1  -5  -3 4584.05 203.251
  -1  -5  -3 5701.91 501.491
   1   5   3 5323.33 335.145
  -1  -5  -3 4724.74 473.226
  -1  -5  -3 4889.12 430.914
  -1  -5  -3 5247.53 297.901
   1   5   3 5417.95 399.679
   1   5   3 5079.70 365.300
   1   5   3 5131.24 412.249
  -1  -5  -3 4989.21 329.927
  -1  -5  -3 5069.79 434.311
   1   5   3 5238.87 436.178
   1   5   3 4872.83 406.522
  -1  -5  -4 231.798 188.049
  -1  -5  -4 146.282 112.763
  -1  -5  -4 79.0036 94.2281
  -1  -5  -4 32.6594 150.856
   1   5   4 134.465 242.644
   1   5   4-51.8515 122.828
   1   5   4-44.0704 212.364
   1   5   4 39.7156 168.433
   1   5   4 64.4559 108.646
   1   5   4 46.6427 120.689
   1   5   4-60.3481 82.6017
   1   5   4 195.225 199.974
   1   5   5 43781.6 1165.45
   1   5   5 46221.3 1514.82
  -1  -5  -5 44988.2 1496.90
  -1  -5  -5 46944.1 1543.97
  -1  -5  -5 44448.6 1120.20
   1   5   5 47292.5 1530.81
   1   5   5 50051.2 1363.29
   1   5   5 48033.2 1551.19
  -1  -5  -5 46442.9 1351.51
   1   5   5 46776.9 1651.94
  -1  -5  -6 258.288 153.634
   1   5   6 457.828 211.848
  -1  -5  -6 299.982 195.969
   1   5   6 481.293 231.307
   1   5   6 449.044 261.812
  -1  -5  -6 389.485 112.072
  -1  -5  -6 309.228 103.693
   1   5   6 264.368 329.734
  -1  -5  -6 323.183 243.681
   1   5   6 314.953 107.778
  -1  -5  -7 34254.7 1078.18
  -1  -5  -7 33256.7 892.267
  -1  -5  -7 35763.5 1303.56
  -1  -5  -7 35839.1 1423.10
  -1  -5  -7 37384.1 1515.85
   1   5   7 36653.8 1476.26
   1   5   7 38256.5 1473.52
  -1  -5  -8 531.994 197.333
   1   5   8 859.920 193.263
  -1  -5  -8 769.509 259.837
   1   5   8 641.246 240.214
   1   5   8 604.101 174.078
  -1  -5  -8 551.605 314.172
  -1  -5  -8 702.781 178.027
   1   5   8 712.962 284.146
   1   5   9 4281.20 215.830
   1   5   9 5120.65 421.474
   1   5   9 5129.10 554.462
  -1  -5  -9 5984.02 670.185
   1   5   9 4910.46 407.809
   1   5   9 5174.28 617.074
  -1  -5  -9 5340.89 587.283
  -1  -5  -9 5311.16 539.423
   1   5  10 250.621 145.633
  -1  -5 -10 238.516 222.662
   1   5  10 33.4476 214.169
  -1  -5 -10 14.3165 216.034
   1   5  10 717.082 370.692
   1   5  10 612.445 344.303
   1   5  10-24.8634 128.646
   1   5  10 108.779 41.9806
  -1  -5 -10 286.379 299.061
   1   5  11 53.1666 122.859
  -1  -5 -11 30.5329 235.131
  -1  -5 -11 234.138 332.953
   1   5  11 505.980 204.181
  -1  -5 -11 76.0927 205.791
   1   5  11 341.780 308.614
   1   5  11-112.068 236.003
   1   5  11 291.113 330.485
   1   5  12 1845.07 455.223
   1   5  12 1781.15 409.766
   1   5  12 1591.97 292.474
  -1  -5 -12 1513.46 502.684
   1   5  12 2185.11 335.499
  -1  -5 -12 2030.74 480.256
   1   5  12 2517.97 474.558
  -1  -5 -12 2330.55 472.911
  -1  -5 -13 3794.68 678.169
  -1  -5 -13 3133.59 541.728
   1   5  13 3591.72 444.821
  -1  -5 -13 4364.16 639.861
   1   5  13 4109.78 478.075
   1   5  13 3666.70 570.000
   1   5  13 3561.62 572.003
   1   5  13 4207.29 655.344
   1   5  14 2801.66 511.155
  -1  -5 -14 2367.49 499.252
  -1  -5 -14 3341.97 692.749
  -1  -5 -14 2521.89 558.650
   1   5  14 1796.86 406.690
   1   5  14 3011.33 590.376
   1   5  14 2759.01 408.349
   1   5  14 2890.53 420.091
   1   5  15 4795.01 553.958
  -1  -5 -15 4863.63 715.113
  -1  -5 -15 3583.01 620.812
  -1  -5 -15 4991.50 735.950
   1   5  15 4064.40 604.624
   1   5  15 4295.40 542.913
   1   5  15 5021.21 757.374
  -1  -5 -15 5212.77 840.144
   1   5  15 3786.61 620.237
  -1  -5 -16 2384.29 551.314
  -1  -5 -16 2289.91 557.122
   1   5  16 2372.99 544.388
   1   5  16 3108.23 618.556
  -1  -5 -16 2573.14 663.686
  -1  -5 -16 2172.89 524.857
   1   5  16 2125.99 472.005
  -1  -5 -17 3168.30 673.729
  -1  -5 -17 3555.84 791.451
  -1  -5 -17 2708.82 587.431
   1   5  17 2960.43 617.326
   1   5  17 3033.55 659.483
  -1  -5 -17 2649.65 601.461
   1   5  17 2645.41 544.452
   1   5  18-308.535 282.879
  -1  -5 -18 226.343 263.519
   1   5  18 752.826 388.013
   1   6 -15 296.458 274.732
  -1  -6  15 463.255 342.957
   1   6 -15 153.957 287.496
   1   6 -15 232.911 262.976
   1   6 -14 371.145 257.646
  -1  -6  14 418.134 324.354
   1   6 -14 368.546 310.727
  -1  -6  14 137.295 286.587
   1   6 -14-250.181 283.399
  -1  -6  14 252.969 289.767
  -1  -6  14-181.474 317.001
  -1  -6  13 862.764 407.750
  -1  -6  13 291.269 314.292
  -1  -6  13 650.561 317.016
  -1  -6  13 445.905 320.743
   1   6 -13 1287.55 388.501
   1   6 -13 1042.16 403.555
   1   6 -13 112.342 284.694
  -1  -6  13 279.770 287.426
   1   6 -12 803.040 348.022
  -1  -6  12 459.257 293.644
   1   6 -12 933.562 387.076
  -1  -6  12 629.864 276.883
  -1  -6  12 462.406 279.774
   1   6 -12 637.041 275.085
  -1  -6  12-24.3269 251.681
   1   6 -12 541.890 256.588
  -1  -6  12 293.697 314.135
  -1  -6  12 714.603 339.566
  -1  -6  11 1729.41 439.523
   1   6 -11 2092.79 422.692
  -1  -6  11 2943.31 557.558
  -1  -6  11 2207.08 418.049
  -1  -6  11 1960.55 469.215
   1   6 -11 1995.73 453.874
  -1  -6  11 2595.34 519.580
   1   6 -11 2993.09 556.358
   1   6 -11 2566.70 425.422
  -1  -6  11 2515.38 527.814
  -1  -6  10 13766.2 1074.88
   1   6 -10 12211.5 991.758
  -1  -6  10 12794.5 1048.47
  -1  -6  10 11872.4 894.228
   1   6 -10 12793.2 974.764
   1   6 -10 14044.7 1053.88
  -1  -6  10 13660.6 1111.12
  -1  -6  10 13382.6 1036.14
   1   6 -10 12835.8 885.797
  -1  -6  10 12946.1 1067.72
   1   6  -9 3573.59 503.077
   1   6  -9 2835.74 468.946
  -1  -6   9 3073.19 446.351
   1   6  -9 3420.19 443.505
   1   6  -9 2705.65 342.629
  -1  -6   9 2815.23 515.941
  -1  -6   9 2864.41 520.893
  -1  -6   9 3047.13 552.872
  -1  -6   9 3051.92 505.239
  -1  -6   9 2477.06 482.402
   1   6  -9 2732.40 485.395
  -1  -6   8 11416.2 928.410
  -1  -6   8 9715.44 795.181
   1   6  -8 11099.1 675.925
  -1  -6   8 10834.2 925.339
   1   6  -8 10300.2 468.541
   1   6  -8 10799.3 730.932
   1   6  -8 11162.2 812.000
   1   6  -8 11279.7 848.323
  -1  -6   8 9691.67 862.972
  -1  -6   8 9770.62 739.115
   1   6  -8 10771.9 842.425
  -1  -6   8 9703.15 861.900
   1   6  -7 487.649 226.640
  -1  -6   7 421.670 278.458
  -1  -6   7 392.404 263.766
  -1  -6   7 583.941 212.413
   1   6  -7 190.467 198.033
  -1  -6   7 219.142 211.555
   1   6  -7 282.020 180.615
   1   6  -7 305.826 140.426
  -1  -6   7 496.791 325.266
   1   6  -7 372.825 115.197
  -1  -6   7 393.951 181.387
   1   6  -7 506.953 179.370
  -1  -6   6 1495.55 361.214
   1   6  -6 1529.07 299.273
   1   6  -6 1506.58 198.050
  -1  -6   6 1382.70 315.264
  -1  -6   6 1942.40 426.015
  -1  -6   6 1721.11 303.976
  -1  -6   6 1352.88 369.237
   1   6  -6 1226.43 244.996
   1   6  -6 1297.58 246.566
  -1  -6   6 1520.11 372.124
  -1  -6   6 1238.17 311.797
   1   6  -6 1756.24 277.093
   1   6  -6 1610.91 302.114
  -1  -6   6 1192.53 361.143
  -1  -6   6 1377.04 338.498
  -1  -6   6 1860.83 381.728
   1   6  -5 114.806 139.786
   1   6  -5 76.9962 95.5197
  -1  -6   5 119.436 227.646
  -1  -6   5-11.9389 218.025
  -1  -6   5-152.430 250.500
   1   6  -5 95.7153 193.770
   1   6  -5 238.396 162.199
  -1  -6   5 28.3375 224.443
   1   6  -5-101.346 153.722
   1   6  -5-96.6622 120.218
  -1  -6   5 321.868 294.971
  -1  -6   5-105.075 227.163
  -1  -6   5-26.6149 197.659
  -1  -6   5 214.431 245.788
  -1  -6   4 13437.4 847.278
  -1  -6   4 13540.2 858.052
   1   6  -4 13548.7 727.599
  -1  -6   4 12830.2 882.294
   1   6  -4 12340.7 591.298
  -1  -6   4 12253.0 814.212
  -1  -6   4 13572.1 879.895
   1   6  -4 11685.3 618.970
   1   6  -4 13074.3 808.240
   1   6  -4 13228.4 683.530
  -1  -6   4 12347.6 831.109
  -1  -6   4 11932.3 887.886
  -1  -6   4 13773.4 875.768
   1   6  -4 13009.6 670.274
   1   6  -3 15.2942 129.502
  -1  -6   3-65.3695 191.089
   1   6  -3 89.8867 190.096
  -1  -6   3 19.7119 173.291
  -1  -6   3 26.6906 206.484
  -1  -6   3 13.6869 197.607
   1   6  -3-96.7805 171.353
   1   6  -3 96.5708 96.4617
   1   6  -3-9.11723 89.9270
  -1  -6   3 40.8879 174.494
  -1  -6   3 48.3622 210.853
  -1  -6   3 75.0967 202.432
   1   6  -3-5.48230 110.424
   1   6  -3 5.12622 182.758
   1   6  -3-31.4967 91.8798
  -1  -6   3-7.61723 193.961
   1   6  -2 50517.0 1663.80
  -1  -6   2 50087.3 1728.96
  -1  -6   2 48444.6 1745.20
  -1  -6   2 50292.9 1601.16
   1   6  -2 47257.5 1600.38
   1   6  -2 48740.3 1474.85
  -1  -6   2 51988.3 1696.51
   1   6  -2 50268.9 1457.86
  -1  -6   2 52373.1 1642.38
  -1  -6   2 50011.2 1684.16
  -1  -6   2 48739.1 1751.34
  -1  -6   2 52320.8 1646.54
   1   6  -2 50001.0 1464.45
  -1  -6   2 52734.8 1660.06
   1   6  -2 50466.5 1604.74
   1   6  -2 51520.4 1268.06
   1   6  -1 88.5188 109.415
  -1  -6   1 210.832 191.055
   1   6  -1-50.1500 69.8850
  -1  -6   1 19.2046 133.959
  -1  -6   1 212.576 178.382
  -1  -6   1 70.6065 110.468
  -1  -6   1-128.708 244.180
   1   6  -1-291.460 223.041
   1   6  -1 21.6664 135.141
   1   6  -1 96.7694 185.121
  -1  -6   1 129.100 163.317
  -1  -6   1 286.150 222.652
  -1  -6   1 131.299 169.905
   1   6  -1-63.6467 186.893
  -1  -6   1 207.824 221.438
  -1  -6   1 235.400 228.982
  -1  -6   0 17636.3 730.598
  -1  -6   0 17246.5 767.078
   1   6   0 17727.8 803.096
   1   6   0 17429.0 769.124
   1   6   0 16104.4 461.329
   1   6   0 18433.8 831.375
   1   6   0 18178.3 755.354
  -1  -6   0 17484.0 872.259
  -1  -6   0 16862.0 904.853
  -1  -6   0 17639.3 825.745
  -1  -6   0 17524.8 922.972
  -1  -6   0 17035.2 772.587
   1   6   0 17397.8 861.138
   1   6   0 17771.6 798.307
  -1  -6   0 17386.3 815.977
  -1  -6   0 16926.6 776.504
  -1  -6   0 17716.6 887.893
   1   6   1 36.8292 92.5510
   1   6   1-38.9969 93.7701
  -1  -6  -1 109.614 107.972
   1   6   1 36.5250 89.8493
   1   6   1 38.8456 109.139
   1   6   1 22.7814 138.564
  -1  -6  -1-112.234 139.701
  -1  -6  -1-15.3284 103.608
   1   6   1 95.5108 98.8250
  -1  -6  -1-136.558 200.182
   1   6   1 10.9906 130.585
  -1  -6  -1-69.9044 182.369
   1   6   1 196.078 200.629
   1   6   1 230.058 205.650
  -1  -6  -1 310.165 256.281
  -1  -6  -1 79.0065 156.653
  -1  -6  -1 11.4397 102.497
  -1  -6  -1-109.769 129.296
   1   6   1 47.3843 38.0118
  -1  -6  -1-30.3663 168.857
   1   6   1-68.9880 131.187
  -1  -6  -2 300.783 229.594
  -1  -6  -2 518.066 181.147
   1   6   2 460.829 151.284
  -1  -6  -2 83.1249 254.748
   1   6   2 352.172 138.840
   1   6   2 403.933 73.5040
   1   6   2 704.172 138.552
  -1  -6  -2 524.638 97.9914
  -1  -6  -2 504.823 143.427
   1   6   2 548.400 165.998
   1   6   2 218.504 183.653
  -1  -6  -2 224.912 133.363
  -1  -6  -2 202.789 125.254
  -1  -6  -2 362.110 226.229
  -1  -6  -2 240.315 125.377
   1   6   2 178.645 124.052
   1   6   2 428.597 144.162
   1   6   2 511.436 158.425
   1   6   2 444.417 193.236
   1   6   2 269.124 152.775
  -1  -6  -2 307.720 102.489
  -1  -6  -3 710.620 124.026
  -1  -6  -3 491.604 181.560
  -1  -6  -3 934.909 287.770
  -1  -6  -3 481.839 94.3622
   1   6   3 797.411 164.611
  -1  -6  -3 647.751 196.374
  -1  -6  -3 514.454 167.840
  -1  -6  -3 371.498 220.878
   1   6   3 501.299 206.186
   1   6   3 599.555 116.165
  -1  -6  -3 684.708 173.067
  -1  -6  -3 734.179 329.590
   1   6   3 903.112 226.688
   1   6   3 724.122 195.774
   1   6   3 682.317 191.630
   1   6   3 876.538 298.740
  -1  -6  -4 40891.3 1512.97
  -1  -6  -4 43338.5 1559.86
  -1  -6  -4 38796.7 911.254
   1   6   4 41041.7 1253.29
  -1  -6  -4 41563.8 1136.00
   1   6   4 41281.0 1445.15
  -1  -6  -4 41455.4 1153.34
   1   6   4 40382.8 1137.42
   1   6   4 41189.9 1399.96
   1   6   4 38986.5 1460.09
   1   6   4 41285.5 1374.21
  -1  -6  -4 42101.7 1378.28
   1   6   4 39747.7 1123.17
   1   6   5 1068.80 189.484
  -1  -6  -5 1541.12 306.654
   1   6   5 1299.05 209.664
  -1  -6  -5 1078.34 201.390
  -1  -6  -5 1127.65 171.906
  -1  -6  -5 1296.50 295.195
   1   6   5 913.241 262.109
   1   6   5 828.512 264.307
   1   6   5 1148.82 286.184
   1   6   5 1458.76 391.179
  -1  -6  -6 67242.1 1805.13
  -1  -6  -6 64418.9 2033.35
  -1  -6  -6 65732.0 2001.43
   1   6   6 63296.8 1982.17
   1   6   6 65874.6 2012.25
   1   6   6 58991.3 2091.53
  -1  -6  -6 60070.1 1445.54
   1   6   6 62867.1 2011.74
   1   6   6 63934.2 1584.77
  -1  -6  -7 2212.49 381.144
  -1  -6  -7 1985.56 316.384
   1   6   7 2523.86 240.564
  -1  -6  -7 2190.96 190.353
   1   6   7 2395.62 399.675
  -1  -6  -7 2527.70 246.200
   1   6   7 2392.42 370.979
   1   6   7 2302.35 414.628
  -1  -6  -7 2625.60 433.089
   1   6   7 2095.80 466.740
  -1  -6  -8 493.232 208.813
   1   6   8 333.858 104.696
  -1  -6  -8 504.314 311.607
   1   6   8 314.404 216.815
  -1  -6  -8 513.600 256.000
  -1  -6  -8 288.705 81.9728
   1   6   8 282.992 259.602
  -1  -6  -8 364.666 127.356
   1   6   8 94.5188 255.438
   1   6   9 1126.20 220.486
   1   6   9 1064.82 285.157
  -1  -6  -9 1110.22 133.716
  -1  -6  -9 1303.59 376.941
   1   6   9 1466.59 246.907
   1   6   9 1698.91 417.931
  -1  -6  -9 1140.29 336.485
   1   6   9 1170.69 146.077
  -1  -6  -9 999.501 200.466
  -1  -6  -9 1315.70 296.773
   1   6  10 1478.24 145.732
   1   6  10 1994.66 285.157
   1   6  10 1757.72 275.789
  -1  -6 -10 1601.89 351.373
  -1  -6 -10 1053.90 337.537
   1   6  10 1632.96 385.341
  -1  -6 -10 2051.36 449.218
   1   6  10 1349.14 131.883
   1   6  10 1211.35 358.758
  -1  -6 -10 1371.02 140.660
   1   6  11-8.20851 124.387
   1   6  11 164.759 137.199
  -1  -6 -11 46.8973 187.551
   1   6  11-13.3739 35.5257
  -1  -6 -11-65.6675 211.338
  -1  -6 -11 100.323 61.5959
   1   6  11 131.267 268.712
  -1  -6 -11 434.016 380.556
   1   6  11 114.500 295.548
   1   6  11 271.345 226.913
   1   6  12 11973.4 757.084
  -1  -6 -12 12754.8 1027.43
   1   6  12 12654.8 997.848
   1   6  12 13084.5 1067.02
  -1  -6 -12 11218.0 1060.60
   1   6  12 12106.2 982.320
   1   6  12 12946.2 781.123
  -1  -6 -12 13254.6 1006.55
   1   6  13 685.466 347.194
   1   6  13 351.095 179.190
  -1  -6 -13 763.118 339.059
   1   6  13 721.918 319.541
   1   6  13 560.308 208.429
   1   6  13 116.142 254.609
  -1  -6 -13-0.40756 280.987
  -1  -6 -13 361.292 284.353
  -1  -6 -14 9263.14 1059.34
   1   6  14 10673.3 996.114
   1   6  14 7632.71 906.147
  -1  -6 -14 9793.28 992.825
   1   6  14 8740.97 706.624
  -1  -6 -14 9319.88 945.943
   1   6  14 10424.5 949.751
   1   6  14 9774.92 749.923
  -1  -6 -15 373.099 274.114
   1   6  15 273.732 296.823
  -1  -6 -15 748.142 333.986
   1   6  15 1101.13 322.380
  -1  -6 -15 513.252 309.318
   1   6  15 377.609 312.479
  -1  -6 -15 424.541 403.490
  -1  -6 -16 101.676 267.800
   1   6  16 66.9601 213.847
  -1  -6 -16 126.202 272.409
   1   6  16 338.764 343.515
   1   6  16-94.4734 266.761
  -1  -6 -16 470.636 323.762
  -1  -6 -16-387.973 385.391
  -1  -6 -17-250.776 307.308
   1   6  17 343.582 306.066
  -1  -6 -17 381.170 332.261
  -1  -6 -17-24.8431 399.947
   1   6  17-606.552 375.296
  -1  -6 -17-215.216 295.341
   1   6  17-707.283 383.119
  -1  -6 -18 1251.38 454.800
   1   6  18 1822.78 494.860
   1   6  18 1556.19 534.056
   1   7 -15 1361.82 455.383
   1   7 -14 377.055 281.842
   1   7 -14-184.113 242.223
  -1  -7  13 2242.62 548.776
  -1  -7  13 2230.60 569.521
   1   7 -13 2346.88 483.254
   1   7 -13 2165.06 522.364
  -1  -7  13 2095.51 506.700
  -1  -7  13 2771.74 609.705
   1   7 -13 1646.98 475.697
   1   7 -12 78.6181 270.729
  -1  -7  12-10.5644 236.348
   1   7 -12-278.819 270.186
  -1  -7  12-68.2893 252.786
   1   7 -12 516.677 327.370
  -1  -7  12 257.580 269.880
  -1  -7  12 812.140 349.238
   1   7 -11 1322.14 328.268
   1   7 -11 1614.98 364.761
  -1  -7  11 1188.00 428.264
   1   7 -11 1290.02 385.806
   1   7 -11 1104.86 357.699
  -1  -7  11 1366.94 384.910
  -1  -7  11 1388.67 341.519
  -1  -7  11 1465.69 384.707
  -1  -7  11 2026.44 475.102
  -1  -7  11 1085.69 385.349
  -1  -7  10 319.053 261.706
   1   7 -10 236.191 246.516
   1   7 -10-53.7670 203.997
   1   7 -10 92.3952 152.314
  -1  -7  10 312.951 243.196
  -1  -7  10 352.925 315.417
   1   7 -10 278.084 233.544
  -1  -7  10 236.369 228.066
  -1  -7  10 396.427 247.937
  -1  -7  10 22.1630 249.769
   1   7  -9 228.660 141.009
   1   7  -9 500.666 249.272
   1   7  -9 212.970 144.855
  -1  -7   9 176.945 263.030
  -1  -7   9 412.103 278.254
   1   7  -9 313.371 234.714
  -1  -7   9 173.832 239.496
  -1  -7   9 260.257 184.619
   1   7  -9 234.174 203.340
  -1  -7   9 413.373 203.597
  -1  -7   9 244.508 292.565
   1   7  -8 1617.25 341.729
  -1  -7   8 1758.89 341.533
   1   7  -8 1939.10 364.813
   1   7  -8 1721.92 323.091
   1   7  -8 1683.06 327.116
   1   7  -8 1641.45 299.551
   1   7  -8 2389.21 411.286
  -1  -7   8 1927.64 431.725
  -1  -7   8 1740.74 412.414
  -1  -7   8 2615.41 487.139
  -1  -7   8 1559.72 447.958
   1   7  -7 19898.8 1063.45
  -1  -7   7 19578.5 1244.35
   1   7  -7 18007.8 731.427
   1   7  -7 19414.8 974.935
  -1  -7   7 19086.4 1202.77
  -1  -7   7 20409.6 1281.83
  -1  -7   7 18812.0 1196.15
  -1  -7   7 17630.5 1186.48
   1   7  -7 17107.6 1008.03
   1   7  -7 18659.7 973.182
   1   7  -7 18438.9 993.565
  -1  -7   7 17842.2 1216.60
   1   7  -7 17829.2 1145.00
   1   7  -7 18821.6 1059.59
  -1  -7   6 2604.42 468.324
   1   7  -6 2392.82 267.426
  -1  -7   6 2324.14 458.549
   1   7  -6 3399.84 431.211
  -1  -7   6 2626.01 450.826
   1   7  -6 2657.10 393.684
   1   7  -6 2778.35 357.880
  -1  -7   6 2820.01 494.106
   1   7  -6 3068.88 405.226
  -1  -7   6 2548.26 449.587
  -1  -7   6 2370.08 486.652
   1   7  -6 2842.72 451.595
   1   7  -6 2100.68 325.077
  -1  -7   6 2209.96 486.786
  -1  -7   6 2735.29 474.825
   1   7  -5 11278.3 737.641
  -1  -7   5 10719.6 843.194
  -1  -7   5 10599.9 905.497
  -1  -7   5 11172.2 912.328
  -1  -7   5 10656.6 867.273
   1   7  -5 10061.5 571.991
   1   7  -5 11029.8 687.478
  -1  -7   5 10228.3 858.737
  -1  -7   5 11876.3 896.962
   1   7  -5 11480.3 872.491
   1   7  -5 10138.4 653.768
   1   7  -5 10913.5 824.273
   1   7  -5 11116.4 814.421
  -1  -7   5 9754.10 796.555
   1   7  -5 10880.6 641.645
  -1  -7   5 11713.3 864.216
   1   7  -4 1282.41 267.843
  -1  -7   4 1108.12 375.468
   1   7  -4 1074.20 206.300
   1   7  -4 1104.09 203.122
  -1  -7   4 1349.69 319.304
   1   7  -4 1284.29 332.040
  -1  -7   4 1279.31 367.817
  -1  -7   4 959.686 304.633
  -1  -7   4 917.425 292.017
   1   7  -4 942.692 292.115
  -1  -7   4 1159.91 352.213
  -1  -7   4 1256.29 309.557
   1   7  -4 808.732 271.863
   1   7  -4 792.588 197.892
  -1  -7   4 966.168 290.269
  -1  -7   3 1062.88 287.864
  -1  -7   3 856.524 263.969
  -1  -7   3 590.783 238.297
   1   7  -3 945.610 178.792
  -1  -7   3 1079.28 308.631
  -1  -7   3 701.640 246.593
  -1  -7   3 1155.83 339.891
  -1  -7   3 1170.21 305.049
   1   7  -3 889.612 223.791
  -1  -7   3 544.018 232.042
   1   7  -3 1042.81 277.237
   1   7  -3 793.424 162.799
   1   7  -3 791.476 261.407
  -1  -7   3 792.282 277.784
   1   7  -3 663.717 269.870
   1   7  -2 744.260 130.120
  -1  -7   2 927.957 275.406
  -1  -7   2 641.057 237.900
  -1  -7   2 656.954 293.302
   1   7  -2 611.284 249.348
   1   7  -2 924.003 275.235
   1   7  -2 470.012 233.801
  -1  -7   2 785.589 283.286
   1   7  -2 801.101 219.198
  -1  -7   2 325.433 180.036
   1   7  -2 823.015 195.975
  -1  -7   2 685.472 264.768
  -1  -7   2 482.691 188.567
  -1  -7   2 757.598 283.305
   1   7  -1 7762.57 555.392
  -1  -7   1 7622.99 683.117
  -1  -7   1 8854.46 635.182
  -1  -7   1 8797.24 717.573
   1   7  -1 8246.15 613.809
  -1  -7   1 8051.69 694.861
  -1  -7   1 8035.90 574.766
   1   7  -1 7663.10 598.044
  -1  -7   1 8949.89 660.573
   1   7  -1 8261.05 654.875
  -1  -7   1 8158.67 657.565
   1   7  -1 7693.42 578.416
   1   7  -1 8479.71 341.508
  -1  -7   0-2.42270 117.709
  -1  -7   0-59.1483 183.607
  -1  -7   0-53.6914 224.356
  -1  -7   0 107.495 165.767
  -1  -7   0 95.2313 233.060
  -1  -7   0-20.3313 199.151
   1   7   0 206.868 196.396
   1   7   0-161.856 164.215
  -1  -7   0 129.418 243.019
   1   7   0 118.163 183.610
   1   7   0 212.787 198.797
   1   7   0-51.3861 106.755
   1   7   0 129.273 59.4185
  -1  -7  -1 39708.3 1318.86
   1   7   1 39211.6 1336.72
  -1  -7  -1 38166.5 1427.67
   1   7   1 38574.3 1210.77
  -1  -7  -1 40559.6 1557.60
   1   7   1 40416.7 1205.39
  -1  -7  -1 41193.3 1369.83
  -1  -7  -1 38009.1 1149.40
   1   7   1 37183.7 1324.83
  -1  -7  -1 38403.1 1285.13
   1   7   1 34409.7 832.793
   1   7   1 40464.8 1399.12
   1   7   1 38775.9 1434.42
   1   7   1 37353.0 1335.07
  -1  -7  -1 39029.2 1526.36
  -1  -7  -2-29.4782 88.2350
   1   7   2-266.505 272.935
   1   7   2 44.7257 102.298
  -1  -7  -2 39.5282 133.185
  -1  -7  -2 24.9368 160.735
   1   7   2-176.957 223.988
  -1  -7  -2 402.404 203.159
  -1  -7  -2 162.610 213.826
   1   7   2 111.599 160.462
   1   7   2-24.0906 50.8836
  -1  -7  -2-251.170 276.503
  -1  -7  -2-169.676 229.337
  -1  -7  -2-100.546 136.311
   1   7   2 136.056 120.735
   1   7   3 26855.4 983.471
  -1  -7  -3 27393.1 1250.04
  -1  -7  -3 26193.9 796.881
   1   7   3 26108.8 1090.42
   1   7   3 24090.1 1117.29
  -1  -7  -3 26286.0 761.444
  -1  -7  -3 25944.4 971.100
  -1  -7  -3 25424.6 1180.40
  -1  -7  -3 26755.0 1272.48
   1   7   3 25166.6 1136.21
  -1  -7  -3 22494.6 609.666
  -1  -7  -3 24821.2 1034.52
  -1  -7  -3 26134.3 1058.91
   1   7   3 25517.3 1023.78
   1   7   3 26425.2 768.157
  -1  -7  -4 115.543 187.821
   1   7   4 13.4237 88.5136
  -1  -7  -4 0.32366 89.6893
  -1  -7  -4 186.957 80.7475
  -1  -7  -4 666.209 343.935
  -1  -7  -4 141.857 123.290
  -1  -7  -4 209.343 203.975
  -1  -7  -4 80.3401 233.918
  -1  -7  -4 309.631 183.962
   1   7   4 316.331 319.389
   1   7   4-34.7589 162.320
  -1  -7  -4 346.241 258.429
   1   7   4 154.596 79.4035
   1   7   4 30.1939 217.129
  -1  -7  -5 6344.97 416.267
  -1  -7  -5 6449.91 658.031
  -1  -7  -5 7023.15 452.413
  -1  -7  -5 6199.09 311.200
   1   7   5 6603.32 568.577
   1   7   5 6095.09 419.367
  -1  -7  -5 5863.44 551.338
   1   7   5 6626.56 657.603
   1   7   5 6245.64 573.220
   1   7   5 6458.18 601.146
  -1  -7  -5 6366.62 645.802
   1   7   5 6268.36 473.015
  -1  -7  -6 50.8977 84.2654
  -1  -7  -6 77.3549 237.721
   1   7   6 33.8562 91.3282
  -1  -7  -6 434.278 297.511
  -1  -7  -6-20.9669 116.891
   1   7   6 32.8499 181.935
   1   7   6-58.6744 191.489
   1   7   6 124.987 245.577
   1   7   6-118.638 281.369
   1   7   7 3370.53 313.277
  -1  -7  -7 3268.61 461.421
  -1  -7  -7 3658.61 500.112
   1   7   7 3182.82 468.886
  -1  -7  -7 2784.61 234.771
   1   7   7 2731.10 422.599
  -1  -7  -7 3575.47 382.387
   1   7   7 3038.91 506.712
   1   7   7 2700.49 414.085
  -1  -7  -8 291.261 166.942
  -1  -7  -8 520.652 307.988
   1   7   8 350.514 263.933
  -1  -7  -8 123.635 217.066
   1   7   8 458.995 142.921
   1   7   8-67.7579 434.308
  -1  -7  -8 486.871 103.131
   1   7   8-46.4278 281.821
  -1  -7  -8 402.848 124.999
   1   7   8 633.678 260.284
  -1  -7  -9 4436.27 510.051
   1   7   9 3835.87 296.935
  -1  -7  -9 4406.96 623.263
  -1  -7  -9 3658.69 227.477
   1   7   9 4410.21 582.418
   1   7   9 4045.53 552.844
   1   7   9 4317.78 557.530
  -1  -7  -9 4069.64 362.898
  -1  -7  -9 4069.62 547.042
  -1  -7 -10 3195.77 559.008
  -1  -7 -10 2582.89 165.230
  -1  -7 -10 3068.47 475.422
   1   7  10 3298.13 541.842
   1   7  10 2703.60 232.101
   1   7  10 2339.17 445.971
  -1  -7 -10 2760.85 513.043
   1   7  10 3036.45 365.532
   1   7  10 3494.47 383.623
   1   7  11 2116.30 312.012
  -1  -7 -11 2293.96 488.181
  -1  -7 -11 1855.66 395.695
   1   7  11 2179.27 313.157
   1   7  11 2681.19 492.311
   1   7  11 2191.76 489.276
  -1  -7 -11 2374.85 547.489
   1   7  12 861.978 365.476
   1   7  12 951.585 219.554
  -1  -7 -12 971.929 407.655
  -1  -7 -12 864.924 354.748
   1   7  12 815.970 230.794
   1   7  12 1065.70 402.779
   1   7  12 1699.74 419.754
  -1  -7 -12 774.732 305.448
  -1  -7 -13 2434.14 498.943
  -1  -7 -13 3122.61 545.608
   1   7  13 2614.03 376.469
   1   7  13 2947.49 524.992
   1   7  13 2670.31 394.229
   1   7  13 3124.70 542.572
   1   7  13 2708.36 533.854
  -1  -7 -13 2698.38 612.018
  -1  -7 -14 94.4252 254.604
  -1  -7 -14 350.632 301.124
   1   7  14-5.86798 144.080
   1   7  14 627.409 380.820
   1   7  14-131.213 225.054
  -1  -7 -14 64.9263 206.450
   1   7  14 113.594 233.815
  -1  -7 -14 329.377 373.786
   1   7  14 81.0648 174.176
  -1  -7 -15 986.771 477.298
   1   7  15 545.069 398.496
  -1  -7 -15 378.532 267.333
  -1  -7 -15 1470.77 465.147
  -1  -7 -15 726.734 330.788
   1   7  15 635.600 297.050
   1   7  15 1201.92 430.655
  -1  -7 -16 838.065 406.535
   1   7  16 608.226 314.325
  -1  -7 -16 959.668 438.260
   1   7  16 426.390 266.246
   1   7  16 767.786 356.482
  -1  -7 -16 301.818 226.437
  -1  -7 -16 603.126 333.034
  -1  -7 -17 3439.36 665.366
  -1  -7 -17 3241.39 744.582
  -1  -7 -17 3106.08 668.790
   1   7  17 2519.40 652.413
   1   7  17 3152.91 641.669
   1   7  17 2277.75 490.026
  -1  -7 -17 2757.49 607.677
   1   8 -14 3243.89 663.734
   1   8 -14 2970.65 657.227
   1   8 -13 656.704 372.562
  -1  -8  13 841.119 324.268
   1   8 -13-160.860 328.927
   1   8 -12 851.453 404.530
  -1  -8  12 656.444 364.414
  -1  -8  12 1089.03 420.253
   1   8 -12 841.766 359.947
  -1  -8  12 1268.73 428.077
   1   8 -12 1058.58 344.919
   1   8 -12 826.552 350.651
   1   8 -12 727.413 351.756
  -1  -8  11-226.074 251.016
  -1  -8  11 435.336 311.547
  -1  -8  11-82.2858 247.497
   1   8 -11-154.796 245.480
   1   8 -11-43.1539 292.787
   1   8 -11-586.525 360.481
   1   8 -11 198.932 201.655
   1   8 -11 522.534 299.898
   1   8 -10 949.426 316.392
   1   8 -10 974.390 283.745
  -1  -8  10 1205.93 431.909
   1   8 -10 798.480 366.354
  -1  -8  10 737.569 337.242
   1   8 -10 541.156 247.823
  -1  -8  10 879.838 393.895
   1   8 -10 773.164 312.877
   1   8 -10 1027.87 306.362
   1   8  -9 1234.47 326.409
   1   8  -9 973.128 320.308
  -1  -8   9 1154.06 361.595
  -1  -8   9 1087.81 382.762
   1   8  -9 956.483 355.585
  -1  -8   9 1000.24 369.840
  -1  -8   9 1036.32 364.162
   1   8  -9 1168.35 292.587
   1   8  -9 1085.38 308.964
   1   8  -9 714.195 273.964
   1   8  -9 851.245 312.806
  -1  -8   8 15628.5 1193.78
  -1  -8   8 15350.2 1173.05
   1   8  -8 17167.7 1024.34
   1   8  -8 16084.1 933.464
   1   8  -8 15625.2 1018.67
  -1  -8   8 15891.0 1212.73
   1   8  -8 15453.8 997.533
   1   8  -8 13751.5 1175.32
  -1  -8   8 14404.2 1146.94
   1   8  -8 14856.9 1116.32
   1   8  -8 14796.6 998.538
   1   8  -8 13836.4 899.827
   1   8  -7 996.881 260.576
   1   8  -7 1254.60 290.479
   1   8  -7 1441.40 287.272
   1   8  -7 1372.02 320.424
   1   8  -7 1422.56 352.867
   1   8  -7 1410.21 282.502
  -1  -8   7 1620.48 414.734
  -1  -8   7 2392.34 537.166
   1   8  -7 1057.60 262.408
  -1  -8   7 2017.84 450.361
   1   8  -7 955.806 359.661
  -1  -8   7 1256.38 355.676
  -1  -8   7 1582.01 434.498
  -1  -8   7 1144.05 359.805
   1   8  -7 1083.01 198.706
  -1  -8   7 1426.94 413.796
  -1  -8   7 1491.30 411.937
  -1  -8   6 10617.2 929.436
   1   8  -6 11427.9 782.937
   1   8  -6 10651.4 735.239
  -1  -8   6 9121.02 866.670
   1   8  -6 9965.61 699.062
  -1  -8   6 9548.01 961.659
  -1  -8   6 11729.4 970.582
   1   8  -6 11098.3 721.962
   1   8  -6 10158.6 845.918
   1   8  -6 9961.50 596.151
  -1  -8   6 11465.0 940.742
  -1  -8   6 10256.0 890.846
   1   8  -6 10140.1 886.414
  -1  -8   6 10166.4 917.502
  -1  -8   6 9329.72 903.064
   1   8  -6 10397.9 918.259
   1   8  -6 10487.9 776.738
   1   8  -5 134.198 120.151
   1   8  -5 173.204 230.211
  -1  -8   5-243.319 327.038
   1   8  -5-9.32376 131.850
   1   8  -5-68.0847 126.175
   1   8  -5-480.039 331.741
  -1  -8   5-383.560 303.602
  -1  -8   5 395.635 331.421
   1   8  -5-157.986 190.565
  -1  -8   5 165.367 238.041
  -1  -8   5-99.5378 270.005
  -1  -8   5-138.374 250.358
  -1  -8   5 92.8279 238.065
  -1  -8   5 7.90307 235.059
   1   8  -5-8.38086 167.375
  -1  -8   4 401.099 297.945
   1   8  -4 56.6785 232.153
  -1  -8   4 535.409 312.348
   1   8  -4 805.490 271.916
  -1  -8   4-6.72673 218.474
   1   8  -4 324.115 197.990
   1   8  -4 376.838 157.838
  -1  -8   4 165.331 231.107
  -1  -8   4 800.988 346.084
   1   8  -4 431.143 255.414
   1   8  -4 450.596 155.107
  -1  -8   4 312.582 277.914
   1   8  -4 491.706 148.918
  -1  -8   4 542.349 340.055
  -1  -8   4 507.758 340.738
   1   8  -3 173.666 214.426
  -1  -8   3 922.406 310.606
  -1  -8   3 297.650 268.317
  -1  -8   3 665.060 249.861
   1   8  -3 432.888 197.764
  -1  -8   3 676.504 291.524
   1   8  -3 607.363 257.682
  -1  -8   3 668.854 325.193
  -1  -8   3 460.313 219.256
   1   8  -3 376.138 133.686
  -1  -8   3 517.652 342.665
   1   8  -3 1027.00 324.715
  -1  -8   3 444.770 250.158
   1   8  -3 493.539 133.344
   1   8  -2 1190.82 222.657
  -1  -8   2 960.785 311.201
  -1  -8   2 660.882 338.165
  -1  -8   2 1092.83 304.115
  -1  -8   2 853.890 251.626
   1   8  -2 774.568 259.239
  -1  -8   2 1226.72 358.936
   1   8  -2 776.551 240.864
  -1  -8   2 1021.65 286.167
   1   8  -2 1239.29 310.427
   1   8  -2 1178.07 337.965
   1   8  -2 972.237 138.874
   1   8  -2 517.128 205.434
   1   8  -1 250.932 233.812
   1   8  -1 518.056 154.113
   1   8  -1 341.176 73.7875
   1   8  -1-78.4781 227.048
  -1  -8   1 516.438 200.897
  -1  -8   1 575.913 244.708
   1   8  -1-17.7140 212.294
  -1  -8   1 404.662 233.230
  -1  -8   1-74.3999 268.272
   1   8  -1 429.775 197.287
  -1  -8   1 311.577 256.523
   1   8  -1 338.811 213.681
   1   8   0 43469.1 1643.16
  -1  -8   0 42002.6 1387.27
   1   8   0 40904.5 1526.51
  -1  -8   0 41445.3 1693.27
  -1  -8   0 42652.4 1627.55
   1   8   0 40712.3 1461.18
   1   8   0 44861.6 1540.50
   1   8   0 38364.8 947.929
  -1  -8   0 41329.7 1505.56
  -1  -8   0 39671.6 1680.64
  -1  -8   0 41380.6 1553.48
   1   8   1 343.404 138.553
   1   8   1 205.210 229.718
   1   8   1 328.728 231.269
   1   8   1 947.149 281.434
   1   8   1 485.107 255.114
   1   8   1 148.874 58.0156
  -1  -8  -1 211.655 120.403
  -1  -8  -1-49.6958 237.806
  -1  -8  -1 232.194 243.436
  -1  -8  -1 128.347 186.042
  -1  -8  -1 292.455 205.964
   1   8   1 146.604 114.101
  -1  -8  -1 400.408 281.236
   1   8   2 30034.4 1277.49
   1   8   2 29392.5 788.387
   1   8   2 31037.4 1257.99
   1   8   2 31703.4 1356.96
   1   8   2 31094.6 1134.82
   1   8   2 28659.5 1000.73
  -1  -8  -2 31922.5 1239.04
  -1  -8  -2 33714.3 1267.04
  -1  -8  -2 30223.8 997.301
  -1  -8  -2 30840.7 1437.68
  -1  -8  -2 31676.7 1381.89
  -1  -8  -2 32145.7 1450.67
   1   8   3 231.662 177.369
   1   8   3 208.911 83.6769
   1   8   3-103.900 207.109
  -1  -8  -3 388.125 126.698
  -1  -8  -3 75.4672 194.321
  -1  -8  -3 240.097 151.918
  -1  -8  -3 267.566 120.903
  -1  -8  -3 120.862 264.494
  -1  -8  -3 917.563 303.396
  -1  -8  -3-51.5903 238.611
   1   8   3 634.795 294.861
  -1  -8  -4 124.168 147.637
  -1  -8  -4 54.2883 55.8869
  -1  -8  -4 282.605 262.158
  -1  -8  -4 163.893 331.854
   1   8   4 68.6613 177.816
   1   8   4-283.710 237.133
  -1  -8  -4-133.425 178.306
   1   8   4 116.162 81.4858
  -1  -8  -4 126.689 216.300
  -1  -8  -4 30.5361 81.0856
  -1  -8  -4-124.597 255.335
   1   8   4 300.706 306.760
  -1  -8  -4 0.47945 103.468
   1   8   5-54.6400 208.795
   1   8   5 35.7334 80.2408
  -1  -8  -5 484.786 428.023
  -1  -8  -5 230.950 102.436
  -1  -8  -5 432.795 273.679
  -1  -8  -5-36.3207 108.085
   1   8   5 58.0693 178.835
  -1  -8  -5 17.6752 178.359
   1   8   5 554.049 315.246
   1   8   5-7.20756 106.054
  -1  -8  -5 151.163 111.613
  -1  -8  -5 36.0578 271.979
  -1  -8  -5 221.454 305.740
   1   8   5 239.224 233.665
  -1  -8  -5 146.845 81.6403
   1   8   6 8224.81 713.366
  -1  -8  -6 9023.39 821.403
  -1  -8  -6 8907.15 568.112
  -1  -8  -6 9543.32 732.092
  -1  -8  -6 7848.56 393.660
   1   8   6 8320.40 688.158
   1   8   6 8869.29 757.205
  -1  -8  -6 7981.69 483.561
   1   8   6 7782.56 774.659
  -1  -8  -6 9482.13 836.769
   1   8   7 664.837 270.194
   1   8   7 56.4672 250.359
   1   8   7 285.748 141.494
  -1  -8  -7 379.906 281.808
  -1  -8  -7 140.020 105.249
  -1  -8  -7 81.0514 127.814
   1   8   7-100.217 247.066
  -1  -8  -7 228.656 252.981
   1   8   7-171.851 323.070
  -1  -8  -8 18777.1 671.063
  -1  -8  -8 19898.6 739.772
   1   8   8 21408.2 1222.49
   1   8   8 19618.3 851.123
  -1  -8  -8 21505.2 1038.33
   1   8   8 20281.3 1167.42
  -1  -8  -8 21588.5 1249.26
   1   8   8 21694.3 1226.95
   1   8   8 20288.8 1306.17
  -1  -8  -8 19825.1 1172.95
  -1  -8  -9 1.31690 51.9827
  -1  -8  -9-1.34044 207.364
  -1  -8  -9 116.197 151.968
  -1  -8  -9-178.181 130.496
   1   8   9-150.560 218.373
   1   8   9-138.167 303.846
   1   8   9 226.329 135.508
   1   8   9 114.808 249.828
  -1  -8  -9 176.216 287.076
   1   8  10 5328.12 666.763
  -1  -8 -10 5711.44 683.224
  -1  -8 -10 5295.82 603.970
   1   8  10 6328.99 685.192
   1   8  10 7132.99 763.359
  -1  -8 -10 5520.36 742.948
  -1  -8 -11 73.3814 185.203
  -1  -8 -11 57.2965 307.423
   1   8  11 2.01746 271.039
   1   8  11 296.509 167.670
  -1  -8 -11 271.242 288.960
   1   8  11-116.382 260.663
   1   8  11 47.9359 147.363
  -1  -8 -12 22.8812 200.937
  -1  -8 -12 146.861 317.010
   1   8  12 3.88502 130.117
   1   8  12-37.2244 127.924
   1   8  12 133.787 263.344
   1   8  12 15.6525 252.476
  -1  -8 -12-112.664 262.082
  -1  -8 -12-166.313 207.899
   1   8  13 1328.41 381.329
   1   8  13 1641.77 406.439
  -1  -8 -13 1642.32 501.840
   1   8  13 1234.15 269.908
  -1  -8 -13 1575.88 412.602
  -1  -8 -13 1792.20 422.052
   1   8  13 1814.18 487.138
   1   8  13 1705.59 298.778
  -1  -8 -13 1631.36 504.118
  -1  -8 -14 8753.80 983.264
  -1  -8 -14 10328.1 996.335
   1   8  14 7619.40 890.799
  -1  -8 -14 10475.9 972.093
   1   8  14 9215.11 892.260
  -1  -8 -14 9189.42 1072.68
   1   8  14 10256.3 1049.63
   1   8  15 2247.60 478.634
  -1  -8 -15 1965.38 473.478
   1   8  15 2873.73 614.338
  -1  -8 -15 2408.06 521.807
  -1  -8 -15 1977.78 581.635
   1   8  15 2148.81 530.005
  -1  -8 -15 3070.03 635.767
  -1  -8 -16 7401.15 939.820
  -1  -8 -16 7493.36 1031.55
   1   8  16 6865.47 790.485
   1   8  16 5412.83 812.589
  -1  -8 -16 7062.02 888.089
   1   8  16 7751.24 986.443
  -1  -8 -16 7908.74 940.371
   1   8  17 993.974 385.742
  -1  -8 -17 946.504 370.827
   1   8  17 719.784 446.347
  -1  -8 -17 1253.27 455.691
  -1  -8 -17 1983.47 595.846
  -1  -8 -17 1015.75 412.259
   1   9 -13 1263.50 452.388
   1   9 -12 739.142 442.198
   1   9 -12 751.697 344.547
  -1  -9  12 185.331 350.574
  -1  -9  12 365.182 301.069
  -1  -9  12 967.220 441.457
  -1  -9  11 9294.46 1036.29
  -1  -9  11 10440.9 1088.39
   1   9 -11 8104.27 1032.32
  -1  -9  11 7519.87 963.351
   1   9 -11 6930.63 873.667
   1   9 -10 874.058 323.736
   1   9 -10 534.678 344.194
   1   9 -10 281.738 230.270
   1   9 -10 682.435 336.922
  -1  -9  10 249.278 303.042
  -1  -9  10 629.157 350.437
   1   9  -9 5990.64 792.099
  -1  -9   9 7406.44 867.539
  -1  -9   9 7948.34 929.951
   1   9  -9 6700.75 653.220
   1   9  -9 6021.77 767.448
   1   9  -9 8046.44 753.261
   1   9  -9 6144.16 674.639
   1   9  -9 7704.79 920.263
  -1  -9   9 6867.37 833.597
   1   9  -9 7825.36 730.133
   1   9  -9 7170.05 720.695
   1   9  -8 697.653 224.940
  -1  -9   8 588.456 342.379
   1   9  -8 648.651 226.570
   1   9  -8 667.294 204.856
   1   9  -8 798.557 294.693
   1   9  -8 162.820 292.411
  -1  -9   8 985.621 387.606
   1   9  -8 875.081 243.912
   1   9  -8 869.547 332.742
   1   9  -8 559.169 263.985
  -1  -9   8 269.966 226.616
   1   9  -8 773.258 242.044
   1   9  -7 620.763 246.663
   1   9  -7 376.369 173.819
   1   9  -7 584.859 236.861
   1   9  -7 394.628 175.649
  -1  -9   7 429.696 330.512
   1   9  -7 450.225 303.177
  -1  -9   7 517.494 379.444
  -1  -9   7 282.960 268.981
   1   9  -7 745.074 205.980
  -1  -9   7 307.407 241.472
  -1  -9   7 1012.42 384.716
  -1  -9   7 463.686 229.707
   1   9  -7 251.757 223.367
  -1  -9   7 450.557 298.694
   1   9  -7 705.546 261.743
   1   9  -7 573.101 277.415
  -1  -9   6 229.523 239.160
  -1  -9   6 137.505 289.597
  -1  -9   6 1.94499 278.530
  -1  -9   6-174.637 261.968
   1   9  -6 101.163 139.740
  -1  -9   6-57.6618 227.832
   1   9  -6-88.1715 212.255
   1   9  -6 17.4484 152.128
   1   9  -6-179.248 217.208
  -1  -9   6-169.250 260.776
   1   9  -6 263.390 289.458
   1   9  -6 269.327 179.857
   1   9  -6 209.279 165.469
  -1  -9   6 254.183 258.848
   1   9  -6-116.682 233.555
   1   9  -6 87.2123 155.225
   1   9  -5 6163.07 526.974
  -1  -9   5 5531.78 681.615
   1   9  -5 6407.61 667.031
   1   9  -5 6086.70 603.540
  -1  -9   5 6285.12 716.102
   1   9  -5 7652.92 792.089
  -1  -9   5 6324.54 724.386
  -1  -9   5 5703.00 689.375
  -1  -9   5 7370.98 786.530
  -1  -9   5 5708.72 681.670
   1   9  -5 5880.29 506.178
  -1  -9   5 5545.42 742.769
   1   9  -5 6205.20 703.077
   1   9  -5 5746.86 479.462
   1   9  -4 58.6592 169.413
   1   9  -4 52.3667 197.477
  -1  -9   4 183.046 206.739
  -1  -9   4 318.847 298.757
  -1  -9   4-11.1787 250.706
  -1  -9   4 128.938 233.484
  -1  -9   4 223.270 336.822
   1   9  -4 372.972 261.236
  -1  -9   4 188.461 285.427
   1   9  -4-23.6038 103.712
   1   9  -4 310.454 190.729
   1   9  -4 61.6848 114.302
   1   9  -4-246.056 272.990
  -1  -9   3 9265.09 895.022
   1   9  -3 11114.5 776.361
   1   9  -3 10553.2 862.530
   1   9  -3 10481.0 876.936
  -1  -9   3 11635.4 858.841
  -1  -9   3 10926.7 889.806
   1   9  -3 12622.4 958.799
   1   9  -3 11083.4 553.172
   1   9  -3 10863.9 809.013
  -1  -9   3 11161.2 956.485
  -1  -9   3 12444.4 918.284
   1   9  -3 9897.96 542.586
   1   9  -2-78.8130 165.122
  -1  -9   2 168.028 286.120
  -1  -9   2-238.081 249.512
   1   9  -2 321.548 289.774
   1   9  -2-14.3456 236.067
   1   9  -2-88.8915 240.990
  -1  -9   2 112.676 199.824
   1   9  -2-258.130 272.113
  -1  -9   2 13.0240 240.404
  -1  -9   2-182.513 216.081
   1   9  -2 130.654 82.9342
  -1  -9   1 12955.0 847.953
   1   9  -1 15421.8 896.698
   1   9  -1 14770.3 890.883
  -1  -9   1 15232.4 941.096
   1   9  -1 12477.0 702.241
  -1  -9   1 13823.9 1018.34
  -1  -9   1 13321.1 929.489
  -1  -9   1 14029.8 1030.52
   1   9  -1 14151.6 932.738
   1   9  -1 12394.7 519.406
   1   9  -1 14887.2 1007.94
   1   9   0 183.764 215.205
  -1  -9   0 117.574 210.574
   1   9   0 154.396 65.8555
  -1  -9   0 463.835 267.610
   1   9   0-140.713 142.494
  -1  -9   0 207.427 171.824
   1   9   0-54.3795 168.789
  -1  -9   0 154.281 241.496
  -1  -9   0-92.7723 264.587
   1   9   0 190.340 248.149
   1   9   0 469.925 237.956
  -1  -9  -1 629.206 255.352
   1   9   1 423.894 144.948
   1   9   1 566.999 89.2332
   1   9   1 78.9548 221.508
  -1  -9  -1 561.202 176.387
   1   9   1 543.110 208.166
  -1  -9  -1 621.442 301.909
  -1  -9  -1 137.215 240.546
   1   9   1 1014.65 309.401
  -1  -9  -1 484.911 249.261
   1   9   1 752.918 215.693
   1   9   1 744.665 277.299
  -1  -9  -1 825.821 335.886
   1   9   2 59.3449 52.8819
   1   9   2 328.139 149.762
   1   9   2 399.754 214.641
  -1  -9  -2-19.7614 223.058
  -1  -9  -2 109.346 367.280
   1   9   2-270.169 302.975
  -1  -9  -2 219.824 234.326
   1   9   2-15.7772 239.427
  -1  -9  -2-77.7493 161.679
  -1  -9  -2 95.5264 110.411
  -1  -9  -2-87.8630 174.310
  -1  -9  -3 19240.0 1165.98
   1   9   3 18253.0 1022.75
  -1  -9  -3 18606.1 739.837
  -1  -9  -3 19884.4 1030.03
  -1  -9  -3 19469.2 947.436
   1   9   3 17412.0 630.102
   1   9   3 18625.1 1093.43
  -1  -9  -3 17329.2 1074.39
  -1  -9  -3 17810.8 1173.77
   1   9   3 16923.5 1029.76
   1   9   4-286.988 233.430
  -1  -9  -4 50.8528 128.818
  -1  -9  -4-12.2853 97.5928
  -1  -9  -4 8.43401 112.345
   1   9   4 83.2799 77.3123
  -1  -9  -4-0.25570 187.935
  -1  -9  -4 17.8159 34.1124
  -1  -9  -4-287.579 324.590
  -1  -9  -4 54.7237 252.322
  -1  -9  -4-328.541 349.605
   1   9   4 374.458 356.673
   1   9   4-18.7624 233.444
  -1  -9  -5 7080.13 731.405
  -1  -9  -5 6792.00 661.632
  -1  -9  -5 7639.15 763.016
   1   9   5 7235.65 661.742
  -1  -9  -5 7274.18 385.040
   1   9   5 8011.71 762.278
   1   9   5 7407.96 478.398
   1   9   5 5977.14 643.510
  -1  -9  -5 7246.74 499.096
  -1  -9  -5 7992.12 385.334
  -1  -9  -5 7512.58 823.223
   1   9   5 7589.05 642.923
  -1  -9  -5 6948.71 608.290
  -1  -9  -5 7311.28 524.807
  -1  -9  -6 168.076 200.517
  -1  -9  -6 1317.42 497.375
  -1  -9  -6 332.109 260.219
   1   9   6 94.2957 244.067
  -1  -9  -6 363.206 156.947
   1   9   6 804.108 297.733
  -1  -9  -6 313.937 105.544
   1   9   6 228.763 354.578
  -1  -9  -6 293.572 128.309
  -1  -9  -6-24.9204 299.953
  -1  -9  -6 368.659 162.074
   1   9   6 183.028 200.849
[truncated: 20,199,697 more chars]
