# Supplementary material for: Crystal structures of six miscellaneous products arising from the oxidation of precursors R1R2R3PEAuX (R = tert-butyl or isopropyl; E = S or Se; X = Cl, Br or I)
Source: Acta Crystallogr E Crystallogr Commun. 2024 Nov 28;80(Pt 12):1331–41. doi: 10.1107/S2056989024010788 (PMC11789191; doi:10.1107/S2056989024010788)
Supplement: Supplementary file 2 [file e-80-01331-1sup2.hkl]

data_1                                                                          
_shelx_title ' Cell in P-1'                                                     
_shelx_refln_list_code          4                                               
_shelx_F_calc_maximum      494.99                                               
_exptl_crystal_F_000      1044.00                                               
_reflns_d_resolution_high  0.7245                                               
                                                                                
loop_                                                                           
 _space_group_symop_operation_xyz                                               
 'x, y, z'                                                                      
 '-x, -y, -z'                                                                   
                                                                                
_cell_length_a    10.0655                                                       
_cell_length_b    13.8440                                                       
_cell_length_c    14.1212                                                       
_cell_angle_alpha  73.579                                                       
_cell_angle_beta   80.850                                                       
_cell_angle_gamma  71.620                                                       
                                                                                
_shelx_F_squared_multiplier     1.000                                           
                                                                                
loop_                                                                           
 _refln_index_h                                                                 
 _refln_index_k                                                                 
 _refln_index_l                                                                 
 _refln_F_squared_calc                                                          
 _refln_F_squared_meas                                                          
 _refln_F_squared_sigma                                                         
 _refln_observed_status                                                         
   2   0   0     245012.73     237148.08      1716.47 o                         
   3   0   0      19509.24      19270.48       244.76 o                         
   4   0   0      55095.98      53526.10       658.13 o                         
   5   0   0       2640.52       2619.26       143.64 o                         
   6   0   0      15823.89      15020.89       361.62 o                         
   7   0   0       4023.30       4131.56       218.61 o                         
   8   0   0       7771.39       8074.76       321.52 o                         
   9   0   0       4273.00       4437.07       317.75 o                         
  10   0   0       1041.74       1655.65       267.96 o                         
  11   0   0       3054.24       3223.16       529.39 o                         
  12   0   0         18.71        398.25       355.62 o                         
 -12   1   0        443.69        493.62       332.27 o                         
 -11   1   0       1647.65       2156.17       527.58 o                         
 -10   1   0        306.88        407.88       264.44 o                         
  -9   1   0       6669.26       7364.79       407.17 o                         
  -8   1   0       4412.36       4201.85       216.60 o                         
  -7   1   0       4930.87       4865.33       216.43 o                         
  -6   1   0       1878.87       1761.87       109.33 o                         
  -5   1   0      17514.40      17331.92       341.73 o                         
  -4   1   0       6498.37       5745.34       196.83 o                         
  -3   1   0       3116.71       2760.41        99.95 o                         
  -2   1   0         19.67         62.37        58.11 o                         
  -1   1   0        325.97        285.37        32.62 o                         
   1   1   0         20.27         13.58        44.47 o                         
   2   1   0       1551.34       1400.61        62.15 o                         
   3   1   0       2579.07       2341.27       102.82 o                         
   4   1   0       1716.22       1552.02       107.49 o                         
   5   1   0         16.11        102.48        65.23 o                         
   6   1   0      16555.59      15779.30       327.28 o                         
   7   1   0       1842.90       1677.52       150.67 o                         
   8   1   0       9665.36      10230.66       388.45 o                         
   9   1   0         70.47        184.82       126.86 o                         
  10   1   0      10876.04      13102.84       677.94 o                         
  11   1   0         11.64         19.70       234.71 o                         
  12   1   0       1717.37       2972.26       490.78 o                         
 -12   2   0       2203.94       1709.38       727.60 o                         
 -11   2   0        361.97        372.06       229.29 o                         
 -10   2   0       4564.26       5197.85       508.85 o                         
  -9   2   0        234.84        329.71       182.72 o                         
  -8   2   0       5394.80       5946.36       294.42 o                         
  -7   2   0       2168.38       2472.86       161.91 o                         
  -6   2   0       5831.94       5619.22       203.31 o                         
  -5   2   0       7567.24       7566.58       203.42 o                         
  -4   2   0       9186.96       8677.50       195.14 o                         
  -3   2   0      57240.06      56085.79       454.27 o                         
  -2   2   0      44428.23      43462.05       410.76 o                         
  -1   2   0     115598.42     116165.79       587.14 o                         
   0   2   0      16226.73      17196.93       126.70 o                         
   1   2   0     135424.38     141801.83       571.57 o                         
   2   2   0       6990.59       7126.93        93.78 o                         
   3   2   0      48304.25      47293.55       483.66 o                         
   4   2   0         10.04        104.62        66.91 o                         
   5   2   0      47185.16      48443.27       677.24 o                         
   6   2   0        811.81        745.04       102.16 o                         
   7   2   0      17216.33      16746.47       359.58 o                         
   8   2   0       7884.10       7988.34       301.06 o                         
   9   2   0       6763.86       7380.56       369.86 o                         
  10   2   0       5314.12       5221.72       338.17 o                         
  11   2   0       2449.31       2168.92       319.97 o                         
  12   2   0       1141.02       1257.69       345.32 o                         
  13   2   0        707.80        124.08       344.93 o                         
 -12   3   0        978.40       1755.66       511.94 o                         
 -11   3   0        861.94        345.66       252.33 o                         
 -10   3   0       2142.66       2911.08       497.21 o                         
  -9   3   0       1135.76        597.67       226.84 o                         
  -8   3   0       3981.53       3862.01       400.07 o                         
  -7   3   0       2175.80       2397.26       201.33 o                         
  -6   3   0       5325.95       5330.07       243.00 o                         
  -5   3   0       1695.93       1542.33       130.30 o                         
  -4   3   0       4129.60       3635.81       156.89 o                         
  -3   3   0         11.03         55.84        48.27 o                         
  -2   3   0        592.43        523.39        46.94 o                         
  -1   3   0        700.92        611.20        65.20 o                         
   0   3   0          0.31         34.63        41.11 o                         
   1   3   0          0.52         -9.56        31.37 o                         
   2   3   0         47.22         47.17        28.32 o                         
   3   3   0         64.06         73.69        29.81 o                         
   4   3   0       1061.66       1015.00        57.80 o                         
   5   3   0         71.93         29.53        50.04 o                         
   6   3   0       5163.92       4790.21       176.10 o                         
   7   3   0       2704.85       2547.20       145.61 o                         
   8   3   0       8682.68       8310.46       294.36 o                         
   9   3   0       4418.35       4802.93       249.74 o                         
  10   3   0       1838.53       2002.45       195.85 o                         
  11   3   0       6770.47       7750.55       622.59 o                         
  12   3   0        331.43        646.35       237.17 o                         
  13   3   0       3147.11       4013.13       547.84 o                         
 -11   4   0       1297.21        736.87       747.35 o                         
 -10   4   0        486.98        572.53       284.13 o                         
  -9   4   0       6861.07       7774.16       533.65 o                         
  -8   4   0        709.92        504.05       181.94 o                         
  -7   4   0      17852.81      18992.81       799.14 o                         
  -6   4   0        162.32        150.41        94.32 o                         
  -5   4   0      29127.06      27140.90       732.05 o                         
  -4   4   0       4729.06       4336.38       134.84 o                         
  -3   4   0      28917.52      28901.44       396.95 o                         
  -2   4   0      15636.22      14841.51       216.04 o                         
  -1   4   0       6274.93       5959.68       112.09 o                         
   0   4   0       5178.48       5158.91       102.71 o                         
   1   4   0       4487.95       4593.40        78.67 o                         
   2   4   0        790.11       1010.80        44.28 o                         
   3   4   0       3679.64       3616.37        68.50 o                         
   4   4   0      13956.54      13797.96       177.66 o                         
   5   4   0       2552.38       2388.78        88.86 o                         
   6   4   0      21176.08      20040.74       348.49 o                         
   7   4   0         17.84         -3.38        61.95 o                         
   8   4   0      12751.29      12311.59       330.51 o                         
   9   4   0        607.87        834.77       117.45 o                         
  10   4   0       4762.56       4749.08       272.71 o                         
  11   4   0        974.55        916.02       194.48 o                         
  12   4   0       2487.57       2586.85       312.13 o                         
  13   4   0        661.61       -283.15       390.99 o                         
 -11   5   0         49.22       -256.13       420.10 o                         
 -10   5   0       1931.90       2185.39       443.29 o                         
  -9   5   0       1402.35       1282.96       275.38 o                         
  -8   5   0       5558.04       6075.91       475.18 o                         
  -7   5   0       2266.21       1624.84       241.35 o                         
  -6   5   0        853.82        697.36       144.46 o                         
  -5   5   0      10386.32       9055.45       455.50 o                         
  -4   5   0        275.36        173.49        87.24 o                         
  -3   5   0       3138.34       2732.19       122.41 o                         
  -2   5   0       1858.60       1823.94        94.70 o                         
  -1   5   0       2094.83       1769.71        81.18 o                         
   0   5   0          0.26         15.16        40.92 o                         
   1   5   0        354.22        416.03        40.69 o                         
   2   5   0          6.43         83.85        34.92 o                         
   3   5   0        748.98        770.39        46.49 o                         
   4   5   0         44.71         72.46        29.82 o                         
   5   5   0       1539.54       1456.70        70.13 o                         
   6   5   0       1861.06       1726.86        92.93 o                         
   7   5   0       5044.14       4642.64       168.99 o                         
   8   5   0       1481.02       1630.76       139.35 o                         
   9   5   0       1047.97       1095.74       121.49 o                         
  10   5   0       5506.84       5536.13       357.52 o                         
  11   5   0       2080.96       2296.82       247.28 o                         
  12   5   0       2759.87       3308.86       325.23 o                         
 -10   6   0       1669.89       1868.76       527.20 o                         
  -9   6   0       1414.15        822.02       264.75 o                         
  -8   6   0       7897.68       8445.51       567.01 o                         
  -7   6   0       4497.21       5388.10       397.92 o                         
  -6   6   0      19861.10      19827.52       661.31 o                         
  -5   6   0       3763.50       3166.96       253.13 o                         
  -4   6   0      31091.23      30612.91       561.90 o                         
  -3   6   0         74.70        -28.21        56.91 o                         
  -2   6   0      41094.73      41188.59       493.49 o                         
  -1   6   0       1941.14       1712.39        91.26 o                         
   0   6   0      22880.87      23863.56       325.40 o                         
   1   6   0      26677.11      27962.26       300.24 o                         
   2   6   0      64212.77      67312.61       462.64 o                         
   3   6   0      14516.65      14558.20       178.64 o                         
   4   6   0      18833.05      18238.71       211.94 o                         
   5   6   0      39580.36      39451.89       434.39 o                         
   6   6   0      21650.41      20791.23       384.45 o                         
   7   6   0      12300.46      12092.44       256.34 o                         
   8   6   0       6642.59       6164.26       229.60 o                         
   9   6   0       6589.05       6417.76       288.87 o                         
  10   6   0       2519.51       2329.23       216.79 o                         
  11   6   0       2677.10       2362.22       247.60 o                         
  12   6   0         32.17         39.80       238.08 o                         
  -9   7   0       1399.30       1896.60       378.68 o                         
  -8   7   0         78.46        293.03       244.12 o                         
  -7   7   0       4938.82       4985.01       396.49 o                         
  -6   7   0        157.07         20.98       132.94 o                         
  -5   7   0        992.89       1176.10       230.48 o                         
  -4   7   0       4274.27       3977.36       227.15 o                         
  -3   7   0       4858.39       4639.75       197.59 o                         
  -2   7   0         64.71        143.34        90.81 o                         
  -1   7   0        132.31         81.01        52.76 o                         
   0   7   0         33.04         72.04        69.88 o                         
   1   7   0        145.23         82.52        60.69 o                         
   2   7   0       1579.11       1485.79        77.58 o                         
   3   7   0        720.74        642.64        59.34 o                         
   4   7   0       7131.95       6984.12       132.17 o                         
   5   7   0        331.57        339.95        71.26 o                         
   6   7   0       5537.32       5068.54       166.75 o                         
   7   7   0       5590.36       5162.50       183.03 o                         
   8   7   0       8313.85       8263.77       307.31 o                         
   9   7   0       4477.67       4682.65       280.85 o                         
  10   7   0       1643.99       1807.22       199.75 o                         
  11   7   0       6762.22       6438.80       354.26 o                         
  12   7   0       3519.45       3893.95       446.08 o                         
  -9   8   0       1316.61       1613.24       666.23 o                         
  -8   8   0       3301.21       2879.84       400.87 o                         
  -7   8   0       3289.28       3888.20       336.77 o                         
  -6   8   0       5698.77       5450.39       385.05 o                         
  -5   8   0       3881.59       4149.29       326.55 o                         
  -4   8   0       3799.74       3463.23       251.02 o                         
  -3   8   0       9270.81       9190.91       305.36 o                         
  -2   8   0        720.20        818.51       102.22 o                         
  -1   8   0      43474.47      42309.77       787.33 o                         
   0   8   0        812.67        947.41       104.88 o                         
   1   8   0      65008.59      66501.56       704.05 o                         
   2   8   0      15137.50      15853.34       283.97 o                         
   3   8   0     109404.22     113892.45       907.86 o                         
   4   8   0      20457.98      20953.59       286.34 o                         
   5   8   0      61290.56      59638.07       936.73 o                         
   6   8   0      18940.80      18751.86       373.94 o                         
   7   8   0      40860.80      41807.74       729.65 o                         
   8   8   0       2816.80       2585.18       188.33 o                         
   9   8   0       7657.77       7624.31       342.09 o                         
  10   8   0       3807.87       3933.58       267.61 o                         
  11   8   0       1811.80       1698.69       229.37 o                         
  12   8   0       1881.82       1463.12       334.66 o                         
  -9   9   0        100.29       -586.55       586.55 o                         
  -8   9   0        589.43        941.25       280.63 o                         
  -7   9   0        178.37        281.52       186.71 o                         
  -6   9   0       1792.28       2090.90       270.03 o                         
  -5   9   0          3.59         84.61       171.17 o                         
  -4   9   0       1378.47       1236.60       174.95 o                         
  -3   9   0        233.68        522.45       148.05 o                         
  -2   9   0       2607.29       2537.53       161.88 o                         
  -1   9   0       2095.11       1782.76       117.31 o                         
   0   9   0        160.27        283.11        89.12 o                         
   1   9   0        357.08        214.91        74.29 o                         
   2   9   0        165.61        134.89       103.24 o                         
   3   9   0       1028.82        998.61        84.05 o                         
   4   9   0       1955.74       2051.85        98.50 o                         
   5   9   0       4133.21       3674.83       148.76 o                         
   6   9   0       1561.45       1405.06       119.41 o                         
   7   9   0       5430.48       5536.55       245.18 o                         
   8   9   0         55.13        125.93       124.37 o                         
   9   9   0       8945.43       9636.61       421.52 o                         
  10   9   0        149.82        135.46       146.07 o                         
  11   9   0       4683.15       4915.26       424.21 o                         
  12   9   0       1431.07       1524.46       345.50 o                         
  13   9   0       5320.79       7167.22      1401.20 o                         
  -8  10   0        123.76       -171.35       448.80 o                         
  -7  10   0       5560.64       5991.41       494.85 o                         
  -6  10   0        586.84        608.15       249.00 o                         
  -5  10   0       5240.13       5350.86       399.39 o                         
  -4  10   0       1335.53       1139.80       214.72 o                         
  -3  10   0       4331.54       4176.42       303.55 o                         
  -2  10   0       4791.36       5609.78       309.10 o                         
  -1  10   0       4656.24       4562.66       210.44 o                         
   0  10   0      18708.90      18346.04       393.52 o                         
   1  10   0       2143.29       2232.91       143.25 o                         
   2  10   0      36416.10      37512.09       601.97 o                         
   3  10   0        134.54        221.32        95.74 o                         
   4  10   0      38104.21      38968.54       556.53 o                         
   5  10   0        553.65        528.11        86.35 o                         
   6  10   0      22008.13      23442.97       466.20 o                         
   7  10   0       1075.67       1060.06       161.60 o                         
   8  10   0      10238.55      10826.27       403.53 o                         
   9  10   0       1762.61       1492.94       318.60 o                         
  10  10   0       2841.46       3082.93       269.19 o                         
  11  10   0       2394.06       2787.75       345.90 o                         
  12  10   0        514.87        887.60       327.03 o                         
  -7  11   0       1568.07       1322.42       412.60 o                         
  -6  11   0         90.32         99.53       194.84 o                         
  -5  11   0        901.90        784.79       210.07 o                         
  -4  11   0         68.35         52.94       258.77 o                         
  -3  11   0       1578.50       1646.35       222.49 o                         
  -2  11   0         16.53        368.75       142.54 o                         
  -1  11   0        100.72        109.18       148.89 o                         
   0  11   0        115.02        163.51       130.99 o                         
   1  11   0          2.78         53.82       129.07 o                         
   2  11   0         76.62        114.19       119.07 o                         
   3  11   0        745.09        847.60       139.60 o                         
   4  11   0         43.57        182.66       100.24 o                         
   5  11   0        876.25        901.61       116.63 o                         
   6  11   0        162.20        230.85       131.10 o                         
   7  11   0        941.43        755.99       136.07 o                         
   8  11   0        961.28       1069.71       158.31 o                         
   9  11   0       1293.16       1392.76       194.61 o                         
  10  11   0       2011.61       2277.50       331.15 o                         
  11  11   0        273.33        402.87       203.94 o                         
  12  11   0       4235.26       4252.57      1104.98 o                         
  -6  12   0       7821.01       8279.62       813.26 o                         
  -5  12   0         27.75        299.48       191.40 o                         
  -4  12   0      11141.84      11870.28       585.93 o                         
  -3  12   0       1140.47       1269.89       234.47 o                         
  -2  12   0      15394.26      15398.91       600.55 o                         
  -1  12   0       4285.50       4887.29       316.69 o                         
   0  12   0      14123.94      13962.38       468.43 o                         
   1  12   0       6313.82       6405.98       327.41 o                         
   2  12   0       1803.67       2146.19       220.41 o                         
   3  12   0      14218.25      15213.96       442.07 o                         
   4  12   0       1979.28       1936.72       174.45 o                         
   5  12   0       3254.35       3938.85       208.15 o                         
   6  12   0         36.09         74.70       115.00 o                         
   7  12   0       5604.35       6338.02       320.80 o                         
   8  12   0         82.13        -64.23       128.57 o                         
   9  12   0       3181.87       3438.96       278.49 o                         
  10  12   0        483.95        838.86       263.20 o                         
  11  12   0       2945.63       3987.40       579.26 o                         
  12  12   0        384.76       -492.99       492.99 o                         
  -6  13   0        447.77        840.39       479.82 o                         
  -5  13   0       1151.12       1302.14       335.12 o                         
  -4  13   0        353.98        397.50       242.78 o                         
  -3  13   0        223.92        179.60       180.47 o                         
  -2  13   0       2656.58       2701.93       288.39 o                         
  -1  13   0         41.06        188.65       161.83 o                         
   0  13   0         15.99         62.43       151.20 o                         
   1  13   0       1813.71       1445.12       229.98 o                         
   2  13   0         11.59         26.12       121.91 o                         
   3  13   0          2.86        166.70       128.48 o                         
   4  13   0        945.79        959.92       142.72 o                         
   5  13   0          4.43         64.10       150.20 o                         
   6  13   0       1572.09       1750.52       189.12 o                         
   7  13   0         17.88        214.28       156.69 o                         
   8  13   0        486.07        437.03       145.81 o                         
   9  13   0       1361.39       1099.55       259.15 o                         
  10  13   0       1088.18       1624.85       323.97 o                         
  11  13   0       1198.35       1089.92       526.04 o                         
  -5  14   0       6515.69       5403.79       866.84 o                         
  -4  14   0       1042.83        467.63       303.12 o                         
  -3  14   0      12261.34      12846.18       696.73 o                         
  -2  14   0        143.12        208.93       187.82 o                         
  -1  14   0      17566.81      17115.47       666.07 o                         
   0  14   0       1324.46       1849.97       225.82 o                         
   1  14   0      17634.46      17122.08       600.38 o                         
   2  14   0       1596.83       1380.33       196.85 o                         
   3  14   0       3232.00       3434.52       267.55 o                         
   4  14   0       8679.62       9389.95       382.22 o                         
   5  14   0       5114.09       5641.42       386.39 o                         
   6  14   0       5872.21       5666.52       390.03 o                         
   7  14   0       1894.36       2304.56       243.75 o                         
   8  14   0      11392.00      11830.02       629.79 o                         
   9  14   0       3316.77       4016.61       448.60 o                         
  10  14   0       4097.73       3800.88       666.41 o                         
  -3  15   0         24.56        411.17       391.23 o                         
  -2  15   0         11.44        398.49       240.62 o                         
  -1  15   0        500.00        371.42       236.38 o                         
   0  15   0         41.88        -45.44       199.04 o                         
   1  15   0         89.20        276.16       177.31 o                         
   2  15   0        185.44        177.27       176.77 o                         
   3  15   0        172.27         58.96       153.40 o                         
   4  15   0         19.68         10.09       192.07 o                         
   5  15   0       2225.23       2079.92       277.84 o                         
   6  15   0        123.91        371.54       214.20 o                         
   7  15   0       3910.58       4242.42       405.74 o                         
   8  15   0          5.23         76.24       225.97 o                         
   9  15   0       2518.60       1206.70       688.11 o                         
  -2  16   0       4936.88       5626.27      1078.34 o                         
  -1  16   0       1487.31       1814.32       990.57 o                         
   0  16   0       4423.77       5319.65       487.58 o                         
   1  16   0        112.45        359.32       200.70 o                         
   2  16   0       5251.71       4892.99       377.59 o                         
   3  16   0        254.63        467.97       252.81 o                         
   4  16   0       7412.79       6855.08       553.88 o                         
   5  16   0       3593.24       3861.51       382.10 o                         
   6  16   0      11035.24      12130.38       662.02 o                         
   7  16   0       5088.58       5088.42       495.90 o                         
   8  16   0       4625.99       3545.29       976.42 o                         
   0  17   0          3.44        811.91       543.13 o                         
   1  17   0         69.77        116.56       245.91 o                         
   2  17   0        191.65        884.12       468.15 o                         
   3  17   0         30.12       -335.56       335.56 o                         
   4  17   0        892.18       -111.84       404.79 o                         
   5  17   0        436.71         74.62       375.77 o                         
   6  17   0       1400.96       1541.61       948.02 o                         
   7  17   0        713.21       1513.34       818.36 o                         
   8  17   0       1983.19       2101.20       879.30 o                         
   4  18   0         28.01       -223.11       894.89 o                         
  -7 -17   1         80.03        451.80       504.48 o                         
  -5 -17   1        536.28       -632.15       632.15 o                         
  -4 -17   1       5145.80       4882.57      1230.50 o                         
  -3 -17   1        655.57        399.07       375.72 o                         
  -2 -17   1       4187.17       4891.56       802.68 o                         
  -1 -17   1        220.94        370.13       637.26 o                         
   0 -17   1       2272.53       1473.72       445.29 o                         
  -7 -16   1       2045.21        961.86       625.07 o                         
  -6 -16   1        525.71        379.44       221.06 o                         
  -5 -16   1        330.35        239.38       241.51 o                         
  -4 -16   1        387.05        295.59       262.75 o                         
  -3 -16   1        417.95         29.89       233.04 o                         
  -2 -16   1         43.84       -133.55       242.92 o                         
  -1 -16   1        155.29        207.18       213.11 o                         
   0 -16   1          8.02         56.75       235.64 o                         
   1 -16   1         63.32         22.77       266.26 o                         
   2 -16   1        313.45       1330.52       644.12 o                         
  -8 -15   1       1038.37        924.73       581.69 o                         
  -7 -15   1      11471.20      12393.40       570.60 o                         
  -6 -15   1       1406.69       1405.36       261.80 o                         
  -5 -15   1      10581.81      10997.78       548.44 o                         
  -4 -15   1        300.81        398.90       217.31 o                         
  -3 -15   1      16627.82      16708.60       659.35 o                         
  -2 -15   1        215.46        282.58       167.35 o                         
  -1 -15   1      10239.62       9871.74       481.43 o                         
   0 -15   1       1126.27       1243.32       259.56 o                         
   1 -15   1       8012.82       8461.33       553.74 o                         
   2 -15   1       1436.92       1354.35       333.96 o                         
   3 -15   1       4838.43       6401.35      1189.58 o                         
  -9 -14   1         18.80         85.48       257.44 o                         
  -8 -14   1       5206.70       5683.49       359.29 o                         
  -7 -14   1        116.86         80.60       156.80 o                         
  -6 -14   1       2156.89       2373.24       283.06 o                         
  -5 -14   1        163.00        370.03       170.54 o                         
  -4 -14   1        624.77        771.83       176.45 o                         
  -3 -14   1        948.22        536.99       167.47 o                         
  -2 -14   1        961.35       1161.07       197.01 o                         
  -1 -14   1         13.89        -30.64       146.12 o                         
   0 -14   1        230.31        566.57       179.97 o                         
   1 -14   1        278.80        443.60       182.74 o                         
   2 -14   1        541.14        518.00       192.58 o                         
   3 -14   1       1296.16       1278.11       242.87 o                         
   4 -14   1        314.33       -272.49       272.49 o                         
   5 -14   1        682.18        839.07       795.90 o                         
 -10 -13   1        525.68        308.35       362.79 o                         
  -9 -13   1       4752.82       5009.97       484.25 o                         
  -8 -13   1        112.39        293.05       148.20 o                         
  -7 -13   1        682.08        569.95       194.70 o                         
  -6 -13   1       7241.05       7453.45       363.47 o                         
  -5 -13   1       2645.24       2586.78       222.02 o                         
  -4 -13   1      11141.62      11411.42       401.36 o                         
  -3 -13   1        528.86        518.56       151.49 o                         
  -2 -13   1      30243.78      31491.46       714.78 o                         
  -1 -13   1       1363.94       1466.35       181.17 o                         
   0 -13   1      28766.48      28420.62       705.99 o                         
   1 -13   1        193.53        229.16       174.15 o                         
   2 -13   1      25677.01      25410.00       822.88 o                         
   3 -13   1       1085.82       1123.24       245.33 o                         
   4 -13   1      12536.75      13047.10       642.39 o                         
   5 -13   1        720.36        124.83       367.96 o                         
 -12 -12   1        139.68        357.17       498.70 o                         
 -11 -12   1       2941.38       2380.70       550.20 o                         
 -10 -12   1        371.95         35.40       214.10 o                         
  -9 -12   1       2073.89       2677.83       258.74 o                         
  -8 -12   1        362.06        495.44       129.93 o                         
  -7 -12   1       1452.21       1644.75       192.11 o                         
  -6 -12   1        698.66        702.49       151.99 o                         
  -5 -12   1       1473.99       1542.51       172.82 o                         
  -4 -12   1         41.37         84.81        99.64 o                         
  -3 -12   1        920.14        876.72       145.25 o                         
  -2 -12   1       1428.20       1306.78       162.62 o                         
  -1 -12   1        830.50        637.66       138.85 o                         
   0 -12   1         19.94        152.78       166.87 o                         
   1 -12   1        129.08        251.20       197.00 o                         
   2 -12   1          3.05         22.74       144.32 o                         
   3 -12   1        370.38        354.38       176.76 o                         
   4 -12   1       2195.05       2213.31       291.60 o                         
   5 -12   1        116.04        522.70       223.95 o                         
   6 -12   1       1037.42       1195.42       412.48 o                         
 -12 -11   1       1950.19       2136.54       941.83 o                         
 -11 -11   1       1009.70       1254.69       300.76 o                         
 -10 -11   1       2214.17       2174.65       242.37 o                         
  -9 -11   1         58.48         26.57       146.63 o                         
  -8 -11   1       2834.77       2729.86       230.19 o                         
  -7 -11   1        370.78        325.10       127.83 o                         
  -6 -11   1       1390.11       1615.70       153.52 o                         
  -5 -11   1       3775.25       3725.93       177.03 o                         
  -4 -11   1       3522.45       3778.13       175.90 o                         
  -3 -11   1       8105.46       8084.88       271.30 o                         
  -2 -11   1       6572.68       6787.56       304.45 o                         
  -1 -11   1      24008.93      24447.20       581.89 o                         
   0 -11   1      11700.68      11266.50       405.91 o                         
   1 -11   1      22002.35      22117.75       577.77 o                         
   2 -11   1       3195.31       3126.40       261.22 o                         
   3 -11   1      15135.03      15627.34       622.87 o                         
   4 -11   1        100.38        482.83       199.43 o                         
   5 -11   1       8398.58       8569.35       507.95 o                         
   6 -11   1         45.04        376.41       261.04 o                         
   7 -11   1       2734.47       2603.77       996.78 o                         
 -12 -10   1       2540.01       2409.64       457.37 o                         
 -11 -10   1       1198.03       1005.73       237.98 o                         
 -10 -10   1       2208.16       2005.13       237.28 o                         
  -9 -10   1        765.42        825.98       168.21 o                         
  -8 -10   1       1301.98       1355.10       184.08 o                         
  -7 -10   1       1834.84       1564.33       176.70 o                         
  -6 -10   1       1631.75       1562.67       142.03 o                         
  -5 -10   1       1930.42       2176.04       147.44 o                         
  -4 -10   1       2784.13       2773.70       139.14 o                         
  -3 -10   1        157.81        291.40        90.47 o                         
  -2 -10   1       1165.85       1117.96       139.64 o                         
  -1 -10   1          8.76         28.35       104.46 o                         
   0 -10   1        183.60        190.70        83.79 o                         
   1 -10   1        564.05        626.40       149.97 o                         
   2 -10   1        103.47        223.62       137.52 o                         
   3 -10   1        447.51        388.43       143.81 o                         
   4 -10   1         35.75         92.02       191.69 o                         
   5 -10   1        106.66         90.03       174.94 o                         
   6 -10   1       1142.19        968.57       245.19 o                         
   7 -10   1        472.75        298.29       226.14 o                         
 -13  -9   1        627.57         60.11       435.85 o                         
 -12  -9   1       1437.49       1272.41       382.77 o                         
 -11  -9   1       2365.62       2106.91       242.29 o                         
 -10  -9   1       1468.65       1004.95       194.13 o                         
  -9  -9   1       8252.80       8155.86       404.24 o                         
  -8  -9   1       1497.99       1236.49       165.53 o                         
  -7  -9   1       9090.90       9342.10       314.47 o                         
  -6  -9   1       1228.90       1168.77       136.93 o                         
  -5  -9   1      24877.14      24271.46       510.15 o                         
  -4  -9   1       4597.23       4299.67       144.19 o                         
  -3  -9   1      24561.62      25682.92       379.49 o                         
  -2  -9   1      13729.83      14339.01       300.14 o                         
  -1  -9   1      22256.38      22115.76       467.39 o                         
   0  -9   1       7921.01       7761.03       228.56 o                         
   1  -9   1       8313.33       7449.72       328.07 o                         
   2  -9   1       8129.13       8100.51       327.24 o                         
   3  -9   1       7759.18       7760.65       305.70 o                         
   4  -9   1       5281.03       5775.53       375.08 o                         
   5  -9   1       3268.61       3123.96       293.75 o                         
   6  -9   1       4444.37       4839.30       396.03 o                         
   7  -9   1         23.82        381.75       231.10 o                         
   8  -9   1       4378.34       5719.44       586.54 o                         
 -12  -8   1       2072.28       2286.17       443.16 o                         
 -11  -8   1        627.02        488.64       164.99 o                         
 -10  -8   1       7321.98       7489.87       407.02 o                         
  -9  -8   1         43.11         39.87       123.26 o                         
  -8  -8   1       5692.61       5891.18       294.85 o                         
  -7  -8   1       2612.12       2360.68       198.15 o                         
  -6  -8   1       9632.51       9456.06       259.91 o                         
  -5  -8   1       4277.73       3937.12       141.09 o                         
  -4  -8   1       3505.06       3398.37       111.68 o                         
  -3  -8   1       3209.46       3123.35       116.19 o                         
  -2  -8   1        412.17        405.08        73.33 o                         
  -1  -8   1        673.19        511.44        85.15 o                         
   0  -8   1       1819.36       1531.40       127.53 o                         
   1  -8   1        669.42        550.57        70.76 o                         
   2  -8   1          6.38        -49.55        87.44 o                         
   3  -8   1        344.94        382.43       108.01 o                         
   4  -8   1       1311.39       1049.45       148.49 o                         
   5  -8   1       1194.41       1099.41       185.28 o                         
   6  -8   1        165.87        319.51       180.00 o                         
   7  -8   1        926.48       1062.20       246.25 o                         
   8  -8   1       1218.00       1435.89       329.46 o                         
   9  -8   1       1662.07       3484.51       939.95 o                         
 -12  -7   1       1952.45       1567.35       249.62 o                         
 -11  -7   1       2180.40       1755.20       228.95 o                         
 -10  -7   1       3670.72       3579.83       256.96 o                         
  -9  -7   1       4145.84       3936.41       261.84 o                         
  -8  -7   1      13996.63      13999.37       397.97 o                         
  -7  -7   1      14862.76      15041.52       362.55 o                         
  -6  -7   1      22634.63      22507.20       409.52 o                         
  -5  -7   1        661.53        556.41        62.37 o                         
  -4  -7   1      88089.49      87794.74       838.68 o                         
  -3  -7   1          6.90        -10.38        38.57 o                         
  -2  -7   1      45629.53      48007.55       494.39 o                         
  -1  -7   1      12201.62      13296.61       258.99 o                         
   0  -7   1      41181.39      41465.57       564.82 o                         
   1  -7   1       5325.83       5119.28       151.45 o                         
   2  -7   1      21763.58      22175.59       404.39 o                         
   3  -7   1      12467.21      12133.68       295.45 o                         
   4  -7   1      22764.79      22765.11       515.12 o                         
   5  -7   1      10289.48      10855.18       432.26 o                         
   6  -7   1       9391.64       9698.37       421.70 o                         
   7  -7   1       6261.61       6438.52       447.19 o                         
   8  -7   1       1074.97       1023.84       280.10 o                         
   9  -7   1       4993.83       5066.75       501.66 o                         
  10  -7   1        723.88        171.65       445.10 o                         
 -12  -6   1       2456.31       2257.90       332.27 o                         
 -11  -6   1        901.10        665.91       219.98 o                         
 -10  -6   1        351.94        473.23       145.18 o                         
  -9  -6   1       8194.65       8697.48       369.36 o                         
  -8  -6   1        670.23        657.71       125.11 o                         
  -7  -6   1       8363.34       8697.65       294.93 o                         
  -6  -6   1       1276.52       1020.05       112.85 o                         
  -5  -6   1       9453.58       9131.18       201.53 o                         
  -4  -6   1        984.65        877.18        63.32 o                         
  -3  -6   1       2821.77       2815.46        82.84 o                         
  -2  -6   1         67.05         62.90        42.85 o                         
  -1  -6   1         44.41        101.84        58.33 o                         
   0  -6   1       1632.27       1465.54       103.54 o                         
   1  -6   1         19.43         59.46        46.77 o                         
   2  -6   1        492.29        486.99        80.95 o                         
   3  -6   1       3623.40       3413.18       154.03 o                         
   4  -6   1        350.05        302.79        99.77 o                         
   5  -6   1        427.74        307.30       142.81 o                         
   6  -6   1       7082.46       7544.62       363.20 o                         
   7  -6   1        532.80        596.38       201.14 o                         
   8  -6   1       1548.38       1437.51       314.95 o                         
   9  -6   1       3391.53       3098.53       394.92 o                         
  10  -6   1       2151.20       3220.58       519.25 o                         
 -12  -5   1       2970.55       2605.77       327.36 o                         
 -11  -5   1       1062.02        639.80       166.21 o                         
 -10  -5   1       7472.19       6779.81       384.06 o                         
  -9  -5   1        768.44        832.34       150.43 o                         
  -8  -5   1       9976.93       9610.86       248.98 o                         
  -7  -5   1       6150.35       5502.91       160.57 o                         
  -6  -5   1      19554.04      19514.31       342.02 o                         
  -5  -5   1      10407.43      10565.10       221.17 o                         
  -4  -5   1       9442.59       9801.89       176.75 o                         
  -3  -5   1      20852.75      20849.10       227.59 o                         
  -2  -5   1       5895.29       6391.90       118.45 o                         
  -1  -5   1      16898.95      16978.68       200.47 o                         
   0  -5   1       2862.44       3102.70       103.19 o                         
   1  -5   1      90269.95      92244.43       794.20 o                         
   2  -5   1        990.73        987.10        88.01 o                         
   3  -5   1      73696.94      73990.16       750.72 o                         
   4  -5   1       7541.79       7421.21       245.83 o                         
   5  -5   1      37555.31      38538.07       739.35 o                         
   6  -5   1       8466.68       8620.27       446.99 o                         
   7  -5   1      13978.54      14525.64       522.54 o                         
   8  -5   1       3666.58       2938.25       374.35 o                         
   9  -5   1       4188.50       4397.04       441.08 o                         
  10  -5   1       2720.19       3030.76       390.70 o                         
 -13  -4   1       1415.89       1509.53       466.55 o                         
 -12  -4   1        647.98        398.93       189.88 o                         
 -11  -4   1       1091.66       1229.87       207.20 o                         
 -10  -4   1       2366.77       2757.11       240.13 o                         
  -9  -4   1        383.19        519.91       112.64 o                         
  -8  -4   1       4369.68       4006.76       247.47 o                         
  -7  -4   1        191.77        255.45        59.04 o                         
  -6  -4   1       3158.33       3157.30       122.43 o                         
  -5  -4   1       1179.37       1040.29        64.81 o                         
  -4  -4   1       1855.47       1659.37        75.03 o                         
  -3  -4   1        160.46        132.50        40.31 o                         
  -2  -4   1        409.90        424.97        37.24 o                         
  -1  -4   1         16.75         22.38        35.83 o                         
   0  -4   1        261.69        273.83        42.52 o                         
   1  -4   1       3055.71       2981.25        94.72 o                         
   2  -4   1       2215.37       2213.84        94.94 o                         
   3  -4   1         12.12         94.96        69.98 o                         
   4  -4   1       5504.35       5453.15       225.95 o                         
   5  -4   1        801.82        632.87        85.40 o                         
   6  -4   1        199.93        132.68       121.85 o                         
   7  -4   1       4216.25       4323.87       326.99 o                         
   8  -4   1          6.95        -88.65       187.96 o                         
   9  -4   1       4283.01       4672.00       429.81 o                         
  10  -4   1        100.67        106.67       202.46 o                         
  11  -4   1       4470.48       5825.54       814.10 o                         
 -13  -3   1        936.67        295.85       315.18 o                         
 -12  -3   1        570.89        644.05       210.55 o                         
 -11  -3   1       4532.53       4245.51       384.03 o                         
 -10  -3   1        363.00        477.22       161.31 o                         
  -9  -3   1      13052.03      12849.95       543.54 o                         
  -8  -3   1         22.24        209.35       124.33 o                         
  -7  -3   1      17617.68      17547.15       384.73 o                         
  -6  -3   1        271.94        142.59        51.75 o                         
  -5  -3   1       5582.12       5507.31       152.49 o                         
  -4  -3   1       1022.84       1101.58        63.30 o                         
  -3  -3   1       5889.18       5965.39        98.40 o                         
  -2  -3   1       1233.77       1269.53        51.18 o                         
  -1  -3   1      14642.45      15925.02       139.37 o                         
   0  -3   1      27623.79      28334.40       216.54 o                         
   1  -3   1      11216.82      11458.75       164.00 o                         
   2  -3   1      74381.21      74635.35       503.16 o                         
   3  -3   1        667.27        559.63        62.92 o                         
   4  -3   1      61894.21      61499.96       986.97 o                         
   5  -3   1        114.33        110.15       120.13 o                         
   6  -3   1      24050.76      23301.15       734.91 o                         
   7  -3   1         63.73        -35.99       237.43 o                         
   8  -3   1      10030.65      11167.53       519.42 o                         
   9  -3   1        837.49        587.08       246.47 o                         
  10  -3   1       4532.49       4937.86       442.29 o                         
  11  -3   1       1149.23       1815.16       379.36 o                         
  12  -3   1        918.20       2024.01      1258.97 o                         
 -13  -2   1        168.33         16.07       247.72 o                         
 -12  -2   1       4875.51       4897.75       537.65 o                         
 -11  -2   1        410.29        453.32       226.99 o                         
 -10  -2   1       1380.70       1849.97       227.37 o                         
  -9  -2   1       5517.96       5759.96       333.92 o                         
  -8  -2   1        896.29        958.51       151.92 o                         
  -7  -2   1       3618.66       3810.89       231.49 o                         
  -6  -2   1        334.17        299.09        50.85 o                         
  -5  -2   1       6647.73       5945.41       223.36 o                         
  -4  -2   1       1032.83        955.87        68.47 o                         
  -3  -2   1       2024.84       1797.40        66.69 o                         
  -2  -2   1        351.29        295.24        48.59 o                         
  -1  -2   1        766.38        778.16        36.10 o                         
   0  -2   1         54.16        108.10        29.74 o                         
   1  -2   1         46.23         61.85        43.01 o                         
   2  -2   1       1319.95       1205.58        57.86 o                         
   3  -2   1       1384.34       1131.72        83.49 o                         
   4  -2   1         14.48        -65.93        89.82 o                         
   5  -2   1        503.34        422.57        92.56 o                         
   6  -2   1        879.05        598.61        90.44 o                         
   7  -2   1        440.56        101.42       155.82 o                         
   8  -2   1        274.79         94.00       147.18 o                         
   9  -2   1        843.14       1081.72       232.94 o                         
  10  -2   1       2589.46       3079.01       357.86 o                         
  11  -2   1       1066.18       1268.91       314.74 o                         
  12  -2   1       3022.14       3728.11       681.36 o                         
 -13  -1   1        412.22         97.06       361.61 o                         
 -12  -1   1       1640.11       2095.33       467.30 o                         
 -11  -1   1       2312.39       2328.25       347.30 o                         
 -10  -1   1       5363.87       5457.60       389.61 o                         
  -9  -1   1       2752.12       2784.78       262.45 o                         
  -8  -1   1      14654.38      15355.93       460.26 o                         
  -7  -1   1        561.00        591.73       115.01 o                         
  -6  -1   1      40869.23      41742.80       800.97 o                         
  -5  -1   1       1249.89       1457.67       114.34 o                         
  -4  -1   1      40431.87      38523.75       409.67 o                         
  -3  -1   1       7779.04       7653.64       150.24 o                         
  -2  -1   1      85960.30      87806.91       575.85 o                         
  -1  -1   1       5749.81       5871.66        72.66 o                         
   0  -1   1      19593.92      22001.95       204.93 o                         
   1  -1   1      60895.59      64016.28       386.04 o                         
   2  -1   1      51160.48      51359.96       360.16 o                         
   3  -1   1      26884.64      26845.18       307.77 o                         
   4  -1   1      10230.95       9957.48       236.84 o                         
   5  -1   1      28073.17      27514.16       421.87 o                         
   6  -1   1       4294.11       4365.21       204.81 o                         
   7  -1   1      16488.68      15929.32       465.46 o                         
   8  -1   1        751.45        503.08       146.04 o                         
   9  -1   1       8046.12       9329.49       603.23 o                         
  10  -1   1         32.94        151.61       210.62 o                         
  11  -1   1       3627.34       3863.87       527.64 o                         
  12  -1   1        145.01        103.53       581.45 o                         
 -12   0   1        189.15        126.27       375.26 o                         
 -11   0   1       6521.93       7425.06       654.74 o                         
 -10   0   1        749.46        751.03       207.73 o                         
  -9   0   1       1629.86       2003.77       249.82 o                         
  -8   0   1        546.46        887.27       136.45 o                         
  -7   0   1       7904.98       7846.51       382.86 o                         
  -6   0   1        147.36        236.50       124.50 o                         
  -5   0   1       6518.18       6497.46       245.33 o                         
  -4   0   1       4306.37       3766.62       159.03 o                         
  -3   0   1      15305.46      14511.84       244.57 o                         
  -2   0   1       6007.82       5085.65       113.68 o                         
  -1   0   1        232.44        164.67        35.95 o                         
   1   0   1        237.17        177.84        33.97 o                         
   2   0   1        588.23        488.23        62.00 o                         
   3   0   1       9048.36       7750.25       168.97 o                         
   4   0   1       2275.75       1867.47        88.95 o                         
   5   0   1        142.51        124.27        83.76 o                         
   6   0   1        360.70        447.56       116.71 o                         
   7   0   1       1501.18       1648.09       139.90 o                         
   8   0   1       2679.70       2848.85       279.85 o                         
   9   0   1         73.77       -147.03       147.03 o                         
  10   0   1        446.84        274.00       287.17 o                         
  11   0   1       3503.64       4248.30       416.76 o                         
  12   0   1       1044.92       1699.69       530.63 o                         
 -12   1   1        685.04        617.15       371.35 o                         
 -11   1   1       2957.83       3481.10       394.95 o                         
 -10   1   1       2059.84       2267.66       309.37 o                         
  -9   1   1       5853.83       6730.76       436.59 o                         
  -8   1   1       5535.08       5072.48       247.24 o                         
  -7   1   1      15304.50      15078.51       325.72 o                         
  -6   1   1       7363.71       7416.78       212.57 o                         
  -5   1   1      78291.36      77816.59       764.55 o                         
  -4   1   1      21446.33      22079.64       335.22 o                         
  -3   1   1     130517.10     125597.77       789.48 o                         
  -2   1   1       1304.20       1456.55        72.42 o                         
  -1   1   1     110265.86     113630.38       918.17 o                         
   1   1   1      38658.52      40609.45       514.24 o                         
   2   1   1      31121.34      31254.96       247.30 o                         
   3   1   1      99908.43     101592.45       784.30 o                         
   4   1   1      10895.23      10713.35       193.52 o                         
   5   1   1      20243.35      20209.29       354.05 o                         
   6   1   1      25273.45      24687.15       434.63 o                         
   7   1   1       7386.76       7246.42       235.95 o                         
   8   1   1      18467.04      18179.67       671.10 o                         
   9   1   1       3247.54       3307.21       226.04 o                         
  10   1   1       6712.76       7361.87       699.28 o                         
  11   1   1        590.65        929.01       203.70 o                         
  12   1   1       3654.54       3125.61       547.33 o                         
 -12   2   1       1378.79        415.47       562.07 o                         
 -11   2   1       1147.14       1037.54       354.93 o                         
 -10   2   1       1873.22       1787.17       331.05 o                         
  -9   2   1       2718.22       2664.53       294.07 o                         
  -8   2   1        989.06       1008.98       190.99 o                         
  -7   2   1       2917.59       3094.40       181.38 o                         
  -6   2   1       5068.57       4769.12       172.23 o                         
  -5   2   1       2357.94       2355.16       112.81 o                         
  -4   2   1       5929.84       5616.94       161.12 o                         
  -3   2   1       1391.79       1256.47        79.19 o                         
  -2   2   1       6997.01       6440.42       117.60 o                         
  -1   2   1       1341.47       1119.61        48.03 o                         
   0   2   1         46.95         64.11        26.84 o                         
   1   2   1        534.81        460.27        33.33 o                         
   2   2   1        491.61        423.52        35.04 o                         
   3   2   1       1226.10       1226.42        61.31 o                         
   4   2   1        618.97        592.83        56.61 o                         
   5   2   1       6540.38       6151.43       164.00 o                         
   6   2   1       5351.74       4989.97       215.36 o                         
   7   2   1       2901.00       2783.22       188.19 o                         
   8   2   1         45.50        139.90       164.90 o                         
   9   2   1       7039.46       7047.53       349.81 o                         
  10   2   1        902.64       1004.36       181.85 o                         
  11   2   1       2344.02       2626.16       469.10 o                         
  12   2   1       3333.42       5504.70       571.79 o                         
  13   2   1       1612.08       1009.38       618.05 o                         
 -12   3   1        173.60        561.95       651.15 o                         
 -11   3   1       2115.95       2099.32       373.99 o                         
 -10   3   1        791.55       1547.33       396.60 o                         
  -9   3   1       3420.65       3788.94       327.89 o                         
  -8   3   1       4827.01       5519.08       385.21 o                         
  -7   3   1       9408.19       9268.71       296.10 o                         
  -6   3   1      14837.37      13413.86       586.13 o                         
  -5   3   1      22019.68      21216.89       444.98 o                         
  -4   3   1      19452.55      17874.04       312.84 o                         
  -3   3   1      19855.50      19488.42       263.37 o                         
  -2   3   1      18797.76      18151.58       201.42 o                         
  -1   3   1       4532.79       4805.43        85.24 o                         
   0   3   1      44294.58      44534.88       281.28 o                         
   1   3   1       6315.22       6695.58        83.94 o                         
   2   3   1      36390.79      37037.10       230.94 o                         
   3   3   1        777.82        749.42        45.93 o                         
   4   3   1      30926.11      30041.21       283.87 o                         
   5   3   1      13025.50      12651.65       225.27 o                         
   6   3   1      31905.80      30655.89       391.10 o                         
   7   3   1      15218.76      15326.18       355.75 o                         
   8   3   1      18879.98      17683.23       401.23 o                         
   9   3   1       7855.26       8154.76       313.75 o                         
  10   3   1       5891.55       6393.39       332.16 o                         
  11   3   1       3381.38       2765.78       468.51 o                         
  12   3   1       1141.44       1384.77       319.40 o                         
  13   3   1       1910.37       3003.08       807.09 o                         
 -11   4   1       1586.04       2838.66       490.01 o                         
 -10   4   1       2682.61       3966.66       488.76 o                         
  -9   4   1        678.44        406.86       224.89 o                         
  -8   4   1        821.34        911.21       194.07 o                         
  -7   4   1       2484.55       2246.77       214.92 o                         
  -6   4   1        162.79        174.77        65.17 o                         
  -5   4   1       2037.20       1806.47       140.84 o                         
  -4   4   1       1907.11       1692.06        90.80 o                         
  -3   4   1       1844.09       1675.69        82.12 o                         
  -2   4   1        551.89        487.50        46.45 o                         
  -1   4   1         11.23         83.81        38.84 o                         
   0   4   1          2.85         82.71        42.36 o                         
   1   4   1          1.71         -1.50        34.52 o                         
   2   4   1          9.59         23.95        31.29 o                         
   3   4   1       2967.33       2970.85        69.63 o                         
   4   4   1         25.93         71.03        41.01 o                         
   5   4   1      11091.16      10453.03       198.34 o                         
   6   4   1        914.00        747.20        71.93 o                         
   7   4   1       4765.17       4140.33       150.42 o                         
   8   4   1       5581.81       5502.12       236.61 o                         
   9   4   1       1158.27        853.82       155.70 o                         
  10   4   1       4077.76       4445.44       245.45 o                         
  11   4   1         21.65        294.29       210.85 o                         
  12   4   1       3147.45       3684.75       393.10 o                         
  13   4   1        475.25        804.22      1483.44 o                         
 -11   5   1        128.86        146.76       475.00 o                         
 -10   5   1       4267.98       4848.80       743.20 o                         
  -9   5   1        139.63        -14.13       228.50 o                         
  -8   5   1       8037.45       8454.91       485.77 o                         
  -7   5   1        529.62        378.76       168.89 o                         
  -6   5   1      15323.72      14766.48       413.44 o                         
  -5   5   1       3741.80       3129.00       170.33 o                         
  -4   5   1      23850.88      21699.51       374.22 o                         
  -3   5   1       1918.42       1934.32        90.72 o                         
  -2   5   1       8542.63       7854.93       156.60 o                         
  -1   5   1       7604.10       7887.57       134.09 o                         
   0   5   1       8960.53       9005.54       137.47 o                         
   1   5   1       4776.57       4858.70        97.75 o                         
   2   5   1        177.51        202.34        35.13 o                         
   3   5   1      28272.12      29488.50       237.93 o                         
   4   5   1       1603.19       1642.20        59.26 o                         
   5   5   1      23337.73      24106.31       292.01 o                         
   6   5   1       1255.04       1250.06        82.29 o                         
   7   5   1      27349.65      26078.36       502.39 o                         
   8   5   1       1723.19       1619.47       124.23 o                         
   9   5   1      13166.79      13354.45       380.78 o                         
  10   5   1       1374.02       1342.56       188.65 o                         
  11   5   1       3808.65       3497.78       350.79 o                         
  12   5   1       1036.95        770.28       254.22 o                         
  13   5   1        930.06       2107.44       535.31 o                         
 -10   6   1        727.71       1084.82       494.41 o                         
  -9   6   1       5085.74       5921.48       512.75 o                         
  -8   6   1        696.54        709.32       249.61 o                         
  -7   6   1        352.90        255.89       170.85 o                         
  -6   6   1       7871.23       7521.67       451.73 o                         
  -5   6   1        382.82        272.31        95.53 o                         
  -4   6   1       1171.08        952.79       119.91 o                         
  -3   6   1       2664.48       2464.90       118.42 o                         
  -2   6   1       1776.25       1569.34        92.90 o                         
  -1   6   1          2.66          1.39        46.50 o                         
   0   6   1          6.65         21.64        53.82 o                         
   1   6   1          4.53         40.83        36.27 o                         
   2   6   1        993.52        984.67        57.64 o                         
   3   6   1         27.69         44.39        37.80 o                         
   4   6   1       2229.47       2095.11        68.09 o                         
   5   6   1       2656.19       2503.97        90.81 o                         
   6   6   1       6370.41       6016.00       154.74 o                         
   7   6   1        808.77        903.59        82.49 o                         
   8   6   1        512.17        463.71        99.34 o                         
   9   6   1       2903.37       2784.53       192.34 o                         
  10   6   1       1829.44       1803.06       192.11 o                         
  11   6   1        336.11        431.74       168.79 o                         
  12   6   1         24.95        285.92       239.45 o                         
  -9   7   1       3799.40       5250.87       550.12 o                         
  -8   7   1       1190.05       1072.87       255.09 o                         
  -7   7   1      10599.31      10346.23       645.55 o                         
  -6   7   1        710.35        412.17       171.86 o                         
  -5   7   1      22774.44      22736.70       855.64 o                         
  -4   7   1        495.65        200.79       101.31 o                         
  -3   7   1      44996.60      44301.81       658.63 o                         
  -2   7   1       1398.96       1364.61        93.29 o                         
  -1   7   1      37952.48      35691.50       623.88 o                         
   0   7   1      15878.90      15739.79       290.82 o                         
   1   7   1      62047.25      62013.43       551.33 o                         
   2   7   1      10228.20      10367.35       204.02 o                         
   3   7   1      23960.37      24468.62       259.29 o                         
   4   7   1      38339.64      38855.03       306.96 o                         
   5   7   1      19206.43      19065.00       236.31 o                         
   6   7   1      17286.12      16714.94       248.29 o                         
   7   7   1        421.37        428.08        59.67 o                         
   8   7   1      14796.84      14798.31       324.50 o                         
   9   7   1         63.87         87.19       103.52 o                         
  10   7   1       5871.06       5483.40       304.60 o                         
  11   7   1         18.22        337.73       167.60 o                         
  12   7   1       2680.18       2538.31       359.27 o                         
  -9   8   1         21.88        656.41       371.80 o                         
  -8   8   1       4808.38       4869.81       592.03 o                         
  -7   8   1         33.92         39.72       185.35 o                         
  -6   8   1       2122.27       2386.55       276.04 o                         
  -5   8   1        127.75        -14.46       171.06 o                         
  -4   8   1       3578.19       2907.08       240.26 o                         
  -3   8   1        369.89        343.17       119.19 o                         
  -2   8   1        543.00        425.73        94.07 o                         
  -1   8   1        367.71        281.56        70.56 o                         
   0   8   1        729.18        601.53       101.58 o                         
   1   8   1        452.78        409.75        72.70 o                         
   2   8   1        147.02        215.87        55.02 o                         
   3   8   1       4201.04       4123.69       126.85 o                         
   4   8   1        108.91        110.31        47.74 o                         
   5   8   1       4996.77       4865.47       135.94 o                         
   6   8   1       3342.64       3083.95       106.42 o                         
   7   8   1       7667.17       7461.08       237.38 o                         
   8   8   1        133.46        309.76       112.59 o                         
   9   8   1       1087.07       1110.31       146.15 o                         
  10   8   1       1276.82       1308.62       175.06 o                         
  11   8   1       2599.89       2964.77       451.00 o                         
  12   8   1        467.64         18.79       327.27 o                         
  -9   9   1       1063.01        594.55       594.13 o                         
  -8   9   1       2006.34       3105.03       421.74 o                         
  -7   9   1       1119.33        955.60       403.18 o                         
  -6   9   1       9423.04       9658.04       614.33 o                         
  -5   9   1       1083.57        861.98       221.32 o                         
  -4   9   1      23323.65      23294.02       629.76 o                         
  -3   9   1        731.26        680.00       170.48 o                         
  -2   9   1      44751.07      42772.46       848.67 o                         
  -1   9   1        282.55        532.38       116.28 o                         
   0   9   1      70734.23      70876.79       822.38 o                         
   1   9   1       1037.27        893.57        85.61 o                         
   2   9   1     106182.16     111182.52       992.05 o                         
   3   9   1        551.22        746.55        85.83 o                         
   4   9   1      41211.46      42887.87       449.69 o                         
   5   9   1       9628.46       9808.11       203.18 o                         
   6   9   1      12676.70      12346.14       271.00 o                         
   7   9   1       9971.20      10304.07       364.56 o                         
   8   9   1       2924.35       3225.73       225.83 o                         
   9   9   1       8696.27       9198.96       348.60 o                         
  10   9   1       1576.12       1115.12       165.72 o                         
  11   9   1       5191.69       5325.55       476.20 o                         
  12   9   1        199.09        562.39       297.78 o                         
  13   9   1       3125.29       3133.94       951.85 o                         
  -8  10   1        311.00        188.09       371.01 o                         
  -7  10   1       1528.45       1738.74       268.70 o                         
  -6  10   1       1053.00       1310.20       309.26 o                         
  -5  10   1       1383.50       1366.86       241.28 o                         
  -4  10   1       2372.90       2375.44       279.78 o                         
  -3  10   1       1600.61       1702.09       227.44 o                         
  -2  10   1        937.67       1051.31       182.34 o                         
  -1  10   1        900.27        686.90       119.94 o                         
   0  10   1        107.42        105.54       104.47 o                         
   1  10   1         24.86        -69.59        69.59 o                         
   2  10   1        506.02        605.34       113.73 o                         
   3  10   1        188.62        429.39       104.14 o                         
   4  10   1       2069.28       2208.36       113.07 o                         
   5  10   1        109.28        146.35        81.85 o                         
   6  10   1       2823.52       2730.15       147.38 o                         
   7  10   1        350.04        528.49       118.69 o                         
   8  10   1       5053.56       4777.07       269.18 o                         
   9  10   1        811.29        837.04       147.73 o                         
  10  10   1       5893.92       6502.26       512.32 o                         
  11  10   1         28.40        557.51       249.38 o                         
  12  10   1       3664.19       2997.70       505.03 o                         
  13  10   1        490.74        398.25       637.53 o                         
  -7  11   1       1196.22       1206.86       506.78 o                         
  -6  11   1       1970.55       2134.39       281.36 o                         
  -5  11   1       4578.19       4137.71       372.18 o                         
  -4  11   1       2164.41       2232.33       276.55 o                         
  -3  11   1      12007.73      11568.00       513.37 o                         
  -2  11   1       4339.27       3959.87       279.43 o                         
  -1  11   1      20915.46      20498.98       578.38 o                         
   0  11   1       4346.95       4401.16       276.56 o                         
   1  11   1      29123.32      28852.71       615.16 o                         
   2  11   1       4683.83       4897.73       248.35 o                         
   3  11   1      13119.81      14556.38       404.03 o                         
   4  11   1         47.81         99.95       110.80 o                         
   5  11   1       9594.18      10650.88       306.13 o                         
   6  11   1        684.04        839.78       134.28 o                         
   7  11   1       4656.93       4777.75       263.56 o                         
   8  11   1       3531.34       4132.68       271.31 o                         
   9  11   1       4303.98       4322.42       291.96 o                         
  10  11   1       5110.99       5100.93       462.35 o                         
  11  11   1       2032.24       2370.13       408.41 o                         
  12  11   1       4285.38       4456.55       607.05 o                         
  -6  12   1        466.33        559.63       291.85 o                         
  -5  12   1        140.53       -141.13       181.84 o                         
  -4  12   1       2102.72       2267.04       292.98 o                         
  -3  12   1        573.92        574.72       208.43 o                         
  -2  12   1         34.06        388.78       183.01 o                         
  -1  12   1       1001.00        896.12       168.63 o                         
   0  12   1         31.00         53.22       135.79 o                         
   1  12   1         94.86         54.68       125.18 o                         
   2  12   1        295.74        119.01       125.23 o                         
   3  12   1         11.49         74.57       125.36 o                         
   4  12   1         21.03          6.53       113.14 o                         
   5  12   1        182.73        367.18       105.26 o                         
   6  12   1        154.54        150.35       117.05 o                         
   7  12   1       1346.77       1330.40       163.94 o                         
   8  12   1       3633.21       3686.61       268.15 o                         
   9  12   1       1440.57       1458.71       259.83 o                         
  10  12   1       1381.59       1264.25       406.78 o                         
  11  12   1       4102.25       5275.84       503.90 o                         
  12  12   1        501.73        664.00       524.57 o                         
  -6  13   1        111.46         93.67       303.04 o                         
  -5  13   1       5728.90       6132.67       541.32 o                         
  -4  13   1        917.85       1208.15       248.72 o                         
  -3  13   1       7352.19       6923.94       489.60 o                         
  -2  13   1       5530.05       5443.16       383.60 o                         
  -1  13   1       9308.96       9521.68       435.64 o                         
   0  13   1       5644.56       5542.73       336.44 o                         
   1  13   1       2946.51       2984.01       242.51 o                         
   2  13   1       7045.44       7442.01       356.01 o                         
   3  13   1       4195.07       4339.62       262.70 o                         
   4  13   1       1235.19       1304.58       151.46 o                         
   5  13   1         34.47        136.91       146.09 o                         
   6  13   1       8096.71       8335.73       348.38 o                         
   7  13   1         60.60         71.46       130.72 o                         
   8  13   1       3865.63       4254.71       381.93 o                         
   9  13   1       1740.31       1918.89       325.14 o                         
  10  13   1       3814.35       3694.46       426.03 o                         
  11  13   1        951.76       1058.01       409.43 o                         
  -5  14   1        312.98        -13.10       363.50 o                         
  -4  14   1         97.00       -240.93       240.93 o                         
  -3  14   1       1836.06       1968.03       283.95 o                         
  -2  14   1          1.81        193.97       239.21 o                         
  -1  14   1         38.12        304.37       205.59 o                         
   0  14   1       1469.81       1513.63       242.37 o                         
   1  14   1         76.49        -85.07       162.67 o                         
   2  14   1          0.19       -140.77       151.04 o                         
   3  14   1        505.82        555.21       188.76 o                         
   4  14   1         18.90        142.49       166.24 o                         
   5  14   1        604.16        643.52       183.12 o                         
   6  14   1        464.26        492.90       173.86 o                         
   7  14   1       1121.93       1283.53       192.24 o                         
   8  14   1       2569.61       2457.80       313.26 o                         
   9  14   1       3025.43       2871.20       383.18 o                         
  10  14   1        971.88       1972.16       540.69 o                         
  -3  15   1        146.46        404.14       295.21 o                         
  -2  15   1       9501.96       9115.51       645.82 o                         
  -1  15   1       1787.83       1940.02       302.42 o                         
   0  15   1      10353.61       9742.99       568.66 o                         
   1  15   1       2479.65       2399.54       272.50 o                         
   2  15   1       8031.93       8048.05       454.96 o                         
   3  15   1       7932.91       8075.96       454.54 o                         
   4  15   1      15386.02      15305.04       689.00 o                         
   5  15   1       6504.56       6438.99       422.81 o                         
   6  15   1       4642.87       4780.99       353.17 o                         
   7  15   1      12041.89      13497.24       678.93 o                         
   8  15   1       1934.94       1986.56       444.33 o                         
   9  15   1       4047.54       4114.62      1064.85 o                         
  -1  16   1        481.06        654.50       905.20 o                         
   0  16   1        181.09        389.42       195.89 o                         
   1  16   1         80.27        183.08       221.72 o                         
   2  16   1        243.55        348.19       188.22 o                         
   3  16   1         20.75        167.93       310.35 o                         
   4  16   1       1342.01        989.88       409.29 o                         
   5  16   1          4.38        349.61       198.44 o                         
   6  16   1       3561.88       3388.96       348.33 o                         
   7  16   1        280.24         37.23       217.86 o                         
   8  16   1       3221.21       5108.82       857.99 o                         
   0  17   1        434.80        362.16       361.22 o                         
   1  17   1      11029.80       8273.31       755.07 o                         
   2  17   1        883.81        450.86       363.17 o                         
   3  17   1      16817.62      15034.44      1041.08 o                         
   4  17   1       2511.53       2691.75       361.31 o                         
   5  17   1      14956.88      14238.44       721.48 o                         
   6  17   1       5037.52       5292.91       670.22 o                         
   7  17   1      10387.19      10629.34      1658.72 o                         
   8  17   1       2491.35       2284.58       823.88 o                         
   1  18   1        330.19        443.48       467.38 o                         
   3  18   1        570.75        788.74       648.33 o                         
   4  18   1        122.84       -105.12       656.91 o                         
   5  18   1        721.43       1129.43       630.48 o                         
  -4 -17   2        120.02        415.61       678.50 o                         
  -3 -17   2          0.30       -462.02       462.02 o                         
  -2 -17   2         17.05        116.34       560.69 o                         
  -1 -17   2        327.99         61.74       572.38 o                         
  -7 -16   2       2859.90       2333.41       846.33 o                         
  -6 -16   2         19.56        -65.79       301.43 o                         
  -5 -16   2       2708.92       2993.56       450.59 o                         
  -4 -16   2         97.05        234.32       262.75 o                         
  -3 -16   2        496.11        512.88       257.83 o                         
  -2 -16   2        849.96        398.03       233.69 o                         
  -1 -16   2        709.02        104.39       332.21 o                         
   0 -16   2       3506.23       3115.67       663.69 o                         
   1 -16   2       1274.91        397.33       407.92 o                         
   2 -16   2       4760.21       4820.90      1054.99 o                         
  -7 -15   2       1658.03       1864.40       250.54 o                         
  -6 -15   2        368.75        148.59       201.06 o                         
  -5 -15   2       1330.42       1417.62       260.01 o                         
  -4 -15   2        548.96        129.80       295.87 o                         
  -3 -15   2         27.09       -184.42       184.42 o                         
  -2 -15   2        111.40        429.53       178.05 o                         
  -1 -15   2        353.65        339.20       165.94 o                         
   0 -15   2          1.59        106.42       157.26 o                         
   1 -15   2         51.60        141.85       205.47 o                         
   2 -15   2        127.72         84.98       233.75 o                         
   3 -15   2          5.10       -120.73       398.22 o                         
  -8 -14   2      12190.43      12894.07       643.28 o                         
  -7 -14   2       3520.06       3682.11       301.37 o                         
  -6 -14   2       6374.08       6620.33       393.61 o                         
  -5 -14   2         13.70         83.12       216.91 o                         
  -4 -14   2      10529.74      10485.19       472.79 o                         
  -3 -14   2         17.28        404.91       235.68 o                         
  -2 -14   2       9485.55       9333.17       449.11 o                         
  -1 -14   2       2204.79       2499.61       237.42 o                         
   0 -14   2      11315.84      10800.10       503.02 o                         
   1 -14   2       4876.06       4948.96       336.66 o                         
   2 -14   2       5347.51       5484.60       420.15 o                         
   3 -14   2       5242.22       5299.20       449.43 o                         
   4 -14   2       1476.44       1159.03       387.32 o                         
 -10 -13   2          0.78        119.71       466.36 o                         
  -9 -13   2       3626.01       3679.54       337.57 o                         
  -8 -13   2        132.82        189.60       181.64 o                         
  -7 -13   2       3564.62       3689.52       299.00 o                         
  -6 -13   2        255.63        619.87       175.78 o                         
  -5 -13   2       1564.98       1755.74       179.96 o                         
  -4 -13   2       1673.34       1985.74       218.73 o                         
  -3 -13   2       1525.26       1917.97       210.41 o                         
  -2 -13   2        381.38        473.18       161.73 o                         
  -1 -13   2          6.47        126.17       146.97 o                         
   0 -13   2        301.26        395.75       154.92 o                         
   1 -13   2        573.35       1245.37       201.12 o                         
   2 -13   2       1784.72       1828.61       246.86 o                         
   3 -13   2          0.72         75.28       222.08 o                         
   4 -13   2        105.98        424.67       193.89 o                         
   5 -13   2       1079.49        660.06       329.60 o                         
 -11 -12   2        994.60       1919.86       827.29 o                         
 -10 -12   2       1804.95       1588.92       224.82 o                         
  -9 -12   2       2910.34       3292.34       290.78 o                         
  -8 -12   2       1360.94        939.54       180.28 o                         
  -7 -12   2      10587.16      11350.54       479.22 o                         
  -6 -12   2       6509.97       6883.76       371.84 o                         
  -5 -12   2      11612.75      12896.25       401.72 o                         
  -4 -12   2       3017.36       3428.27       216.15 o                         
  -3 -12   2      36472.07      37200.73       723.05 o                         
  -2 -12   2       1309.71       1553.59       196.48 o                         
  -1 -12   2      36597.39      36535.00       767.62 o                         
   0 -12   2       1132.57       1306.99       182.96 o                         
   1 -12   2      23703.78      23387.30       597.15 o                         
   2 -12   2       2931.89       2749.53       253.94 o                         
   3 -12   2       9966.57      10117.84       502.84 o                         
   4 -12   2       2835.33       2507.34       303.80 o                         
   5 -12   2       4631.83       5038.71       414.65 o                         
   6 -12   2       3922.19       3048.48       670.56 o                         
 -12 -11   2       1538.23       1238.58       710.31 o                         
 -11 -11   2       1434.04       1043.53       330.95 o                         
 -10 -11   2       1301.02       1353.37       214.33 o                         
  -9 -11   2        421.71        346.77       171.45 o                         
  -8 -11   2       1689.16       1812.84       225.03 o                         
  -7 -11   2        138.36        203.75       141.28 o                         
  -6 -11   2       2266.81       2396.30       178.37 o                         
  -5 -11   2          9.72        -87.13       113.24 o                         
  -4 -11   2       2280.98       2273.53       154.97 o                         
  -3 -11   2        204.21        518.59       123.95 o                         
  -2 -11   2       1580.83       1529.74       176.93 o                         
  -1 -11   2          4.00         86.82       140.76 o                         
   0 -11   2         94.73        168.65       137.11 o                         
   1 -11   2          0.23        180.04       135.50 o                         
   2 -11   2        222.34         63.38       140.23 o                         
   3 -11   2        698.18        953.65       202.22 o                         
   4 -11   2       1031.76       1115.30       229.03 o                         
   5 -11   2        362.77        430.56       190.81 o                         
   6 -11   2        209.57        281.87       198.65 o                         
 -12 -10   2          0.25         31.73       408.14 o                         
 -11 -10   2       1720.23       1529.64       226.91 o                         
 -10 -10   2        758.18        738.82       187.09 o                         
  -9 -10   2       2142.73       1978.94       246.38 o                         
  -8 -10   2       2158.48       2260.95       214.65 o                         
  -7 -10   2       6749.07       7152.64       334.08 o                         
  -6 -10   2       3516.90       3369.85       201.99 o                         
  -5 -10   2      16001.08      16048.34       358.85 o                         
  -4 -10   2      14609.08      15395.81       359.48 o                         
  -3 -10   2      17799.83      18971.50       385.36 o                         
  -2 -10   2      17388.72      17213.18       412.62 o                         
  -1 -10   2       2538.36       2509.27       153.75 o                         
   0 -10   2      10811.48      10756.29       386.03 o                         
   1 -10   2         63.84         99.51       133.12 o                         
   2 -10   2       8245.07       8194.40       328.40 o                         
   3 -10   2        321.60        237.15       133.54 o                         
   4 -10   2       9951.37      10115.74       514.75 o                         
   5 -10   2       1166.51       1539.48       262.23 o                         
   6 -10   2       8424.00       8950.02       523.22 o                         
   7 -10   2       2345.19       2364.59       377.23 o                         
 -12  -9   2       4424.39       5073.38       635.87 o                         
 -11  -9   2        655.05        601.68       179.13 o                         
 -10  -9   2       1793.68       1801.76       223.87 o                         
  -9  -9   2       4002.53       4253.50       310.11 o                         
  -8  -9   2       2166.19       2411.44       289.88 o                         
  -7  -9   2       2950.36       3322.71       233.59 o                         
  -6  -9   2        181.95        120.64       110.81 o                         
  -5  -9   2       2069.08       1832.17       143.85 o                         
  -4  -9   2         51.37         96.05        60.30 o                         
  -3  -9   2       1779.47       1757.70       110.02 o                         
  -2  -9   2        405.43        351.36        81.56 o                         
  -1  -9   2         18.50          6.94        88.24 o                         
   0  -9   2         12.98         32.70        68.40 o                         
   1  -9   2         23.43        -10.44        51.27 o                         
   2  -9   2         32.01       -118.13       118.13 o                         
   3  -9   2       2982.33       3075.56       220.02 o                         
   4  -9   2        714.24       1116.99       180.95 o                         
   5  -9   2       3000.81       2925.57       272.59 o                         
   6  -9   2         41.78        294.58       179.71 o                         
   7  -9   2       2276.53       2947.01       397.46 o                         
   8  -9   2        153.47        154.75       615.85 o                         
 -13  -8   2        429.47        137.87       480.94 o                         
 -12  -8   2       1862.21       1844.91       315.20 o                         
 -11  -8   2         12.64       -161.97       178.37 o                         
 -10  -8   2       8219.72       7891.28       420.03 o                         
  -9  -8   2          8.66        -27.34       144.91 o                         
  -8  -8   2      16099.17      15860.30       531.04 o                         
  -7  -8   2       1262.79       1074.91       152.74 o                         
  -6  -8   2      55349.55      56518.63       717.80 o                         
  -5  -8   2         64.70        109.08        69.26 o                         
  -4  -8   2      30077.42      30326.94       372.09 o                         
  -3  -8   2       5495.92       5376.91       161.54 o                         
  -2  -8   2      20147.40      20978.05       309.77 o                         
  -1  -8   2       1588.03       1563.56       110.71 o                         
   0  -8   2       3241.04       3253.34       151.01 o                         
   1  -8   2       2617.31       2280.90       130.10 o                         
   2  -8   2       1476.99       1405.55       125.32 o                         
   3  -8   2       5874.57       5753.28       242.05 o                         
   4  -8   2         50.32        120.27       116.85 o                         
   5  -8   2      12069.94      12696.06       493.11 o                         
   6  -8   2        246.50        201.48       164.76 o                         
   7  -8   2       9019.71      10571.03       673.59 o                         
   8  -8   2         30.89        217.54       243.58 o                         
   9  -8   2       2381.30       1577.90       721.15 o                         
 -12  -7   2         41.42        270.67       190.27 o                         
 -11  -7   2      11263.76      11407.06       618.09 o                         
 -10  -7   2         43.26       -160.47       160.47 o                         
  -9  -7   2       7436.80       7802.99       355.02 o                         
  -8  -7   2       3713.34       4093.50       253.01 o                         
  -7  -7   2       7621.30       8166.90       330.83 o                         
  -6  -7   2       5797.79       5243.69       205.66 o                         
  -5  -7   2       1125.39       1172.69        96.73 o                         
  -4  -7   2       4574.35       4378.35       147.44 o                         
  -3  -7   2         27.13        -24.61        47.85 o                         
  -2  -7   2       2455.88       2528.43       112.66 o                         
  -1  -7   2       1228.05       1117.09        94.13 o                         
   0  -7   2        216.15        286.91        72.00 o                         
   1  -7   2         75.02        -21.35        53.98 o                         
   2  -7   2          5.62         88.84        83.11 o                         
   3  -7   2        385.78        436.70        94.61 o                         
   4  -7   2       5002.87       4850.97       243.21 o                         
   5  -7   2        568.57        435.07       151.70 o                         
   6  -7   2        613.52        397.80       162.70 o                         
   7  -7   2       1065.90        721.49       208.08 o                         
   8  -7   2       1047.89       1155.15       283.01 o                         
   9  -7   2        639.54        696.88       349.20 o                         
  10  -7   2         95.88       -654.25       654.25 o                         
 -12  -6   2        500.00        234.69       194.80 o                         
 -11  -6   2       3123.35       2712.44       308.80 o                         
 -10  -6   2        804.61        613.54       178.10 o                         
  -9  -6   2      17426.79      17154.00       517.82 o                         
  -8  -6   2       4164.58       4674.65       263.66 o                         
  -7  -6   2      31595.44      32750.26       575.69 o                         
  -6  -6   2        345.17        483.05        96.40 o                         
  -5  -6   2      65479.84      65262.64       610.12 o                         
  -4  -6   2       1866.81       2113.73       103.90 o                         
  -3  -6   2      39917.75      41242.59       367.50 o                         
  -2  -6   2       1173.81       1294.85        84.69 o                         
  -1  -6   2      74422.72      81408.26       641.15 o                         
   0  -6   2        895.32        860.02       124.14 o                         
   1  -6   2      40176.24      40874.88       550.19 o                         
   2  -6   2      18466.29      18480.08       324.82 o                         
   3  -6   2      26177.62      25611.79       384.79 o                         
   4  -6   2      22292.02      21322.07       462.36 o                         
   5  -6   2       8383.96       8591.00       362.77 o                         
   6  -6   2      12433.14      12790.39       504.94 o                         
   7  -6   2       1742.19       1793.78       271.42 o                         
   8  -6   2       8362.13       8787.13       594.76 o                         
   9  -6   2       1356.94       2000.66       354.17 o                         
  10  -6   2       2653.28       2568.60       506.23 o                         
 -13  -5   2       1116.00        890.76       375.18 o                         
 -12  -5   2       3335.42       3488.22       379.78 o                         
 -11  -5   2        614.61        485.54       201.36 o                         
 -10  -5   2       9119.53       9233.67       561.89 o                         
  -9  -5   2        883.19        906.73       158.80 o                         
  -8  -5   2       7983.70       8131.73       342.53 o                         
  -7  -5   2        162.64        132.54        78.14 o                         
  -6  -5   2       8051.77       7837.91       235.54 o                         
  -5  -5   2        761.71        566.99        81.32 o                         
  -4  -5   2       3375.86       3516.78       119.32 o                         
  -3  -5   2       2174.68       2219.56        82.33 o                         
  -2  -5   2       1306.56       1252.14        69.85 o                         
  -1  -5   2       1957.03       1974.98        82.04 o                         
   0  -5   2       1264.43       1206.96        85.19 o                         
   1  -5   2        399.20        349.01        56.36 o                         
   2  -5   2       1561.29       1512.57       100.70 o                         
   3  -5   2        516.73        375.72        65.72 o                         
   4  -5   2        386.25        273.83       109.43 o                         
   5  -5   2       7601.71       7842.41       367.93 o                         
   6  -5   2        560.24        638.83       155.86 o                         
   7  -5   2       3049.17       3107.10       268.89 o                         
   8  -5   2       2704.21       2940.80       361.27 o                         
   9  -5   2       2088.72       1624.76       334.95 o                         
  10  -5   2        911.99        287.04       231.11 o                         
 -13  -4   2        953.83       1032.93       414.53 o                         
 -12  -4   2         37.88       -106.48       243.66 o                         
 -11  -4   2       1813.98       1734.15       230.34 o                         
 -10  -4   2        871.02        628.43       166.87 o                         
  -9  -4   2       3889.74       4076.74       300.69 o                         
  -8  -4   2       4002.44       3527.88       188.55 o                         
  -7  -4   2       4459.70       4233.41       165.99 o                         
  -6  -4   2       7105.37       6336.01       184.88 o                         
  -5  -4   2        574.09        524.59        82.27 o                         
  -4  -4   2      25209.79      25187.26       317.27 o                         
  -3  -4   2       1206.32       1226.90        69.09 o                         
  -2  -4   2      86011.40      92981.25       503.45 o                         
  -1  -4   2       4194.31       4576.60        92.70 o                         
   0  -4   2     135311.41     147329.70       733.50 o                         
   1  -4   2        315.04        387.32        47.57 o                         
   2  -4   2      95842.02      99738.62       805.32 o                         
   3  -4   2      12740.04      12930.71       267.98 o                         
   4  -4   2      59420.72      60765.81       877.44 o                         
   5  -4   2      10447.48       8992.18       446.03 o                         
   6  -4   2      24610.64      24677.97       638.44 o                         
   7  -4   2       6587.89       6232.21       366.24 o                         
   8  -4   2       5906.36       7108.74       468.90 o                         
   9  -4   2       6790.93       7244.48       538.53 o                         
  10  -4   2       1277.35       1401.29       277.78 o                         
  11  -4   2       2814.27       3124.83       724.05 o                         
 -13  -3   2       1469.88       1243.81       479.70 o                         
 -12  -3   2        595.70        704.58       234.11 o                         
 -11  -3   2       4881.92       5994.25       414.61 o                         
 -10  -3   2        620.00        606.57       161.92 o                         
  -9  -3   2       5492.88       5537.42       328.19 o                         
  -8  -3   2         20.38        276.96       115.09 o                         
  -7  -3   2       6728.31       6499.52       233.27 o                         
  -6  -3   2       1038.04        879.51        93.45 o                         
  -5  -3   2       1881.79       1686.66        84.44 o                         
  -4  -3   2        612.32        517.34        50.69 o                         
  -3  -3   2       1901.56       1730.62        61.93 o                         
  -2  -3   2         30.49         60.32        33.91 o                         
  -1  -3   2       2455.82       2465.96        67.76 o                         
   0  -3   2         59.66        100.05        41.81 o                         
   1  -3   2         74.03         77.35        37.74 o                         
   2  -3   2         23.70         54.55        49.85 o                         
   3  -3   2        273.94        227.47        43.06 o                         
   4  -3   2       5240.37       4733.55       277.28 o                         
   5  -3   2        615.52        563.69        96.04 o                         
   6  -3   2       7324.32       6666.19       338.24 o                         
   7  -3   2        566.59        613.57       221.19 o                         
   8  -3   2       4915.65       4926.58       350.55 o                         
   9  -3   2        405.73        936.59       259.73 o                         
  10  -3   2       2506.41       3317.36       392.08 o                         
  11  -3   2         18.13        250.64       259.44 o                         
  12  -3   2       1578.60       1175.78       599.67 o                         
 -13  -2   2        525.25        142.37       475.47 o                         
 -12  -2   2       1743.48       2411.80       299.03 o                         
 -11  -2   2        612.02         71.72       256.97 o                         
 -10  -2   2       3401.64       3106.95       308.03 o                         
  -9  -2   2        164.29        286.61       223.22 o                         
  -8  -2   2       4597.48       5022.07       319.95 o                         
  -7  -2   2        132.65         37.70       117.98 o                         
  -6  -2   2       2489.39       2354.26       154.23 o                         
  -5  -2   2      11490.87      11398.26       247.80 o                         
  -4  -2   2      21652.30      22281.39       254.74 o                         
  -3  -2   2      21142.40      21420.59       208.57 o                         
  -2  -2   2      14738.29      15327.56       170.89 o                         
  -1  -2   2     102142.96     107065.28       481.97 o                         
   0  -2   2      14005.51      15006.60       150.56 o                         
   1  -2   2      68681.70      72094.05       394.40 o                         
   2  -2   2       2078.70       2186.56        66.51 o                         
   3  -2   2      31116.53      30171.26       358.99 o                         
   4  -2   2        638.06        487.62       103.78 o                         
   5  -2   2      11836.26      10887.83       376.25 o                         
   6  -2   2       1126.76        989.05       144.26 o                         
   7  -2   2       8203.31       7739.14       361.88 o                         
   8  -2   2       4578.67       4794.94       377.65 o                         
   9  -2   2       3974.59       4342.06       392.58 o                         
  10  -2   2       3651.91       4405.21       414.98 o                         
  11  -2   2        810.63        457.21       266.04 o                         
  12  -2   2       2294.84       2484.08       821.23 o                         
 -12  -1   2        890.41        396.59       399.82 o                         
 -11  -1   2       1128.00       1353.91       273.91 o                         
 -10  -1   2       9228.76      10751.16       626.87 o                         
  -9  -1   2       6158.19       6565.66       357.99 o                         
  -8  -1   2       4532.39       4534.74       298.50 o                         
  -7  -1   2       1131.76       1229.69       147.19 o                         
  -6  -1   2       7878.09       7302.83       282.70 o                         
  -5  -1   2       1993.18       1925.89       114.70 o                         
  -4  -1   2       3052.21       2707.77       132.22 o                         
  -3  -1   2         17.38         57.65        45.42 o                         
  -2  -1   2       2846.47       2735.45        66.12 o                         
  -1  -1   2        106.02        169.18        29.11 o                         
   0  -1   2       2257.91       2292.32        51.08 o                         
   1  -1   2       1508.97       1392.00        52.89 o                         
   2  -1   2       1159.82       1051.07        53.54 o                         
   3  -1   2       1866.48       1922.87        76.46 o                         
   4  -1   2         24.75         80.05        49.26 o                         
   5  -1   2       9582.51       8425.35       378.12 o                         
   6  -1   2       5482.32       4864.17       441.11 o                         
   7  -1   2        602.14        593.80       105.55 o                         
   8  -1   2       1998.60       2236.80       255.56 o                         
   9  -1   2       2484.34       2884.47       262.17 o                         
  10  -1   2       4279.10       4690.16       412.48 o                         
  11  -1   2        918.12       1112.80       300.41 o                         
  12  -1   2        602.42        696.61       639.24 o                         
 -12   0   2        847.93       1378.36       576.42 o                         
 -11   0   2       2009.73       2347.58       485.18 o                         
 -10   0   2        630.35        387.58       183.74 o                         
  -9   0   2       6542.65       6984.70       396.86 o                         
  -8   0   2         40.99         25.54       143.16 o                         
  -7   0   2      21392.99      21640.70       504.17 o                         
  -6   0   2        670.95        628.88       114.71 o                         
  -5   0   2      33613.57      32275.77       559.63 o                         
  -4   0   2      34117.15      34239.82       527.37 o                         
  -3   0   2     143470.69     144178.28       887.89 o                         
  -2   0   2      49624.04      47773.10       412.21 o                         
  -1   0   2     131426.11     135756.81       812.77 o                         
   0   0   2      84297.80      89105.68       412.31 o                         
   1   0   2      80139.57      86023.21       505.35 o                         
   2   0   2      10003.13      10060.56       136.03 o                         
   3   0   2       2720.30       2875.49        86.76 o                         
   4   0   2      12893.13      11788.51       236.02 o                         
   5   0   2       3043.34       2749.14       148.52 o                         
   6   0   2       4970.34       4858.23       252.18 o                         
   7   0   2          3.01        233.29       209.89 o                         
   8   0   2       3885.50       3936.36       268.98 o                         
   9   0   2       2159.66       2404.98       279.39 o                         
  10   0   2       5648.38       6385.21       424.23 o                         
  11   0   2        426.94        392.82       265.99 o                         
  12   0   2       1620.06       1946.60       323.46 o                         
 -12   1   2       3560.14       3132.76       619.65 o                         
 -11   1   2          5.63       -257.60       259.40 o                         
 -10   1   2       5862.98       7044.29       489.91 o                         
  -9   1   2       1211.83       1455.95       262.79 o                         
  -8   1   2      16625.67      18116.54       535.57 o                         
  -7   1   2        457.48        406.35        89.52 o                         
  -6   1   2       8259.72       7395.44       239.46 o                         
  -5   1   2       6478.20       5594.98       191.07 o                         
  -4   1   2       6030.16       5186.03       157.07 o                         
  -3   1   2       4805.95       4260.98       118.85 o                         
  -2   1   2        105.43        114.56        50.89 o                         
  -1   1   2       3627.41       3302.68        85.48 o                         
   0   1   2         28.73         24.88        33.34 o                         
   1   1   2        465.31        381.19        40.19 o                         
   2   1   2       2639.63       2431.18        76.65 o                         
   3   1   2       6628.53       6100.82       124.05 o                         
   4   1   2        202.83        294.76        58.60 o                         
   5   1   2        985.05        896.77       111.75 o                         
   6   1   2       5926.00       5591.15       249.47 o                         
   7   1   2       8328.47       7535.52       622.27 o                         
   8   1   2       1284.64       1434.65       280.00 o                         
   9   1   2       2121.52       2649.38       240.21 o                         
  10   1   2       3544.51       4431.96       353.36 o                         
  11   1   2       1860.01       2079.11       270.68 o                         
  12   1   2       1119.07       1620.49       414.98 o                         
 -12   2   2        647.18       1151.15       518.21 o                         
 -11   2   2       1466.34       1692.85       310.24 o                         
 -10   2   2       3249.34       3332.35       410.04 o                         
  -9   2   2       1031.66       1937.95       318.29 o                         
  -8   2   2      10194.84      10604.51       411.36 o                         
  -7   2   2        384.57        544.12        98.32 o                         
  -6   2   2      30794.20      29124.44       714.92 o                         
  -5   2   2        120.98        174.35        43.50 o                         
  -4   2   2      71748.25      69994.12       785.72 o                         
  -3   2   2       6644.13       6581.67       168.77 o                         
  -2   2   2     186147.98     187461.38      1243.99 o                         
  -1   2   2      12174.35      11445.50       161.27 o                         
   0   2   2     132814.05     133706.28       772.19 o                         
   1   2   2      31065.38      31276.09       275.20 o                         
   2   2   2      67033.98      67774.38       443.53 o                         
   3   2   2      20946.35      20076.98       207.65 o                         
   4   2   2      33560.59      33737.86       372.76 o                         
   5   2   2      32642.65      31493.52       425.52 o                         
   6   2   2      20089.45      19589.13       443.92 o                         
   7   2   2      25731.96      25080.09       665.94 o                         
   8   2   2       4210.92       4406.13       353.27 o                         
   9   2   2      13961.29      13387.76       482.93 o                         
  10   2   2        264.12        433.92       144.32 o                         
  11   2   2       7101.42       7233.71       465.67 o                         
  12   2   2        296.10        717.91       308.30 o                         
 -11   3   2       2570.26       3884.56       488.65 o                         
 -10   3   2        246.72        492.81       210.27 o                         
  -9   3   2       5540.12       5968.96       437.05 o                         
  -8   3   2         84.41        114.63       176.77 o                         
  -7   3   2       7701.05       8126.03       368.46 o                         
  -6   3   2        198.56        128.71       108.01 o                         
  -5   3   2       7523.20       7105.96       250.84 o                         
  -4   3   2        661.23        574.70        86.44 o                         
  -3   3   2       2983.43       2623.00       112.29 o                         
  -2   3   2        360.36        317.93        43.78 o                         
  -1   3   2        688.02        582.60        54.00 o                         
   0   3   2         29.97         85.41        41.76 o                         
   1   3   2         34.04         66.42        45.29 o                         
   2   3   2          7.21         48.86        48.10 o                         
   3   3   2        818.69        850.75        53.70 o                         
   4   3   2       2122.39       2065.45        78.84 o                         
   5   3   2        717.73        618.39        63.51 o                         
   6   3   2       9088.17       8044.45       266.20 o                         
   7   3   2        508.46        491.37        91.82 o                         
   8   3   2      13369.77      13514.87       501.78 o                         
   9   3   2       2156.03       2195.89       200.26 o                         
  10   3   2       4907.30       4669.30       282.65 o                         
  11   3   2       3674.46       4336.96       371.68 o                         
  12   3   2       2128.17       2539.20       430.59 o                         
  13   3   2       1879.25       2206.81       752.94 o                         
 -11   4   2        293.35        465.47       277.67 o                         
 -10   4   2       3120.67       3001.81       372.84 o                         
  -9   4   2       1367.76       1479.99       245.85 o                         
  -8   4   2       5399.69       5956.05       336.24 o                         
  -7   4   2       2086.93       2230.77       342.94 o                         
  -6   4   2       6257.79       5489.46       265.79 o                         
  -5   4   2       7952.11       7855.18       263.05 o                         
  -4   4   2       3344.84       3401.09       154.74 o                         
  -3   4   2      31518.25      31838.04       367.25 o                         
  -2   4   2       4160.65       4443.87       123.59 o                         
  -1   4   2      15085.04      15109.24       194.30 o                         
   0   4   2       3425.96       3779.86        86.29 o                         
   1   4   2      25075.97      25150.98       220.78 o                         
   2   4   2       9722.62       9824.14       112.98 o                         
   3   4   2      79014.22      80753.93       494.00 o                         
   4   4   2       9543.65       9385.89       155.61 o                         
   5   4   2      81206.01      79205.60       902.49 o                         
   6   4   2      14185.90      13442.16       310.03 o                         
   7   4   2      29027.98      27213.08       566.44 o                         
   8   4   2      17463.68      16640.25       392.24 o                         
   9   4   2       9194.01       9055.58       369.04 o                         
  10   4   2      10139.59      10461.39       473.36 o                         
  11   4   2       2503.80       2661.80       446.73 o                         
  12   4   2       3417.69       3476.66       346.50 o                         
  13   4   2        303.06        -88.85       518.99 o                         
 -11   5   2        781.57       1233.54       572.06 o                         
 -10   5   2       1427.00       1833.86       517.96 o                         
  -9   5   2        139.96        337.01       281.10 o                         
  -8   5   2       7874.48       8923.79       465.07 o                         
  -7   5   2         20.26        339.75       141.49 o                         
  -6   5   2       3085.26       3184.92       190.84 o                         
  -5   5   2       3531.24       3508.21       209.95 o                         
  -4   5   2       4446.90       4227.04       159.61 o                         
  -3   5   2        281.72        322.79        70.92 o                         
  -2   5   2        397.56        425.09        55.75 o                         
  -1   5   2         12.72         77.44        40.38 o                         
   0   5   2        326.95        269.32        46.11 o                         
   1   5   2         24.01         71.82        34.15 o                         
   2   5   2        168.30        181.08        36.41 o                         
   3   5   2        156.31        166.90        37.96 o                         
   4   5   2       2682.36       2811.30        92.78 o                         
   5   5   2        719.10        668.15        67.58 o                         
   6   5   2        381.04        277.03        48.79 o                         
   7   5   2       9478.49       8997.32       245.42 o                         
   8   5   2        326.50        139.88       110.85 o                         
   9   5   2       6039.73       5853.66       270.75 o                         
  10   5   2        612.91        467.18       121.13 o                         
  11   5   2       8628.53       8902.94       479.30 o                         
  12   5   2         15.81        523.31       276.63 o                         
  13   5   2       3484.05       3899.16       585.88 o                         
 -10   6   2        103.59         15.84       302.59 o                         
  -9   6   2       4284.94       3912.78       415.60 o                         
  -8   6   2         89.98        259.58       185.26 o                         
  -7   6   2       9730.77      10155.24       439.79 o                         
  -6   6   2        404.78        576.09       132.38 o                         
  -5   6   2      15134.27      15346.47       379.72 o                         
  -4   6   2        876.88        880.73       109.62 o                         
  -3   6   2       2974.90       2900.25       125.20 o                         
  -2   6   2      11570.57      11403.84       202.96 o                         
  -1   6   2       6941.91       7275.50       148.72 o                         
   0   6   2      13734.58      14093.78       237.23 o                         
   1   6   2        599.79        639.22        47.87 o                         
   2   6   2      80412.40      82162.22       517.00 o                         
   3   6   2       3685.73       3649.74        91.73 o                         
   4   6   2      50064.73      51507.06       405.06 o                         
   5   6   2        829.62        980.45        70.21 o                         
   6   6   2      36178.63      35401.06       567.05 o                         
   7   6   2         39.97         21.89        59.66 o                         
   8   6   2       8974.62       8978.97       248.95 o                         
   9   6   2        405.22        458.45       109.26 o                         
  10   6   2       2834.63       2960.53       250.02 o                         
  11   6   2       2227.49       2216.70       261.97 o                         
  12   6   2       1399.09       1039.80       296.45 o                         
  13   6   2       1413.37       1315.79       439.87 o                         
  -9   7   2        996.28       1410.79       288.46 o                         
  -8   7   2        181.32        278.53       224.61 o                         
  -7   7   2       7622.65       8865.42       495.83 o                         
  -6   7   2        464.63        422.38       161.28 o                         
  -5   7   2       4326.83       4509.14       261.28 o                         
  -4   7   2        448.59        380.72       112.11 o                         
  -3   7   2       7244.67       6641.85       226.84 o                         
  -2   7   2        597.95        545.14        64.40 o                         
  -1   7   2        412.94        420.35        66.91 o                         
   0   7   2          6.75         60.59        70.03 o                         
   1   7   2          4.53          7.80        62.05 o                         
   2   7   2        104.78         97.53        50.98 o                         
   3   7   2         52.49         88.40        45.60 o                         
   4   7   2       1277.15       1216.02        70.24 o                         
   5   7   2       1738.43       1605.96        80.92 o                         
   6   7   2        921.75        846.64        75.63 o                         
   7   7   2        912.47        792.83        88.45 o                         
   8   7   2       8384.35       8386.08       267.24 o                         
   9   7   2        439.08        588.66       126.32 o                         
  10   7   2       2595.78       2392.27       220.83 o                         
  11   7   2         95.81        220.76       213.38 o                         
  12   7   2       4719.97       4728.71       463.63 o                         
  13   7   2       1114.62        330.76       419.14 o                         
  -9   8   2        935.17       1131.07       359.22 o                         
  -8   8   2       5363.09       5801.85       597.69 o                         
  -7   8   2        346.37        490.65       236.43 o                         
  -6   8   2       9844.07      10558.32       673.98 o                         
  -5   8   2        337.72        389.56       178.51 o                         
  -4   8   2      17857.83      18168.96       633.91 o                         
  -3   8   2       1355.88       1359.91       114.53 o                         
  -2   8   2      21140.34      19936.55       332.45 o                         
  -1   8   2      20759.12      20975.54       378.23 o                         
   0   8   2      51916.23      52580.02       656.13 o                         
   1   8   2      49795.58      49652.55       540.10 o                         
   2   8   2      25751.74      26800.25       383.58 o                         
   3   8   2      96805.45      99708.57       772.89 o                         
   4   8   2      17999.83      18367.90       263.51 o                         
   5   8   2      29648.53      30181.92       368.66 o                         
   6   8   2       2749.09       2821.70       117.49 o                         
   7   8   2      11658.21      12026.03       299.74 o                         
   8   8   2       1674.79       1405.56       123.42 o                         
   9   8   2       4211.76       4376.87       250.19 o                         
  10   8   2         57.29         22.53       129.86 o                         
  11   8   2       1953.78       2116.68       276.90 o                         
  12   8   2        399.72        186.66       210.34 o                         
  13   8   2        986.93        929.80       581.69 o                         
  -9   9   2       1593.89       1458.73       638.23 o                         
  -8   9   2         61.17        595.20       316.27 o                         
  -7   9   2       1704.52       1216.43       396.69 o                         
  -6   9   2        929.24        977.37       209.38 o                         
  -5   9   2       4502.35       4481.81       545.97 o                         
  -4   9   2        628.20        329.07       182.59 o                         
  -3   9   2       4189.11       3585.97       298.96 o                         
  -2   9   2       1191.64        882.49       104.39 o                         
  -1   9   2       1674.77       1461.90       206.69 o                         
   0   9   2        235.07        227.87       121.46 o                         
   1   9   2        110.48        120.67        76.08 o                         
   2   9   2        300.35        221.52       118.78 o                         
   3   9   2        303.06        427.89        76.10 o                         
   4   9   2       1499.78       1434.45        98.08 o                         
   5   9   2        903.68        662.78        62.91 o                         
   6   9   2       1685.23       1634.61       108.49 o                         
   7   9   2       2188.81       2425.60       192.75 o                         
   8   9   2        363.66        582.55       131.86 o                         
   9   9   2       5385.34       5396.18       275.80 o                         
  10   9   2       2073.88       2192.56       285.38 o                         
  11   9   2       2567.83       3047.58       328.01 o                         
  12   9   2        620.29        223.00       250.66 o                         
  13   9   2       3638.18       3583.26       885.09 o                         
  -8  10   2       1195.79        513.16       419.24 o                         
  -7  10   2       4752.37       5886.94       518.66 o                         
  -6  10   2        886.85       1209.94       245.25 o                         
  -5  10   2       7445.80       7745.18       464.59 o                         
  -4  10   2        309.59        533.75       216.13 o                         
  -3  10   2      18279.65      17337.67       530.32 o                         
  -2  10   2        180.89        236.64       179.51 o                         
  -1  10   2      40237.99      40505.36       688.77 o                         
   0  10   2       5328.06       5534.14       215.41 o                         
   1  10   2      37121.70      36909.08       714.30 o                         
   2  10   2      23568.40      23466.52       455.41 o                         
   3  10   2      24947.34      25978.49       486.31 o                         
   4  10   2      23229.80      23942.25       421.29 o                         
   5  10   2      20798.33      22131.11       391.01 o                         
   6  10   2      13459.10      13884.33       344.81 o                         
   7  10   2       9608.42       9618.79       298.78 o                         
   8  10   2      14310.20      15011.73       475.40 o                         
   9  10   2       1456.01       1261.49       171.43 o                         
  10  10   2      10745.46      11683.21       718.89 o                         
  11  10   2         61.39         -9.79       174.52 o                         
  12  10   2       3364.96       3037.34       495.15 o                         
  13  10   2         21.00        347.52       538.85 o                         
  -7  11   2         91.86       -655.30      1019.82 o                         
  -6  11   2       2067.60       1965.81       276.45 o                         
  -5  11   2        138.21        209.58       191.08 o                         
  -4  11   2        971.79        936.21       260.77 o                         
  -3  11   2        143.87         12.90       155.66 o                         
  -2  11   2       2000.26       1946.81       205.09 o                         
  -1  11   2         15.84        126.85       113.40 o                         
   0  11   2         95.08        153.81       132.70 o                         
   1  11   2         30.69        -47.69       135.92 o                         
   2  11   2         83.75         34.12       110.51 o                         
   3  11   2        366.38        130.55       110.59 o                         
   4  11   2        133.40        -10.08       115.04 o                         
   5  11   2       2124.64       2291.97       178.55 o                         
   6  11   2        149.43        159.28        93.52 o                         
   7  11   2       2415.39       2513.16       192.30 o                         
   8  11   2        115.11        123.12       166.88 o                         
   9  11   2       4601.15       4533.43       380.63 o                         
  10  11   2        587.76        788.77       255.24 o                         
  11  11   2       3062.02       3991.37       432.87 o                         
  12  11   2       2724.57       3161.11       505.18 o                         
  -7  12   2       1829.93       1575.01       887.55 o                         
  -6  12   2       2320.19       2449.43       413.68 o                         
  -5  12   2       3713.44       3300.71       334.30 o                         
  -4  12   2       6805.86       6822.68       487.67 o                         
  -3  12   2       6104.99       6294.78       448.33 o                         
  -2  12   2       7189.65       7585.12       423.36 o                         
  -1  12   2         73.31         76.62       137.60 o                         
   0  12   2      11457.16      11976.87       400.46 o                         
   1  12   2        483.19        420.24       129.89 o                         
   2  12   2       3518.20       3528.83       230.17 o                         
   3  12   2       2717.70       2565.86       222.63 o                         
   4  12   2       8798.55       9290.17       354.12 o                         
   5  12   2        301.33        120.45       140.56 o                         
   6  12   2       5992.61       6378.36       292.44 o                         
   7  12   2      10193.77      10688.83       388.56 o                         
   8  12   2      10865.92      11726.16       574.38 o                         
   9  12   2       9567.14       9763.65       540.52 o                         
  10  12   2       3385.22       3258.14       385.94 o                         
  11  12   2       5069.91       4484.48       470.85 o                         
  12  12   2        596.26        351.22       917.78 o                         
  -6  13   2        373.36        344.45       325.13 o                         
  -5  13   2       1725.23       1600.48       341.89 o                         
  -4  13   2        401.50        366.91       221.08 o                         
  -3  13   2         50.19         47.28       189.98 o                         
  -2  13   2       3100.55       3048.83       289.90 o                         
  -1  13   2        418.31        358.00       150.66 o                         
   0  13   2         65.88         27.60       130.83 o                         
   1  13   2         88.00         85.94       128.81 o                         
   2  13   2          8.18       -125.76       148.38 o                         
   3  13   2         32.78         15.82       131.83 o                         
   4  13   2        118.36         97.10       127.66 o                         
   5  13   2        267.30         64.10       162.51 o                         
   6  13   2        996.84       1006.37       175.41 o                         
   7  13   2       1327.37       1483.94       245.81 o                         
   8  13   2        758.96        921.72       238.22 o                         
   9  13   2         96.55         72.35       174.43 o                         
  10  13   2       4644.83       5664.34       511.51 o                         
  11  13   2          7.15        -33.52       286.49 o                         
  12  13   2       1526.51       2021.79       756.25 o                         
  -5  14   2        685.58        423.49       472.93 o                         
  -4  14   2       6759.46       7345.64       675.27 o                         
  -3  14   2       2795.86       3511.25       422.52 o                         
  -2  14   2       7461.24       7889.09       592.52 o                         
  -1  14   2       2673.00       2875.75       341.39 o                         
   0  14   2       1147.74        788.25       206.50 o                         
   1  14   2       6198.73       5876.84       394.32 o                         
   2  14   2       1082.25        594.92       193.11 o                         
   3  14   2       3428.61       3242.19       265.93 o                         
   4  14   2        751.91        715.20       181.24 o                         
   5  14   2      13241.95      13637.11       516.35 o                         
   6  14   2        128.54        427.23       176.29 o                         
   7  14   2       7118.32       7194.36       404.00 o                         
   8  14   2       1815.95       1866.28       287.95 o                         
   9  14   2       7991.48       8663.91       544.64 o                         
  10  14   2        296.42        458.43       267.51 o                         
  11  14   2       3064.45       3477.83       952.45 o                         
  -3  15   2        154.70        445.96       366.03 o                         
  -2  15   2        286.37        144.55       219.35 o                         
  -1  15   2        729.31        909.89       252.01 o                         
   0  15   2        239.58        199.20       226.77 o                         
   1  15   2          0.60        126.17       182.11 o                         
   2  15   2         65.26        234.63       168.78 o                         
   3  15   2          3.21       -181.06       181.06 o                         
   4  15   2        501.21        360.17       202.10 o                         
   5  15   2         54.74        205.86       170.82 o                         
   6  15   2       1048.30        734.15       189.61 o                         
   7  15   2        960.22       1271.55       230.54 o                         
   8  15   2        986.83       1104.93       252.30 o                         
   9  15   2        957.88        365.09       239.89 o                         
  10  15   2         81.94        260.35       469.70 o                         
  -2  16   2        259.16        450.48       474.76 o                         
  -1  16   2       7207.66       6916.11       647.06 o                         
   0  16   2       1468.27       1489.13       275.37 o                         
   1  16   2       8140.43       7989.20       480.00 o                         
   2  16   2       6971.09       6726.91       436.83 o                         
   3  16   2       6502.12       7133.55       489.81 o                         
   4  16   2      13916.18      14039.04       683.57 o                         
   5  16   2       1006.88       1211.79       254.64 o                         
   6  16   2      18719.88      18804.88       685.27 o                         
   7  16   2        399.81        724.01       223.48 o                         
   8  16   2       9628.77       9668.05       840.52 o                         
   9  16   2         86.36       1120.98       406.14 o                         
  -1  17   2         74.73        522.59       494.90 o                         
   0  17   2        426.59         93.13       288.48 o                         
   1  17   2          2.23        152.30       311.26 o                         
   2  17   2        102.24        333.48       244.90 o                         
   3  17   2        385.76        317.85       211.43 o                         
   4  17   2          6.27       -214.73       302.03 o                         
   5  17   2       1563.59       1546.09       273.62 o                         
   6  17   2         14.77        296.88       242.11 o                         
   7  17   2       2003.93       1337.68       490.03 o                         
   8  17   2        354.28        348.92       369.01 o                         
   1  18   2        344.65        794.81      1368.38 o                         
   2  18   2       8359.81       7340.67      1182.67 o                         
   3  18   2       1510.98       1767.92       795.34 o                         
   4  18   2       5717.07       5935.12       850.85 o                         
   5  18   2       4952.60       4207.62       953.06 o                         
  -3 -17   3        650.76       -149.80       436.42 o                         
  -7 -16   3        698.92        604.91       266.47 o                         
  -6 -16   3         65.22       -155.64       467.48 o                         
  -5 -16   3        242.31       -178.24       329.02 o                         
  -4 -16   3         37.69        -99.95       336.38 o                         
  -3 -16   3        748.67        868.28       315.40 o                         
  -2 -16   3          2.08        130.07       213.74 o                         
  -1 -16   3         12.61       -182.56       252.22 o                         
   0 -16   3        197.80        511.29       305.53 o                         
   1 -16   3         31.76       -525.12       525.12 o                         
  -8 -15   3       1529.32        974.79       896.07 o                         
  -7 -15   3        949.62       1244.15       300.94 o                         
  -6 -15   3       2477.83       2771.56       281.21 o                         
  -5 -15   3       1028.45        833.71       271.16 o                         
  -4 -15   3       1362.96       1123.12       298.68 o                         
  -3 -15   3       3496.17       3809.14       362.93 o                         
  -2 -15   3       4109.76       3854.80       370.67 o                         
  -1 -15   3       3951.63       3582.48       366.05 o                         
   0 -15   3       2715.27       2412.33       314.20 o                         
   1 -15   3       5089.81       4197.07       570.36 o                         
   2 -15   3        452.93        492.26       416.06 o                         
   3 -15   3       4964.70       3774.19       955.15 o                         
  -9 -14   3       1185.85        960.78       357.12 o                         
  -8 -14   3       1789.07       2046.76       425.02 o                         
  -7 -14   3        457.86        489.02       167.52 o                         
  -6 -14   3       1965.00       2171.76       253.12 o                         
  -5 -14   3        824.76       1114.92       225.89 o                         
  -4 -14   3        588.08        427.64       182.83 o                         
  -3 -14   3         55.51        251.15       201.31 o                         
  -2 -14   3       2217.44       2477.25       304.64 o                         
  -1 -14   3        346.40        350.97       157.40 o                         
   0 -14   3         34.98        179.25       149.38 o                         
   1 -14   3         33.97        131.08       166.12 o                         
   2 -14   3        519.92        606.92       233.15 o                         
   3 -14   3       1684.36       1525.12       336.66 o                         
   4 -14   3         39.44        442.04       336.22 o                         
  -9 -13   3       3138.31       3263.91       350.53 o                         
  -8 -13   3        142.42        391.11       178.99 o                         
  -7 -13   3       2568.06       2842.22       299.57 o                         
  -6 -13   3       2402.13       2825.65       302.14 o                         
  -5 -13   3      17037.50      17852.60       504.26 o                         
  -4 -13   3       1507.92       1810.99       191.79 o                         
  -3 -13   3      18997.35      18955.95       713.86 o                         
  -2 -13   3       8834.34       8701.26       446.87 o                         
  -1 -13   3      21162.15      20578.96       604.43 o                         
   0 -13   3      12052.25      11843.36       441.29 o                         
   1 -13   3      11858.30      11896.29       490.21 o                         
   2 -13   3       6796.05       6851.95       418.45 o                         
   3 -13   3       3187.20       3294.42       301.01 o                         
   4 -13   3       4397.17       4031.92       450.76 o                         
   5 -13   3       1275.80        818.84       452.90 o                         
 -11 -12   3        162.58         90.67       447.32 o                         
 -10 -12   3       4504.25       4639.05       444.68 o                         
  -9 -12   3         15.18        256.23       169.36 o                         
  -8 -12   3       4611.30       4750.72       364.34 o                         
  -7 -12   3        344.43        196.25       212.32 o                         
  -6 -12   3       4510.60       4949.10       326.22 o                         
  -5 -12   3       3112.94       3076.09       234.02 o                         
  -4 -12   3       4130.65       4183.89       250.57 o                         
  -3 -12   3       1891.58       2051.61       205.01 o                         
  -2 -12   3        101.08        -20.16       146.69 o                         
  -1 -12   3       2526.15       2555.68       223.62 o                         
   0 -12   3       1177.55       1143.15       165.43 o                         
   1 -12   3         59.56        126.58       145.98 o                         
   2 -12   3       1038.88        815.33       166.93 o                         
   3 -12   3         44.52       -122.68       185.44 o                         
   4 -12   3       2024.30       1862.99       280.23 o                         
   5 -12   3        988.57        398.66       256.26 o                         
 -11 -11   3       1373.85        971.99       267.59 o                         
 -10 -11   3        517.75        796.54       203.66 o                         
  -9 -11   3        646.26        356.51       174.91 o                         
  -8 -11   3       3363.85       3626.45       295.94 o                         
  -7 -11   3        478.85        342.69       143.39 o                         
  -6 -11   3      11763.50      11835.33       406.31 o                         
  -5 -11   3         34.20         12.01       112.60 o                         
  -4 -11   3      31308.14      31881.06       707.26 o                         
  -3 -11   3         84.58         52.18       104.78 o                         
  -2 -11   3      40997.02      42312.99       834.66 o                         
  -1 -11   3       1509.38       1689.40       187.80 o                         
   0 -11   3      36509.93      36958.55       716.88 o                         
   1 -11   3       3035.95       3320.79       234.27 o                         
   2 -11   3      21291.35      20981.59       609.81 o                         
   3 -11   3       4356.23       4224.42       329.91 o                         
   4 -11   3       8846.73       8471.75       507.59 o                         
   5 -11   3       5727.31       5549.68       421.37 o                         
   6 -11   3       2637.09       3351.78       470.22 o                         
 -12 -10   3         33.70        464.75       496.98 o                         
 -11 -10   3       2177.28       2676.96       321.95 o                         
 -10 -10   3        336.63        415.65       171.40 o                         
  -9 -10   3       2839.53       3010.61       282.10 o                         
  -8 -10   3        510.80        458.16       160.60 o                         
  -7 -10   3       6522.57       6707.83       345.70 o                         
  -6 -10   3         47.26         48.91       129.85 o                         
  -5 -10   3       6682.66       6917.69       279.67 o                         
  -4 -10   3        550.46        481.56       105.05 o                         
  -3 -10   3       1608.03       1681.26       118.97 o                         
  -2 -10   3       1820.31       1812.89       137.75 o                         
  -1 -10   3       1003.22        918.07       105.67 o                         
   0 -10   3        358.91        251.34       138.15 o                         
   1 -10   3        284.30         53.61       126.23 o                         
   2 -10   3         58.96        -41.40       110.97 o                         
   3 -10   3         55.20        206.58       134.26 o                         
   4 -10   3        195.73        241.94       160.51 o                         
   5 -10   3        475.78        321.61       158.86 o                         
   6 -10   3       1824.80       1766.21       275.88 o                         
   7 -10   3         74.09        245.38       302.94 o                         
 -12  -9   3       1604.48       1305.40       314.76 o                         
 -11  -9   3        194.13        104.83       169.66 o                         
 -10  -9   3       1823.38       2065.50       246.36 o                         
  -9  -9   3        904.67        503.24       160.16 o                         
  -8  -9   3       6890.72       6582.81       373.93 o                         
  -7  -9   3       2310.27       2197.71       203.09 o                         
  -6  -9   3       2883.97       3200.81       190.57 o                         
  -5  -9   3      11165.53      11447.03       324.07 o                         
  -4  -9   3       3345.74       3428.45       131.87 o                         
  -3  -9   3       8753.07       8814.29       224.88 o                         
  -2  -9   3        432.82        337.66        85.23 o                         
  -1  -9   3      17636.88      17659.48       363.44 o                         
   0  -9   3       1343.15       1293.72       119.28 o                         
   1  -9   3      17231.01      16734.52       368.43 o                         
   2  -9   3        262.58        181.53       116.92 o                         
   3  -9   3      14904.27      14601.62       451.58 o                         
   4  -9   3        812.39        922.38       168.59 o                         
   5  -9   3      10727.94      10833.58       464.30 o                         
   6  -9   3       2619.70       2667.21       281.24 o                         
   7  -9   3       4503.72       5000.37       486.35 o                         
   8  -9   3       3300.85       3262.51      1001.15 o                         
 -12  -8   3        941.44        629.72       267.30 o                         
 -11  -8   3        671.97        557.64       173.34 o                         
 -10  -8   3       4096.05       3932.72       316.70 o                         
  -9  -8   3       1573.54       1938.31       235.06 o                         
  -8  -8   3       5089.81       5413.26       337.54 o                         
  -7  -8   3         23.38         19.84       115.15 o                         
  -6  -8   3       8891.62       8706.39       281.05 o                         
  -5  -8   3        314.74        290.00        71.02 o                         
  -4  -8   3       4687.51       4171.71       195.64 o                         
  -3  -8   3          0.69         19.82        59.42 o                         
  -2  -8   3         42.41        107.91        67.78 o                         
  -1  -8   3        801.57        841.29        94.66 o                         
   0  -8   3       1116.20       1082.45       110.46 o                         
   1  -8   3          0.22         32.59        77.70 o                         
   2  -8   3        272.61        234.35       103.82 o                         
   3  -8   3       1380.69       1402.33       142.16 o                         
   4  -8   3         28.90         52.58       107.57 o                         
   5  -8   3        634.24        430.90       163.72 o                         
   6  -8   3       1394.63       1888.61       246.39 o                         
   7  -8   3       1123.84        949.74       297.57 o                         
   8  -8   3        218.05        204.33       247.00 o                         
   9  -8   3       2280.35       2738.07       879.14 o                         
 -12  -7   3         78.63         92.19       318.59 o                         
 -11  -7   3       4738.66       4210.12       334.44 o                         
 -10  -7   3       1122.94        992.37       197.70 o                         
  -9  -7   3       6708.13       6170.62       367.88 o                         
  -8  -7   3         31.55        200.32       148.20 o                         
  -7  -7   3      17529.05      17683.44       485.96 o                         
  -6  -7   3         55.05         44.51        62.57 o                         
  -5  -7   3       6384.35       6570.89       206.38 o                         
  -4  -7   3       9814.45       9597.30       205.17 o                         
  -3  -7   3      13471.92      14332.20       249.48 o                         
  -2  -7   3       3983.26       4197.83       149.25 o                         
  -1  -7   3       1208.87       1405.46       101.64 o                         
   0  -7   3      17396.63      17676.96       370.07 o                         
   1  -7   3       2967.52       2931.12       131.57 o                         
   2  -7   3      22739.52      24384.82       466.14 o                         
   3  -7   3       2163.33       2579.65       164.57 o                         
   4  -7   3      16778.00      16892.34       448.06 o                         
   5  -7   3        131.37         77.29       140.44 o                         
   6  -7   3      12267.96      13140.82       589.84 o                         
   7  -7   3         19.79        160.85       170.77 o                         
   8  -7   3       5105.68       6109.37       530.32 o                         
   9  -7   3        657.58        610.02       346.02 o                         
 -13  -6   3         15.11        153.56       430.85 o                         
 -12  -6   3       4311.50       3689.17       449.58 o                         
 -11  -6   3         54.88       -127.87       179.87 o                         
 -10  -6   3       2786.29       2695.30       273.04 o                         
  -9  -6   3       5692.24       5749.52       348.50 o                         
  -8  -6   3       5368.18       5623.11       292.07 o                         
  -7  -6   3       8813.08       8686.01       284.42 o                         
  -6  -6   3       1246.19       1323.63       129.32 o                         
  -5  -6   3       8400.46       8151.06       217.74 o                         
  -4  -6   3        115.02        139.13        62.41 o                         
  -3  -6   3       4763.53       4638.69       121.91 o                         
  -2  -6   3        515.78        570.89        74.15 o                         
  -1  -6   3         87.39         19.99        57.11 o                         
   0  -6   3       1483.11       1252.31       109.11 o                         
   1  -6   3       1308.49       1184.45       107.31 o                         
   2  -6   3        305.78         64.51        95.23 o                         
   3  -6   3        390.81        381.38        85.99 o                         
   4  -6   3        153.23        238.36       123.67 o                         
   5  -6   3        440.32        490.24       162.25 o                         
   6  -6   3       4612.93       4826.18       327.62 o                         
   7  -6   3         45.02         -5.01       147.52 o                         
   8  -6   3       1672.01       2156.35       329.70 o                         
   9  -6   3         33.37         10.06       240.11 o                         
  10  -6   3       2192.81       3236.29       649.54 o                         
 -12  -5   3       2599.76       2023.49       433.07 o                         
 -11  -5   3        943.30        722.62       208.58 o                         
 -10  -5   3       6175.66       6037.96       408.68 o                         
  -9  -5   3       2422.32       2739.56       232.37 o                         
  -8  -5   3       8897.91       8673.57       356.69 o                         
  -7  -5   3       1022.24       1084.53       115.18 o                         
  -6  -5   3      24068.60      23788.26       402.87 o                         
  -5  -5   3       1426.11       1574.59        98.79 o                         
  -4  -5   3      21312.44      22569.61       309.97 o                         
  -3  -5   3       5201.62       4784.32       117.20 o                         
  -2  -5   3      31557.06      32804.45       352.70 o                         
  -1  -5   3      21639.22      21865.97       298.96 o                         
   0  -5   3      42014.05      43271.03       453.53 o                         
   1  -5   3      50998.88      51921.84       522.08 o                         
   2  -5   3      43112.08      43961.31       530.30 o                         
   3  -5   3      49493.61      50803.29       598.38 o                         
   4  -5   3      13249.15      13370.76       363.42 o                         
   5  -5   3      32013.46      31897.66       748.26 o                         
   6  -5   3       2493.43       2776.32       238.71 o                         
   7  -5   3      15568.82      16086.62       570.48 o                         
   8  -5   3       1235.77       1443.24       278.14 o                         
   9  -5   3       4020.05       4477.73       449.39 o                         
  10  -5   3          3.14        311.39       210.16 o                         
 -12  -4   3        358.38        342.18       378.36 o                         
 -11  -4   3       2446.79       2351.38       282.20 o                         
 -10  -4   3          7.13         84.57       174.98 o                         
  -9  -4   3       3288.77       3997.32       341.34 o                         
  -8  -4   3        695.19        697.89       150.01 o                         
  -7  -4   3       5122.66       4549.08       259.13 o                         
  -6  -4   3        811.77        571.32        65.74 o                         
  -5  -4   3       8796.60       8701.63       208.69 o                         
  -4  -4   3        216.54        269.04        45.33 o                         
  -3  -4   3       7852.04       7689.01       156.61 o                         
  -2  -4   3       1742.63       1504.73        60.96 o                         
  -1  -4   3        351.44        311.93        55.17 o                         
   0  -4   3       2348.16       2318.19       102.40 o                         
   1  -4   3        109.73        115.40        54.76 o                         
   2  -4   3         30.13         28.24        54.97 o                         
   3  -4   3        619.67        568.42        80.90 o                         
   4  -4   3       1708.87       1415.44       162.77 o                         
   5  -4   3       1505.24       1148.88       155.82 o                         
   6  -4   3        168.72        210.69       133.52 o                         
   7  -4   3       3914.19       4068.46       304.77 o                         
   8  -4   3        715.46        541.48       206.75 o                         
   9  -4   3       3115.72       3706.61       406.24 o                         
  10  -4   3       1245.10       1305.22       296.95 o                         
  11  -4   3       2592.28       2147.40       528.89 o                         
 -13  -3   3        460.89        458.91       511.00 o                         
 -12  -3   3       1412.66       1316.02       389.90 o                         
 -11  -3   3       1421.08        985.11       369.59 o                         
 -10  -3   3       3419.51       3434.52       383.15 o                         
  -9  -3   3       2964.73       2698.38       259.30 o                         
  -8  -3   3       3364.56       3334.05       216.90 o                         
  -7  -3   3      12813.30      12237.59       300.66 o                         
  -6  -3   3       6002.58       5917.57       174.81 o                         
  -5  -3   3      16430.90      16106.40       279.74 o                         
  -4  -3   3        870.49        827.02        58.62 o                         
  -3  -3   3      28876.88      29741.34       339.96 o                         
  -2  -3   3        347.83        358.14        38.14 o                         
  -1  -3   3      59407.68      62604.38       356.91 o                         
   0  -3   3       6204.87       6244.16       112.97 o                         
   1  -3   3     137532.27     147142.80       740.75 o                         
   2  -3   3      13300.08      12961.06       202.94 o                         
   3  -3   3      81038.43      82925.57       951.96 o                         
   4  -3   3      25890.67      25094.18       440.81 o                         
   5  -3   3      26068.29      25624.43       772.36 o                         
   6  -3   3      22421.81      20977.61       702.06 o                         
   7  -3   3       7560.39       7676.01       383.30 o                         
   8  -3   3      11555.70      12426.65       615.46 o                         
   9  -3   3       1795.15       1681.42       302.00 o                         
  10  -3   3       5351.81       5841.04       490.96 o                         
  11  -3   3        109.40         72.79       260.61 o                         
  12  -3   3       2349.95       2698.79       965.72 o                         
 -13  -2   3        465.36        774.19       527.64 o                         
 -12  -2   3       2987.59       3210.43       488.25 o                         
 -11  -2   3        594.75        738.92       200.55 o                         
 -10  -2   3       1221.51       1471.92       226.15 o                         
  -9  -2   3        348.92        419.97       151.70 o                         
  -8  -2   3       2915.11       2978.32       218.60 o                         
  -7  -2   3        121.38        206.95        86.33 o                         
  -6  -2   3       2137.45       2231.26       131.77 o                         
  -5  -2   3        199.59        282.26        66.20 o                         
  -4  -2   3       7972.88       7634.90       171.21 o                         
  -3  -2   3        105.61        149.42        36.62 o                         
  -2  -2   3       7366.01       7285.21       103.36 o                         
  -1  -2   3        212.97        183.55        36.04 o                         
   0  -2   3         10.44         58.31        38.20 o                         
   1  -2   3        707.93        708.24        50.96 o                         
   2  -2   3         42.84         48.86        40.69 o                         
   3  -2   3        417.95        355.66        67.20 o                         
   4  -2   3       1395.24       1159.69       148.40 o                         
   5  -2   3        279.85        132.88       106.08 o                         
   6  -2   3         33.57       -130.58       197.22 o                         
   7  -2   3       2470.49       1922.50       204.49 o                         
   8  -2   3        467.60        319.98       164.97 o                         
   9  -2   3       4300.39       4910.89       404.38 o                         
  10  -2   3        335.20        226.92       275.24 o                         
  11  -2   3       4831.12       5134.52       679.55 o                         
  12  -2   3       1133.01       1413.03       454.11 o                         
 -12  -1   3         28.95        476.88       292.99 o                         
 -11  -1   3       1725.70       1711.47       307.64 o                         
 -10  -1   3        380.52        567.16       401.58 o                         
  -9  -1   3       8992.95       9783.95       535.44 o                         
  -8  -1   3       1436.61       1191.83       193.99 o                         
  -7  -1   3      10276.63       9895.31       345.10 o                         
  -6  -1   3      10755.18      10622.45       321.90 o                         
  -5  -1   3      18038.06      17289.21       399.05 o                         
  -4  -1   3       7633.18       7121.99       192.74 o                         
  -3  -1   3       1546.41       1481.50        67.21 o                         
  -2  -1   3      57305.64      58147.97       342.47 o                         
  -1  -1   3      20869.06      22424.32       190.89 o                         
   0  -1   3      30110.20      31708.15       216.32 o                         
   1  -1   3        254.93        334.14        44.51 o                         
   2  -1   3      35483.47      36821.16       306.80 o                         
   3  -1   3       3234.99       3523.22       108.10 o                         
   4  -1   3      22109.29      21996.07       327.43 o                         
   5  -1   3       3142.07       3067.19       135.99 o                         
   6  -1   3      19588.40      18386.52       548.71 o                         
   7  -1   3       4204.57       3523.93       341.91 o                         
   8  -1   3      13489.00      13766.08       559.41 o                         
   9  -1   3       4757.06       5126.33       368.24 o                         
  10  -1   3       1907.41       1884.83       290.06 o                         
  11  -1   3       6338.49       6782.19       526.32 o                         
  12  -1   3        381.37        679.14       382.35 o                         
 -12   0   3       2025.14       2408.25       711.01 o                         
 -11   0   3       1982.80       2193.96       346.95 o                         
 -10   0   3       3061.43       4065.70       483.14 o                         
  -9   0   3       1047.04       1551.73       238.94 o                         
  -8   0   3        147.60        275.32       126.98 o                         
  -7   0   3      10311.83       9638.41       349.84 o                         
  -6   0   3       1693.88       1661.50       149.53 o                         
  -5   0   3       8429.51       7706.89       228.83 o                         
  -4   0   3        925.58        911.11        82.09 o                         
  -3   0   3       6828.68       6700.41       130.80 o                         
  -2   0   3       7816.79       7571.23       121.00 o                         
  -1   0   3       2118.42       1938.59        59.51 o                         
   0   0   3         12.84          2.57        33.01 o                         
   1   0   3        851.67        786.35        47.43 o                         
   2   0   3       2825.93       2681.62        83.76 o                         
   3   0   3       1585.78       1398.48        69.50 o                         
   4   0   3        131.02        191.11        58.59 o                         
   5   0   3       4016.95       3343.10       130.78 o                         
   6   0   3       2114.85       1963.60       156.27 o                         
   7   0   3       1176.17       1546.64       205.16 o                         
   8   0   3       2109.40       2436.28       242.87 o                         
   9   0   3       1543.69       1590.85       238.54 o                         
  10   0   3       2030.00       2156.82       265.85 o                         
  11   0   3        151.33        274.04       176.08 o                         
  12   0   3       3837.30       4142.66       634.20 o                         
 -12   1   3       1424.49       1678.59       508.95 o                         
 -11   1   3         19.66        307.56       292.74 o                         
 -10   1   3       5181.53       6300.07       473.71 o                         
  -9   1   3         82.15        218.60       191.74 o                         
  -8   1   3      16743.49      18100.88       563.20 o                         
  -7   1   3        129.07         61.23       114.54 o                         
  -6   1   3      29569.74      28303.21       635.17 o                         
  -5   1   3       2822.68       2534.76       178.08 o                         
  -4   1   3      77925.51      74179.11      1154.01 o                         
  -3   1   3        449.32        393.09        63.20 o                         
  -2   1   3      40462.00      38860.26       374.01 o                         
  -1   1   3      38526.34      39296.49       286.48 o                         
   0   1   3      19584.92      21280.44       217.17 o                         
   1   1   3      35494.92      36141.23       294.26 o                         
   2   1   3        401.05        494.50        53.85 o                         
   3   1   3      20728.56      21203.77       253.05 o                         
   4   1   3        167.91        160.29        57.18 o                         
   5   1   3      19468.34      19763.66       311.13 o                         
   6   1   3        478.70        557.07       105.91 o                         
   7   1   3      25572.20      24429.27       507.87 o                         
   8   1   3        685.94        520.49       130.55 o                         
   9   1   3      15197.97      16459.38       608.24 o                         
  10   1   3        402.57        333.27       185.40 o                         
  11   1   3       2583.96       2679.68       298.67 o                         
  12   1   3       2085.50       2217.93       323.49 o                         
 -12   2   3        158.50         84.39       501.06 o                         
 -11   2   3       3318.11       4952.30       585.05 o                         
 -10   2   3         32.72        250.73       208.64 o                         
  -9   2   3       7129.38       7939.12       565.67 o                         
  -8   2   3        149.98        236.66       120.20 o                         
  -7   2   3       7494.04       7615.65       365.98 o                         
  -6   2   3       6544.33       6504.39       312.39 o                         
  -5   2   3       3740.95       3708.59       221.66 o                         
  -4   2   3      15771.39      15334.68       322.97 o                         
  -3   2   3        707.49        662.84        77.84 o                         
  -2   2   3       9749.66       9301.17       179.56 o                         
  -1   2   3       2626.17       2606.72        94.55 o                         
   0   2   3       1115.93       1087.87        73.25 o                         
   1   2   3          8.87        116.42        39.86 o                         
   2   2   3         77.53        117.82        48.63 o                         
   3   2   3        703.86        685.82        57.08 o                         
   4   2   3        644.64        591.11        64.82 o                         
   5   2   3         43.41          7.68        71.55 o                         
   6   2   3       5893.36       5808.57       203.41 o                         
   7   2   3        223.74        242.83        98.95 o                         
   8   2   3        173.53        209.79       182.47 o                         
   9   2   3       5138.60       5015.14       339.17 o                         
  10   2   3         31.06         63.59       160.21 o                         
  11   2   3       3218.41       3390.40       363.34 o                         
  12   2   3        154.24       -228.25       228.25 o                         
 -11   3   3       2794.45       2410.29       466.24 o                         
 -10   3   3        162.92        139.96       237.39 o                         
  -9   3   3       7990.60       8300.03       510.06 o                         
  -8   3   3        544.00        567.49       156.80 o                         
  -7   3   3      20460.31      20985.51       712.16 o                         
  -6   3   3       1395.28       1578.08       154.04 o                         
  -5   3   3      40380.50      39102.69       687.04 o                         
  -4   3   3        768.88        705.11        98.15 o                         
  -3   3   3      52238.16      51790.86       677.70 o                         
  -2   3   3        788.34        670.13        54.45 o                         
  -1   3   3      59720.62      60009.12       491.39 o                         
   0   3   3       4975.93       4818.34       101.73 o                         
   1   3   3      67737.18      69350.38       547.28 o                         
   2   3   3      23692.07      23208.47       241.77 o                         
   3   3   3      42013.76      42160.98       402.97 o                         
   4   3   3      81520.74      79811.43       623.21 o                         
   5   3   3      16159.79      16189.75       366.57 o                         
   6   3   3      67662.81      67033.08      1296.06 o                         
   7   3   3       3071.19       3123.03       255.23 o                         
   8   3   3      25961.04      25490.91       551.23 o                         
   9   3   3        323.83        225.47       151.94 o                         
  10   3   3       9418.16       9201.18       434.14 o                         
  11   3   3        281.04        351.43       171.40 o                         
  12   3   3       4188.11       4694.46       538.70 o                         
  13   3   3         18.47        442.45       317.82 o                         
 -11   4   3        159.69       -202.35       252.49 o                         
 -10   4   3       3446.45       4898.03       466.00 o                         
  -9   4   3        850.77        825.57       284.91 o                         
  -8   4   3       2856.79       3584.58       308.24 o                         
  -7   4   3         57.61        223.96       149.85 o                         
  -6   4   3       5374.76       4739.41       227.49 o                         
  -5   4   3        430.39        305.76        97.82 o                         
  -4   4   3       1731.66       1710.33       121.40 o                         
  -3   4   3       2155.04       1828.38        96.93 o                         
  -2   4   3       2585.50       2379.37       101.52 o                         
  -1   4   3        735.22        620.85        56.92 o                         
   0   4   3       3551.98       3431.61        97.44 o                         
   1   4   3        245.18        247.04        51.92 o                         
   2   4   3         14.98         58.49        37.54 o                         
   3   4   3       2504.29       2442.21        90.37 o                         
   4   4   3        351.18        308.38        51.86 o                         
   5   4   3       8595.71       7924.61       181.62 o                         
   6   4   3         14.73        -39.99        74.42 o                         
   7   4   3       4251.71       3842.87       181.41 o                         
   8   4   3       2793.08       2730.76       227.53 o                         
   9   4   3       2878.54       2714.50       298.03 o                         
  10   4   3       2851.76       3255.78       365.42 o                         
  11   4   3        761.66        795.81       194.06 o                         
  12   4   3       3703.17       3634.70       459.64 o                         
  13   4   3        284.99        152.88       286.32 o                         
 -11   5   3        781.14        416.00       490.13 o                         
 -10   5   3        504.77        478.93       267.27 o                         
  -9   5   3       1763.04       2564.19       358.36 o                         
  -8   5   3       4625.35       5060.96       361.74 o                         
  -7   5   3       4420.64       4679.19       372.33 o                         
  -6   5   3       9851.63      10249.87       403.94 o                         
  -5   5   3       1046.21       1405.27       159.64 o                         
  -4   5   3      20774.52      20747.82       413.12 o                         
  -3   5   3        583.09        591.91        76.51 o                         
  -2   5   3      11186.70      11678.03       223.03 o                         
  -1   5   3        994.68        969.05        78.13 o                         
   0   5   3      55386.08      56025.30       438.91 o                         
   1   5   3       7536.62       8230.00       138.89 o                         
   2   5   3      59034.26      60151.82       410.64 o                         
   3   5   3      11990.78      11562.71       155.41 o                         
   4   5   3      75442.24      77581.39       728.27 o                         
   5   5   3      36835.20      36843.12       402.44 o                         
   6   5   3      29956.95      27950.88       516.04 o                         
   7   5   3      28489.65      27549.80       541.15 o                         
   8   5   3       9301.07       9148.95       335.09 o                         
   9   5   3      12039.25      11312.09       331.96 o                         
  10   5   3       2333.99       2426.27       198.46 o                         
  11   5   3       5566.17       5279.99       354.70 o                         
  12   5   3         75.70        157.75       251.44 o                         
  13   5   3       4004.11       4576.24       534.06 o                         
 -10   6   3         58.70       -314.04       314.04 o                         
  -9   6   3       4788.82       5911.63       512.01 o                         
  -8   6   3        121.21        179.61       162.90 o                         
  -7   6   3       1008.81       1378.37       234.12 o                         
  -6   6   3       1416.02       1782.15       176.14 o                         
  -5   6   3       2618.18       2721.58       212.54 o                         
  -4   6   3        247.86        268.61        72.71 o                         
  -3   6   3        336.48        510.87        69.80 o                         
  -2   6   3         59.01        129.97        67.64 o                         
  -1   6   3       2925.17       2905.09       108.69 o                         
   0   6   3         55.12        135.87        49.97 o                         
   1   6   3       1236.20       1041.41        68.05 o                         
   2   6   3       2300.45       2165.40        83.73 o                         
   3   6   3       1559.58       1359.94        57.81 o                         
   4   6   3        629.59        674.65        65.34 o                         
   5   6   3        147.84        139.07        54.15 o                         
   6   6   3       6712.44       6440.38       195.14 o                         
   7   6   3       1696.08       1609.47       148.87 o                         
   8   6   3        831.31        702.82        90.05 o                         
   9   6   3         79.88       -101.87       101.87 o                         
  10   6   3       3775.28       3964.50       251.49 o                         
  11   6   3        270.07        683.86       220.89 o                         
  12   6   3       1777.32       1901.07       353.19 o                         
  13   6   3       1232.11        875.49       622.50 o                         
  -9   7   3         31.77        551.99       284.77 o                         
  -8   7   3       3957.70       4191.72       353.27 o                         
  -7   7   3       1346.64       1450.44       231.38 o                         
  -6   7   3       6665.71       7069.81       374.37 o                         
  -5   7   3       5162.51       5158.05       292.21 o                         
  -4   7   3       3676.11       3571.85       200.34 o                         
  -3   7   3      27128.78      25629.49       742.44 o                         
  -2   7   3      15528.11      14840.79       287.29 o                         
  -1   7   3      18483.55      18806.90       320.50 o                         
   0   7   3       3007.77       3217.16       113.02 o                         
   1   7   3      41064.00      41186.14       404.26 o                         
   2   7   3       4219.73       4532.68       130.42 o                         
   3   7   3      19951.83      20381.21       249.08 o                         
   4   7   3       1584.90       1542.52        90.74 o                         
   5   7   3      18848.49      20262.00       313.91 o                         
   6   7   3        864.21        977.69       107.04 o                         
   7   7   3       5688.77       5958.18       202.95 o                         
   8   7   3       4338.37       4628.64       206.08 o                         
   9   7   3       4626.37       4719.59       221.83 o                         
  10   7   3       7100.31       7781.87       375.53 o                         
  11   7   3       2564.81       2126.49       364.89 o                         
  12   7   3       3790.13       4251.17       399.68 o                         
  13   7   3         38.65       -329.94       329.94 o                         
  -9   8   3        943.24        892.16       346.68 o                         
  -8   8   3       4069.74       5069.78       487.39 o                         
  -7   8   3       1861.95       1831.63       286.90 o                         
  -6   8   3       1283.95       1319.74       208.46 o                         
  -5   8   3        227.87        318.01       143.08 o                         
  -4   8   3       2576.72       2457.93       169.61 o                         
  -3   8   3        305.11        376.45        82.14 o                         
  -2   8   3       1504.16       1231.17        97.00 o                         
  -1   8   3        508.68        335.70        83.34 o                         
   0   8   3        740.91        690.06        91.38 o                         
   1   8   3        529.14        397.72       103.29 o                         
   2   8   3        107.15         39.96        66.55 o                         
   3   8   3        806.61        671.71        91.07 o                         
   4   8   3       1113.85        961.79        71.28 o                         
   5   8   3        560.18        564.05        71.89 o                         
   6   8   3         80.40         90.09        71.63 o                         
   7   8   3       1719.04       1864.66       136.66 o                         
   8   8   3       3750.54       3549.59       182.60 o                         
   9   8   3        114.21        117.95       107.66 o                         
  10   8   3        503.28        898.75       232.30 o                         
  11   8   3       2004.55       2121.87       269.27 o                         
  12   8   3        458.68        527.22       272.00 o                         
  13   8   3       1089.20        636.91       560.42 o                         
  -9   9   3       1965.52       2136.44       726.35 o                         
  -8   9   3        209.19         63.90       302.69 o                         
  -7   9   3       5618.98       5970.15       558.05 o                         
  -6   9   3       1050.77        958.38       210.22 o                         
  -5   9   3      15533.39      14203.80       774.84 o                         
  -4   9   3       4087.75       3797.57       293.55 o                         
  -3   9   3      31841.13      30146.03       994.04 o                         
  -2   9   3      18290.42      17624.37       504.84 o                         
  -1   9   3      52969.61      51432.66       840.50 o                         
   0   9   3      28283.79      27815.28       461.54 o                         
   1   9   3      29560.29      29551.99       476.77 o                         
   2   9   3      27874.82      26884.86       479.16 o                         
   3   9   3       8220.83       8280.98       208.77 o                         
   4   9   3       9596.84       9303.72       225.33 o                         
   5   9   3         37.63        167.09        54.26 o                         
   6   9   3       9096.33       9405.52       257.98 o                         
   7   9   3        171.01        300.81        91.73 o                         
   8   9   3       6787.23       7566.24       265.97 o                         
   9   9   3       1435.70       1363.29       198.31 o                         
  10   9   3       5276.00       5402.20       397.45 o                         
  11   9   3       2850.82       3418.37       335.87 o                         
  12   9   3       3785.36       3190.35       390.02 o                         
  13   9   3        945.74       -289.26       566.06 o                         
  -8  10   3       4121.97       4545.28       820.96 o                         
  -7  10   3         41.65        213.42       280.51 o                         
  -6  10   3       4819.83       4899.35       385.70 o                         
  -5  10   3        214.18        208.13       187.71 o                         
  -4  10   3       3916.32       3708.35       302.72 o                         
  -3  10   3       1299.94        943.11       189.53 o                         
  -2  10   3        223.03        196.54       113.39 o                         
  -1  10   3       1688.47       1579.70       154.03 o                         
   0  10   3        385.35        396.85       132.59 o                         
   1  10   3         60.92         81.93        90.64 o                         
   2  10   3        134.19        177.06        97.22 o                         
   3  10   3        332.38        143.30       113.68 o                         
   4  10   3         73.34          1.32        70.72 o                         
   5  10   3       1890.04       1502.78       147.54 o                         
   6  10   3         99.41        140.78       114.12 o                         
   7  10   3       4740.20       5028.02       225.85 o                         
   8  10   3        730.20        773.72       145.18 o                         
   9  10   3       4262.35       4020.34       336.03 o                         
  10  10   3       2448.35       1656.99       287.79 o                         
  11  10   3        838.98        835.27       221.08 o                         
  12  10   3       2509.29       2195.06       334.38 o                         
  13  10   3         10.23       -299.72       547.54 o                         
  -7  11   3         20.42        978.19       436.17 o                         
  -6  11   3       7322.93       7405.76       567.76 o                         
  -5  11   3        128.46         37.41       175.92 o                         
  -4  11   3      14729.74      13719.83       652.11 o                         
  -3  11   3       1036.31       1130.24       266.76 o                         
  -2  11   3      33595.90      32440.60       877.86 o                         
  -1  11   3        803.00        843.33       153.67 o                         
   0  11   3      34185.35      33849.09       659.83 o                         
   1  11   3       5846.57       5995.11       301.96 o                         
   2  11   3      36989.57      37373.67       655.98 o                         
   3  11   3       5810.87       6097.87       256.62 o                         
   4  11   3      10603.36      10526.48       355.92 o                         
   5  11   3      20053.46      19657.43       463.33 o                         
   6  11   3       4744.11       4947.94       219.47 o                         
   7  11   3      19197.06      19913.52       433.17 o                         
   8  11   3        430.61        724.21       249.41 o                         
   9  11   3      15836.49      16372.01       669.96 o                         
  10  11   3         38.08         42.47       244.73 o                         
  11  11   3       8501.10       7816.41       571.02 o                         
  12  11   3         11.34        456.75       303.51 o                         
  -7  12   3       2945.29       2570.08       970.29 o                         
  -6  12   3        405.09        404.95       325.51 o                         
  -5  12   3       1271.32        945.93       222.29 o                         
  -4  12   3        634.41        555.57       222.23 o                         
  -3  12   3       2093.75       2250.69       257.65 o                         
  -2  12   3         81.22         21.28       146.10 o                         
  -1  12   3         43.52         19.36       138.15 o                         
   0  12   3        265.31        170.10       136.48 o                         
   1  12   3         91.27        206.99       152.34 o                         
   2  12   3         17.79         63.34       134.24 o                         
   3  12   3        323.44        223.07       130.41 o                         
   4  12   3        628.64        450.67       135.47 o                         
   5  12   3        254.58        202.16       142.04 o                         
   6  12   3       1718.99       1761.68       184.71 o                         
   7  12   3         48.86        116.74       105.93 o                         
   8  12   3      10823.77      10845.17       754.21 o                         
   9  12   3         79.78        112.05       216.99 o                         
  10  12   3       4836.96       5627.54       492.63 o                         
  11  12   3       2672.24       2299.22       351.01 o                         
  12  12   3       2545.43       2564.16       502.13 o                         
  -6  13   3       1246.78       1047.78       654.07 o                         
  -5  13   3       3306.36       4099.95       634.35 o                         
  -4  13   3        302.91        281.92       207.61 o                         
  -3  13   3       5003.73       4217.95       617.78 o                         
  -2  13   3        192.34        201.89       188.93 o                         
  -1  13   3      12598.64      12233.44       487.78 o                         
   0  13   3        996.98       1089.84       176.07 o                         
   1  13   3       4973.89       5165.05       314.94 o                         
   2  13   3        940.82        936.04       185.46 o                         
   3  13   3      16291.91      16626.75       529.80 o                         
   4  13   3       1621.53       1413.59       246.30 o                         
   5  13   3      12800.66      12690.66       477.30 o                         
   6  13   3      10161.74      10251.32       465.77 o                         
   7  13   3      13492.49      13278.67       513.62 o                         
   8  13   3       6758.82       6712.42       458.56 o                         
   9  13   3       2263.06       2334.76       287.48 o                         
  10  13   3       8505.92       8110.10       590.78 o                         
  11  13   3        874.03        861.54       426.65 o                         
  12  13   3       4545.39       5026.91       855.18 o                         
  -5  14   3         38.50       -178.46       603.89 o                         
  -4  14   3        475.56        596.40       288.80 o                         
  -3  14   3       1400.74       2499.63       382.01 o                         
  -2  14   3        529.72        319.10       220.92 o                         
  -1  14   3         48.62         91.74       209.55 o                         
   0  14   3          9.98         53.59       182.17 o                         
   1  14   3         18.71        250.57       170.54 o                         
   2  14   3        176.31        -62.86       169.62 o                         
   3  14   3        120.62         78.47       142.55 o                         
   4  14   3        100.74        -26.30       171.36 o                         
   5  14   3       1378.15       1284.88       199.06 o                         
   6  14   3        222.72        269.92       157.83 o                         
   7  14   3       1672.60       1243.44       201.97 o                         
   8  14   3         30.58        109.33       358.13 o                         
   9  14   3       4661.48       4489.43       407.62 o                         
  10  14   3        209.97        366.46       251.58 o                         
  11  14   3       1399.76       1399.64       458.96 o                         
  -3  15   3       2632.92       2287.05       507.81 o                         
  -2  15   3       3749.09       3734.28       443.91 o                         
  -1  15   3        660.50        273.37       229.05 o                         
   0  15   3       9171.26       9575.33       566.14 o                         
   1  15   3        629.01        425.81       191.02 o                         
   2  15   3      10076.44      10510.04       516.52 o                         
   3  15   3         15.67        356.98       317.46 o                         
   4  15   3      17664.66      17879.88       659.89 o                         
   5  15   3        513.20        395.50       281.44 o                         
   6  15   3       7869.99       7889.54       433.56 o                         
   7  15   3        551.70        334.39       167.26 o                         
   8  15   3       5209.04       4813.13       427.15 o                         
   9  15   3        572.10        124.01       334.19 o                         
  10  15   3       1037.10         45.32       422.70 o                         
  11  15   3       1038.83       1645.73       756.19 o                         
  -2  16   3         13.29        674.16       629.74 o                         
  -1  16   3        502.33        399.17       288.33 o                         
   0  16   3         61.11       -149.65       260.97 o                         
   1  16   3         16.66        239.41       189.25 o                         
   2  16   3          0.13         62.41       184.83 o                         
   3  16   3        171.70         98.28       268.64 o                         
   4  16   3        144.81        577.03       198.86 o                         
   5  16   3        422.62        420.60       190.99 o                         
   6  16   3       1201.25       1283.53       237.82 o                         
   7  16   3        213.82        204.53       201.85 o                         
   8  16   3       1216.25        818.28       292.16 o                         
   9  16   3         13.69        692.77       518.74 o                         
  10  16   3       1873.88       3354.72       948.34 o                         
  -1  17   3       4986.81       4102.33      1044.25 o                         
   0  17   3       6751.85       5813.04       669.34 o                         
   1  17   3       9965.65      10655.00       864.67 o                         
   2  17   3       6499.02       5800.73       574.78 o                         
   3  17   3      17818.04      16719.27       769.46 o                         
   4  17   3       6157.51       5826.94       522.06 o                         
   5  17   3      13376.90      12307.45       658.84 o                         
   6  17   3       1924.88       1942.85       337.98 o                         
   7  17   3       5573.01       5666.31       731.41 o                         
   8  17   3        277.32        599.85       452.19 o                         
   9  17   3       1264.33        974.28       674.13 o                         
   1  18   3         29.01        901.06       528.68 o                         
   2  18   3          9.82       -178.80       366.09 o                         
   3  18   3          0.01       1240.73       779.06 o                         
   4  18   3        415.08        386.89       369.47 o                         
   5  18   3         40.18       -142.06       509.67 o                         
   6  18   3        751.96        546.10       545.08 o                         
  -6 -16   4        258.63        552.04       599.78 o                         
  -5 -16   4       1064.18        904.88       564.08 o                         
  -4 -16   4        248.18         60.40       329.04 o                         
  -3 -16   4       3286.91       3436.22       510.64 o                         
  -2 -16   4          5.32        343.39       266.30 o                         
  -1 -16   4       8257.56       8254.50       795.35 o                         
  -8 -15   4       1425.00       1382.33       390.67 o                         
  -7 -15   4          1.64        216.38       267.55 o                         
  -6 -15   4        338.97         57.33       272.61 o                         
  -5 -15   4        109.32        171.19       263.07 o                         
  -4 -15   4        734.96        631.17       275.08 o                         
  -3 -15   4         12.33       -205.58       205.58 o                         
  -2 -15   4         34.60        -88.63       209.96 o                         
  -1 -15   4       1214.86       1522.84       339.75 o                         
   0 -15   4        101.84         36.96       265.00 o                         
   1 -15   4         64.66       -443.02       443.02 o                         
   2 -15   4        235.75        195.58       388.23 o                         
  -9 -14   4       1521.32        944.14       404.92 o                         
  -8 -14   4        344.89        125.88       239.04 o                         
  -7 -14   4       5590.83       6546.38       447.00 o                         
  -6 -14   4        105.47        180.51       166.31 o                         
  -5 -14   4       2664.66       3155.39       287.32 o                         
  -4 -14   4       2885.07       2360.80       266.46 o                         
  -3 -14   4       2625.07       2732.00       305.01 o                         
  -2 -14   4       4805.45       4720.23       396.64 o                         
  -1 -14   4        367.98        477.72       162.76 o                         
   0 -14   4       5554.75       5735.63       409.70 o                         
   1 -14   4         18.89         37.71       213.12 o                         
   2 -14   4       5859.24       6097.65       517.58 o                         
   3 -14   4         39.67          0.00       485.92 o                         
 -10 -13   4       1466.95       1653.78       705.51 o                         
  -9 -13   4       2699.95       2609.66       525.55 o                         
  -8 -13   4        643.69        419.32       181.69 o                         
  -7 -13   4       3067.53       3618.69       306.80 o                         
  -6 -13   4        443.20        620.77       301.61 o                         
  -5 -13   4       1650.36       1421.40       200.18 o                         
  -4 -13   4         27.64        362.16       139.42 o                         
  -3 -13   4       3620.10       3884.43       321.80 o                         
  -2 -13   4        796.63        432.13       250.74 o                         
  -1 -13   4         27.82        -59.63       167.96 o                         
   0 -13   4          4.63       -139.59       139.59 o                         
   1 -13   4         75.02         65.46       159.85 o                         
   2 -13   4        486.36        374.55       173.01 o                         
   3 -13   4         95.22        -27.99       177.25 o                         
   4 -13   4         15.83        -54.90       374.22 o                         
 -10 -12   4       5548.32       5708.93       910.05 o                         
  -9 -12   4         34.69         19.92       169.33 o                         
  -8 -12   4      10848.99      10480.34       536.32 o                         
  -7 -12   4         99.51        109.53       175.31 o                         
  -6 -12   4      24186.82      25677.16       739.46 o                         
  -5 -12   4        562.35        760.25       200.34 o                         
  -4 -12   4      22764.46      23253.62       598.03 o                         
  -3 -12   4       6542.31       6233.28       316.02 o                         
  -2 -12   4      18227.59      18048.89       578.11 o                         
  -1 -12   4       6317.47       5957.63       317.67 o                         
   0 -12   4       4426.91       4218.87       278.97 o                         
   1 -12   4       5436.44       5363.28       323.95 o                         
   2 -12   4        467.34        367.84       171.45 o                         
   3 -12   4       6747.49       6110.60       405.96 o                         
   4 -12   4        558.16        841.73       284.46 o                         
   5 -12   4       3794.42       3614.40       551.87 o                         
 -11 -11   4       4065.75       4597.65       568.65 o                         
 -10 -11   4         22.90         78.41       167.66 o                         
  -9 -11   4       4704.61       5260.93       372.23 o                         
  -8 -11   4        768.04        639.53       177.80 o                         
  -7 -11   4       5199.55       5448.24       325.94 o                         
  -6 -11   4       2788.68       2664.84       212.28 o                         
  -5 -11   4       3696.78       4179.99       238.76 o                         
  -4 -11   4       4152.69       4691.89       247.49 o                         
  -3 -11   4       1228.11       1191.22       160.09 o                         
  -2 -11   4       2340.93       2167.48       200.10 o                         
  -1 -11   4        919.95        687.97       143.94 o                         
   0 -11   4         42.65         17.26       125.53 o                         
   1 -11   4         41.23         86.00       129.23 o                         
   2 -11   4         86.79        389.44       148.98 o                         
   3 -11   4         21.51         28.05       144.44 o                         
   4 -11   4        112.99        410.71       161.61 o                         
   5 -11   4          3.56        239.53       172.36 o                         
   6 -11   4         41.40        603.19       588.15 o                         
 -11 -10   4       3625.20       3452.18       451.48 o                         
 -10 -10   4        126.81         55.18       163.95 o                         
  -9 -10   4       7319.01       6746.20       405.07 o                         
  -8 -10   4         85.30        173.18       158.92 o                         
  -7 -10   4      18497.29      18837.62       566.60 o                         
  -6 -10   4        962.74        748.80       157.39 o                         
  -5 -10   4      27743.14      28594.37       575.70 o                         
  -4 -10   4        425.50        554.30       122.31 o                         
  -3 -10   4      30461.33      32039.65       534.69 o                         
  -2 -10   4        103.10        170.00        93.28 o                         
  -1 -10   4      17167.16      17601.65       386.27 o                         
   0 -10   4       3980.12       3627.04       203.39 o                         
   1 -10   4      11757.10      11728.84       382.11 o                         
   2 -10   4       8860.30       8666.71       365.88 o                         
   3 -10   4       7816.17       8479.14       407.77 o                         
   4 -10   4      11443.89      11693.24       490.06 o                         
   5 -10   4       3347.19       3505.33       298.58 o                         
   6 -10   4       9368.47       9101.18       647.58 o                         
 -12  -9   4       3302.83       3011.21       617.13 o                         
 -11  -9   4        815.53        856.25       231.67 o                         
 -10  -9   4       2688.52       2739.87       301.29 o                         
  -9  -9   4        228.43        169.34       178.95 o                         
  -8  -9   4       3241.47       3684.56       288.27 o                         
  -7  -9   4         12.58        147.58       129.78 o                         
  -6  -9   4       3619.45       3732.46       226.93 o                         
  -5  -9   4        470.31        528.48       107.61 o                         
  -4  -9   4       2540.69       2564.81       131.72 o                         
  -3  -9   4        976.15        957.35        99.68 o                         
  -2  -9   4       1982.75       1967.97       143.20 o                         
  -1  -9   4        121.10        170.35        83.31 o                         
   0  -9   4        731.36        632.31       105.89 o                         
   1  -9   4        481.20        376.88        92.57 o                         
   2  -9   4        702.44        826.14       141.24 o                         
   3  -9   4        190.66         39.01       127.24 o                         
   4  -9   4       2423.31       2625.50       248.41 o                         
   5  -9   4        460.01        256.88       174.47 o                         
   6  -9   4        242.18        251.58       165.74 o                         
   7  -9   4        879.43       1063.86       251.04 o                         
 -12  -8   4        146.12         23.83       338.97 o                         
 -11  -8   4        904.02        898.69       231.66 o                         
 -10  -8   4       3201.60       2890.08       277.98 o                         
  -9  -8   4       5111.57       5399.46       358.42 o                         
  -8  -8   4       1797.29       1857.25       220.49 o                         
  -7  -8   4       2606.91       2536.19       199.07 o                         
  -6  -8   4      10708.79      10465.46       353.43 o                         
  -5  -8   4       8943.24       8684.17       286.81 o                         
  -4  -8   4       4159.98       3950.58       212.04 o                         
  -3  -8   4        761.75        640.98        77.44 o                         
  -2  -8   4       5788.03       6253.81       218.71 o                         
  -1  -8   4        608.56        639.46        93.29 o                         
   0  -8   4       3925.28       3991.70       169.40 o                         
   1  -8   4        496.46        414.21        82.18 o                         
   2  -8   4      13781.45      13867.40       385.11 o                         
   3  -8   4       4580.12       4524.89       227.73 o                         
   4  -8   4      22171.96      22285.55       620.52 o                         
   5  -8   4       6186.82       6110.83       365.42 o                         
   6  -8   4       8054.98       8604.40       447.65 o                         
   7  -8   4       8468.02       8239.05       610.29 o                         
   8  -8   4       2850.80       3059.15       424.70 o                         
 -12  -7   4        938.87        922.51       287.16 o                         
 -11  -7   4       5499.41       5527.92       424.34 o                         
 -10  -7   4       1273.85       1914.72       240.73 o                         
  -9  -7   4       4200.43       4415.77       327.05 o                         
  -8  -7   4         40.52        289.67       154.40 o                         
  -7  -7   4       3603.38       3794.13       228.18 o                         
  -6  -7   4        553.86        568.54       117.57 o                         
  -5  -7   4       1929.63       1898.26       116.57 o                         
  -4  -7   4         31.60         27.21        67.48 o                         
  -3  -7   4        133.56         74.81        55.56 o                         
  -2  -7   4        670.89        739.10        82.81 o                         
  -1  -7   4       1840.36       1748.19       114.53 o                         
   0  -7   4        475.11        357.77        93.21 o                         
   1  -7   4       1680.75       1574.92       114.34 o                         
   2  -7   4        718.22        676.82        96.79 o                         
   3  -7   4        673.94        577.67       115.05 o                         
   4  -7   4        874.45        805.27       164.04 o                         
   5  -7   4       2650.73       2566.24       257.22 o                         
   6  -7   4        271.43        386.48       219.21 o                         
   7  -7   4         44.34       -181.50       181.50 o                         
   8  -7   4       1143.68       1401.76       335.90 o                         
   9  -7   4         82.57         60.13       652.51 o                         
 -12  -6   4       1900.68       1101.44       290.08 o                         
 -11  -6   4         89.47        224.08       184.59 o                         
 -10  -6   4       2811.46       2462.05       279.41 o                         
  -9  -6   4        384.91        174.57       151.80 o                         
  -8  -6   4      16719.23      15884.25       517.28 o                         
  -7  -6   4        287.18        326.71        92.45 o                         
  -6  -6   4      15261.51      14730.56       368.42 o                         
  -5  -6   4       9149.90       8850.08       274.21 o                         
  -4  -6   4      18164.82      18748.06       375.87 o                         
  -3  -6   4       6908.37       7049.07       193.01 o                         
  -2  -6   4       3928.50       4082.82       128.72 o                         
  -1  -6   4      20003.59      20759.67       328.76 o                         
   0  -6   4       6960.66       7076.82       206.04 o                         
   1  -6   4      17678.01      18422.15       349.80 o                         
   2  -6   4       1535.13       1532.20       111.54 o                         
   3  -6   4      19205.12      18790.37       384.85 o                         
   4  -6   4        129.80         92.04        84.19 o                         
   5  -6   4      16430.95      16689.76       575.75 o                         
   6  -6   4        335.46        306.57       152.18 o                         
   7  -6   4       5402.96       5673.71       413.52 o                         
   8  -6   4       2367.45       2732.60       452.89 o                         
   9  -6   4       4035.02       5222.60       583.59 o                         
  10  -6   4       1063.17       1757.89       722.98 o                         
 -12  -5   4        877.11        459.51       303.31 o                         
 -11  -5   4       5820.99       5437.92       421.62 o                         
 -10  -5   4       3899.95       3937.92       349.38 o                         
  -9  -5   4       5555.83       6180.39       437.56 o                         
  -8  -5   4       5611.22       6023.13       289.07 o                         
  -7  -5   4        729.86        675.30       125.52 o                         
  -6  -5   4       7495.99       7411.28       245.18 o                         
  -5  -5   4         59.06         63.63        66.20 o                         
  -4  -5   4       6461.12       6431.14       201.12 o                         
  -3  -5   4        330.66        372.34        50.45 o                         
  -2  -5   4       3006.30       2865.29       106.62 o                         
  -1  -5   4         55.71         12.19        53.66 o                         
   0  -5   4       3193.71       3185.77       130.19 o                         
   1  -5   4        526.34        580.04        77.47 o                         
   2  -5   4        373.05        371.16        75.50 o                         
   3  -5   4        940.58        888.24        84.46 o                         
   4  -5   4         12.20         58.70        64.21 o                         
   5  -5   4       6448.63       6070.28       343.49 o                         
   6  -5   4        321.50        130.20       151.96 o                         
   7  -5   4       1736.23       1583.65       319.95 o                         
   8  -5   4         60.69        159.20       191.69 o                         
   9  -5   4        514.98        534.41       295.79 o                         
  10  -5   4        317.69        881.88       470.69 o                         
  11  -5   4        402.90        382.03       585.07 o                         
 -12  -4   4        118.16        114.28       257.78 o                         
 -11  -4   4       1579.02       1251.45       238.16 o                         
 -10  -4   4        182.61        -75.53       180.09 o                         
  -9  -4   4       5715.32       5236.59       423.14 o                         
  -8  -4   4          4.18         25.49       122.04 o                         
  -7  -4   4      13055.88      13356.35       392.42 o                         
  -6  -4   4       3650.88       2686.32       238.57 o                         
  -5  -4   4      34631.82      35213.99       497.68 o                         
  -4  -4   4      17150.94      17700.42       317.94 o                         
  -3  -4   4     101146.47     104536.02       962.65 o                         
  -2  -4   4      33971.95      35940.80       386.89 o                         
  -1  -4   4     117201.58     124489.55       781.44 o                         
   0  -4   4      73901.89      78555.76       651.35 o                         
   1  -4   4      51629.82      54372.47       523.75 o                         
   2  -4   4      71266.02      74927.37       678.82 o                         
   3  -4   4      15327.81      15871.35       272.32 o                         
   4  -4   4      25199.74      22909.70       903.33 o                         
   5  -4   4       2261.24       1965.19       156.90 o                         
   6  -4   4       9480.58       9553.21       359.88 o                         
   7  -4   4        207.42        400.31       262.27 o                         
   8  -4   4       7714.66       8636.88       542.59 o                         
   9  -4   4         92.15       -117.87       281.73 o                         
  10  -4   4       5702.50       7043.09       570.89 o                         
  11  -4   4        168.15        -93.28       335.76 o                         
 -12  -3   4       3117.12       3186.18       515.62 o                         
 -11  -3   4        212.48        306.39       180.40 o                         
 -10  -3   4       9157.59       9113.48       497.13 o                         
  -9  -3   4         99.68         41.13       138.20 o                         
  -8  -3   4       9320.87       9197.18       380.01 o                         
  -7  -3   4        639.14        486.15        96.53 o                         
  -6  -3   4       9356.03       8821.67       212.84 o                         
  -5  -3   4       2141.45       1951.58       129.14 o                         
  -4  -3   4       7240.37       6886.74       161.76 o                         
  -3  -3   4       5756.12       5506.76       119.62 o                         
  -2  -3   4       4578.69       4645.84       121.47 o                         
  -1  -3   4       6145.05       5919.39       122.08 o                         
   0  -3   4       1080.81       1113.55        74.43 o                         
   1  -3   4        508.41        525.59        73.85 o                         
   2  -3   4        129.15         98.53        59.94 o                         
   3  -3   4         93.36        115.81        56.75 o                         
   4  -3   4       4709.23       4592.25       149.32 o                         
   5  -3   4       3596.12       3977.22       282.38 o                         
   6  -3   4       2078.64       2057.82       325.21 o                         
   7  -3   4       3071.32       3215.63       398.28 o                         
   8  -3   4        722.16        492.94       209.79 o                         
   9  -3   4       1467.18       1638.99       275.60 o                         
  10  -3   4        609.64        783.17       260.41 o                         
  11  -3   4        230.43        434.21       237.27 o                         
  12  -3   4        934.97        717.00       582.74 o                         
 -12  -2   4        133.00        681.58       505.44 o                         
 -11  -2   4       2076.27       3065.76       413.29 o                         
 -10  -2   4        877.09       1116.09       202.42 o                         
  -9  -2   4         72.41        127.24       140.66 o                         
  -8  -2   4       6604.00       6536.45       365.66 o                         
  -7  -2   4        150.07        423.58        90.79 o                         
  -6  -2   4       9597.51       9615.33       260.83 o                         
  -5  -2   4       3413.21       3338.68       144.97 o                         
  -4  -2   4      70250.42      70429.65       741.55 o                         
  -3  -2   4        372.40        513.70        44.56 o                         
  -2  -2   4     126518.05     134540.88       717.63 o                         
  -1  -2   4      12097.16      12364.59       157.09 o                         
   0  -2   4     157693.67     169988.67       795.00 o                         
   1  -2   4      20669.26      21705.02       221.36 o                         
   2  -2   4      52848.75      55470.72       504.49 o                         
   3  -2   4      19192.16      19618.40       281.37 o                         
   4  -2   4      17615.36      17247.68       278.64 o                         
   5  -2   4      16714.38      16354.38       409.20 o                         
   6  -2   4       7135.38       6772.83       344.33 o                         
   7  -2   4      16744.29      16078.15       737.66 o                         
   8  -2   4        823.53        681.66       192.11 o                         
   9  -2   4      15159.69      15936.17       749.35 o                         
  10  -2   4        212.59        480.83       214.17 o                         
  11  -2   4       5007.07       4225.26       399.56 o                         
 -12  -1   4        210.52       1547.02       494.63 o                         
 -11  -1   4       3334.26       3580.14       325.63 o                         
 -10  -1   4        135.16        255.05       162.50 o                         
  -9  -1   4       9328.64      10615.29       520.38 o                         
  -8  -1   4        587.49        592.15       141.56 o                         
  -7  -1   4       5057.58       4891.53       281.48 o                         
  -6  -1   4         11.27         -1.02        81.83 o                         
  -5  -1   4       8840.08       8639.33       221.75 o                         
  -4  -1   4        228.97        185.59        37.55 o                         
  -3  -1   4       6708.71       6611.64       128.98 o                         
  -2  -1   4        265.12        269.26        39.87 o                         
  -1  -1   4         30.45         39.91        33.44 o                         
   0  -1   4       5341.44       5266.19        91.56 o                         
   1  -1   4       5357.74       5277.58       111.25 o                         
   2  -1   4       2457.44       2444.36        84.45 o                         
   3  -1   4         84.66        113.72        54.17 o                         
   4  -1   4        625.10        725.75        74.92 o                         
   5  -1   4         89.17         38.60        83.77 o                         
   6  -1   4       7312.02       6531.36       257.69 o                         
   7  -1   4       4598.71       4675.02       366.60 o                         
   8  -1   4       3918.14       4172.77       358.20 o                         
   9  -1   4        115.06       -166.20       173.20 o                         
  10  -1   4       4991.60       5298.04       457.57 o                         
  11  -1   4        175.24       -121.83       232.63 o                         
  12  -1   4        967.95       1463.26       458.73 o                         
 -12   0   4       1774.58        511.07       523.75 o                         
 -11   0   4         47.23        132.42       194.45 o                         
 -10   0   4       3527.78       3796.90       409.06 o                         
  -9   0   4        318.43        587.41       164.56 o                         
  -8   0   4       1097.78        783.30       176.21 o                         
  -7   0   4      10387.43       9423.24       655.41 o                         
  -6   0   4       8958.43       8185.08       354.20 o                         
  -5   0   4      17898.93      16865.69       381.74 o                         
  -4   0   4       4511.67       4695.45       134.96 o                         
  -3   0   4      58950.31      59893.06       484.81 o                         
  -2   0   4       6427.92       6854.28       117.53 o                         
  -1   0   4       8723.92       8803.15       124.10 o                         
   0   0   4       1441.56       1526.87        53.94 o                         
   1   0   4      10732.10      11036.41       160.03 o                         
   2   0   4      11430.16      12557.86       164.00 o                         
   3   0   4       6615.41       6451.64       137.43 o                         
   4   0   4        571.95        722.10        76.38 o                         
   5   0   4      12171.55      11668.70       244.29 o                         
   6   0   4      11624.07      10247.28       350.92 o                         
   7   0   4       9665.81       8684.53       314.85 o                         
   8   0   4      14160.14      13348.21       790.64 o                         
   9   0   4       1924.38       1724.36       236.63 o                         
  10   0   4       9398.29       9670.97       472.76 o                         
  11   0   4       1909.88       1547.80       318.02 o                         
  12   0   4       1724.59       1413.72       400.04 o                         
 -12   1   4       3386.29       3855.07      1062.99 o                         
 -11   1   4       1913.73       2523.78       402.24 o                         
 -10   1   4       5020.52       6121.46       551.57 o                         
  -9   1   4        593.48        283.76       213.16 o                         
  -8   1   4       9332.10      11147.54       522.51 o                         
  -7   1   4        301.74        390.38       148.42 o                         
  -6   1   4       6275.13       6319.70       315.28 o                         
  -5   1   4       1344.82       1264.86       148.44 o                         
  -4   1   4       7785.98       7352.54       240.70 o                         
  -3   1   4       2439.02       2202.57       100.62 o                         
  -2   1   4       3322.56       3144.12        91.37 o                         
  -1   1   4        709.83        711.10        46.56 o                         
   0   1   4        154.92        188.97        42.08 o                         
   1   1   4        385.98        290.27        39.69 o                         
   2   1   4       1835.91       1769.53        67.41 o                         
   3   1   4       4531.67       4430.29       109.05 o                         
   4   1   4       1366.86       1216.91        74.09 o                         
   5   1   4        155.55         17.66        74.24 o                         
   6   1   4         86.05        176.70        81.38 o                         
   7   1   4       5088.78       4847.73       196.31 o                         
   8   1   4       2509.50       2794.97       252.43 o                         
   9   1   4       2719.66       2242.05       254.50 o                         
  10   1   4        234.40        571.01       158.76 o                         
  11   1   4       3132.78       3547.89       389.87 o                         
  12   1   4         23.09       -193.05       194.05 o                         
 -12   2   4          5.71        230.15       514.89 o                         
 -11   2   4       1283.67       1701.47       398.38 o                         
 -10   2   4         59.71         78.84       164.78 o                         
  -9   2   4       4527.71       5167.59       467.05 o                         
  -8   2   4        113.48        135.03       125.75 o                         
  -7   2   4      14245.82      14261.13       610.05 o                         
  -6   2   4       4117.76       4013.59       281.27 o                         
  -5   2   4      31726.87      30733.08       663.33 o                         
  -4   2   4      23370.09      22597.50       400.04 o                         
  -3   2   4      15146.13      16294.74       313.75 o                         
  -2   2   4      53839.43      53875.24       500.37 o                         
  -1   2   4      10307.30      10696.62       179.12 o                         
   0   2   4       9288.50       9593.58       183.45 o                         
   1   2   4       5499.60       5550.52       117.26 o                         
   2   2   4      22439.72      22065.74       205.70 o                         
   3   2   4       8029.69       8442.37       144.85 o                         
   4   2   4      44074.19      43797.28       439.48 o                         
   5   2   4        489.25        546.85        81.24 o                         
   6   2   4      29315.67      28245.55       429.29 o                         
   7   2   4       1426.13       1730.66       208.69 o                         
   8   2   4      12669.81      12524.16       382.37 o                         
   9   2   4       1219.48       1398.75       203.50 o                         
  10   2   4       4492.93       4752.28       358.42 o                         
  11   2   4       1625.72       1506.78       299.04 o                         
  12   2   4       2420.67       2618.40       328.82 o                         
  13   2   4        781.83       1462.52       748.80 o                         
 -11   3   4        334.87        778.95       328.92 o                         
 -10   3   4       3548.93       5177.77       502.98 o                         
  -9   3   4       2662.54       2696.32       313.86 o                         
  -8   3   4       3458.86       4617.77       329.94 o                         
  -7   3   4       7235.77       7319.25       411.90 o                         
  -6   3   4       1658.01       1627.35       168.44 o                         
  -5   3   4       9231.39       8887.72       299.81 o                         
  -4   3   4        502.06        384.24       102.19 o                         
  -3   3   4       5248.31       4871.42       205.94 o                         
  -2   3   4          2.02        -16.10        68.44 o                         
  -1   3   4       3180.17       2934.19       117.26 o                         
   0   3   4         97.07        111.55        59.47 o                         
   1   3   4        651.46        578.28        58.68 o                         
   2   3   4        102.54        159.48        49.39 o                         
   3   3   4         90.93        186.91        51.53 o                         
   4   3   4       1464.54       1388.72        75.12 o                         
   5   3   4        643.87        676.80        88.52 o                         
   6   3   4       7982.96       8122.78       276.99 o                         
   7   3   4         75.35         81.67        97.32 o                         
   8   3   4       9845.99      10399.16       366.65 o                         
   9   3   4         31.97        -28.51       135.63 o                         
  10   3   4       4254.99       4445.13       335.51 o                         
  11   3   4          7.90        136.18       171.74 o                         
  12   3   4       2391.81       2838.71       388.71 o                         
  13   3   4        103.52        727.62       389.99 o                         
 -11   4   4        183.13        -32.28       272.36 o                         
 -10   4   4       2485.55       3028.95       405.16 o                         
  -9   4   4        499.56       1057.82       300.20 o                         
  -8   4   4       4073.07       4081.69       329.11 o                         
  -7   4   4          1.88         23.32       181.18 o                         
  -6   4   4      13872.20      14054.62       480.09 o                         
  -5   4   4        169.51        254.88       122.03 o                         
  -4   4   4      17804.01      18144.75       457.34 o                         
  -3   4   4       7665.13       7414.65       254.09 o                         
  -2   4   4      38292.39      38700.64       472.71 o                         
  -1   4   4      25646.32      25681.23       342.26 o                         
   0   4   4      40693.47      42043.32       479.37 o                         
   1   4   4     151181.39     156064.69      1062.95 o                         
   2   4   4      70625.67      74158.52       641.73 o                         
   3   4   4     131797.67     132661.67      1223.95 o                         
   4   4   4      28158.00      27237.15       353.28 o                         
   5   4   4      80021.73      78718.67       906.02 o                         
   6   4   4       6295.68       6349.90       229.91 o                         
   7   4   4      39365.42      38414.29       770.89 o                         
   8   4   4       1623.20       1491.94       150.97 o                         
   9   4   4      15830.40      16118.87       442.35 o                         
  10   4   4         57.29        125.48       171.83 o                         
  11   4   4       5681.73       5972.42       457.83 o                         
  12   4   4        288.11        408.22       264.48 o                         
  13   4   4       1699.39       1532.58       364.73 o                         
 -10   5   4          3.26        -67.60       283.74 o                         
  -9   5   4       1447.73       1287.39       260.41 o                         
  -8   5   4       2552.26       3059.99       344.47 o                         
  -7   5   4       5489.33       5894.76       383.58 o                         
  -6   5   4        951.94       1000.96       165.03 o                         
  -5   5   4       2962.16       3206.13       223.29 o                         
  -4   5   4       1342.27       1074.08       135.96 o                         
  -3   5   4       7017.03       6753.25       198.51 o                         
  -2   5   4        115.64        114.54        72.27 o                         
  -1   5   4       5522.83       5401.28       152.75 o                         
   0   5   4        188.95        208.13        54.40 o                         
   1   5   4         44.53         90.23        59.79 o                         
   2   5   4       2762.12       2559.07       113.28 o                         
   3   5   4        221.07        227.49        57.10 o                         
   4   5   4       4403.82       3824.04       152.94 o                         
   5   5   4        270.86        262.02        53.78 o                         
   6   5   4       2084.00       1821.77        95.77 o                         
   7   5   4      10086.24       9332.70       307.14 o                         
   8   5   4       3966.51       3840.99       208.33 o                         
   9   5   4       5389.13       5434.83       291.58 o                         
  10   5   4        956.90       1124.37       205.32 o                         
  11   5   4       4989.01       5318.87       431.70 o                         
  12   5   4       2116.50       1368.68       419.80 o                         
  13   5   4       1788.49       2005.06       415.31 o                         
 -10   6   4       2187.70       2105.93       449.77 o                         
  -9   6   4       2014.68       3190.16       400.28 o                         
  -8   6   4       2787.76       3701.30       480.24 o                         
  -7   6   4       2080.70       2771.43       300.83 o                         
  -6   6   4        260.80        184.30       126.74 o                         
  -5   6   4       7622.44       7763.59       342.96 o                         
  -4   6   4       1305.43       1122.64       157.67 o                         
  -3   6   4       5514.76       5514.97       200.81 o                         
  -2   6   4       3656.60       3407.84       131.77 o                         
  -1   6   4      55469.40      55601.18       613.86 o                         
   0   6   4      11704.33      11695.04       240.16 o                         
   1   6   4      64741.06      65781.79       560.52 o                         
   2   6   4      68293.70      69532.09       612.08 o                         
   3   6   4      86733.97      85349.50      1090.00 o                         
   4   6   4      26649.23      26601.86       396.29 o                         
   5   6   4      27908.85      26974.51       357.93 o                         
   6   6   4      22063.35      21292.71       413.61 o                         
   7   6   4      10104.59       9947.31       275.56 o                         
   8   6   4      16228.44      15574.02       373.74 o                         
   9   6   4       1872.06       1778.56       204.38 o                         
  10   6   4       9016.73       9342.53       392.29 o                         
  11   6   4        125.92        102.88       192.07 o                         
  12   6   4       5693.91       5797.00       715.17 o                         
  13   6   4          5.05       -303.66       303.66 o                         
  -9   7   4         71.31       -215.01       272.81 o                         
  -8   7   4       1870.51       2337.46       279.19 o                         
  -7   7   4       2129.37       2886.94       306.28 o                         
  -6   7   4       5367.93       5709.60       344.35 o                         
  -5   7   4        103.63        157.35       107.54 o                         
  -4   7   4       2238.58       2370.76       203.83 o                         
  -3   7   4        245.30        268.01       100.71 o                         
  -2   7   4       3311.00       3118.34       140.53 o                         
  -1   7   4         44.88        101.71        95.35 o                         
   0   7   4       1101.69       1107.81       103.86 o                         
   1   7   4         77.52        225.47        59.06 o                         
   2   7   4        285.55        375.33        65.94 o                         
   3   7   4        385.94        312.65        50.04 o                         
   4   7   4        489.59        313.58        53.88 o                         
   5   7   4       2668.00       2600.64       122.81 o                         
   6   7   4        123.43         54.59        62.54 o                         
   7   7   4        311.25        274.70        83.75 o                         
   8   7   4       1486.02       1297.93       153.83 o                         
   9   7   4       8023.14       8387.26       296.43 o                         
  10   7   4         44.20          5.29       165.44 o                         
  11   7   4       5579.06       5399.93       497.61 o                         
  12   7   4        484.88        110.88       288.05 o                         
  13   7   4       4703.27       4632.93       582.10 o                         
  -9   8   4       2933.39       3560.22       906.00 o                         
  -8   8   4        828.60        956.23       318.39 o                         
  -7   8   4       5505.11       6151.29       420.48 o                         
  -6   8   4       2786.67       3209.66       278.69 o                         
  -5   8   4       4539.27       4671.50       299.13 o                         
  -4   8   4       9169.09       9220.41       416.65 o                         
  -3   8   4       3427.72       3263.21       175.10 o                         
  -2   8   4      15878.82      15096.04       439.06 o                         
  -1   8   4        573.11        630.29       103.46 o                         
   0   8   4      56330.91      55384.73       569.50 o                         
   1   8   4          9.86         81.76        57.21 o                         
   2   8   4      28193.10      29765.61       410.95 o                         
   3   8   4       1292.05       1157.47        74.69 o                         
   4   8   4      18008.17      17942.97       281.96 o                         
   5   8   4        379.40        422.13        76.14 o                         
   6   8   4       7848.49       8109.91       229.31 o                         
   7   8   4       2183.31       2143.14       129.41 o                         
   8   8   4       4635.98       4800.32       233.29 o                         
   9   8   4       3878.71       3930.07       254.21 o                         
  10   8   4       1148.87        933.11       238.56 o                         
  11   8   4       3257.01       3076.96       279.28 o                         
  12   8   4         32.36       -215.16       318.41 o                         
  13   8   4       4003.38       4901.25       739.86 o                         
  -8   9   4        207.56        141.67       221.78 o                         
  -7   9   4       3270.62       3899.53       393.79 o                         
  -6   9   4         15.73        162.93       190.78 o                         
  -5   9   4       6136.85       6065.97       428.72 o                         
  -4   9   4          8.67         70.45       143.60 o                         
  -3   9   4       3594.65       3384.92       236.37 o                         
  -2   9   4       1318.80       1134.16       118.72 o                         
  -1   9   4        775.23        632.28       150.33 o                         
   0   9   4       2813.91       2667.40       155.47 o                         
   1   9   4         27.06          1.24        61.82 o                         
   2   9   4        472.71        398.69        84.55 o                         
   3   9   4        272.04        282.72        57.93 o                         
   4   9   4         47.48         75.21        49.69 o                         
   5   9   4        479.34        321.28        65.62 o                         
   6   9   4        524.82        492.32        93.17 o                         
   7   9   4         15.22        -54.38        77.04 o                         
   8   9   4        781.36        775.64       105.68 o                         
   9   9   4         11.76       -164.23       164.23 o                         
  10   9   4       4114.21       3759.34       311.80 o                         
  11   9   4        209.11        149.09       180.24 o                         
  12   9   4       3284.82       3425.50       488.64 o                         
  13   9   4        135.82        112.68       483.70 o                         
  -8  10   4       3599.28       2327.43       920.30 o                         
  -7  10   4        144.79         44.41       245.85 o                         
  -6  10   4       7062.60       7271.02       468.94 o                         
  -5  10   4       2046.47       1615.20       272.15 o                         
  -4  10   4      13106.69      11895.45       541.49 o                         
  -3  10   4       8335.35       8391.48       429.38 o                         
  -2  10   4      11808.54      10822.67       468.11 o                         
  -1  10   4      22496.98      21649.52       651.71 o                         
   0  10   4       5712.50       5927.30       247.39 o                         
   1  10   4      25498.79      25459.08       469.09 o                         
   2  10   4        805.81        673.44       108.74 o                         
   3  10   4      25464.40      23479.36       720.78 o                         
   4  10   4        935.87        900.07       104.72 o                         
   5  10   4      18603.30      16206.99       585.39 o                         
   6  10   4         31.84          2.91       106.47 o                         
   7  10   4      16785.89      17421.90       452.00 o                         
   8  10   4        625.92        563.27       124.40 o                         
   9  10   4      11055.30      11202.07       536.44 o                         
  10  10   4       1031.58        913.35       201.61 o                         
  11  10   4       4591.87       4833.85       398.98 o                         
  12  10   4        875.47        278.58       224.89 o                         
  13  10   4       1400.10       1453.28       505.35 o                         
  -7  11   4        795.58       -269.47       329.18 o                         
  -6  11   4       2044.95       1557.20       327.39 o                         
  -5  11   4       1947.27       1870.71       289.98 o                         
  -4  11   4       1520.31       1420.79       271.93 o                         
  -3  11   4         22.83       -171.32       171.32 o                         
  -2  11   4       3378.53       3228.35       263.24 o                         
  -1  11   4         92.56        168.65       130.15 o                         
   0  11   4        775.25        593.49       152.30 o                         
   1  11   4        288.34        455.74       127.78 o                         
   2  11   4         36.66         79.47       131.11 o                         
   3  11   4        123.77        -75.27       154.58 o                         
   4  11   4         56.92        -33.71       110.16 o                         
   5  11   4        655.79        443.57       106.86 o                         
   6  11   4       1069.61        985.31       157.64 o                         
   7  11   4        728.55        650.86       130.93 o                         
   8  11   4        155.54        128.34       236.18 o                         
   9  11   4       3865.67       4099.52       365.59 o                         
  10  11   4         81.01        -11.10       171.12 o                         
  11  11   4       3562.29       3537.91       397.32 o                         
  12  11   4        224.94        525.79       320.71 o                         
  13  11   4       3844.10       3224.52       693.54 o                         
  -7  12   4       3446.02       2822.91      1127.25 o                         
  -6  12   4        143.54        318.09       311.10 o                         
  -5  12   4       5745.42       5591.85       463.23 o                         
  -4  12   4         20.51       -176.88       198.05 o                         
  -3  12   4      12819.72      12049.29       751.70 o                         
  -2  12   4        305.98        172.55       151.75 o                         
  -1  12   4       6196.81       6142.65       347.16 o                         
   0  12   4      10074.35      10181.66       379.39 o                         
   1  12   4      10644.47      10265.49       370.30 o                         
   2  12   4       8468.40       8591.73       379.03 o                         
   3  12   4       3250.66       3316.91       245.74 o                         
   4  12   4      29092.37      30248.45       630.72 o                         
   5  12   4       6774.32       7298.84       353.48 o                         
   6  12   4      33793.62      34413.38       755.65 o                         
   7  12   4       1439.10       1337.43       188.33 o                         
   8  12   4      34458.49      33969.96      1415.86 o                         
   9  12   4        414.00        499.67       181.62 o                         
  10  12   4      14131.49      13616.98       650.30 o                         
  11  12   4          8.13          4.77       200.79 o                         
  12  12   4       4625.70       4098.41       563.97 o                         
  -6  13   4        155.41        513.54       615.36 o                         
  -5  13   4       1168.60        870.69       282.13 o                         
  -4  13   4        803.19       1156.85       263.10 o                         
  -3  13   4        200.37        291.98       247.53 o                         
  -2  13   4         70.39       -224.72       224.72 o                         
  -1  13   4        755.33        734.99       193.79 o                         
   0  13   4       1253.59       1164.24       203.62 o                         
   1  13   4          6.13        226.16       152.81 o                         
   2  13   4        778.94        592.15       169.61 o                         
   3  13   4        387.01        423.09       162.88 o                         
   4  13   4          4.28       -119.92       119.92 o                         
   5  13   4        622.37        614.06       163.24 o                         
   6  13   4        361.81        301.70       175.13 o                         
   7  13   4       4157.89       4465.33       312.09 o                         
   8  13   4        128.77         51.13       150.99 o                         
   9  13   4        394.85         13.70       204.26 o                         
  10  13   4       4550.30       4511.53       445.67 o                         
  11  13   4       1188.48        790.80       335.07 o                         
  12  13   4       2184.93       1757.38       868.45 o                         
  -5  14   4       1199.22       1356.13       583.35 o                         
  -4  14   4       3876.66       3268.31       486.67 o                         
  -3  14   4        396.81        292.03       264.96 o                         
  -2  14   4       5299.39       5446.22       440.95 o                         
  -1  14   4         92.59        300.31       201.93 o                         
   0  14   4       2393.92       2424.73       312.22 o                         
   1  14   4       2261.26       2292.74       270.64 o                         
   2  14   4      10801.68      10747.41       499.93 o                         
   3  14   4       1428.82       1235.69       198.32 o                         
   4  14   4       6128.75       6312.28       387.86 o                         
   5  14   4      15706.85      15479.67       547.52 o                         
   6  14   4       9726.30       9848.67       483.82 o                         
   7  14   4      15610.14      15948.51       577.56 o                         
   8  14   4       3440.71       3509.99       321.29 o                         
   9  14   4      10117.11      10101.45       586.49 o                         
  10  14   4       1138.47        736.70       255.43 o                         
  11  14   4       3625.50       3573.31       622.45 o                         
  12  14   4         77.71         14.66       439.66 o                         
  -4  15   4       1182.13       2193.12       809.73 o                         
  -3  15   4        469.53        577.59       364.41 o                         
  -2  15   4        142.23         20.30       253.17 o                         
  -1  15   4        149.89        156.65       216.94 o                         
   0  15   4         45.54         28.04       186.20 o                         
   1  15   4        421.42        347.27       185.31 o                         
   2  15   4         63.23       -110.74       214.61 o                         
   3  15   4         12.67        -51.49       218.58 o                         
   4  15   4        435.38        314.42       189.93 o                         
   5  15   4        393.99        234.03       172.31 o                         
   6  15   4        270.07        241.42       179.65 o                         
   7  15   4         56.40        520.32       172.23 o                         
   8  15   4       1254.65       1082.37       217.54 o                         
   9  15   4         14.38         -0.03       197.93 o                         
  10  15   4        293.48       -393.64       393.64 o                         
  11  15   4        607.65        168.84       475.60 o                         
  -2  16   4       1003.76        620.87       592.34 o                         
  -1  16   4       6077.19       5421.78       563.01 o                         
   0  16   4       1162.62        805.11       237.49 o                         
   1  16   4       6783.15       6320.02       424.01 o                         
   2  16   4          7.37       -102.43       189.83 o                         
   3  16   4       9217.95       9604.42       566.54 o                         
   4  16   4       1653.67       1675.00       253.56 o                         
   5  16   4       8129.36       8342.81       524.48 o                         
   6  16   4       3357.78       3051.81       340.96 o                         
   7  16   4       5100.07       4952.09       355.26 o                         
   8  16   4       1119.34       1107.51       262.48 o                         
   9  16   4       1372.94       1104.78       587.91 o                         
  10  16   4       1063.16       1142.18       587.54 o                         
  -1  17   4         87.59       -613.37       613.37 o                         
   0  17   4        262.22        -22.93       316.80 o                         
   1  17   4         88.41        354.74       307.51 o                         
   2  17   4         64.08        443.50       215.04 o                         
   3  17   4         70.82        359.06       218.34 o                         
   4  17   4        710.00        947.10       321.39 o                         
   5  17   4         34.27        557.57       238.95 o                         
   6  17   4        339.51        608.61       224.48 o                         
   7  17   4        410.93        138.68       286.02 o                         
   8  17   4         85.00        363.06       369.65 o                         
   9  17   4        144.45        492.67       670.63 o                         
   1  18   4       2332.23       1294.57       610.70 o                         
   2  18   4       9806.38       7923.86       941.77 o                         
   3  18   4       1065.24       2477.18       835.33 o                         
   4  18   4       5500.18       5961.23       858.29 o                         
   5  18   4        263.63        186.81       285.85 o                         
   6  18   4       5843.63       5142.30       981.85 o                         
   8  18   4       3848.05       3622.35      1002.57 o                         
  -4 -16   5        348.07          4.11       430.50 o                         
  -3 -16   5       1537.09       1526.47       707.10 o                         
  -2 -16   5        318.40        186.16       323.82 o                         
  -6 -15   5       2884.72       3209.15       427.87 o                         
  -5 -15   5         39.44        515.87       294.42 o                         
  -4 -15   5       5143.52       4838.50       618.36 o                         
  -3 -15   5         63.27        232.12       237.97 o                         
  -2 -15   5       9937.27       8339.24       672.91 o                         
  -1 -15   5         26.97        -20.80       228.42 o                         
   0 -15   5      11966.20      10527.44       877.92 o                         
   1 -15   5        656.55       1004.77       398.31 o                         
  -8 -14   5        264.50        154.35       271.12 o                         
  -7 -14   5        938.10       1069.00       516.03 o                         
  -6 -14   5         95.21         36.52       247.89 o                         
  -5 -14   5       2666.23       2931.50       317.10 o                         
  -4 -14   5         97.61        417.17       231.92 o                         
  -3 -14   5        654.80        572.25       200.05 o                         
  -2 -14   5       1382.02       1369.38       246.64 o                         
  -1 -14   5       1836.25       2230.71       307.36 o                         
   0 -14   5         31.67        206.75       185.11 o                         
   1 -14   5         91.31        -82.20       208.46 o                         
   2 -14   5         31.23        -59.27       397.22 o                         
  -9 -13   5        712.02        127.99       325.49 o                         
  -8 -13   5       1468.91       2219.25       419.41 o                         
  -7 -13   5       1773.29       1379.50       243.69 o                         
  -6 -13   5        252.21        522.31       179.98 o                         
  -5 -13   5       7802.15       7577.23       397.46 o                         
  -4 -13   5       1915.49       1686.67       211.78 o                         
  -3 -13   5       8530.70       8699.96       474.67 o                         
  -2 -13   5       1980.37       1736.58       242.58 o                         
  -1 -13   5      10422.30      10043.32       464.70 o                         
   0 -13   5        961.39        835.79       203.83 o                         
   1 -13   5       7564.70       6840.70       440.16 o                         
   2 -13   5        239.77        247.83       186.30 o                         
   3 -13   5       2582.16       2773.13       457.73 o                         
   4 -13   5        495.61        200.17       374.52 o                         
 -10 -12   5       2252.06       1566.66       464.03 o                         
  -9 -12   5       1115.21        631.05       339.62 o                         
  -8 -12   5       4699.20       4596.49       381.18 o                         
  -7 -12   5        962.36       1010.46       210.37 o                         
  -6 -12   5       5445.33       5891.36       348.28 o                         
  -5 -12   5         12.02        158.64       140.83 o                         
  -4 -12   5       5040.29       4966.69       310.67 o                         
  -3 -12   5         55.63        249.53       168.64 o                         
  -2 -12   5        920.38        801.09       205.95 o                         
  -1 -12   5        375.27        336.02       168.70 o                         
   0 -12   5       2623.91       2446.89       244.04 o                         
   1 -12   5        738.65        569.89       158.30 o                         
   2 -12   5        379.57        517.00       232.16 o                         
   3 -12   5        239.03        253.32       178.64 o                         
   4 -12   5          2.95        283.16       285.20 o                         
   5 -12   5        278.04        329.85       508.41 o                         
 -10 -11   5         39.86        310.28       245.70 o                         
  -9 -11   5       2424.61       2019.91       256.55 o                         
  -8 -11   5        841.95        653.89       214.53 o                         
  -7 -11   5       7448.98       6629.77       387.73 o                         
  -6 -11   5       3505.26       3936.97       256.25 o                         
  -5 -11   5      13788.10      13855.75       457.95 o                         
  -4 -11   5      10003.44      10527.40       396.40 o                         
  -3 -11   5      13072.29      13531.39       476.98 o                         
  -2 -11   5      16273.68      17250.17       461.95 o                         
  -1 -11   5       5826.95       5607.52       288.02 o                         
   0 -11   5      13791.72      13450.97       457.82 o                         
   1 -11   5       2254.37       1930.66       198.39 o                         
   2 -11   5       8102.06       7904.81       393.95 o                         
   3 -11   5       1080.40       1082.09       202.65 o                         
   4 -11   5       5877.03       6020.28       403.32 o                         
   5 -11   5          4.15        247.15       196.95 o                         
   6 -11   5       6420.48       5543.23      1113.66 o                         
 -11 -10   5        416.93        906.25       451.29 o                         
 -10 -10   5       5379.20       5997.21       442.33 o                         
  -9 -10   5       1499.83       1520.36       233.38 o                         
  -8 -10   5       6727.50       7038.49       408.49 o                         
  -7 -10   5       4240.75       4566.65       325.04 o                         
  -6 -10   5       2591.23       2737.08       237.53 o                         
  -5 -10   5       6659.73       6951.65       313.39 o                         
  -4 -10   5        424.35        524.94       126.68 o                         
  -3 -10   5       3697.55       4090.17       219.32 o                         
  -2 -10   5         16.75         99.09        88.26 o                         
  -1 -10   5       2958.42       3076.24       182.88 o                         
   0 -10   5         59.49        152.88       112.47 o                         
   1 -10   5        520.46        471.42       125.15 o                         
   2 -10   5          0.24        -88.95       132.24 o                         
   3 -10   5          3.75       -103.47       156.38 o                         
   4 -10   5        273.85        326.05       199.37 o                         
   5 -10   5        413.81        285.50       175.00 o                         
   6 -10   5       1255.64        993.72       239.61 o                         
 -11  -9   5        593.14        477.40       239.31 o                         
 -10  -9   5       1227.42        947.77       198.34 o                         
  -9  -9   5         35.28        110.90       159.97 o                         
  -8  -9   5       7091.25       7122.10       432.77 o                         
  -7  -9   5       1620.75       1943.41       226.69 o                         
  -6  -9   5       7395.61       7599.98       327.36 o                         
  -5  -9   5        532.54        663.39       121.48 o                         
  -4  -9   5      19177.13      19584.36       447.89 o                         
  -3  -9   5       4222.80       4248.35       162.88 o                         
  -2  -9   5      19049.82      18861.20       363.10 o                         
  -1  -9   5       9656.00       9926.64       276.22 o                         
   0  -9   5      19085.55      19636.09       422.82 o                         
   1  -9   5      12548.25      12635.82       390.02 o                         
   2  -9   5      14378.30      14706.52       442.28 o                         
   3  -9   5      17531.87      17650.65       547.70 o                         
   4  -9   5       5712.23       5985.99       400.21 o                         
   5  -9   5      18624.54      18876.67       818.41 o                         
   6  -9   5       1612.82       1705.61       254.91 o                         
   7  -9   5       8202.06       8783.38       653.01 o                         
 -11  -8   5       1643.91       1733.52       310.43 o                         
 -10  -8   5        202.94        165.55       189.91 o                         
  -9  -8   5       5148.07       5305.21       364.71 o                         
  -8  -8   5       1234.67       1294.91       187.16 o                         
  -7  -8   5       5673.86       5976.49       334.32 o                         
  -6  -8   5        780.52        701.78       134.07 o                         
  -5  -8   5        807.47        841.09       122.18 o                         
  -4  -8   5       1833.68       1655.20       114.42 o                         
  -3  -8   5       1522.38       1491.84       104.17 o                         
  -2  -8   5        507.86        466.29        78.93 o                         
  -1  -8   5         12.30        -37.69        81.42 o                         
   0  -8   5       4185.67       4115.78       196.23 o                         
   1  -8   5         95.89         90.00        97.25 o                         
   2  -8   5          2.97         47.69       119.23 o                         
   3  -8   5       1603.76       1726.09       192.22 o                         
   4  -8   5          6.88        200.77       172.28 o                         
   5  -8   5        359.49        264.62       171.33 o                         
   6  -8   5       1723.92       1237.94       243.58 o                         
   7  -8   5       1173.95       2005.43       355.72 o                         
   8  -8   5       1307.64        302.47       380.08 o                         
 -12  -7   5        773.93       -126.38       958.77 o                         
 -11  -7   5        705.63        410.82       225.48 o                         
 -10  -7   5       4905.45       4846.20       384.13 o                         
  -9  -7   5        180.31        192.63       173.01 o                         
  -8  -7   5       1556.34       1515.30       191.08 o                         
  -7  -7   5       3722.14       3840.92       260.57 o                         
  -6  -7   5       2650.99       2721.93       196.20 o                         
  -5  -7   5        864.56        920.85       121.51 o                         
  -4  -7   5        543.22        585.38        65.88 o                         
  -3  -7   5       7972.06       7861.62       174.93 o                         
  -2  -7   5         33.52        117.74        58.16 o                         
  -1  -7   5      17090.30      17444.92       312.17 o                         
   0  -7   5       1195.01       1190.16       124.90 o                         
   1  -7   5      40805.72      42155.72       598.77 o                         
   2  -7   5       6309.13       6017.96       209.41 o                         
   3  -7   5      32464.34      33893.57       705.12 o                         
   4  -7   5       8844.72       8315.83       461.06 o                         
   5  -7   5       8825.44      10027.67       500.85 o                         
   6  -7   5      10454.06      11659.90       552.17 o                         
   7  -7   5       5734.40       6822.36       447.32 o                         
   8  -7   5       3279.27       3221.95       408.64 o                         
   9  -7   5        703.24        933.84       669.59 o                         
 -12  -6   5       2219.10       2504.55       488.60 o                         
 -11  -6   5        171.37        305.34       193.99 o                         
 -10  -6   5       3412.85       3503.62       346.36 o                         
  -9  -6   5        460.63        448.00       185.98 o                         
  -8  -6   5       6417.50       6875.57       357.58 o                         
  -7  -6   5        977.83        855.13       161.30 o                         
  -6  -6   5       4710.02       5069.97       253.24 o                         
  -5  -6   5        350.05        411.93        96.98 o                         
  -4  -6   5       1259.87       1165.13       103.70 o                         
  -3  -6   5       1159.56       1067.62        95.66 o                         
  -2  -6   5       2813.87       2658.61       115.79 o                         
  -1  -6   5         26.01         71.95        73.22 o                         
   0  -6   5         97.66        138.93        91.53 o                         
   1  -6   5       4236.45       4217.75       187.49 o                         
   2  -6   5       1334.22       1401.93       119.46 o                         
   3  -6   5          9.91        114.18        90.32 o                         
   4  -6   5          9.09        -37.71       176.92 o                         
   5  -6   5         34.05         83.82       181.89 o                         
   6  -6   5        288.43        106.86       183.09 o                         
   7  -6   5       1214.33        763.19       191.63 o                         
   8  -6   5          3.20        131.07       196.83 o                         
   9  -6   5       2174.01       2362.22       376.52 o                         
 -12  -5   5        163.09       -184.59       247.09 o                         
 -11  -5   5       3039.83       2306.91       299.83 o                         
 -10  -5   5         24.68         96.35       178.81 o                         
  -9  -5   5       9149.27       8674.05       474.29 o                         
  -8  -5   5         77.80        377.94       155.07 o                         
  -7  -5   5       4419.10       4099.63       263.81 o                         
  -6  -5   5       3258.43       3225.45       202.89 o                         
  -5  -5   5       3934.96       3613.50       168.14 o                         
  -4  -5   5       4021.97       3714.84       141.20 o                         
  -3  -5   5       2349.25       2613.91       113.12 o                         
  -2  -5   5      21749.55      22089.40       329.21 o                         
  -1  -5   5       5152.53       5310.50       150.93 o                         
   0  -5   5      46342.46      47630.73       525.61 o                         
   1  -5   5         70.33        235.10        75.01 o                         
   2  -5   5      48250.74      49552.95       634.46 o                         
   3  -5   5       1355.82       1298.47       111.80 o                         
   4  -5   5      24665.49      23597.93       654.83 o                         
   5  -5   5        421.44        475.20       189.75 o                         
   6  -5   5       7848.35       7752.83       459.65 o                         
   7  -5   5       1194.63       1047.80       275.28 o                         
   8  -5   5       5313.81       5371.18       464.56 o                         
   9  -5   5       1874.55       2164.48       349.63 o                         
  10  -5   5       1243.80       1484.13       531.57 o                         
 -12  -4   5       1700.81        968.24       514.04 o                         
 -11  -4   5       1432.62       1107.13       234.75 o                         
 -10  -4   5       1041.03       1147.68       230.80 o                         
  -9  -4   5       5288.35       5700.71       390.76 o                         
  -8  -4   5       2099.48       1820.80       236.91 o                         
  -7  -4   5       7929.71       8258.01       333.26 o                         
  -6  -4   5       2595.93       2186.10       170.53 o                         
  -5  -4   5      10518.36      11228.75       339.48 o                         
  -4  -4   5        241.03        273.90        91.42 o                         
  -3  -4   5      10743.70      10958.63       215.87 o                         
  -2  -4   5       1412.24       1602.41        94.89 o                         
  -1  -4   5       4929.48       4985.98       138.77 o                         
   0  -4   5        435.95        314.52        68.26 o                         
   1  -4   5        800.28        852.05        95.62 o                         
   2  -4   5          2.66         18.33        82.78 o                         
   3  -4   5       1428.23       1349.54       111.87 o                         
   4  -4   5         91.76        102.38        66.58 o                         
   5  -4   5       1216.08       1406.48       169.71 o                         
   6  -4   5         59.28       -170.11       179.25 o                         
   7  -4   5        265.55        260.69       189.18 o                         
   8  -4   5       1292.65       1541.07       275.84 o                         
   9  -4   5         55.09        480.31       272.73 o                         
  10  -4   5       2503.32       2667.98       372.53 o                         
  11  -4   5         29.42        152.65       770.25 o                         
 -12  -3   5       1441.07        790.00       516.82 o                         
 -11  -3   5          3.04        130.90       187.18 o                         
 -10  -3   5       5344.11       4373.15       364.66 o                         
  -9  -3   5         35.26         70.26       169.46 o                         
  -8  -3   5      10283.55       9672.33       390.95 o                         
  -7  -3   5        635.50        724.86       145.46 o                         
  -6  -3   5      28630.25      28211.98       659.12 o                         
  -5  -3   5        802.63        660.70        90.15 o                         
  -4  -3   5      27340.38      27517.22       435.58 o                         
  -3  -3   5      22371.74      22147.76       287.99 o                         
  -2  -3   5      41514.29      42693.78       419.90 o                         
  -1  -3   5      56360.76      56661.04       555.86 o                         
   0  -3   5      30062.89      32661.77       371.84 o                         
   1  -3   5      62177.78      64477.84       626.22 o                         
   2  -3   5       5968.00       6437.21       186.60 o                         
   3  -3   5      40620.05      42447.20       516.74 o                         
   4  -3   5        637.16        614.54       105.23 o                         
   5  -3   5      28768.71      27254.42       872.02 o                         
   6  -3   5         84.40        417.69       154.55 o                         
   7  -3   5      17190.06      18530.20       907.50 o                         
   8  -3   5        375.01        374.76       216.83 o                         
   9  -3   5       6194.72       6670.80       461.11 o                         
  10  -3   5       1777.61       2029.59       339.97 o                         
  11  -3   5       2702.49       2674.37       578.62 o                         
 -11  -2   5       4041.32       5159.96       454.09 o                         
 -10  -2   5         49.89        317.54       177.67 o                         
  -9  -2   5       3272.92       3075.45       267.46 o                         
  -8  -2   5        630.10        747.85       152.54 o                         
  -7  -2   5      10270.45      10541.88       376.34 o                         
  -6  -2   5       2312.33       2348.53       139.17 o                         
  -5  -2   5      12854.76      12309.13       284.24 o                         
  -4  -2   5       7471.76       7287.08       160.53 o                         
  -3  -2   5       2003.97       1945.39        74.28 o                         
  -2  -2   5      16665.01      16510.78       232.14 o                         
  -1  -2   5        488.37        548.33        61.72 o                         
   0  -2   5        753.44        804.33        60.90 o                         
   1  -2   5        830.44        766.42        69.50 o                         
   2  -2   5        820.04        735.37        66.07 o                         
   3  -2   5         60.14         70.14        58.94 o                         
   4  -2   5        382.35        407.48        88.25 o                         
   5  -2   5        353.77        261.36        83.28 o                         
   6  -2   5         28.53         44.42       194.39 o                         
   7  -2   5       2308.44       2202.01       282.44 o                         
   8  -2   5        971.38       1404.04       258.31 o                         
   9  -2   5       3749.57       4211.49       361.30 o                         
  10  -2   5        115.12        256.20       218.10 o                         
  11  -2   5       3989.54       4803.76       422.19 o                         
 -11  -1   5       1840.47       1003.27       247.40 o                         
 -10  -1   5         28.60        148.22       142.60 o                         
  -9  -1   5       9317.45       9177.44       429.41 o                         
  -8  -1   5       2483.46       2206.48       186.64 o                         
  -7  -1   5       8500.61       7823.96       410.66 o                         
  -6  -1   5         80.85        178.69        89.45 o                         
  -5  -1   5      38371.47      37588.71       466.91 o                         
  -4  -1   5        577.35        602.85        59.10 o                         
  -3  -1   5      35843.67      36436.04       353.73 o                         
  -2  -1   5       9843.95      10021.88       163.54 o                         
  -1  -1   5      55127.21      56768.55       419.04 o                         
   0  -1   5       8010.61       8358.36       125.56 o                         
   1  -1   5      14953.50      16066.46       214.64 o                         
   2  -1   5      39264.59      40741.76       369.76 o                         
   3  -1   5      20325.77      21699.92       318.51 o                         
   4  -1   5      42723.18      42608.13       484.99 o                         
   5  -1   5      14407.64      14597.92       295.37 o                         
   6  -1   5      32827.44      32238.30       591.47 o                         
   7  -1   5       1356.96       1199.45       187.97 o                         
   8  -1   5      26707.41      27372.17       892.97 o                         
   9  -1   5        258.46        322.16       247.88 o                         
  10  -1   5       7749.19       7582.56       478.07 o                         
  11  -1   5        260.16        -87.85       264.37 o                         
  12  -1   5       4339.63       4615.63       955.14 o                         
 -12   0   5       1075.71        752.70       703.82 o                         
 -11   0   5          4.93        237.50       228.49 o                         
 -10   0   5       3836.58       4174.43       409.87 o                         
  -9   0   5        255.37        374.88       185.87 o                         
  -8   0   5       3395.42       3692.68       307.97 o                         
  -7   0   5        674.25        685.45       124.07 o                         
  -6   0   5       5552.53       4779.59       342.40 o                         
  -5   0   5       3263.47       3051.85       128.60 o                         
  -4   0   5       2198.50       1987.49       104.07 o                         
  -3   0   5       3848.43       3865.90       123.22 o                         
  -2   0   5        261.28        253.13        49.74 o                         
  -1   0   5       2066.75       2023.17        72.01 o                         
   0   0   5       1721.87       1622.67        60.86 o                         
   1   0   5       1359.74       1260.07        64.55 o                         
   2   0   5       9468.84       9710.80       168.98 o                         
   3   0   5       3934.29       4046.07       126.93 o                         
   4   0   5       1126.79       1283.53        86.77 o                         
   5   0   5       3038.64       2725.51       141.29 o                         
   6   0   5       2471.08       2239.82       140.83 o                         
   7   0   5       2394.92       2337.19       183.49 o                         
   8   0   5       1433.76       1409.33       237.41 o                         
   9   0   5       3318.50       3153.14       300.94 o                         
  10   0   5       2839.16       3348.33       429.47 o                         
  11   0   5        874.01        361.64       214.25 o                         
  12   0   5       3389.89       3402.10       628.52 o                         
 -12   1   5        135.67        -18.33       514.52 o                         
 -11   1   5       1458.59        650.89       303.44 o                         
 -10   1   5       1048.03        792.11       240.91 o                         
  -9   1   5       3313.89       3500.71       310.48 o                         
  -8   1   5       5871.92       6711.90       440.83 o                         
  -7   1   5       9434.62       8483.42       383.98 o                         
  -6   1   5       4613.54       4205.46       256.26 o                         
  -5   1   5       3103.82       3238.49       171.01 o                         
  -4   1   5      13628.12      12435.56       230.07 o                         
  -3   1   5       7300.87       7405.13       166.72 o                         
  -2   1   5       4159.34       4345.24       111.36 o                         
  -1   1   5          0.20         94.87        43.65 o                         
   0   1   5      10832.30      10982.81       148.40 o                         
   1   1   5       2576.90       2903.23        80.29 o                         
   2   1   5       9737.42       9852.18       144.32 o                         
   3   1   5      26147.56      26814.28       299.36 o                         
   4   1   5      26294.31      27664.23       368.00 o                         
   5   1   5      25503.76      25491.73       395.11 o                         
   6   1   5      23592.09      23486.55       409.87 o                         
   7   1   5      13975.57      13175.29       460.22 o                         
   8   1   5       5925.17       5390.28       327.86 o                         
   9   1   5      12873.31      13342.13       713.67 o                         
  10   1   5       2154.18       1758.40       248.35 o                         
  11   1   5       5467.09       5832.50       561.26 o                         
  12   1   5         19.69       -228.97       228.97 o                         
  13   1   5       3549.58       2936.31       622.31 o                         
 -11   2   5       1392.17       1290.49       342.79 o                         
 -10   2   5        739.82        957.54       320.00 o                         
  -9   2   5       4744.28       5842.27       475.37 o                         
  -8   2   5         26.26        -52.48       178.68 o                         
  -7   2   5       7081.74       8056.58       388.48 o                         
  -6   2   5       3561.57       3731.81       232.81 o                         
  -5   2   5       5099.66       4921.49       191.99 o                         
  -4   2   5       8670.27       8423.80       251.90 o                         
  -3   2   5        644.92        754.42        77.83 o                         
  -2   2   5       2040.25       2139.30       109.11 o                         
  -1   2   5         48.82        135.54        57.97 o                         
   0   2   5        600.53        559.09        62.30 o                         
   1   2   5        225.72        194.24        46.91 o                         
   2   2   5         32.23         62.25        40.08 o                         
   3   2   5       2711.04       2687.41       103.47 o                         
   4   2   5        254.89        185.50        55.54 o                         
   5   2   5       1469.46       1465.55       102.17 o                         
   6   2   5       1603.07       1662.91       143.92 o                         
   7   2   5        449.01        563.79       118.21 o                         
   8   2   5        675.69        615.50       163.04 o                         
   9   2   5        849.69        754.83       151.98 o                         
  10   2   5       1675.95       1905.39       256.77 o                         
  11   2   5        552.41        767.00       208.27 o                         
  12   2   5       1681.96       1314.67       301.99 o                         
  13   2   5        489.40        691.05       478.38 o                         
 -11   3   5         15.06       -301.64       336.93 o                         
 -10   3   5       3852.18       3910.50       523.53 o                         
  -9   3   5        393.21        383.45       167.74 o                         
  -8   3   5       9141.03      10066.41       609.68 o                         
  -7   3   5       1991.65       1439.17       217.97 o                         
  -6   3   5      14369.40      14189.37       429.93 o                         
  -5   3   5       6229.76       5490.10       252.92 o                         
  -4   3   5      22356.86      22312.34       490.34 o                         
  -3   3   5       7222.91       6800.33       260.62 o                         
  -2   3   5      14810.37      14836.54       312.91 o                         
  -1   3   5      19427.45      20280.82       332.29 o                         
   0   3   5       2917.28       3266.27       128.23 o                         
   1   3   5      49169.64      50373.69       438.59 o                         
   2   3   5          8.65         36.88        41.10 o                         
   3   3   5      65627.71      67745.89       633.75 o                         
   4   3   5       2771.08       2502.12       108.64 o                         
   5   3   5      41862.06      42501.78       500.80 o                         
   6   3   5       5696.14       5695.27       208.91 o                         
   7   3   5      19265.75      19148.46       460.58 o                         
   8   3   5       3961.99       4288.88       270.52 o                         
   9   3   5       6928.61       7231.51       366.48 o                         
  10   3   5       3460.34       3603.31       321.10 o                         
  11   3   5       2495.13       2811.12       353.31 o                         
  12   3   5       2426.34       2908.45       320.75 o                         
  13   3   5        270.56        866.76       426.26 o                         
 -11   4   5       1849.58       1598.79       680.90 o                         
 -10   4   5       1840.45       2304.01       375.73 o                         
  -9   4   5       4767.10       5975.59       534.32 o                         
  -8   4   5       1902.46       2806.75       309.35 o                         
  -7   4   5        854.46        714.77       193.11 o                         
  -6   4   5       6453.73       6665.75       293.33 o                         
  -5   4   5         72.99        -60.80       111.95 o                         
  -4   4   5       7710.73       8102.93       309.80 o                         
  -3   4   5         50.88         97.69       100.17 o                         
  -2   4   5       6660.22       6455.53       254.20 o                         
  -1   4   5         80.12        116.79       103.29 o                         
   0   4   5       4052.05       4208.50       175.40 o                         
   1   4   5        218.41        269.67        69.33 o                         
   2   4   5        326.14        317.92        60.96 o                         
   3   4   5         66.70         -6.23        59.46 o                         
   4   4   5        187.03        239.35        73.19 o                         
   5   4   5       1856.21       1816.29       107.33 o                         
   6   4   5        447.32        456.08        84.61 o                         
   7   4   5        882.52        916.94       124.86 o                         
   8   4   5        218.49        290.72       120.57 o                         
   9   4   5       1661.94       1744.55       169.07 o                         
  10   4   5          7.95         73.80       144.82 o                         
  11   4   5       1202.88       1105.99       290.79 o                         
  12   4   5        159.14        417.06       265.14 o                         
  13   4   5       1644.23       1751.80       476.97 o                         
 -10   5   5          8.28        206.77       239.80 o                         
  -9   5   5       2989.86       3408.61       426.17 o                         
  -8   5   5        456.35        728.29       239.57 o                         
  -7   5   5      13583.78      14366.08       574.87 o                         
  -6   5   5        218.48        265.09       117.95 o                         
  -5   5   5      15497.30      15418.35       464.72 o                         
  -4   5   5      12184.12      11735.09       385.72 o                         
  -3   5   5      48666.00      49255.87       763.83 o                         
  -2   5   5      15868.57      15808.61       336.64 o                         
  -1   5   5      46135.84      45210.78       868.12 o                         
   0   5   5      48015.82      47070.64       733.70 o                         
   1   5   5      71886.03      74782.00       724.04 o                         
   2   5   5      63102.80      60206.85       965.21 o                         
   3   5   5      16141.59      16789.50       298.05 o                         
   4   5   5     106476.83     104031.27       893.20 o                         
   5   5   5       2692.95       2423.02       170.09 o                         
   6   5   5      45390.66      43579.97       968.44 o                         
   7   5   5         19.61        209.51        89.28 o                         
   8   5   5      15212.28      14737.43       391.27 o                         
   9   5   5       1618.67       1478.17       179.29 o                         
  10   5   5      10974.62      11119.54       476.54 o                         
  11   5   5        878.50        735.41       202.57 o                         
  12   5   5       3127.01       2538.04       418.12 o                         
  13   5   5       1603.86       1619.78       364.60 o                         
 -10   6   5       1926.26       2334.24       436.41 o                         
  -9   6   5        629.40       1072.82       314.65 o                         
  -8   6   5       4922.35       4816.17       419.15 o                         
  -7   6   5         54.05        254.35       192.36 o                         
  -6   6   5       2642.35       3075.52       253.02 o                         
  -5   6   5       1076.22        974.41       157.58 o                         
  -4   6   5       8311.17       8173.99       336.09 o                         
  -3   6   5       1530.45       1338.17       156.71 o                         
  -2   6   5       6746.57       6696.45       236.24 o                         
  -1   6   5       3016.81       2984.69       154.26 o                         
   0   6   5        880.10        896.18        93.67 o                         
   1   6   5       1956.74       1886.46       120.72 o                         
   2   6   5       1479.60       1452.26       119.98 o                         
   3   6   5       2228.51       2088.28       123.95 o                         
   4   6   5        616.20        519.34        64.99 o                         
   5   6   5         25.08         41.36        88.53 o                         
   6   6   5       1547.69       1421.97        93.76 o                         
   7   6   5       5195.18       4760.78       191.33 o                         
   8   6   5         77.58        131.26       109.21 o                         
   9   6   5       1246.85       1018.71       125.50 o                         
  10   6   5       1951.88       1984.83       210.19 o                         
  11   6   5        909.84        701.05       177.83 o                         
  12   6   5       2454.56       2260.53       371.23 o                         
  13   6   5         53.08       -151.01       284.55 o                         
  -9   7   5        287.17        590.83       329.21 o                         
  -8   7   5       2251.17       2587.39       292.79 o                         
  -7   7   5         72.31        324.99       242.90 o                         
  -6   7   5      12459.11      13120.18       497.93 o                         
  -5   7   5         56.27        343.91       128.24 o                         
  -4   7   5      17957.24      17897.04       486.73 o                         
  -3   7   5       2726.08       2490.50       148.26 o                         
  -2   7   5      52276.29      52611.18       670.04 o                         
  -1   7   5         84.16        -35.76        74.57 o                         
   0   7   5      38351.66      40387.25       562.85 o                         
   1   7   5      11292.28      10270.62       227.51 o                         
   2   7   5      48368.40      49742.99       597.27 o                         
   3   7   5      16400.02      15866.37       325.67 o                         
   4   7   5       9340.63       9482.07       208.69 o                         
   5   7   5      23187.01      22221.13       420.32 o                         
   6   7   5       2502.33       2585.32       118.99 o                         
   7   7   5      20420.14      20147.69       357.18 o                         
   8   7   5        888.45        929.93       140.42 o                         
   9   7   5      17772.05      18252.28       523.25 o                         
  10   7   5         15.49        348.59       140.77 o                         
  11   7   5      14490.81      13886.36       695.99 o                         
  12   7   5         61.56         39.88       222.65 o                         
  13   7   5       3035.54       2532.55       681.99 o                         
  -9   8   5       2362.87       4501.91      1005.86 o                         
  -8   8   5         19.55        418.05       263.98 o                         
  -7   8   5       3911.44       4093.17       387.07 o                         
  -6   8   5         73.17         42.21       148.12 o                         
  -5   8   5       2424.73       2630.47       200.35 o                         
  -4   8   5        753.86        848.67       145.12 o                         
  -3   8   5       2983.80       3172.15       200.77 o                         
  -2   8   5       1581.36       1709.14       126.44 o                         
  -1   8   5        420.08        528.19       115.88 o                         
   0   8   5        629.19        564.22        87.40 o                         
   1   8   5        208.19        196.09        65.88 o                         
   2   8   5        436.23        432.75        75.26 o                         
   3   8   5        318.92        231.20        57.17 o                         
   4   8   5        919.68        771.43        79.00 o                         
   5   8   5       1189.43        942.84       125.74 o                         
   6   8   5        748.00        793.57        94.56 o                         
   7   8   5        854.92        768.87       100.60 o                         
   8   8   5       6085.78       6092.66       294.70 o                         
   9   8   5       1472.17       1387.73       171.80 o                         
  10   8   5       2112.68       2639.73       249.70 o                         
  11   8   5        989.68       1454.97       278.86 o                         
  12   8   5       1603.14       1056.79       503.76 o                         
  13   8   5       1725.25       1602.67       402.77 o                         
  -8   9   5       1337.22       1685.12       368.37 o                         
  -7   9   5       2752.83       2776.50       446.18 o                         
  -6   9   5       1005.26        872.60       236.66 o                         
  -5   9   5       9895.87       9886.31       608.87 o                         
  -4   9   5       3043.51       2968.93       201.27 o                         
  -3   9   5      17916.12      16892.90       694.52 o                         
  -2   9   5       5438.24       5285.04       306.75 o                         
  -1   9   5      23006.46      22097.46       625.18 o                         
   0   9   5       2653.68       2604.54       164.66 o                         
   1   9   5      11488.43      11896.88       242.32 o                         
   2   9   5       1326.28       1274.73       115.22 o                         
   3   9   5       5795.65       5924.15       173.43 o                         
   4   9   5       1591.92       1650.42        91.18 o                         
   5   9   5       1505.63       1684.68       112.79 o                         
   6   9   5       4258.96       4115.67       216.78 o                         
   7   9   5       2034.81       2083.40       119.70 o                         
   8   9   5      12171.96      11561.18       400.93 o                         
   9   9   5       2599.97       2748.46       198.27 o                         
  10   9   5      12077.67      12599.17       532.30 o                         
  11   9   5        755.24        509.92       187.21 o                         
  12   9   5       5912.25       5692.96       508.38 o                         
  13   9   5        177.55        136.40       545.91 o                         
  -8  10   5       3000.47       3278.83      1447.55 o                         
  -7  10   5       1083.08       1159.58       276.69 o                         
  -6  10   5       2753.36       3599.64       394.07 o                         
  -5  10   5         96.30        210.42       194.82 o                         
  -4  10   5       3326.28       2918.93       285.39 o                         
  -3  10   5       2535.54       2376.23       200.23 o                         
  -2  10   5        718.85        618.48       135.02 o                         
  -1  10   5       3686.25       3595.65       230.85 o                         
   0  10   5         45.37         85.18        90.14 o                         
   1  10   5       1029.69        933.31       117.46 o                         
   2  10   5         11.64        140.62        86.05 o                         
   3  10   5         39.32        -17.60        56.53 o                         
   4  10   5        240.79        212.29        70.15 o                         
   5  10   5        647.70        646.64        60.20 o                         
   6  10   5       1408.33       1326.57       120.21 o                         
   7  10   5       2130.13       2022.53       196.42 o                         
   8  10   5        918.98        873.49       142.00 o                         
   9  10   5       2793.13       2929.58       304.23 o                         
  10  10   5          4.92       -171.99       171.99 o                         
  11  10   5       1824.01       1403.21       247.44 o                         
  12  10   5        223.05        433.14       227.06 o                         
  13  10   5        629.40        521.08       532.86 o                         
  -7  11   5       2365.24       1721.68       447.16 o                         
  -6  11   5       2947.59       2814.32       358.98 o                         
  -5  11   5       8194.65       8004.52       526.28 o                         
  -4  11   5       4078.74       3905.22       357.33 o                         
  -3  11   5       8581.11       8010.26       443.22 o                         
  -2  11   5      15512.54      14574.92       758.21 o                         
  -1  11   5      12136.86      11500.36       450.73 o                         
   0  11   5      15130.08      15627.54       456.47 o                         
   1  11   5       2851.26       3082.70       189.92 o                         
   2  11   5      19540.90      19666.37       468.38 o                         
   3  11   5       1808.13       1810.64       150.15 o                         
   4  11   5      13439.61      13807.49       327.33 o                         
   5  11   5        728.74        680.47       116.60 o                         
   6  11   5      20918.06      21634.88       539.81 o                         
   7  11   5       3327.43       3517.79       229.86 o                         
   8  11   5      12349.12      12486.15       414.62 o                         
   9  11   5       4770.07       4301.25       358.83 o                         
  10  11   5       3909.96       3534.70       447.46 o                         
  11  11   5       2500.18       2382.60       335.95 o                         
  12  11   5       1455.22       2183.48       447.38 o                         
  13  11   5        616.58        839.74       413.90 o                         
  -7  12   5       1613.21        302.54       824.35 o                         
  -6  12   5       1873.29       1553.82       536.94 o                         
  -5  12   5       1378.40       1252.18       271.54 o                         
  -4  12   5          7.40        -25.46       194.82 o                         
  -3  12   5       2972.69       2749.07       310.19 o                         
  -2  12   5          8.80       -153.78       176.21 o                         
  -1  12   5        513.96        482.07       167.04 o                         
   0  12   5         20.14         -4.76       120.16 o                         
   1  12   5        278.47        356.38       165.09 o                         
   2  12   5          0.95        -31.41       181.03 o                         
   3  12   5        112.04         68.34       146.28 o                         
   4  12   5       1123.96       1102.78       164.03 o                         
   5  12   5       2335.69       1970.46       230.41 o                         
   6  12   5        823.21        787.02       153.62 o                         
   7  12   5        499.04        523.68       132.52 o                         
   8  12   5       7856.17       8008.66       428.96 o                         
   9  12   5       1116.13       1388.92       231.84 o                         
  10  12   5       2576.84       2619.56       315.74 o                         
  11  12   5         77.36       -111.39       217.88 o                         
  12  12   5       2116.99       1803.53       419.62 o                         
  -6  13   5       2285.40        813.99       627.57 o                         
  -5  13   5       1174.85        732.05       454.83 o                         
  -4  13   5       7275.76       6620.58       665.29 o                         
  -3  13   5       2403.94       1626.29       441.36 o                         
  -2  13   5       6000.72       4098.01       458.77 o                         
  -1  13   5      11062.31      10512.08       585.28 o                         
   0  13   5      13471.74      13057.30       570.26 o                         
   1  13   5       9817.86       9604.75       435.04 o                         
   2  13   5       7127.09       7339.44       379.03 o                         
   3  13   5      37344.96      37605.82       810.07 o                         
   4  13   5      15683.59      15598.80       573.72 o                         
   5  13   5      32402.25      32570.75       765.10 o                         
   6  13   5       1723.67       1660.12       267.30 o                         
   7  13   5      28191.27      28532.95       772.42 o                         
   8  13   5         17.87        431.96       188.44 o                         
   9  13   5      13281.56      13342.90       874.38 o                         
  10  13   5        186.31        451.17       197.70 o                         
  11  13   5       4540.78       4705.88       465.91 o                         
  12  13   5        451.82       1142.93       630.21 o                         
  -4  14   5        249.60       -315.65       315.65 o                         
  -3  14   5        383.69       -182.03       253.33 o                         
  -2  14   5        334.20        -18.44       242.09 o                         
  -1  14   5       1719.88       1682.54       259.36 o                         
   0  14   5         45.21        146.10       218.89 o                         
   1  14   5       1254.84       1573.96       238.31 o                         
   2  14   5         42.34        267.25       165.70 o                         
   3  14   5        181.18        195.58       150.21 o                         
   4  14   5          4.64        261.41       162.53 o                         
   5  14   5       1149.80       1369.12       219.02 o                         
   6  14   5       2921.65       3278.48       307.16 o                         
   7  14   5        534.35        628.72       174.38 o                         
   8  14   5       1238.90        907.59       216.77 o                         
   9  14   5       3158.97       2586.19       323.01 o                         
  10  14   5       2931.44       2865.99       353.17 o                         
  11  14   5        760.05        -18.04       396.76 o                         
  -4  15   5        141.21       -365.71       549.97 o                         
  -3  15   5       4036.37       3130.45       559.68 o                         
  -2  15   5        603.96        234.60       322.53 o                         
  -1  15   5       5520.59       5466.26       449.96 o                         
   0  15   5       3752.88       3966.26       347.26 o                         
   1  15   5      14856.47      14631.38       631.28 o                         
   2  15   5       5318.81       5229.79       381.01 o                         
   3  15   5      13221.21      12915.60       572.78 o                         
   4  15   5      12103.37      12421.58       558.08 o                         
   5  15   5      10139.02       9719.41       497.33 o                         
   6  15   5       5576.50       5276.14       371.86 o                         
   7  15   5       1380.85       1326.78       205.49 o                         
   8  15   5       4647.47       4877.64       354.13 o                         
   9  15   5        354.76        601.55       238.55 o                         
  10  15   5       4558.17       3605.73       515.29 o                         
  -2  16   5        587.77          5.57       378.34 o                         
  -1  16   5        100.14        289.59       222.87 o                         
   0  16   5        275.23        261.01       205.92 o                         
   1  16   5         86.32         83.24       183.00 o                         
   2  16   5          5.79        400.89       216.41 o                         
   3  16   5          7.49        -34.75       201.96 o                         
   4  16   5          0.75        156.67       225.76 o                         
   5  16   5        115.38        108.22       213.72 o                         
   6  16   5         54.18       -180.16       184.85 o                         
   7  16   5        771.36        499.35       186.25 o                         
   8  16   5          3.14        235.03       253.54 o                         
   9  16   5       1085.93        825.41       333.05 o                         
  -1  17   5         47.99         13.09       546.76 o                         
   0  17   5      11112.45      11207.85      1093.30 o                         
   1  17   5         11.77       -728.78       775.99 o                         
   2  17   5      14912.45      14355.26       732.32 o                         
   3  17   5        295.63        159.89       245.46 o                         
   4  17   5       8766.50       8290.71       555.43 o                         
   5  17   5        137.94        119.74       206.21 o                         
   6  17   5        991.87       1037.11       241.19 o                         
   7  17   5        552.80        561.56       241.46 o                         
   8  17   5        436.83        -56.38       255.00 o                         
   9  17   5        894.77       1250.85       795.77 o                         
   1  18   5         72.57       -422.14       529.21 o                         
   2  18   5        428.38        213.04       346.13 o                         
   3  18   5        235.30        118.43       508.62 o                         
   4  18   5         53.88        368.32       433.45 o                         
   5  18   5         16.83         86.59       412.40 o                         
   6  18   5        138.01        487.19       361.20 o                         
   7  18   5         72.96        100.15       469.08 o                         
   8  18   5        300.99        533.89       564.41 o                         
  -6 -15   6        212.45        536.28       514.48 o                         
  -5 -15   6        568.47        472.09       395.41 o                         
  -4 -15   6       2080.71        588.01       355.68 o                         
  -3 -15   6        830.61        753.85       447.26 o                         
  -2 -15   6        656.40        434.55       249.99 o                         
  -1 -15   6        130.05        203.72       313.48 o                         
   0 -15   6        718.61       2120.07       721.28 o                         
  -7 -14   6       3435.39       2394.39       792.34 o                         
  -6 -14   6        637.76        435.99       283.70 o                         
  -5 -14   6       3861.34       3529.49       529.51 o                         
  -4 -14   6         13.82        142.79       177.63 o                         
  -3 -14   6       6997.58       6699.93       448.43 o                         
  -2 -14   6       1481.45       1150.40       215.39 o                         
  -1 -14   6       6922.93       6932.50       565.51 o                         
   0 -14   6       2328.63       2082.61       329.28 o                         
   1 -14   6       3021.33       1997.78       973.07 o                         
   2 -14   6       3770.97       3523.32       920.36 o                         
  -8 -13   6        913.58       1086.77       335.44 o                         
  -7 -13   6        543.67        570.55       258.23 o                         
  -6 -13   6       2863.05       2338.01       369.15 o                         
  -5 -13   6         33.63        109.33       162.97 o                         
  -4 -13   6        587.14        415.40       179.60 o                         
  -3 -13   6        412.13        497.23       175.53 o                         
  -2 -13   6        634.71        426.16       170.62 o                         
  -1 -13   6         27.16        183.80       180.36 o                         
   0 -13   6        241.06        319.70       178.14 o                         
   1 -13   6        303.06         -6.65       206.63 o                         
   2 -13   6        114.46        445.62       469.89 o                         
   3 -13   6         12.43       -368.69       671.51 o                         
  -9 -12   6       3231.07       3584.69       713.07 o                         
  -8 -12   6       1339.75        927.77       265.90 o                         
  -7 -12   6       4765.78       4522.41       374.55 o                         
  -6 -12   6       3736.93       3663.10       288.79 o                         
  -5 -12   6       6203.38       6051.80       352.02 o                         
  -4 -12   6       4240.94       4589.80       326.74 o                         
  -3 -12   6       1253.46       1489.01       204.19 o                         
  -2 -12   6       2561.20       2519.50       251.79 o                         
  -1 -12   6         45.32        118.55       158.50 o                         
   0 -12   6       1462.02       1807.41       238.25 o                         
   1 -12   6        197.13         20.63       224.21 o                         
   2 -12   6       2116.28       2165.96       313.20 o                         
   3 -12   6        717.63        958.96       222.92 o                         
   4 -12   6       4507.76       4297.22       490.95 o                         
   5 -12   6       1044.40       1012.74       582.85 o                         
 -10 -11   6        989.06       1497.70       715.72 o                         
  -9 -11   6       4141.36       3817.06       394.04 o                         
  -8 -11   6        229.13        219.90       186.72 o                         
  -7 -11   6       5174.03       6307.79       388.52 o                         
  -6 -11   6         81.75        252.82       148.26 o                         
  -5 -11   6       4935.55       5433.67       325.34 o                         
  -4 -11   6        138.15        384.14       178.07 o                         
  -3 -11   6       1864.50       1732.18       198.52 o                         
  -2 -11   6         17.40        113.80       128.52 o                         
  -1 -11   6        178.31        323.82       128.48 o                         
   0 -11   6         75.33        -56.70       142.63 o                         
   1 -11   6        218.38        284.88       151.56 o                         
   2 -11   6        403.66        151.43       157.33 o                         
   3 -11   6        106.26        -17.88       181.84 o                         
   4 -11   6        204.89        209.20       187.37 o                         
   5 -11   6        176.19        226.19       263.29 o                         
 -10 -10   6       5421.88       5463.53       460.29 o                         
  -9 -10   6        610.80        747.66       186.71 o                         
  -8 -10   6      11262.76      11033.10       514.92 o                         
  -7 -10   6       2446.44       2476.64       256.33 o                         
  -6 -10   6      18586.41      19269.10       584.42 o                         
  -5 -10   6       3530.60       3874.86       266.59 o                         
  -4 -10   6      11007.15      11157.14       379.67 o                         
  -3 -10   6       4322.83       4193.83       247.80 o                         
  -2 -10   6       5060.62       5406.94       232.71 o                         
  -1 -10   6       4873.12       4882.46       216.61 o                         
   0 -10   6       2252.96       2088.06       166.79 o                         
   1 -10   6       9718.09       9504.10       364.32 o                         
   2 -10   6        282.37        335.05       168.41 o                         
   3 -10   6      14816.76      14033.99       603.96 o                         
   4 -10   6        180.28        242.65       219.62 o                         
   5 -10   6       9521.65       9794.29       555.88 o                         
   6 -10   6        585.06        536.22       268.21 o                         
 -10  -9   6        490.42        717.26       217.09 o                         
  -9  -9   6       3126.23       2977.33       302.28 o                         
  -8  -9   6       2632.99       3487.39       299.13 o                         
  -7  -9   6       1712.83       1783.18       228.06 o                         
  -6  -9   6       8616.83       8817.20       390.20 o                         
  -5  -9   6       2160.60       2069.59       184.28 o                         
  -4  -9   6       3699.92       3845.51       215.09 o                         
  -3  -9   6          5.65         63.82        85.84 o                         
  -2  -9   6       3120.20       3013.86       169.17 o                         
  -1  -9   6         26.81         88.99        82.51 o                         
   0  -9   6        254.94        378.56        91.37 o                         
   1  -9   6        665.24        632.35       128.07 o                         
   2  -9   6        350.56        144.14       116.81 o                         
   3  -9   6         37.07        -57.03       165.59 o                         
   4  -9   6        119.72         -7.24       227.17 o                         
   5  -9   6         95.90        228.37       181.41 o                         
   6  -9   6         75.34        305.23       192.97 o                         
   7  -9   6        639.56        748.90       480.59 o                         
 -11  -8   6        687.26        130.77       360.08 o                         
 -10  -8   6         45.41        143.53       193.61 o                         
  -9  -8   6       7094.14       7804.22       476.06 o                         
  -8  -8   6        130.16         57.75       149.39 o                         
  -7  -8   6       7201.85       7617.58       367.55 o                         
  -6  -8   6       2058.29       2154.19       187.85 o                         
  -5  -8   6      16985.56      16741.67       422.13 o                         
  -4  -8   6        244.65        229.47       111.53 o                         
  -3  -8   6      10110.21      10814.74       281.15 o                         
  -2  -8   6       4447.81       4779.93       180.87 o                         
  -1  -8   6      16792.47      16816.02       321.53 o                         
   0  -8   6      18701.47      19864.55       365.69 o                         
   1  -8   6      19148.98      18719.55       460.35 o                         
   2  -8   6      30367.26      30054.15       672.13 o                         
   3  -8   6       6085.04       6186.38       381.28 o                         
   4  -8   6      30948.02      31338.39       871.13 o                         
   5  -8   6       1772.01       1993.83       267.70 o                         
   6  -8   6      13260.72      13753.14       627.70 o                         
   7  -8   6          0.94        210.18       192.69 o                         
 -11  -7   6        179.08        172.23       331.68 o                         
 -10  -7   6       3691.58       3752.64       355.42 o                         
  -9  -7   6        141.43       -116.80       190.58 o                         
  -8  -7   6       2245.42       2100.65       237.55 o                         
  -7  -7   6        356.83        416.71       151.96 o                         
  -6  -7   6       1397.16       1601.55       182.41 o                         
  -5  -7   6       2078.17       1981.93       154.98 o                         
  -4  -7   6       5447.97       5318.77       208.13 o                         
  -3  -7   6        144.71        136.23        77.87 o                         
  -2  -7   6        174.38        205.66        83.15 o                         
  -1  -7   6       4153.30       4264.04       169.95 o                         
   0  -7   6        677.05        589.27       103.91 o                         
   1  -7   6         20.33        142.42       101.67 o                         
   2  -7   6        582.85        669.50       140.25 o                         
   3  -7   6          4.30         19.88       130.58 o                         
   4  -7   6        366.73        154.80       185.83 o                         
   5  -7   6       1089.39       1181.48       232.33 o                         
   6  -7   6         49.75        -49.20       194.58 o                         
   7  -7   6        109.97        560.77       250.96 o                         
   8  -7   6        246.33        236.58       256.00 o                         
 -12  -6   6        123.91          3.15       442.28 o                         
 -11  -6   6       1407.42       1392.73       295.57 o                         
 -10  -6   6        153.36        209.03       189.56 o                         
  -9  -6   6        234.50        356.87       167.39 o                         
  -8  -6   6       4113.78       4272.01       308.89 o                         
  -7  -6   6       1905.21       1759.13       212.36 o                         
  -6  -6   6       3488.97       3810.61       248.60 o                         
  -5  -6   6         12.54         73.64        89.58 o                         
  -4  -6   6      15444.37      15443.99       428.99 o                         
  -3  -6   6          1.54         10.89        58.07 o                         
  -2  -6   6      20120.67      20527.96       308.76 o                         
  -1  -6   6       2545.88       2431.30       121.72 o                         
   0  -6   6      24486.46      25514.51       426.59 o                         
   1  -6   6       5882.83       6069.35       203.37 o                         
   2  -6   6      16516.98      16864.82       385.92 o                         
   3  -6   6       7330.41       7495.31       252.49 o                         
   4  -6   6       6765.76       6889.32       414.93 o                         
   5  -6   6      11206.90      11043.71       554.15 o                         
   6  -6   6       4946.28       5755.71       420.68 o                         
   7  -6   6       7551.44       7797.15       512.45 o                         
   8  -6   6        263.47        154.58       190.39 o                         
   9  -6   6       8078.32       8408.17      1049.32 o                         
 -12  -5   6        369.92        269.38       335.62 o                         
 -11  -5   6       4494.62       4068.57       432.96 o                         
 -10  -5   6         17.89       -146.71       179.31 o                         
  -9  -5   6       4783.81       5454.80       365.68 o                         
  -8  -5   6        548.74        312.86       154.34 o                         
  -7  -5   6       3679.15       4034.03       284.63 o                         
  -6  -5   6        229.71        296.05       132.90 o                         
  -5  -5   6       2420.12       2673.54       172.30 o                         
  -4  -5   6        421.62        280.79        42.41 o                         
  -3  -5   6       4396.73       4615.48       175.99 o                         
  -2  -5   6        730.56        832.44        88.98 o                         
  -1  -5   6       1712.63       1904.34       108.65 o                         
   0  -5   6       1050.83        942.21       101.81 o                         
   1  -5   6       1602.81       1339.63       113.54 o                         
   2  -5   6       2261.36       2183.29       148.90 o                         
   3  -5   6         36.21        110.27        99.87 o                         
   4  -5   6        939.55        704.82       120.29 o                         
   5  -5   6          4.22        111.59       190.32 o                         
   6  -5   6       1028.69        752.66       205.54 o                         
   7  -5   6        890.52       1365.17       244.60 o                         
   8  -5   6        711.54        667.42       213.37 o                         
   9  -5   6       1033.36        799.59       234.71 o                         
  10  -5   6        923.71        251.84       366.59 o                         
 -11  -4   6         72.53        209.35       216.17 o                         
 -10  -4   6        772.81        530.28       205.39 o                         
  -9  -4   6       1492.88       1019.14       205.80 o                         
  -8  -4   6       2257.33       2094.12       242.88 o                         
  -7  -4   6       6463.32       6103.85       342.23 o                         
  -6  -4   6       5900.64       5343.21       264.87 o                         
  -5  -4   6      25678.52      24281.85       649.83 o                         
  -4  -4   6       9442.05       9144.82       307.18 o                         
  -3  -4   6      53665.53      54934.10       584.93 o                         
  -2  -4   6       4769.60       5188.54       172.39 o                         
  -1  -4   6      47368.21      48362.73       530.62 o                         
   0  -4   6        916.65       1082.52        90.62 o                         
   1  -4   6      19468.36      20544.57       377.06 o                         
   2  -4   6        381.51        313.97       106.87 o                         
   3  -4   6       5211.49       5432.71       215.06 o                         
   4  -4   6        246.09        221.56        70.74 o                         
   5  -4   6       2825.79       2593.29       169.74 o                         
   6  -4   6       3564.04       3776.98       371.03 o                         
   7  -4   6       3466.01       3663.46       317.23 o                         
   8  -4   6       3639.36       3792.72       334.25 o                         
   9  -4   6       1352.06       1865.60       286.84 o                         
  10  -4   6       2699.43       2463.43       415.79 o                         
  11  -4   6        314.25        797.71       634.27 o                         
 -11  -3   6       2327.23       2107.97       278.80 o                         
 -10  -3   6       5618.23       5510.88       530.37 o                         
  -9  -3   6       2584.08       2331.31       255.70 o                         
  -8  -3   6       6771.14       6994.63       391.64 o                         
  -7  -3   6        677.79        856.68       141.21 o                         
  -6  -3   6      10154.26      10309.26       313.86 o                         
  -5  -3   6          1.38         38.47        39.80 o                         
  -4  -3   6      14882.90      14709.76       278.02 o                         
  -3  -3   6        149.94        184.74        57.56 o                         
  -2  -3   6       7131.11       7008.03       190.43 o                         
  -1  -3   6       2580.29       2368.83       107.39 o                         
   0  -3   6       3878.53       3859.14       136.17 o                         
   1  -3   6        130.99        201.33        75.14 o                         
   2  -3   6        421.04        647.60        92.24 o                         
   3  -3   6       2021.00       2185.31       127.99 o                         
   4  -3   6        107.40        108.47        66.58 o                         
   5  -3   6       2871.39       2872.04       169.83 o                         
   6  -3   6       1254.79       1274.90       178.81 o                         
   7  -3   6        429.71        579.66       186.00 o                         
   8  -3   6       1086.51       1409.13       223.83 o                         
   9  -3   6        541.71        290.41       190.25 o                         
  10  -3   6        132.94        127.41       210.81 o                         
  11  -3   6        711.80        110.96       323.88 o                         
 -11  -2   6       1602.42        687.28       309.90 o                         
 -10  -2   6        168.32        231.52       180.85 o                         
  -9  -2   6       1379.49        757.14       194.67 o                         
  -8  -2   6       6683.91       6282.18       349.85 o                         
  -7  -2   6      11578.62      11001.11       417.73 o                         
  -6  -2   6      12829.09      12431.36       365.66 o                         
  -5  -2   6      19374.07      19404.36       442.89 o                         
  -4  -2   6      50793.51      49361.54       478.58 o                         
  -3  -2   6      56040.91      57639.14       516.73 o                         
  -2  -2   6      44632.40      45457.92       435.37 o                         
  -1  -2   6      26026.80      27696.27       334.01 o                         
   0  -2   6      51055.05      53453.53       491.38 o                         
   1  -2   6      14038.01      14503.13       239.19 o                         
   2  -2   6      33056.06      33923.11       412.11 o                         
   3  -2   6       3550.03       3879.90       153.85 o                         
   4  -2   6      24631.38      24819.12       380.17 o                         
   5  -2   6        616.99        490.34        87.57 o                         
   6  -2   6      23206.83      24217.02       603.06 o                         
   7  -2   6       1777.18       1637.55       204.62 o                         
   8  -2   6      10473.17      10977.68       548.11 o                         
   9  -2   6       2641.25       2727.18       304.77 o                         
  10  -2   6       6392.45       7057.45       558.26 o                         
  11  -2   6        767.32       1082.27       384.92 o                         
 -11  -1   6        296.96        663.14       342.57 o                         
 -10  -1   6       3270.84       3533.38       338.21 o                         
  -9  -1   6       2688.10       2384.96       255.65 o                         
  -8  -1   6       8152.22       7759.28       506.75 o                         
  -7  -1   6       2690.61       2508.39       213.86 o                         
  -6  -1   6       6683.23       6613.09       230.39 o                         
  -5  -1   6       5853.83       5660.72       229.23 o                         
  -4  -1   6       1143.19       1105.33        78.85 o                         
  -3  -1   6      13833.38      13505.11       212.91 o                         
  -2  -1   6        590.69        595.59        55.86 o                         
  -1  -1   6       3311.02       3475.57       109.95 o                         
   0  -1   6       1062.13        930.77        62.91 o                         
   1  -1   6       7233.87       7054.89       187.55 o                         
   2  -1   6       3167.14       3134.15       134.16 o                         
   3  -1   6       1531.14       1547.75        94.31 o                         
   4  -1   6        175.70        151.16        68.86 o                         
   5  -1   6        777.60        734.05        91.98 o                         
   6  -1   6        963.85        925.25       101.86 o                         
   7  -1   6       3720.97       3825.74       328.92 o                         
   8  -1   6       1249.60       1195.67       199.79 o                         
   9  -1   6        217.43        158.46       246.43 o                         
  10  -1   6       2769.17       1877.39       283.68 o                         
  11  -1   6         76.97        200.17       223.44 o                         
 -12   0   6        371.89        190.34       492.41 o                         
 -11   0   6        146.43        122.13       355.34 o                         
 -10   0   6       2241.55       2324.35       371.27 o                         
  -9   0   6         88.88        312.62       143.43 o                         
  -8   0   6       3415.15       3229.12       240.42 o                         
  -7   0   6       2323.42       2097.15       198.19 o                         
  -6   0   6      23254.42      22559.50       510.55 o                         
  -5   0   6        195.23        218.80        39.73 o                         
  -4   0   6      14840.24      14478.22       262.07 o                         
  -3   0   6      10165.56       9863.00       201.04 o                         
  -2   0   6      32051.92      32934.18       331.27 o                         
  -1   0   6       9731.04       9970.83       168.07 o                         
   0   0   6      27037.22      28186.97       289.27 o                         
   1   0   6      17964.55      18086.91       258.75 o                         
   2   0   6      27792.33      28910.56       342.02 o                         
   3   0   6      31627.16      30394.12       397.44 o                         
   4   0   6      11600.59      11859.54       246.22 o                         
   5   0   6      58116.19      58025.98       660.08 o                         
   6   0   6       1553.26       1696.67       159.49 o                         
   7   0   6      54811.26      55293.81       959.33 o                         
   8   0   6        446.02        618.20       158.49 o                         
   9   0   6      18020.48      18491.74       689.60 o                         
  10   0   6        843.88        417.36       211.31 o                         
  11   0   6       9177.85       9673.15       714.96 o                         
  12   0   6        154.48         69.48       308.08 o                         
 -11   1   6       4444.10       6527.68       873.64 o                         
 -10   1   6        185.36       -217.80       217.80 o                         
  -9   1   6       3079.43       3472.29       301.68 o                         
  -8   1   6       1950.26       1877.49       245.17 o                         
  -7   1   6       4388.76       4320.10       318.90 o                         
  -6   1   6       2260.51       2321.48       165.15 o                         
  -5   1   6       3236.01       2924.04       115.71 o                         
  -4   1   6       1706.60       1698.93       113.65 o                         
  -3   1   6        400.04        481.49        69.50 o                         
  -2   1   6       2861.51       2744.67       105.88 o                         
  -1   1   6       1797.21       1644.41        82.88 o                         
   0   1   6        492.72        502.33        53.26 o                         
   1   1   6        771.30        855.74        63.55 o                         
   2   1   6       1363.15       1156.34        75.28 o                         
   3   1   6        899.54        761.30        82.42 o                         
   4   1   6       2329.04       2205.59       111.25 o                         
   5   1   6       1489.57       1250.28        98.71 o                         
   6   1   6       1309.90       1423.34       137.31 o                         
   7   1   6        942.53       1079.92       131.71 o                         
   8   1   6       5009.53       4427.17       253.88 o                         
   9   1   6       1231.05       1347.59       214.14 o                         
  10   1   6       1904.09       2030.70       263.19 o                         
  11   1   6       1296.53       1141.97       253.48 o                         
  12   1   6        707.09        187.96       425.65 o                         
 -11   2   6        224.34       -516.03       517.57 o                         
 -10   2   6       1086.30        877.76       255.38 o                         
  -9   2   6        936.21        226.03       432.73 o                         
  -8   2   6       3137.45       3033.29       278.61 o                         
  -7   2   6       2548.34       2354.26       199.04 o                         
  -6   2   6       2451.82       2438.02       187.06 o                         
  -5   2   6       9530.89       8957.40       257.62 o                         
  -4   2   6        601.09        661.51       114.38 o                         
  -3   2   6      11632.03      12192.75       267.77 o                         
  -2   2   6       1518.07       1402.92       100.45 o                         
  -1   2   6      20675.46      20323.48       298.13 o                         
   0   2   6       1214.82       1194.10        80.54 o                         
   1   2   6      24941.63      24604.18       387.58 o                         
   2   2   6       5706.89       5374.09       145.46 o                         
   3   2   6      39535.55      39736.48       454.66 o                         
   4   2   6      14834.61      14743.18       269.15 o                         
   5   2   6      24229.70      24383.09       385.47 o                         
   6   2   6      18921.75      18380.42       401.91 o                         
   7   2   6       5695.56       6068.90       263.06 o                         
   8   2   6      16582.11      15947.19       592.86 o                         
   9   2   6       2083.71       1997.63       236.79 o                         
  10   2   6       6697.41       6794.25       401.71 o                         
  11   2   6          3.97         -2.04       206.23 o                         
  12   2   6       4613.80       6207.85       522.39 o                         
  13   2   6         85.43        243.00       256.73 o                         
 -11   3   6        124.69         90.67       378.12 o                         
 -10   3   6       3539.67       4644.58       593.49 o                         
  -9   3   6        381.68        118.84       190.94 o                         
  -8   3   6       7439.29       7778.24       497.69 o                         
  -7   3   6       1230.54       1281.19       191.69 o                         
  -6   3   6       6328.92       6549.64       335.07 o                         
  -5   3   6       2341.92       2438.67       185.41 o                         
  -4   3   6       3388.25       3542.86       187.79 o                         
  -3   3   6       2905.75       2713.28       124.95 o                         
  -2   3   6       2450.09       2436.77       163.69 o                         
  -1   3   6       1251.70       1243.59       125.04 o                         
   0   3   6       1862.73       1787.32       135.62 o                         
   1   3   6        562.21        534.43        81.63 o                         
   2   3   6        274.44        222.20        65.58 o                         
   3   3   6        147.00        139.86        68.38 o                         
   4   3   6        854.79        850.92        98.48 o                         
   5   3   6        793.59        746.67        79.61 o                         
   6   3   6       2277.97       2450.05       156.41 o                         
   7   3   6       2670.84       3000.84       190.19 o                         
   8   3   6        766.11        488.52       132.75 o                         
   9   3   6       2622.82       2803.77       301.34 o                         
  10   3   6         13.48        217.01       316.86 o                         
  11   3   6       2868.67       3361.87       338.42 o                         
  12   3   6         41.22        197.72       214.31 o                         
  13   3   6       2401.54       1598.48      1090.37 o                         
 -11   4   6        591.81       1023.97       572.57 o                         
 -10   4   6        133.03         43.12       384.16 o                         
  -9   4   6       3126.98       3332.81       419.41 o                         
  -8   4   6         92.48        188.10       218.42 o                         
  -7   4   6       3793.05       3629.39       297.67 o                         
  -6   4   6       4105.11       3822.69       270.19 o                         
  -5   4   6       5642.18       5686.64       284.01 o                         
  -4   4   6      10731.12      10901.58       372.25 o                         
  -3   4   6        289.11        271.53        68.42 o                         
  -2   4   6      52199.23      52944.76       930.86 o                         
  -1   4   6       2797.29       3344.05       199.96 o                         
   0   4   6      84710.17      86079.91      1113.08 o                         
   1   4   6         60.87        156.58        77.64 o                         
   2   4   6     105969.06     109545.47       948.16 o                         
   3   4   6       1546.03       1284.47       100.92 o                         
   4   4   6      53324.06      53623.78       749.91 o                         
   5   4   6       3293.52       3077.92       113.87 o                         
   6   4   6      15820.35      15726.51       293.17 o                         
   7   4   6       1435.34       1600.24       157.89 o                         
   8   4   6       4278.45       4422.74       235.64 o                         
   9   4   6        857.17        914.45       136.46 o                         
  10   4   6        895.17        692.87       200.29 o                         
  11   4   6       3094.01       3475.24       306.29 o                         
  12   4   6        712.83        466.84       199.11 o                         
  13   4   6       2461.30       2388.61       509.80 o                         
 -10   5   6       1271.02       1226.67       401.92 o                         
  -9   5   6       2221.36       2876.38       403.17 o                         
  -8   5   6        219.01          1.39       194.16 o                         
  -7   5   6       9598.74      10470.99       610.77 o                         
  -6   5   6       2167.32       2200.31       221.55 o                         
  -5   5   6       7209.01       7670.73       341.12 o                         
  -4   5   6        997.09       1327.89       163.38 o                         
  -3   5   6       7490.12       7055.45       303.59 o                         
  -2   5   6        175.12        188.41       114.80 o                         
  -1   5   6       9252.06       9673.46       353.68 o                         
   0   5   6       1003.29       1065.07       158.99 o                         
   1   5   6        659.54        562.98        79.85 o                         
   2   5   6       3912.58       3618.51       119.16 o                         
   3   5   6       2165.50       2013.10       126.52 o                         
   4   5   6       3392.60       3283.02       145.95 o                         
   5   5   6        184.74        275.43        69.23 o                         
   6   5   6       1605.10       1714.07       106.30 o                         
   7   5   6       3303.26       3062.36       180.13 o                         
   8   5   6       4593.22       4399.88       226.17 o                         
   9   5   6          2.53        -82.44       128.19 o                         
  10   5   6       2648.09       2960.19       283.04 o                         
  11   5   6         53.30        196.86       204.04 o                         
  12   5   6       3406.29       3119.96       378.93 o                         
  13   5   6         27.76        282.53       359.40 o                         
 -10   6   6       1924.49       2157.61       534.24 o                         
  -9   6   6         15.22         75.63       218.13 o                         
  -8   6   6       4789.19       6009.63       530.77 o                         
  -7   6   6        212.75        364.65       177.40 o                         
  -6   6   6       2496.39       2729.64       243.66 o                         
  -5   6   6       8765.32       9176.88       383.04 o                         
  -4   6   6      11826.48      11205.62       444.63 o                         
  -3   6   6      10893.80      10323.88       261.23 o                         
  -2   6   6       7261.68       7014.54       229.22 o                         
  -1   6   6      75769.63      77268.27       981.42 o                         
   0   6   6      25353.48      26365.95       541.26 o                         
   1   6   6     102509.98     102563.08      1169.73 o                         
   2   6   6       8149.21       8237.15       206.03 o                         
   3   6   6      89953.72      90144.27      1082.75 o                         
   4   6   6       3062.50       3555.60       160.18 o                         
   5   6   6      39788.42      38164.16       493.51 o                         
   6   6   6         37.47        233.42        73.48 o                         
   7   6   6      20700.87      19479.95       482.06 o                         
   8   6   6       1452.94       1414.97       127.39 o                         
   9   6   6      13122.80      13474.74       457.89 o                         
  10   6   6       1587.84       1455.33       215.95 o                         
  11   6   6       3153.82       2999.13       277.47 o                         
  12   6   6       3373.06       3182.88       426.46 o                         
  13   6   6       3108.96       2524.22       741.14 o                         
  -9   7   6       2354.53       2778.19       435.10 o                         
  -8   7   6        836.90       1266.18       304.50 o                         
  -7   7   6       1687.22       2527.69       326.16 o                         
  -6   7   6       1981.60       2251.63       249.59 o                         
  -5   7   6       5313.50       5778.00       317.17 o                         
  -4   7   6       1570.50       1287.11       176.48 o                         
  -3   7   6       4102.89       3987.71       179.82 o                         
  -2   7   6       3888.14       3539.68       186.19 o                         
  -1   7   6        240.46        200.82        83.88 o                         
   0   7   6       5763.57       5886.18       254.08 o                         
   1   7   6          0.36         71.63        76.14 o                         
   2   7   6         10.24        113.85        79.99 o                         
   3   7   6        427.24        379.12       104.26 o                         
   4   7   6        667.56        428.32       101.29 o                         
   5   7   6       3016.86       2858.31       170.76 o                         
   6   7   6        781.79        922.61       119.98 o                         
   7   7   6        505.00        368.92        77.50 o                         
   8   7   6        174.86        186.71       118.89 o                         
   9   7   6       5670.83       5617.49       303.57 o                         
  10   7   6       3183.42       3203.24       250.59 o                         
  11   7   6       4191.21       4317.46       382.83 o                         
  12   7   6        456.17        505.15       293.46 o                         
  13   7   6       3642.86       5408.14      1140.16 o                         
  -9   8   6       2294.82       2505.63       822.80 o                         
  -8   8   6        127.46       1081.80       281.87 o                         
  -7   8   6       5145.66       5978.93       417.22 o                         
  -6   8   6        272.38        787.76       243.81 o                         
  -5   8   6       4684.48       5110.10       297.95 o                         
  -4   8   6       1485.52       1705.06       197.80 o                         
  -3   8   6      14264.52      14406.08       570.56 o                         
  -2   8   6       6919.24       6768.34       239.77 o                         
  -1   8   6      12444.80      12628.79       342.56 o                         
   0   8   6      22127.85      22026.33       431.86 o                         
   1   8   6      13643.76      13635.42       316.05 o                         
   2   8   6       7928.56       7851.33       239.23 o                         
   3   8   6       4903.10       4862.72       203.28 o                         
   4   8   6      16515.07      15802.44       296.01 o                         
   5   8   6       9187.14       8632.42       280.65 o                         
   6   8   6      26928.11      27717.65       540.15 o                         
   7   8   6       3228.47       3354.74       196.45 o                         
   8   8   6      25468.40      26019.12       597.75 o                         
   9   8   6        651.09        438.27       133.39 o                         
  10   8   6      19350.61      19645.26       578.43 o                         
  11   8   6       1023.90       1229.50       298.85 o                         
  12   8   6       6071.72       5538.12       800.79 o                         
  13   8   6        962.74       1342.54       486.83 o                         
  -8   9   6       1639.80       2563.32       440.57 o                         
  -7   9   6       1137.62       1756.25       295.39 o                         
  -6   9   6       1427.27       1489.94       304.52 o                         
  -5   9   6       1590.72       1503.89       205.26 o                         
  -4   9   6        891.35       1002.74       142.73 o                         
  -3   9   6       2202.28       2790.32       192.91 o                         
  -2   9   6         94.97        253.08       121.58 o                         
  -1   9   6       2347.49       2591.74       182.86 o                         
   0   9   6         10.62        123.16        96.57 o                         
   1   9   6        570.45        522.43        92.39 o                         
   2   9   6         71.25        134.50       130.28 o                         
   3   9   6         50.21         95.73        61.27 o                         
   4   9   6         17.35        -11.88        65.26 o                         
   5   9   6        186.65        281.31       112.58 o                         
   6   9   6        282.67        229.75       133.43 o                         
   7   9   6       1355.05       1520.81       158.51 o                         
   8   9   6        220.69        306.80       113.16 o                         
   9   9   6       3472.14       3525.13       254.54 o                         
  10   9   6       1850.26       1792.76       247.45 o                         
  11   9   6       3477.62       3846.84       356.85 o                         
  12   9   6       2382.38       3337.83       465.49 o                         
  13   9   6       1195.64        913.75       613.00 o                         
  -8  10   6       1098.29       1025.24       841.42 o                         
  -7  10   6       2185.98       2228.47       418.34 o                         
  -6  10   6       2252.71       1985.76       297.50 o                         
  -5  10   6       2256.53       2140.06       298.29 o                         
  -4  10   6       8256.14       7776.34       472.48 o                         
  -3  10   6        574.22        607.87       147.26 o                         
  -2  10   6      10352.62      10103.68       529.70 o                         
  -1  10   6       1344.37       1102.65       146.90 o                         
   0  10   6       8646.89       8843.13       297.13 o                         
   1  10   6       1292.01       1159.13       103.37 o                         
   2  10   6       3928.65       3983.61       217.31 o                         
   3  10   6       2764.75       2732.79       169.55 o                         
   4  10   6       9336.31       8925.72       294.20 o                         
   5  10   6       8325.06       8001.94       237.84 o                         
   6  10   6      12472.70      12352.08       379.13 o                         
   7  10   6      13533.42      13959.29       424.78 o                         
   8  10   6       5575.53       5295.77       305.20 o                         
   9  10   6       9917.27      10226.85       419.60 o                         
  10  10   6        891.42        932.12       199.52 o                         
  11  10   6       6036.85       6486.70       453.66 o                         
  12  10   6         37.62        867.62       379.41 o                         
  13  10   6       3831.48       3204.84       897.23 o                         
  -7  11   6       1425.43        801.15       346.96 o                         
  -6  11   6       1141.91       1083.71       263.12 o                         
  -5  11   6       3138.96       2884.81       350.37 o                         
  -4  11   6       2027.39       1691.20       246.37 o                         
  -3  11   6        785.68        754.72       197.29 o                         
  -2  11   6       3681.91       3448.66       238.03 o                         
  -1  11   6        127.34        252.23       122.58 o                         
   0  11   6       1383.91       1385.32       148.61 o                         
   1  11   6         69.13        -13.80        91.06 o                         
   2  11   6         32.72        141.54        79.33 o                         
   3  11   6        121.05         26.37       160.33 o                         
   4  11   6        530.23        441.97       112.53 o                         
   5  11   6        135.88        350.27       100.09 o                         
   6  11   6        705.60        838.66       116.62 o                         
   7  11   6         45.03        -36.82       117.81 o                         
   8  11   6        595.08        714.18       140.04 o                         
   9  11   6       1199.57       1354.99       230.35 o                         
  10  11   6       1602.51       1191.62       222.79 o                         
  11  11   6       1260.51       1382.10       261.03 o                         
  12  11   6        989.35        262.78       421.91 o                         
  13  11   6       1100.88       1063.65       781.82 o                         
  -7  12   6        567.09       -537.58       537.58 o                         
  -6  12   6       3663.81       2731.96       532.48 o                         
  -5  12   6       1049.55        974.55       266.20 o                         
  -4  12   6       2077.28       1742.63       302.61 o                         
  -3  12   6       7794.23       8149.39       461.70 o                         
  -2  12   6       5194.97       4612.46       487.43 o                         
  -1  12   6       4825.29       4749.33       404.43 o                         
   0  12   6         69.85        246.46       128.12 o                         
   1  12   6      22112.31      21273.35       557.54 o                         
   2  12   6          4.21        434.02       151.52 o                         
   3  12   6      31150.95      30866.09       703.61 o                         
   4  12   6       6067.63       6114.55       313.51 o                         
   5  12   6      41478.96      43242.19       996.92 o                         
   6  12   6       5718.32       6084.72       328.65 o                         
   7  12   6      17310.73      17901.01       520.91 o                         
   8  12   6       3893.40       3784.43       274.12 o                         
   9  12   6       5964.84       5610.22       416.37 o                         
  10  12   6       2277.86       2392.39       302.54 o                         
  11  12   6       3546.94       4035.54       493.90 o                         
  12  12   6       1111.17        476.64       353.58 o                         
  -5  13   6         10.09        138.93       364.50 o                         
  -4  13   6       2942.01       3151.47       403.14 o                         
  -3  13   6         40.13        370.01       324.57 o                         
  -2  13   6       2122.31       1216.58       290.79 o                         
  -1  13   6         36.66        152.63       172.84 o                         
   0  13   6       1385.62       1085.10       233.30 o                         
   1  13   6         15.71        -91.81       159.83 o                         
   2  13   6        514.77        817.18       168.34 o                         
   3  13   6         77.18         42.76       173.76 o                         
   4  13   6        900.38        927.92       181.60 o                         
   5  13   6        195.04         46.42       163.02 o                         
   6  13   6         14.39        203.97       126.99 o                         
   7  13   6       1528.50       1759.01       193.09 o                         
   8  13   6        111.23       -157.42       160.38 o                         
   9  13   6        341.40        151.96       198.28 o                         
  10  13   6       1671.94       1428.04       261.57 o                         
  11  13   6       2643.93       2967.76       442.31 o                         
  12  13   6        213.51         77.55       484.35 o                         
  -4  14   6        401.08        -10.67       487.74 o                         
  -3  14   6       2298.85       1139.26       318.92 o                         
  -2  14   6       3344.11       3142.48       354.72 o                         
  -1  14   6       5892.83       5846.77       662.02 o                         
   0  14   6       5177.74       5399.33       398.91 o                         
   1  14   6       3308.42       3559.62       290.67 o                         
   2  14   6      25471.94      25452.89       715.73 o                         
   3  14   6       3110.83       3754.64       287.37 o                         
   4  14   6      30021.70      30526.62       839.70 o                         
   5  14   6        288.38        285.72       182.08 o                         
   6  14   6      35507.58      36161.10       963.72 o                         
   7  14   6        151.56        308.29       161.78 o                         
   8  14   6      15494.76      15741.68       947.48 o                         
   9  14   6        472.70        498.42       199.70 o                         
  10  14   6       5156.44       4518.78       455.69 o                         
  11  14   6       1682.32       2911.27       853.81 o                         
  -4  15   6        342.53        113.92       422.05 o                         
  -3  15   6        788.25        373.54       719.21 o                         
  -2  15   6       1563.94       2007.67       645.73 o                         
  -1  15   6        578.57        642.64       224.03 o                         
   0  15   6        977.42        812.41       215.67 o                         
   1  15   6        328.17        706.12       209.08 o                         
   2  15   6         71.82        104.18       163.00 o                         
   3  15   6          2.05        242.30       160.86 o                         
   4  15   6         25.44        117.52       171.93 o                         
   5  15   6        774.17        765.60       194.77 o                         
   6  15   6         25.28        149.75       191.17 o                         
   7  15   6         21.50       -178.78       178.78 o                         
   8  15   6        662.82        628.28       173.50 o                         
   9  15   6        274.55       -172.05       261.45 o                         
  10  15   6        346.30         76.71       313.88 o                         
  -2  16   6       5488.19       4991.10       819.67 o                         
  -1  16   6        761.50        647.86       277.06 o                         
   0  16   6       4689.70       4192.73       409.23 o                         
   1  16   6       2181.48       1890.94       317.57 o                         
   2  16   6       2211.13       2189.73       310.91 o                         
   3  16   6       5442.72       4775.81       421.75 o                         
   4  16   6       1745.08       1621.60       248.24 o                         
   5  16   6       6070.44       6514.68       425.61 o                         
   6  16   6       1153.88        994.55       313.39 o                         
   7  16   6       6393.76       6151.03       429.24 o                         
   8  16   6        166.31        352.66       179.99 o                         
   9  16   6       6476.77       5741.66       811.16 o                         
  10  16   6        107.07        418.01       480.28 o                         
  -1  17   6         61.41         60.49       485.56 o                         
   0  17   6        494.15        332.82       453.86 o                         
   1  17   6         75.04        319.10       343.38 o                         
   2  17   6        100.97       -217.75       217.75 o                         
   3  17   6        232.02        136.32       216.50 o                         
   4  17   6         57.81        425.77       196.71 o                         
   5  17   6         39.26         50.75       168.02 o                         
   6  17   6         17.22        -81.13       195.57 o                         
   7  17   6         87.15        105.64       253.68 o                         
   8  17   6        102.90       -144.93       272.05 o                         
   1  18   6       2194.23       1019.87       616.48 o                         
   2  18   6       1115.01         37.78       405.70 o                         
   3  18   6       2007.44       1342.23       469.43 o                         
   4  18   6        838.15       1037.30       357.86 o                         
   5  18   6        728.58        640.15       336.71 o                         
   6  18   6       1948.77       1618.18       596.22 o                         
   7  18   6       1385.45       1479.76       375.02 o                         
   8  18   6       2068.62       1720.52       723.76 o                         
  -3 -15   7       9137.63       7873.55       840.95 o                         
  -6 -14   7        505.53       1757.55       678.55 o                         
  -5 -14   7       5071.11       4672.29      1118.58 o                         
  -4 -14   7       1172.73        677.81       287.03 o                         
  -3 -14   7       2217.21       1474.54       398.04 o                         
  -2 -14   7         35.50         32.62       243.74 o                         
  -1 -14   7       2392.47       1839.69       583.56 o                         
   0 -14   7        328.81        571.36       532.34 o                         
  -7 -13   7         77.54        464.72       482.60 o                         
  -6 -13   7       3977.06       3884.18       544.53 o                         
  -5 -13   7        808.17        570.07       236.72 o                         
  -4 -13   7       9012.26       9226.75       491.41 o                         
  -3 -13   7        714.80        635.97       254.76 o                         
  -2 -13   7       8730.84       8165.36       533.84 o                         
  -1 -13   7        636.83        594.84       208.10 o                         
   0 -13   7       4661.94       4660.48       421.78 o                         
   1 -13   7       2319.33       1357.15       300.12 o                         
   2 -13   7       4511.18       3648.21       539.44 o                         
  -8 -12   7        396.10       1460.41       700.22 o                         
  -7 -12   7       2803.63       3079.98       423.40 o                         
  -6 -12   7        818.41        901.18       192.17 o                         
  -5 -12   7        484.03        393.90       171.64 o                         
  -4 -12   7       2567.65       2441.65       262.81 o                         
  -3 -12   7       1027.71       1156.61       181.48 o                         
  -2 -12   7        472.01        113.46       191.76 o                         
  -1 -12   7        284.29         76.45       178.86 o                         
   0 -12   7        569.58        406.01       181.43 o                         
   1 -12   7        242.95         23.34       168.03 o                         
   2 -12   7         15.74         78.74       170.61 o                         
   3 -12   7        130.32        251.40       242.33 o                         
   4 -12   7         91.53       -295.54       438.83 o                         
  -9 -11   7        406.27        237.53       333.19 o                         
  -8 -11   7        808.47        640.27       324.22 o                         
  -7 -11   7       2972.82       2637.61       273.97 o                         
  -6 -11   7        530.08        603.19       186.86 o                         
  -5 -11   7       4863.30       4864.39       315.94 o                         
  -4 -11   7         40.54        165.12       157.35 o                         
  -3 -11   7       5256.06       5047.25       295.99 o                         
  -2 -11   7         16.05         -2.98       194.57 o                         
  -1 -11   7       5301.07       5140.94       357.24 o                         
   0 -11   7         22.58         64.15       134.78 o                         
   1 -11   7       4604.21       4682.37       301.63 o                         
   2 -11   7        496.35        547.26       176.22 o                         
   3 -11   7       4710.79       4208.58       334.68 o                         
   4 -11   7       1587.63       1362.81       275.09 o                         
   5 -11   7       3111.59       3874.69       673.79 o                         
   6 -11   7       2414.83       3410.37       932.00 o                         
 -10 -10   7       4544.30       4469.92      1104.49 o                         
  -9 -10   7         34.91         72.69       245.39 o                         
  -8 -10   7       6718.11       7139.39       434.50 o                         
  -7 -10   7        329.41        495.39       183.56 o                         
  -6 -10   7       3776.62       4086.81       309.50 o                         
  -5 -10   7       1620.34       1806.00       212.54 o                         
  -4 -10   7       2083.96       2315.52       215.23 o                         
  -3 -10   7        657.47        541.59       125.12 o                         
  -2 -10   7        477.16        441.91       110.47 o                         
  -1 -10   7       1112.67       1158.23       140.71 o                         
   0 -10   7       1111.29       1011.73       160.21 o                         
   1 -10   7        126.11        208.09       129.23 o                         
   2 -10   7        228.85        -10.02       143.39 o                         
   3 -10   7          9.41          2.79       161.37 o                         
   4 -10   7        109.74        172.58       241.93 o                         
   5 -10   7        300.45        201.53       191.36 o                         
   6 -10   7        160.95       -313.13       391.56 o                         
 -10  -9   7         34.67        -59.68       287.86 o                         
  -9  -9   7       1284.23       1169.13       236.26 o                         
  -8  -9   7        933.19        758.10       187.82 o                         
  -7  -9   7       4449.19       4606.28       351.97 o                         
  -6  -9   7       1042.30        905.07       171.85 o                         
  -5  -9   7       2322.47       2336.44       223.86 o                         
  -4  -9   7       9059.82       9215.13       335.04 o                         
  -3  -9   7       2842.00       2812.75       198.94 o                         
  -2  -9   7      17653.13      17489.23       372.42 o                         
  -1  -9   7       1136.33        806.72        99.01 o                         
   0  -9   7      23393.76      22714.55       443.97 o                         
   1  -9   7         22.37        117.95       140.16 o                         
   2  -9   7      24791.25      24852.74       667.58 o                         
   3  -9   7        104.16        289.20       172.84 o                         
   4  -9   7      11046.35      10887.51       552.25 o                         
   5  -9   7       1170.74        949.10       220.16 o                         
   6  -9   7       6023.47       6943.89       451.24 o                         
   7  -9   7        989.38       1064.47       402.21 o                         
 -11  -8   7       1365.86       2061.65       791.28 o                         
 -10  -8   7       2165.78       1998.23       306.10 o                         
  -9  -8   7       3925.21       4140.56       369.27 o                         
  -8  -8   7       1538.07       1560.51       231.69 o                         
  -7  -8   7       5737.90       5874.50       339.58 o                         
  -6  -8   7       1258.51       1072.66       178.27 o                         
  -5  -8   7       2799.09       2999.68       229.51 o                         
  -4  -8   7        194.93        255.98       114.29 o                         
  -3  -8   7      10519.34      10602.45       301.71 o                         
  -2  -8   7        237.21        180.94        87.10 o                         
  -1  -8   7       2108.63       2186.91       126.27 o                         
   0  -8   7       1525.84       1397.62       122.09 o                         
   1  -8   7       2213.36       2109.87       183.98 o                         
   2  -8   7         34.68        -67.14       124.07 o                         
   3  -8   7        288.10        422.61       186.80 o                         
   4  -8   7        315.36        526.26       168.33 o                         
   5  -8   7       1125.95        978.35       198.72 o                         
   6  -8   7       2820.65       3087.95       308.43 o                         
   7  -8   7        253.74        424.22       241.48 o                         
 -11  -7   7         56.45        651.44       472.85 o                         
 -10  -7   7       3848.25       3999.40       378.73 o                         
  -9  -7   7        396.34        421.69       164.95 o                         
  -8  -7   7       1188.40        816.04       175.64 o                         
  -7  -7   7        503.18        254.55       152.16 o                         
  -6  -7   7       5069.32       4567.58       283.32 o                         
  -5  -7   7       1481.50       1497.24       173.87 o                         
  -4  -7   7       5601.27       5939.41       268.53 o                         
  -3  -7   7      15387.82      15559.86       352.03 o                         
  -2  -7   7      17936.09      17414.50       382.57 o                         
  -1  -7   7      29615.71      30086.70       455.83 o                         
   0  -7   7      19088.19      19495.98       396.63 o                         
   1  -7   7      41491.92      39932.09       710.21 o                         
   2  -7   7       6141.07       5943.50       276.67 o                         
   3  -7   7      44205.45      44683.95       830.18 o                         
   4  -7   7       1971.34       1528.60       238.55 o                         
   5  -7   7      18377.37      18012.53       676.09 o                         
   6  -7   7        278.57        149.29       200.78 o                         
   7  -7   7      11141.96      11993.92       564.41 o                         
   8  -7   7        308.34        527.56       260.41 o                         
 -11  -6   7       1794.07       2105.82       522.49 o                         
 -10  -6   7        801.85        459.09       191.19 o                         
  -9  -6   7       2026.07       2386.42       264.44 o                         
  -8  -6   7       1251.42       1552.09       221.60 o                         
  -7  -6   7       2297.72       2446.92       250.87 o                         
  -6  -6   7       2009.08       1947.35       244.51 o                         
  -5  -6   7       4870.95       5192.88       294.20 o                         
  -4  -6   7       1440.12       1453.95       114.22 o                         
  -3  -6   7        960.54       1015.69       105.39 o                         
  -2  -6   7       7004.46       6667.35       229.72 o                         
  -1  -6   7        675.32        611.39        86.99 o                         
   0  -6   7       2031.74       2072.89       150.44 o                         
   1  -6   7       1252.04       1309.06       141.16 o                         
   2  -6   7       3801.80       3635.19       214.53 o                         
   3  -6   7        105.25        115.18        92.98 o                         
   4  -6   7         34.96         54.96       173.48 o                         
   5  -6   7        169.73        213.20       177.31 o                         
   6  -6   7        141.01        151.86       162.34 o                         
   7  -6   7       1084.77        641.13       189.56 o                         
   8  -6   7        935.74        585.53       222.92 o                         
   9  -6   7       1788.12       1995.95       787.56 o                         
 -11  -5   7        331.03        -96.53       433.55 o                         
 -10  -5   7       1568.78       1413.83       234.05 o                         
  -9  -5   7       1606.08       1276.73       214.99 o                         
  -8  -5   7       1309.46        813.43       189.76 o                         
  -7  -5   7       2622.52       2261.24       226.63 o                         
  -6  -5   7        265.22        230.88       141.53 o                         
  -5  -5   7       8282.88       8653.42       325.03 o                         
  -4  -5   7        627.35        603.76        99.27 o                         
  -3  -5   7      11666.70      11742.80       298.94 o                         
  -2  -5   7       4452.98       4433.54       192.32 o                         
  -1  -5   7      23032.22      23261.15       381.56 o                         
   0  -5   7      13789.51      14283.61       302.90 o                         
   1  -5   7      23578.04      24346.70       459.99 o                         
   2  -5   7      15333.05      16050.90       417.23 o                         
   3  -5   7      10748.76      10737.83       348.61 o                         
   4  -5   7      13259.37      13440.85       374.21 o                         
   5  -5   7       5162.89       5124.78       415.32 o                         
   6  -5   7       9263.12       9429.55       521.87 o                         
   7  -5   7        519.35        236.05       172.50 o                         
   8  -5   7      11190.21      12352.04       599.89 o                         
   9  -5   7          2.26        150.65       227.48 o                         
 -11  -4   7         59.17         81.48       364.42 o                         
 -10  -4   7       3950.79       3665.50       331.42 o                         
  -9  -4   7        270.28        133.51       179.27 o                         
  -8  -4   7       4971.34       5354.87       350.06 o                         
  -7  -4   7       1211.25       1130.08       194.04 o                         
  -6  -4   7       5012.49       5179.76       321.08 o                         
  -5  -4   7       3683.72       3745.64       214.92 o                         
  -4  -4   7       3100.35       3105.33       138.47 o                         
  -3  -4   7       3657.29       3669.71       151.65 o                         
  -2  -4   7        227.55        362.91        79.99 o                         
  -1  -4   7       1992.90       1998.46       115.99 o                         
   0  -4   7        215.77        213.04        74.56 o                         
   1  -4   7       2773.29       2823.99       172.93 o                         
   2  -4   7         19.05        -32.56       105.81 o                         
   3  -4   7       1866.06       1892.64       150.00 o                         
   4  -4   7         41.52        -77.46       104.38 o                         
   5  -4   7         32.21        122.26       115.52 o                         
   6  -4   7        313.72        242.84       193.92 o                         
   7  -4   7        871.77       1201.27       240.41 o                         
   8  -4   7          5.92         71.90       179.89 o                         
   9  -4   7       2087.46       2787.00       339.37 o                         
  10  -4   7        501.51       1132.03       653.69 o                         
 -11  -3   7       1227.37       1412.82       646.77 o                         
 -10  -3   7        875.11        272.66       176.25 o                         
  -9  -3   7       5981.46       5963.27       380.71 o                         
  -8  -3   7       1622.18       1269.46       194.80 o                         
  -7  -3   7       4451.55       4569.31       334.97 o                         
  -6  -3   7       7763.54       7140.98       314.04 o                         
  -5  -3   7       7653.51       7289.47       234.06 o                         
  -4  -3   7       9964.30      10002.19       216.63 o                         
  -3  -3   7       1757.31       1767.78       105.54 o                         
  -2  -3   7      26687.47      27179.26       415.23 o                         
  -1  -3   7        122.80        104.54        60.49 o                         
   0  -3   7      20508.76      21074.56       326.46 o                         
   1  -3   7       6183.15       6442.62       192.04 o                         
   2  -3   7       8771.00       9353.01       250.97 o                         
   3  -3   7       6292.61       6684.74       238.75 o                         
   4  -3   7       7627.24       7575.98       234.99 o                         
   5  -3   7       2044.57       1802.41       184.76 o                         
   6  -3   7       5794.66       5189.75       299.31 o                         
   7  -3   7       5381.46       5559.62       373.92 o                         
   8  -3   7       3526.97       3504.27       347.72 o                         
   9  -3   7       7521.75       8393.47       533.10 o                         
  10  -3   7        672.06        386.50       252.57 o                         
  11  -3   7       4715.07       5836.63      1210.70 o                         
 -10  -2   7       2373.12       2120.08       317.54 o                         
  -9  -2   7       5160.85       4899.29       488.10 o                         
  -8  -2   7        705.01        572.22       191.93 o                         
  -7  -2   7      12888.07      14068.35       554.24 o                         
  -6  -2   7        470.88        286.90       128.38 o                         
  -5  -2   7      15626.34      15102.04       264.22 o                         
  -4  -2   7       3227.92       3066.03       112.03 o                         
  -3  -2   7       2565.00       2646.36       117.65 o                         
  -2  -2   7       9691.25       9125.30       204.12 o                         
  -1  -2   7       2288.89       2284.66       116.65 o                         
   0  -2   7        446.45        441.09        67.64 o                         
   1  -2   7        472.37        430.49        70.47 o                         
   2  -2   7       3338.24       3073.17       155.35 o                         
   3  -2   7         71.06        102.50        79.84 o                         
   4  -2   7        319.90        343.62        94.28 o                         
   5  -2   7        195.48        163.13       108.85 o                         
   6  -2   7         20.14         84.75       131.72 o                         
   7  -2   7        465.34        398.09       142.02 o                         
   8  -2   7       1804.86       1657.25       234.89 o                         
   9  -2   7        749.66       1017.55       235.69 o                         
  10  -2   7       1161.74       1916.71       295.04 o                         
  11  -2   7        638.54       1212.94       639.78 o                         
 -11  -1   7        253.19        300.33       576.56 o                         
 -10  -1   7       2454.28       1980.28       282.21 o                         
  -9  -1   7       3174.75       2756.34       293.88 o                         
  -8  -1   7      12454.25      10699.05       792.16 o                         
  -7  -1   7        329.99        482.85       142.30 o                         
  -6  -1   7      10539.67       9958.68       324.62 o                         
  -5  -1   7       6242.53       5928.66       184.85 o                         
  -4  -1   7      29431.51      28639.40       372.57 o                         
  -3  -1   7       9770.23       9771.04       214.59 o                         
  -2  -1   7       9155.96       9240.02       193.65 o                         
  -1  -1   7      39453.08      40758.84       431.27 o                         
   0  -1   7       2002.12       2112.43       100.07 o                         
   1  -1   7      45708.34      48061.76       536.26 o                         
   2  -1   7        147.25        119.94        79.44 o                         
   3  -1   7      44649.16      43526.90       879.77 o                         
   4  -1   7       2543.68       2197.74       147.73 o                         
   5  -1   7      43262.73      43735.51       557.11 o                         
   6  -1   7       2616.43       2303.70       216.45 o                         
   7  -1   7      17089.39      16476.55       534.43 o                         
   8  -1   7       6296.97       6675.88       365.07 o                         
   9  -1   7       9007.86       8888.16       565.70 o                         
  10  -1   7       1562.60       1713.12       304.91 o                         
  11  -1   7       1586.99       1583.88       355.91 o                         
 -11   0   7       2123.81       1077.02       637.49 o                         
 -10   0   7        780.69       1238.72       275.65 o                         
  -9   0   7       4673.81       4538.31       365.31 o                         
  -8   0   7       2074.06       1637.55       202.93 o                         
  -7   0   7       1764.01       1599.68       182.47 o                         
  -6   0   7       8989.25       9342.24       315.41 o                         
  -5   0   7        161.55        109.85        57.85 o                         
  -4   0   7      13600.98      13146.03       252.59 o                         
  -3   0   7       1019.42       1038.09        89.75 o                         
  -2   0   7       2448.19       2683.36       109.49 o                         
  -1   0   7        375.12        262.45        57.56 o                         
   0   0   7       4311.75       4066.73       131.84 o                         
   1   0   7         39.66         68.16        60.95 o                         
   2   0   7         12.88         -8.77        74.03 o                         
   3   0   7       3098.04       2809.45       171.82 o                         
   4   0   7        493.70        317.24        89.25 o                         
   5   0   7       1510.32       1384.22       120.12 o                         
   6   0   7        383.95        290.18       129.82 o                         
   7   0   7       1862.34       1911.27       169.57 o                         
   8   0   7        977.64        986.25       186.17 o                         
   9   0   7       3738.00       4048.05       359.90 o                         
  10   0   7       1507.02       1519.77       280.64 o                         
  11   0   7       2976.22       2730.28       475.04 o                         
 -11   1   7       2346.42       1178.22       627.82 o                         
 -10   1   7         39.15        502.61       287.23 o                         
  -9   1   7       3799.41       3940.03       337.47 o                         
  -8   1   7         29.06         65.09       126.57 o                         
  -7   1   7       9777.95       8657.39       424.41 o                         
  -6   1   7         27.53        189.66       106.77 o                         
  -5   1   7       8932.23       8650.27       306.62 o                         
  -4   1   7       4069.54       3883.29       156.90 o                         
  -3   1   7      17187.28      17296.62       303.77 o                         
  -2   1   7       3387.88       3589.84       140.84 o                         
  -1   1   7       5321.73       5817.78       159.75 o                         
   0   1   7      23005.44      22876.28       341.43 o                         
   1   1   7      14726.37      15398.45       236.54 o                         
   2   1   7      75066.77      76674.71       686.61 o                         
   3   1   7      19201.90      19855.96       295.26 o                         
   4   1   7      93942.92      92920.08      1209.52 o                         
   5   1   7       1943.31       1886.22       122.71 o                         
   6   1   7      66829.09      65641.38       924.55 o                         
   7   1   7        112.39         36.13       117.55 o                         
   8   1   7      20324.84      20903.24       592.38 o                         
   9   1   7       1526.37       1687.15       354.28 o                         
  10   1   7      10304.53      10721.05       516.78 o                         
  11   1   7        327.99       -144.79       242.68 o                         
  12   1   7       2664.78       1997.22       432.00 o                         
 -10   2   7       1906.02       1724.65       427.62 o                         
  -9   2   7       1001.43       1194.79       284.51 o                         
  -8   2   7       1650.19       1376.70       228.79 o                         
  -7   2   7       2503.90       2656.15       243.29 o                         
  -6   2   7        606.11        689.86       135.24 o                         
  -5   2   7       2752.05       2482.57       164.22 o                         
  -4   2   7       1074.04        996.90       120.63 o                         
  -3   2   7       1648.71       1575.02       118.11 o                         
  -2   2   7       4539.73       4719.55       195.29 o                         
  -1   2   7        582.75        596.99        74.87 o                         
   0   2   7        531.93        457.45        70.01 o                         
   1   2   7       2237.66       2085.75        98.78 o                         
   2   2   7         16.81         69.50        36.79 o                         
   3   2   7         11.57         95.50        48.19 o                         
   4   2   7        262.74        231.02        70.70 o                         
   5   2   7        183.28        220.64        75.34 o                         
   6   2   7        350.46        381.97        94.85 o                         
   7   2   7        304.70        366.38       115.01 o                         
   8   2   7        466.61        510.20       145.58 o                         
   9   2   7         76.36        170.54       151.62 o                         
  10   2   7       1956.35       1779.70       258.82 o                         
  11   2   7        307.70        227.72       211.58 o                         
  12   2   7       3047.12       3466.89       670.12 o                         
 -10   3   7        296.57        446.26       277.33 o                         
  -9   3   7       1224.55       1236.27       315.33 o                         
  -8   3   7       3656.45       4043.32       375.44 o                         
  -7   3   7       1792.08       1749.38       230.57 o                         
  -6   3   7       8822.18       8331.80       338.14 o                         
  -5   3   7        291.02        259.56       104.06 o                         
  -4   3   7      11899.20      11700.35       328.96 o                         
  -3   3   7         28.43         23.15        60.36 o                         
  -2   3   7       7494.60       7416.64       278.67 o                         
  -1   3   7       3424.79       3554.24       160.03 o                         
   0   3   7      20827.04      21924.11       362.92 o                         
   1   3   7      11748.50      11353.91       282.89 o                         
   2   3   7      28650.01      29697.17       373.08 o                         
   3   3   7      26605.23      26946.54       326.28 o                         
   4   3   7      11456.52      11719.69       264.36 o                         
   5   3   7      27611.81      27519.09       436.04 o                         
   6   3   7       3552.77       3615.94       156.13 o                         
   7   3   7      17055.09      17324.75       475.11 o                         
   8   3   7       1050.62       1023.33       132.70 o                         
   9   3   7      11221.76      11428.77       440.91 o                         
  10   3   7          7.92         68.52       173.09 o                         
  11   3   7       7635.53       8458.36       510.32 o                         
  12   3   7        721.87        801.19       308.48 o                         
  13   3   7       2487.75       1244.80       665.27 o                         
 -10   4   7          4.99        157.84       661.60 o                         
  -9   4   7       4466.07       5334.46       487.64 o                         
  -8   4   7        320.24        180.45       185.15 o                         
  -7   4   7       2417.27       2377.95       240.26 o                         
  -6   4   7       2771.21       2828.62       209.28 o                         
  -5   4   7       3366.39       3353.46       203.63 o                         
  -4   4   7       1794.43       1687.97       161.76 o                         
  -3   4   7       4364.67       4087.32       192.22 o                         
  -2   4   7        783.82        791.03       123.28 o                         
  -1   4   7        391.20        749.93       126.62 o                         
   0   4   7       4675.23       4658.92       218.04 o                         
   1   4   7        475.76        334.09        64.29 o                         
   2   4   7         15.56         78.35        70.35 o                         
   3   4   7        821.17        730.26        74.16 o                         
   4   4   7         73.56         64.82        57.17 o                         
   5   4   7        198.97        199.69        66.17 o                         
   6   4   7        360.02        467.38        65.64 o                         
   7   4   7        628.11        493.28       109.40 o                         
   8   4   7         48.04        207.13       113.73 o                         
   9   4   7         25.26        358.44       156.01 o                         
  10   4   7        900.83        968.94       241.34 o                         
  11   4   7         83.42        282.48       167.99 o                         
  12   4   7       1104.11       1178.48       247.24 o                         
  13   4   7        929.05       1292.14       684.95 o                         
 -10   5   7       1044.89        526.27       372.77 o                         
  -9   5   7        622.50        611.60       265.09 o                         
  -8   5   7        948.66        718.22       224.55 o                         
  -7   5   7       8107.68       8394.30       473.22 o                         
  -6   5   7       7243.07       7110.50       398.86 o                         
  -5   5   7       9541.02       9244.34       392.19 o                         
  -4   5   7       4627.44       4198.71       259.44 o                         
  -3   5   7      39931.98      38874.78       998.38 o                         
  -2   5   7      12459.05      12745.88       354.72 o                         
  -1   5   7      44670.14      44566.98       813.04 o                         
   0   5   7         34.48        233.61       133.49 o                         
   1   5   7      57874.61      57106.52       966.30 o                         
   2   5   7       3680.75       3271.80       165.17 o                         
   3   5   7      17481.41      17801.21       412.39 o                         
   4   5   7       5030.83       5016.49       171.70 o                         
   5   5   7       2878.20       2946.35       159.44 o                         
   6   5   7       5171.82       4883.29       169.73 o                         
   7   5   7       3952.83       3755.13       191.33 o                         
   8   5   7       5922.37       6040.92       266.01 o                         
   9   5   7       2047.34       1844.52       196.98 o                         
  10   5   7       9997.05       9937.71       491.25 o                         
  11   5   7        619.52        438.21       167.37 o                         
  12   5   7       3194.27       3084.30       318.46 o                         
  13   5   7        341.89         99.26       380.80 o                         
 -10   6   7       1230.80        883.98       657.78 o                         
  -9   6   7       1086.24        620.03       255.94 o                         
  -8   6   7       4577.71       5673.39       522.53 o                         
  -7   6   7       1878.95       1964.49       249.06 o                         
  -6   6   7       5359.31       6188.64       384.14 o                         
  -5   6   7         98.72        -66.89       135.39 o                         
  -4   6   7       9618.67       9778.24       393.08 o                         
  -3   6   7        719.48        592.78        79.58 o                         
  -2   6   7       9316.42       9635.61       420.04 o                         
  -1   6   7       1173.70       1085.73       147.69 o                         
   0   6   7        213.00        295.42       125.31 o                         
   1   6   7       4275.15       3782.44       155.69 o                         
   2   6   7        135.87        162.35        66.95 o                         
   3   6   7        200.63        323.76       119.10 o                         
   4   6   7       3800.75       3657.63       174.48 o                         
   5   6   7        216.46        212.76        76.87 o                         
   6   6   7        317.71        293.89        70.46 o                         
   7   6   7       2190.23       2506.00       148.69 o
[truncated: 339,879 more chars]
