# Supplementary material for: Crystal structures of six miscellaneous products arising from the oxidation of precursors R1R2R3PEAuX (R = tert-butyl or isopropyl; E = S or Se; X = Cl, Br or I)
Source: Acta Crystallogr E Crystallogr Commun. 2024 Nov 28;80(Pt 12):1331–41. doi: 10.1107/S2056989024010788 (PMC11789191; doi:10.1107/S2056989024010788)
Supplement: Supplementary file 3 [file e-80-01331-2sup3.hkl]

data_2                                                                          
_shelx_title ' Vera in P-1'                                                     
_shelx_refln_list_code          4                                               
_shelx_F_calc_maximum      424.87                                               
_exptl_crystal_F_000       968.94                                               
_reflns_d_resolution_high  0.7100                                               
                                                                                
loop_                                                                           
 _space_group_symop_operation_xyz                                               
 'x, y, z'                                                                      
 '-x, -y, -z'                                                                   
                                                                                
_cell_length_a     8.7116                                                       
_cell_length_b    12.2732                                                       
_cell_length_c    16.2730                                                       
_cell_angle_alpha 110.531                                                       
_cell_angle_beta   90.770                                                       
_cell_angle_gamma  94.514                                                       
                                                                                
_shelx_F_squared_multiplier     1.000                                           
                                                                                
loop_                                                                           
 _refln_index_h                                                                 
 _refln_index_k                                                                 
 _refln_index_l                                                                 
 _refln_F_squared_calc                                                          
 _refln_F_squared_meas                                                          
 _refln_F_squared_sigma                                                         
 _refln_observed_status                                                         
   1   0   0       4863.88       4741.37        42.40 o                         
   2   0   0        662.36        727.39        18.44 o                         
   3   0   0       9037.66       9719.02        93.78 o                         
   4   0   0     141299.75     140829.98       803.09 o                         
   5   0   0      10554.97      10594.22       150.04 o                         
   6   0   0        589.45        497.03        40.79 o                         
   7   0   0        763.82        769.33        37.22 o                         
   8   0   0      23608.62      24310.58       320.68 o                         
   9   0   0       8876.26       9063.13       165.64 o                         
  10   0   0        496.98        435.05        49.27 o                         
  11   0   0         72.91         12.98        50.99 o                         
  12   0   0       2460.04       2314.72       220.95 o                         
 -12   1   0       3572.93       3987.58       426.96 o                         
 -11   1   0        582.48        454.67        69.47 o                         
 -10   1   0        214.49        106.37        40.55 o                         
  -9   1   0        488.70        404.94        63.52 o                         
  -8   1   0      10312.63      10543.78       156.69 o                         
  -7   1   0         46.30         22.21        22.07 o                         
  -6   1   0        506.02        400.89        27.61 o                         
  -5   1   0       3734.20       3519.69        57.08 o                         
  -4   1   0       7570.88       7178.91        87.23 o                         
  -3   1   0        337.41        347.18        14.97 o                         
  -2   1   0        414.98        431.37        11.10 o                         
  -1   1   0       1573.19       1636.20        16.96 o                         
   1   1   0        454.78        477.72         9.59 o                         
   2   1   0         38.76         61.41        11.90 o                         
   3   1   0       3532.50       3617.29        49.68 o                         
   4   1   0       2521.37       2494.39        53.74 o                         
   5   1   0        567.74        484.83        33.50 o                         
   6   1   0       1302.96       1356.98        49.96 o                         
   7   1   0       8280.94       8332.75       114.74 o                         
   8   1   0       2361.42       2454.84        74.69 o                         
   9   1   0       2035.58       2113.51        79.02 o                         
  10   1   0       3480.97       3417.19       107.35 o                         
  11   1   0       2920.78       3046.59       113.28 o                         
  12   1   0        119.39         89.66       136.58 o                         
 -12   2   0       1975.92       2018.61       246.22 o                         
 -11   2   0       1878.96       1852.09        94.32 o                         
 -10   2   0       2081.08       1962.33       113.62 o                         
  -9   2   0       1064.04       1085.20        66.99 o                         
  -8   2   0      14222.34      14468.00       209.68 o                         
  -7   2   0       8217.82       7703.21       167.75 o                         
  -6   2   0       8576.81       8741.90       135.98 o                         
  -5   2   0        769.09        728.47        24.64 o                         
  -4   2   0      53688.50      53091.83       268.81 o                         
  -3   2   0      29052.07      29232.56       144.64 o                         
  -2   2   0      77257.51      78252.66       241.14 o                         
  -1   2   0      14458.37      14982.54        60.52 o                         
   0   2   0     101260.71     102042.58       470.46 o                         
   1   2   0      33985.02      34222.62       115.72 o                         
   2   2   0      80381.71      81197.72       259.15 o                         
   3   2   0      15688.40      15831.02        97.15 o                         
   4   2   0      22434.49      21339.29       158.80 o                         
   5   2   0      10740.01      10612.42       107.21 o                         
   6   2   0      17277.57      17822.52       172.90 o                         
   7   2   0        372.20        344.03        34.44 o                         
   8   2   0       4995.39       5134.06       110.87 o                         
   9   2   0       5458.78       5757.42       131.90 o                         
  10   2   0       2950.26       3108.07       104.34 o                         
  11   2   0        210.24        232.18        52.35 o                         
 -11   3   0        373.93        384.64        67.19 o                         
 -10   3   0       2535.15       2640.47        99.95 o                         
  -9   3   0       4414.08       4350.85       117.96 o                         
  -8   3   0          4.13         27.69        43.07 o                         
  -7   3   0        149.42        104.33        34.21 o                         
  -6   3   0       7474.37       7012.12        93.95 o                         
  -5   3   0       6911.34       6837.04        75.74 o                         
  -4   3   0        198.53        236.03        16.31 o                         
  -3   3   0         11.68          5.30        10.95 o                         
  -2   3   0       2372.88       2376.17        26.06 o                         
  -1   3   0       6633.41       6837.95        38.21 o                         
   0   3   0        544.28        633.06        12.02 o                         
   1   3   0       1513.58       1615.08        18.55 o                         
   2   3   0        385.87        410.49        15.16 o                         
   3   3   0         68.05         82.39        11.53 o                         
   4   3   0         37.43         53.30        14.10 o                         
   5   3   0       1330.85       1286.12        35.85 o                         
   6   3   0       8208.49       8006.41       135.44 o                         
   7   3   0        150.76         89.56        28.68 o                         
   8   3   0        639.52        669.45        54.18 o                         
   9   3   0       1834.26       1845.48        80.49 o                         
  10   3   0       5403.39       5871.92       187.68 o                         
  11   3   0        211.60        166.72        68.27 o                         
 -12   4   0       1261.75       1263.01       322.65 o                         
 -11   4   0       3238.66       3305.21       150.71 o                         
 -10   4   0       4073.47       4032.16       144.22 o                         
  -9   4   0       2398.34       2368.91        90.26 o                         
  -8   4   0       2259.12       2336.71        78.32 o                         
  -7   4   0       4729.98       4457.39        92.57 o                         
  -6   4   0      37153.30      37000.89       293.00 o                         
  -5   4   0       6037.81       6080.79        72.67 o                         
  -4   4   0       3782.27       3860.58        48.60 o                         
  -3   4   0        177.83        248.89        16.03 o                         
  -2   4   0      83423.20      81876.54       377.13 o                         
  -1   4   0      21849.52      21902.42       100.27 o                         
   0   4   0      16361.45      17143.44        81.32 o                         
   1   4   0       3837.47       4097.75        33.87 o                         
   2   4   0      64413.78      63468.23       265.73 o                         
   3   4   0      18495.29      18362.27       143.30 o                         
   4   4   0      10651.79      10668.90       126.08 o                         
   5   4   0       2932.05       2662.78        69.74 o                         
   6   4   0      10375.44      10138.88       125.89 o                         
   7   4   0       6594.44       6734.38       121.24 o                         
   8   4   0       8481.09       8430.75       138.65 o                         
   9   4   0        333.26        439.12        51.56 o                         
  10   4   0        925.82        924.21        68.70 o                         
  11   4   0       1141.63       1216.01        96.38 o                         
 -11   5   0       1038.06       1160.27        88.23 o                         
 -10   5   0       3967.49       3875.03       144.90 o                         
  -9   5   0          5.59         11.23        40.80 o                         
  -8   5   0         16.72         53.96        37.71 o                         
  -7   5   0       7627.20       7636.21       125.14 o                         
  -6   5   0       4877.97       4966.86        93.84 o                         
  -5   5   0        117.00         93.42        22.75 o                         
  -4   5   0         29.23         36.52        18.43 o                         
  -3   5   0      16132.03      16438.49       125.50 o                         
  -2   5   0        329.61        382.75        21.02 o                         
  -1   5   0        247.49        256.92        15.18 o                         
   0   5   0        131.02        147.19        10.53 o                         
   1   5   0       3023.11       3149.37        37.99 o                         
   2   5   0       1176.45       1058.73        24.37 o                         
   3   5   0       1704.27       1648.99        33.78 o                         
   4   5   0       1591.30       1569.04        39.92 o                         
   5   5   0       1289.41       1253.01        43.45 o                         
   6   5   0        239.15        217.56        29.17 o                         
   7   5   0        942.58        917.89        52.47 o                         
   8   5   0       7885.07       8303.98       149.08 o                         
   9   5   0        692.33        762.87        70.78 o                         
  10   5   0         94.91        198.39        55.00 o                         
  11   5   0         77.39         43.04       124.13 o                         
 -11   6   0       5047.45       5210.29       188.84 o                         
 -10   6   0       1600.94       1633.54        99.27 o                         
  -9   6   0       2611.58       2593.38        93.84 o                         
  -8   6   0       6400.93       6573.50       137.57 o                         
  -7   6   0       2740.09       2771.71        80.63 o                         
  -6   6   0       8144.23       8101.64       127.37 o                         
  -5   6   0       7260.63       6913.87        91.46 o                         
  -4   6   0      26033.44      25888.36       192.17 o                         
  -3   6   0        675.66        723.12        31.81 o                         
  -2   6   0      11876.45      12075.46       109.77 o                         
  -1   6   0      10239.73      10234.56        87.17 o                         
   0   6   0      72846.56      73894.90       344.27 o                         
   1   6   0         79.97         97.27        10.97 o                         
   2   6   0       5135.16       4872.06        59.97 o                         
   3   6   0       3653.27       3572.60        59.69 o                         
   4   6   0      41457.06      40031.95       290.41 o                         
   5   6   0        376.74        353.75        32.22 o                         
   6   6   0        940.27        985.10        47.66 o                         
   7   6   0        762.60        857.74        56.08 o                         
   8   6   0      11098.48      11199.38       183.35 o                         
   9   6   0       1507.67       1494.93        87.87 o                         
  10   6   0        428.08        385.44        55.38 o                         
 -11   7   0       1211.35       1127.48       122.76 o                         
 -10   7   0         38.39         67.21        53.47 o                         
  -9   7   0        264.74        366.43        52.13 o                         
  -8   7   0       3763.01       3718.64       100.27 o                         
  -7   7   0       4363.91       4422.47       102.77 o                         
  -6   7   0        829.82        876.89        43.79 o                         
  -5   7   0       4077.52       4020.07        80.84 o                         
  -4   7   0       7010.65       6864.31       108.38 o                         
  -3   7   0       5240.50       5078.41        79.91 o                         
  -2   7   0        750.57        723.05        31.60 o                         
  -1   7   0       6471.87       6413.43        65.01 o                         
   0   7   0        491.14        444.92        19.64 o                         
   1   7   0       4096.45       4056.83        52.82 o                         
   2   7   0        617.00        587.58        22.40 o                         
   3   7   0        723.82        670.54        31.66 o                         
   4   7   0       1052.69       1051.76        46.04 o                         
   5   7   0        307.00        305.10        33.02 o                         
   6   7   0        175.37        144.30        35.75 o                         
   7   7   0        330.98        325.29        47.74 o                         
   8   7   0       3319.04       3472.57       102.17 o                         
   9   7   0       1784.95       1724.86        89.43 o                         
  10   7   0       1195.86       1391.98       104.80 o                         
 -10   8   0        991.24       1070.38        81.63 o                         
  -9   8   0        272.77        345.58        50.40 o                         
  -8   8   0       7650.13       7703.77       147.00 o                         
  -7   8   0      10953.43      10966.84       194.02 o                         
  -6   8   0       2588.44       2562.57        70.51 o                         
  -5   8   0       1915.64       1779.98        60.43 o                         
  -4   8   0      23979.29      23459.32       199.60 o                         
  -3   8   0      22393.02      21683.29       179.52 o                         
  -2   8   0      12885.93      12772.28       123.51 o                         
  -1   8   0      10883.16      10660.76        90.41 o                         
   0   8   0      24483.06      24592.01       154.87 o                         
   1   8   0      23399.37      23550.95       161.46 o                         
   2   8   0      28223.90      27705.06       191.66 o                         
   3   8   0       8121.91       7948.78       106.07 o                         
   4   8   0       5427.30       5389.27        97.17 o                         
   5   8   0       8862.06       8951.04       134.29 o                         
   6   8   0      14036.01      13746.74       196.92 o                         
   7   8   0       1037.68        948.59        57.43 o                         
   8   8   0        462.79        396.44        47.73 o                         
   9   8   0       1477.85       1383.58        84.05 o                         
  10   8   0       3724.16       3724.44       161.99 o                         
 -10   9   0         17.08        -57.77        57.77 o                         
  -9   9   0       6033.51       5952.01       171.73 o                         
  -8   9   0        239.81        278.98        47.00 o                         
  -7   9   0        304.93        214.43        41.66 o                         
  -6   9   0        796.74        726.74        45.87 o                         
  -5   9   0      11496.56      11380.18       191.68 o                         
  -4   9   0        362.45        409.57        33.83 o                         
  -3   9   0       1691.46       1687.84        52.83 o                         
  -2   9   0       1397.33       1280.16        41.12 o                         
  -1   9   0      11583.13      11136.50       112.13 o                         
   0   9   0        102.45        141.62        18.65 o                         
   1   9   0       3047.22       3108.63        54.52 o                         
   2   9   0        109.40        136.34        22.10 o                         
   3   9   0        681.54        656.96        38.02 o                         
   4   9   0         67.51         97.84        31.01 o                         
   5   9   0        984.12        954.58        55.19 o                         
   6   9   0       4080.66       4090.94       105.42 o                         
   7   9   0         59.59         47.76        41.52 o                         
   8   9   0         11.10         43.77        47.58 o                         
   9   9   0         20.27         26.47        55.29 o                         
 -10  10   0       1574.08       1529.35       111.14 o                         
  -9  10   0        259.60        266.39        55.95 o                         
  -8  10   0       2732.99       2542.61        95.46 o                         
  -7  10   0       5999.29       6167.09       135.91 o                         
  -6  10   0       9291.33       9187.73       143.45 o                         
  -5  10   0        290.50        268.78        36.57 o                         
  -4  10   0       2456.61       2346.03        64.02 o                         
  -3  10   0       9253.01       9024.84       120.15 o                         
  -2  10   0      33571.05      32709.06       256.08 o                         
  -1  10   0        783.88        852.40        35.01 o                         
   0  10   0        755.58        765.53        32.39 o                         
   1  10   0       2417.74       2408.28        58.43 o                         
   2  10   0      37706.19      37909.78       286.64 o                         
   3  10   0         57.61         40.60        27.47 o                         
   4  10   0        173.75        175.15        31.06 o                         
   5  10   0         27.85         18.42        35.99 o                         
   6  10   0      16648.39      16720.00       226.60 o                         
   7  10   0        179.77        166.83        59.30 o                         
   8  10   0         48.01        -46.06        46.06 o                         
  -9  11   0       1717.56       1675.20       106.32 o                         
  -8  11   0        203.89        119.35        44.65 o                         
  -7  11   0       2583.85       2685.90        95.41 o                         
  -6  11   0       3130.00       2983.36        84.48 o                         
  -5  11   0       2294.66       2287.18        75.25 o                         
  -4  11   0        356.25        342.15        33.36 o                         
  -3  11   0       7389.41       7352.13       113.03 o                         
  -2  11   0       2915.17       2853.20        70.79 o                         
  -1  11   0       1331.15       1421.51        44.10 o                         
   0  11   0        188.87        206.77        25.06 o                         
   1  11   0       5465.47       5589.52        96.77 o                         
   2  11   0         21.67         37.51        26.23 o                         
   3  11   0       1731.55       1759.70        59.86 o                         
   4  11   0        378.39        313.33        34.86 o                         
   5  11   0        103.60        146.65        38.91 o                         
   6  11   0        599.18        538.90        54.93 o                         
   7  11   0        632.99        781.76       102.75 o                         
   8  11   0       1345.67       1328.16       154.41 o                         
  -8  12   0       1961.71       1937.30       133.96 o                         
  -7  12   0       1087.69       1047.61       104.13 o                         
  -6  12   0       3744.31       3813.53       190.04 o                         
  -5  12   0       2162.99       2087.37        74.37 o                         
  -4  12   0       6042.37       6119.43       107.89 o                         
  -3  12   0        101.93         87.42        27.71 o                         
  -2  12   0       5216.78       5272.37        95.74 o                         
  -1  12   0       1823.60       1700.89        54.09 o                         
   0  12   0       7012.03       7214.07       110.40 o                         
   1  12   0         21.08        104.63        44.91 o                         
   2  12   0       4673.53       4528.82       155.15 o                         
   3  12   0        582.62        410.27        66.38 o                         
   4  12   0       4962.46       5028.78       181.49 o                         
   5  12   0        172.23        135.40        71.71 o                         
   6  12   0       1296.14       1218.97       120.56 o                         
   7  12   0         42.90          7.18       107.40 o                         
  -8  13   0        451.15        539.50       234.32 o                         
  -7  13   0       5128.04       4865.65       238.43 o                         
  -6  13   0          8.99         31.67        57.23 o                         
  -5  13   0        266.07        287.17        56.18 o                         
  -4  13   0       1178.17        965.01        74.79 o                         
  -3  13   0       6145.47       6113.05       173.74 o                         
  -2  13   0        513.10        480.75        84.43 o                         
  -1  13   0       1179.07       1232.06        93.06 o                         
   0  13   0        210.23        143.43        57.01 o                         
   1  13   0       3192.22       3240.11       140.19 o                         
   2  13   0        726.32        722.49        78.17 o                         
   3  13   0        518.80        562.02        82.35 o                         
   4  13   0        644.61        836.36        92.62 o                         
   5  13   0        882.09        871.59       103.07 o                         
   6  13   0        255.26        118.42       151.92 o                         
  -7  14   0        648.16        700.02       223.96 o                         
  -6  14   0        951.17        673.86       137.67 o                         
  -5  14   0        532.62        522.69        66.20 o                         
  -4  14   0       4893.78       4745.62       168.03 o                         
  -3  14   0       1219.46       1059.39        91.23 o                         
  -2  14   0       1121.27       1016.10        87.98 o                         
  -1  14   0         38.72         17.03        66.17 o                         
   0  14   0       7252.09       7265.56       199.15 o                         
   1  14   0       1102.50       1262.70       100.03 o                         
   2  14   0        595.73        555.27        82.14 o                         
   3  14   0        973.25       1046.82       108.37 o                         
   4  14   0       3562.81       3140.20       185.73 o                         
   5  14   0       1650.06       1083.37       279.53 o                         
  -5  15   0       4431.59       3962.95       375.43 o                         
  -4  15   0        486.75        536.15       121.23 o                         
  -3  15   0        640.85        674.37        82.07 o                         
  -2  15   0         74.58        119.76        61.72 o                         
  -1  15   0       5193.01       5367.26       193.28 o                         
   0  15   0         90.29        116.93        65.92 o                         
   1  15   0        483.56        456.04       124.53 o                         
   2  15   0        123.27         31.90       121.31 o                         
   3  15   0       1040.39       1068.99       175.35 o                         
  -1  16   0         46.00         -2.60       166.35 o                         
   0  16   0        133.81        184.35       188.13 o                         
  -1 -16   1        111.07        -33.37       190.05 o                         
   0 -16   1       1286.89       1424.87       206.27 o                         
   1 -16   1         25.40        234.33       150.69 o                         
   2 -16   1       2936.31       2772.80       227.47 o                         
   3 -16   1         83.61        -66.68       123.49 o                         
  -4 -15   1        220.91        253.20       201.15 o                         
  -3 -15   1       6439.89       6033.29       331.99 o                         
  -2 -15   1        320.38        268.29        95.02 o                         
  -1 -15   1        118.34         50.36        81.53 o                         
   0 -15   1        189.59        249.75        97.73 o                         
   1 -15   1       8344.39       8507.76       240.37 o                         
   2 -15   1        328.03        247.11        64.76 o                         
   3 -15   1         56.78         63.58        66.67 o                         
   4 -15   1        152.92        185.23        66.47 o                         
   5 -15   1       4520.97       4083.04       496.73 o                         
   6 -15   1       1767.87       1952.55       313.46 o                         
  -5 -14   1        178.82        117.02       130.87 o                         
  -4 -14   1        725.29        874.38       137.68 o                         
  -3 -14   1        111.47        229.47        78.88 o                         
  -2 -14   1       1194.89       1061.95        93.52 o                         
  -1 -14   1        221.45        207.73        63.65 o                         
   0 -14   1       4008.86       4015.06       175.77 o                         
   1 -14   1         54.31         88.90        57.93 o                         
   2 -14   1        657.27        764.29        77.43 o                         
   3 -14   1         22.72         -1.24        56.91 o                         
   4 -14   1       5576.79       5529.10       166.92 o                         
   5 -14   1        286.04        282.76        56.66 o                         
   6 -14   1        708.34        629.69        77.37 o                         
   7 -14   1         70.52        -24.78       107.09 o                         
  -6 -13   1       1837.73       1671.68       169.23 o                         
  -5 -13   1       1362.18       1211.82       114.74 o                         
  -4 -13   1       2600.54       2620.49       186.66 o                         
  -3 -13   1       4218.26       4212.32       176.25 o                         
  -2 -13   1       3660.93       3882.97       155.13 o                         
  -1 -13   1       5126.55       5126.58       171.80 o                         
   0 -13   1       1885.32       1845.53       106.18 o                         
   1 -13   1       3162.74       3034.89       120.72 o                         
   2 -13   1       4027.82       4062.98       132.60 o                         
   3 -13   1       7736.58       7548.10       192.46 o                         
   4 -13   1         57.64        104.62        52.07 o                         
   5 -13   1       1610.35       1622.09        93.14 o                         
   6 -13   1       3089.74       3054.00       145.92 o                         
   7 -13   1       3232.41       3185.58       186.92 o                         
   8 -13   1       1395.27       1061.73       237.58 o                         
  -7 -12   1         47.68        -37.74        96.99 o                         
  -6 -12   1       1610.31       1550.01       117.18 o                         
  -5 -12   1       1170.63       1132.13        62.27 o                         
  -4 -12   1        878.35        839.62        49.97 o                         
  -3 -12   1        175.50        185.51        34.81 o                         
  -2 -12   1       1473.39       1566.83        61.60 o                         
  -1 -12   1         31.37         74.61        26.85 o                         
   0 -12   1       2698.91       2677.86        69.41 o                         
   1 -12   1        561.80        480.00        32.17 o                         
   2 -12   1       2827.54       2783.66        75.16 o                         
   3 -12   1       1335.53       1291.53        52.47 o                         
   4 -12   1       3458.07       3418.17        84.44 o                         
   5 -12   1        457.04        366.61        36.83 o                         
   6 -12   1       2734.84       2667.28        96.14 o                         
   7 -12   1       3032.97       2975.96       102.32 o                         
   8 -12   1       1763.67       1704.64        84.09 o                         
   9 -12   1        172.04         87.86        67.78 o                         
  -8 -11   1        945.14        792.10        88.51 o                         
  -7 -11   1        654.32        675.48        63.00 o                         
  -6 -11   1       1440.85       1429.23        76.11 o                         
  -5 -11   1      14282.84      14343.45       229.29 o                         
  -4 -11   1        671.44        654.34        42.80 o                         
  -3 -11   1        201.54        186.70        31.51 o                         
  -2 -11   1        450.46        539.81        37.67 o                         
  -1 -11   1      31564.34      31995.87       277.58 o                         
   0 -11   1        747.72        700.04        34.86 o                         
   1 -11   1        825.32        763.91        35.04 o                         
   2 -11   1        211.31        199.23        28.20 o                         
   3 -11   1      21407.89      21498.53       205.10 o                         
   4 -11   1       3340.02       3328.46        79.82 o                         
   5 -11   1       1749.89       1722.06        61.86 o                         
   6 -11   1        474.90        424.08        44.98 o                         
   7 -11   1       7063.58       6983.82       150.01 o                         
   8 -11   1       3156.71       2968.37       104.68 o                         
   9 -11   1       1217.69       1238.18        91.68 o                         
  -9 -10   1       1815.37       1705.55       114.71 o                         
  -8 -10   1        290.41        199.74        53.19 o                         
  -7 -10   1        198.96        235.54        49.81 o                         
  -6 -10   1        205.21        235.59        45.47 o                         
  -5 -10   1       1332.90       1321.66        63.39 o                         
  -4 -10   1        841.92        810.20        45.13 o                         
  -3 -10   1        738.04        735.41        41.48 o                         
  -2 -10   1       3889.62       3891.11        84.14 o                         
  -1 -10   1        470.91        495.56        31.08 o                         
   0 -10   1        585.19        644.06        31.98 o                         
   1 -10   1         89.12        107.94        23.68 o                         
   2 -10   1       8688.16       8570.11       115.12 o                         
   3 -10   1         15.37         52.22        25.71 o                         
   4 -10   1         39.27         39.92        28.79 o                         
   5 -10   1       1077.74        951.97        47.44 o                         
   6 -10   1      10592.24      10435.77       202.76 o                         
   7 -10   1         65.48         35.89        38.78 o                         
   8 -10   1         71.33         18.26        42.03 o                         
   9 -10   1       2015.63       1958.24        92.91 o                         
  10 -10   1       3511.52       3189.19       146.57 o                         
  -9  -9   1       1529.46       1405.21        90.02 o                         
  -8  -9   1        394.17        376.71        53.86 o                         
  -7  -9   1       7062.77       6983.57       168.39 o                         
  -6  -9   1        317.38        294.17        41.88 o                         
  -5  -9   1       4805.48       4708.72       100.37 o                         
  -4  -9   1       1248.42       1209.53        53.89 o                         
  -3  -9   1      28349.48      27798.67       231.90 o                         
  -2  -9   1        143.92        155.31        21.64 o                         
  -1  -9   1       3609.79       3675.14        59.24 o                         
   0  -9   1       1008.73       1003.65        35.67 o                         
   1  -9   1      33992.77      33055.27       219.14 o                         
   2  -9   1       2746.41       2581.79        59.80 o                         
   3  -9   1       5690.48       5549.65        92.70 o                         
   4  -9   1        462.88        412.49        34.67 o                         
   5  -9   1      10252.38      10353.51       135.54 o                         
   6  -9   1       3709.31       3623.45        90.86 o                         
   7  -9   1       5558.00       5207.98       122.57 o                         
   8  -9   1       1372.14       1296.34        70.08 o                         
   9  -9   1       2938.16       3029.02       112.94 o                         
  10  -9   1       3118.82       3044.66       117.85 o                         
 -10  -8   1        176.30        113.10        65.84 o                         
  -9  -8   1         52.55        -19.06        45.68 o                         
  -8  -8   1        140.63         64.42        40.68 o                         
  -7  -8   1       4306.48       4513.60       114.15 o                         
  -6  -8   1         20.11         49.91        39.57 o                         
  -5  -8   1        759.93        761.31        42.98 o                         
  -4  -8   1       1447.85       1415.67        51.27 o                         
  -3  -8   1       2691.71       2594.71        61.58 o                         
  -2  -8   1       2091.46       2041.71        41.42 o                         
  -1  -8   1       1800.89       1712.98        42.02 o                         
   0  -8   1       1698.62       1735.54        39.83 o                         
   1  -8   1       1732.85       1684.87        41.48 o                         
   2  -8   1       1003.70        981.55        32.84 o                         
   3  -8   1       1392.07       1400.34        44.22 o                         
   4  -8   1       8055.88       7946.52       108.97 o                         
   5  -8   1       4609.93       4353.89        90.48 o                         
   6  -8   1         20.06         75.97        29.78 o                         
   7  -8   1        145.30        157.73        36.07 o                         
   8  -8   1       8068.02       7968.85       156.34 o                         
   9  -8   1       2075.49       2006.78        92.15 o                         
  10  -8   1         12.40         44.36        50.29 o                         
 -10  -7   1        799.80        916.62        83.89 o                         
  -9  -7   1        243.12        317.40        53.23 o                         
  -8  -7   1        139.42         41.85        38.61 o                         
  -7  -7   1      19963.20      19767.43       227.21 o                         
  -6  -7   1       4945.69       4809.82       102.77 o                         
  -5  -7   1       1747.18       1685.86        58.09 o                         
  -4  -7   1       7866.53       7270.88       105.14 o                         
  -3  -7   1      44474.26      44177.32       293.25 o                         
  -2  -7   1      28343.68      28210.25       188.28 o                         
  -1  -7   1      13821.83      13919.75       111.30 o                         
   0  -7   1      20529.99      20586.06       142.19 o                         
   1  -7   1      25550.26      24816.48       161.16 o                         
   2  -7   1      34340.68      33624.50       220.90 o                         
   3  -7   1      19183.52      19092.67       152.33 o                         
   4  -7   1       5943.61       5933.41        83.12 o                         
   5  -7   1       6681.64       6597.76       101.96 o                         
   6  -7   1      19469.96      19163.68       237.02 o                         
   7  -7   1      17501.33      17496.38       208.15 o                         
   8  -7   1        131.59        243.62        41.15 o                         
   9  -7   1       1276.24       1280.11        76.87 o                         
  10  -7   1       5703.50       5589.76       152.67 o                         
  11  -7   1       5358.59       5454.34       239.53 o                         
 -11  -6   1       3074.58       2987.41       405.41 o                         
 -10  -6   1       1132.94       1212.04        82.84 o                         
  -9  -6   1        500.26        588.84        57.95 o                         
  -8  -6   1        979.39        965.58        58.61 o                         
  -7  -6   1       3491.21       3530.26        88.68 o                         
  -6  -6   1       1907.63       1946.66        62.50 o                         
  -5  -6   1       1755.43       1831.23        59.44 o                         
  -4  -6   1         63.21         82.07        21.45 o                         
  -3  -6   1       3669.62       3594.38        61.92 o                         
  -2  -6   1       1497.11       1467.39        32.27 o                         
  -1  -6   1         12.62         30.78        13.38 o                         
   0  -6   1       1609.75       1627.08        33.06 o                         
   1  -6   1         78.18         88.30        16.08 o                         
   2  -6   1        262.80        256.71        19.44 o                         
   3  -6   1       4915.81       4834.88        66.89 o                         
   4  -6   1       8022.04       7819.32        89.16 o                         
   5  -6   1        357.24        299.55        28.88 o                         
   6  -6   1        986.08        996.16        50.13 o                         
   7  -6   1       8811.92       8623.46       131.26 o                         
   8  -6   1       3955.26       4007.82       109.15 o                         
   9  -6   1        190.82        133.94        46.66 o                         
  10  -6   1       1139.62       1146.69        78.41 o                         
  11  -6   1       3823.48       4106.09       169.13 o                         
 -11  -5   1        785.62        573.85       160.69 o                         
 -10  -5   1       1960.09       2215.02       115.40 o                         
  -9  -5   1       7923.47       8132.51       183.56 o                         
  -8  -5   1        284.79        266.99        43.20 o                         
  -7  -5   1       1649.62       1689.20        66.98 o                         
  -6  -5   1       4521.14       4388.76        78.35 o                         
  -5  -5   1      42232.11      41065.38       450.78 o                         
  -4  -5   1        204.46        219.87        20.52 o                         
  -3  -5   1       3946.48       3930.09        54.32 o                         
  -2  -5   1       5648.41       5383.23        56.71 o                         
  -1  -5   1      99028.11      98356.84       463.97 o                         
   0  -5   1        279.89        356.42        16.35 o                         
   1  -5   1        404.90        423.93        17.94 o                         
   2  -5   1       2299.04       2365.50        42.66 o                         
   3  -5   1      91532.39      91289.83       433.24 o                         
   4  -5   1       3211.69       3295.82        47.05 o                         
   5  -5   1       3647.69       3816.42        53.86 o                         
   6  -5   1       2941.78       2856.82        70.60 o                         
   7  -5   1      28618.76      28300.39       252.25 o                         
   8  -5   1       3056.60       3200.45        91.20 o                         
   9  -5   1       2108.69       2102.62        83.58 o                         
  10  -5   1       2720.54       2776.72       118.20 o                         
  11  -5   1       6561.38       6728.36       212.64 o                         
 -11  -4   1         15.76         33.22        56.96 o                         
 -10  -4   1        124.07        112.85        54.20 o                         
  -9  -4   1       7553.78       8248.02       159.82 o                         
  -8  -4   1         42.92         39.05        35.00 o                         
  -7  -4   1        123.08         82.85        36.37 o                         
  -6  -4   1        493.84        527.97        31.99 o                         
  -5  -4   1       7634.87       7055.17        92.49 o                         
  -4  -4   1        813.15        671.50        24.56 o                         
  -3  -4   1         46.81         54.98        14.32 o                         
  -2  -4   1         27.36         37.44        11.26 o                         
  -1  -4   1        109.90        154.50         9.99 o                         
   0  -4   1         19.32         39.33         8.81 o                         
   1  -4   1         95.52        108.18         9.63 o                         
   2  -4   1       5494.41       5392.44        50.40 o                         
   3  -4   1       2946.14       3054.15        38.35 o                         
   4  -4   1          1.71         24.50        13.59 o                         
   5  -4   1        687.55        631.72        37.66 o                         
   6  -4   1      13158.57      13311.18       149.52 o                         
   7  -4   1       1531.02       1432.26        58.83 o                         
   8  -4   1         33.24         18.23        36.63 o                         
   9  -4   1       3069.72       2935.94        98.89 o                         
  10  -4   1       5430.77       5673.49       163.76 o                         
  11  -4   1        374.53        298.19        78.63 o                         
  12  -4   1          8.63       -201.26       201.26 o                         
 -11  -3   1        343.35        343.06        57.62 o                         
 -10  -3   1         72.36        157.39        50.39 o                         
  -9  -3   1      14449.86      15026.00       318.01 o                         
  -8  -3   1       5235.24       5461.07       115.29 o                         
  -7  -3   1       2913.24       2975.98        68.06 o                         
  -6  -3   1       4924.15       4683.12        78.31 o                         
  -5  -3   1      39110.02      39034.05       245.78 o                         
  -4  -3   1      33551.46      32606.09       214.80 o                         
  -3  -3   1      27229.10      27131.45       186.39 o                         
  -2  -3   1      21084.56      21302.84       113.57 o                         
  -1  -3   1      26640.63      27240.54       109.93 o                         
   0  -3   1      63760.54      65934.71       257.39 o                         
   1  -3   1      91465.93      91858.48       283.06 o                         
   2  -3   1      13020.51      13072.24        67.71 o                         
   3  -3   1      17469.98      17379.33       100.29 o                         
   4  -3   1      26073.97      25878.59       228.59 o                         
   5  -3   1      52722.61      53747.12       417.71 o                         
   6  -3   1        134.47        148.38        30.23 o                         
   7  -3   1       8136.28       7963.91       134.77 o                         
   8  -3   1       4785.09       4710.51       111.59 o                         
   9  -3   1      13113.97      12923.32       210.70 o                         
  10  -3   1       1332.29       1244.13        84.26 o                         
  11  -3   1       2442.81       2650.16       121.48 o                         
 -12  -2   1        975.11       1057.89       232.26 o                         
 -11  -2   1       1369.49       1519.09        84.33 o                         
 -10  -2   1       2151.22       2227.22        98.66 o                         
  -9  -2   1       1663.99       1694.57        76.03 o                         
  -8  -2   1        822.49        758.68        54.34 o                         
  -7  -2   1       3683.12       3958.57        80.44 o                         
  -6  -2   1       6108.59       6267.72        97.92 o                         
  -5  -2   1         69.95         73.35        23.50 o                         
  -4  -2   1        894.57        880.44        32.60 o                         
  -3  -2   1       5449.04       5324.15        59.34 o                         
  -2  -2   1        315.79        361.37        12.45 o                         
  -1  -2   1        317.60        341.36        10.41 o                         
   0  -2   1        203.67        235.95         7.49 o                         
   1  -2   1        647.43        767.82        12.88 o                         
   2  -2   1       2963.97       3035.29        25.11 o                         
   3  -2   1       2077.64       2174.58        43.95 o                         
   4  -2   1        221.33        226.07        25.53 o                         
   5  -2   1      11018.57      10990.53       122.44 o                         
   6  -2   1        575.66        514.05        36.52 o                         
   7  -2   1        730.59        751.52        43.16 o                         
   8  -2   1       3489.15       3442.05       103.02 o                         
   9  -2   1       8243.45       8374.55       174.97 o                         
  10  -2   1        113.48         84.10        40.84 o                         
  11  -2   1         75.79         10.14        62.26 o                         
  12  -2   1       2046.15       1753.74       232.96 o                         
 -12  -1   1        638.47        513.82       109.56 o                         
 -11  -1   1       1380.08       1410.39        79.85 o                         
 -10  -1   1       1105.06       1339.83        77.00 o                         
  -9  -1   1       8946.24       9131.77       162.40 o                         
  -8  -1   1       1663.83       1765.42        66.87 o                         
  -7  -1   1      16172.15      17098.00       198.01 o                         
  -6  -1   1        146.99        113.05        32.01 o                         
  -5  -1   1      10592.53      10902.95       133.95 o                         
  -4  -1   1       1503.25       1318.48        45.96 o                         
  -3  -1   1      94817.04      94840.35       432.66 o                         
  -2  -1   1      12817.17      12737.87        86.79 o                         
  -1  -1   1      40954.31      39231.05       138.09 o                         
   1  -1   1      54995.18      56359.44       234.32 o                         
   2  -1   1       8334.46       8139.67        50.60 o                         
   3  -1   1      17789.65      17649.80       126.63 o                         
   4  -1   1       1123.34       1170.73        42.19 o                         
   5  -1   1      50478.53      48918.87       291.58 o                         
   6  -1   1       7834.32       7509.29       115.63 o                         
   7  -1   1       9677.42       9409.21       164.60 o                         
   8  -1   1        504.44        528.30        49.32 o                         
   9  -1   1       8539.50       8679.39       152.72 o                         
  10  -1   1       1108.96       1079.16        65.02 o                         
  11  -1   1       3003.80       2935.28       121.58 o                         
  12  -1   1        961.16        999.14       160.06 o                         
 -12   0   1        409.35        220.18       114.56 o                         
 -11   0   1       4485.26       4756.44       142.62 o                         
 -10   0   1          4.92         48.21        44.50 o                         
  -9   0   1        349.83        290.18        46.38 o                         
  -8   0   1       3926.93       4040.07        97.24 o                         
  -7   0   1       6455.58       6733.52       105.71 o                         
  -6   0   1         11.00         39.11        26.94 o                         
  -5   0   1       1390.20       1347.54        44.47 o                         
  -4   0   1       5497.72       5542.82        90.69 o                         
  -3   0   1       8639.70       8774.91        97.20 o                         
  -2   0   1       1877.00       1877.85        27.82 o                         
  -1   0   1        170.35        187.92        10.49 o                         
   1   0   1         70.63         70.72         5.44 o                         
   2   0   1        796.79        815.30        16.31 o                         
   3   0   1        705.52        688.80        25.48 o                         
   4   0   1       5964.81       5965.18        82.14 o                         
   5   0   1        175.84        175.62        27.25 o                         
   6   0   1       1392.11       1472.40        46.27 o                         
   7   0   1       6862.17       6206.77       103.39 o                         
   8   0   1       1486.27       1413.08        66.10 o                         
   9   0   1         37.92         -5.81        41.23 o                         
  10   0   1          6.24        -43.46        43.46 o                         
  11   0   1       3836.55       3988.77       129.88 o                         
  12   0   1        497.18        603.68       136.62 o                         
 -12   1   1        811.49        827.71       191.49 o                         
 -11   1   1       1254.67       1164.63        87.18 o                         
 -10   1   1       3987.88       4091.35       121.09 o                         
  -9   1   1      12217.83      12696.12       198.66 o                         
  -8   1   1         73.05         50.20        36.92 o                         
  -7   1   1       1884.74       1792.14        55.82 o                         
  -6   1   1       9872.46       9708.43       106.83 o                         
  -5   1   1      62342.60      61923.62       468.18 o                         
  -4   1   1       1048.09       1042.94        30.94 o                         
  -3   1   1       3685.29       3718.09        43.48 o                         
  -2   1   1      26164.61      26313.32        98.29 o                         
  -1   1   1     180513.08     178978.25       505.04 o                         
   0   1   1       1507.21       1458.09        24.46 o                         
   1   1   1        809.99        917.32        11.59 o                         
   2   1   1       2666.35       2460.80        25.21 o                         
   3   1   1     115276.12     111870.14       474.06 o                         
   4   1   1       6207.99       6055.75        78.87 o                         
   5   1   1       1573.78       1564.07        42.31 o                         
   6   1   1        580.98        640.45        31.95 o                         
   7   1   1      33671.71      33294.80       259.94 o                         
   8   1   1       5051.30       5067.02       105.50 o                         
   9   1   1       2128.94       2014.53        77.89 o                         
  10   1   1         99.00        103.83        43.78 o                         
  11   1   1       3403.78       3439.88       119.76 o                         
  12   1   1       2057.47       2170.32       366.49 o                         
 -11   2   1        166.14         70.13        50.90 o                         
 -10   2   1        200.51        175.94        57.01 o                         
  -9   2   1       6410.48       6417.71       131.00 o                         
  -8   2   1       5159.32       5073.63       133.56 o                         
  -7   2   1         11.05         18.90        23.42 o                         
  -6   2   1         15.66         10.15        18.88 o                         
  -5   2   1      15449.10      15621.82       149.02 o                         
  -4   2   1       3155.43       3184.39        43.83 o                         
  -3   2   1       1143.39       1227.93        24.01 o                         
  -2   2   1       2780.89       2854.27        25.28 o                         
  -1   2   1       2503.46       2734.41        21.38 o                         
   0   2   1        227.68        244.94         6.62 o                         
   1   2   1        128.38        172.70         8.40 o                         
   2   2   1       1289.61       1418.30        20.94 o                         
   3   2   1       7205.45       7291.18        60.80 o                         
   4   2   1       1336.78       1294.27        32.75 o                         
   5   2   1        563.47        535.02        24.04 o                         
   6   2   1       1815.65       1723.55        44.48 o                         
   7   2   1       6626.77       6749.25       102.42 o                         
   8   2   1       1186.59       1088.54        57.45 o                         
   9   2   1        499.16        389.82        49.77 o                         
  10   2   1       3041.58       3094.79       103.90 o                         
  11   2   1       1345.85       1343.88        84.53 o                         
 -12   3   1       1417.96       1732.44       327.59 o                         
 -11   3   1       1242.37       1140.94        87.23 o                         
 -10   3   1       1998.88       1984.05        93.23 o                         
  -9   3   1      11411.81      11551.99       195.48 o                         
  -8   3   1       2827.67       2759.43        89.77 o                         
  -7   3   1       1290.19       1253.14        44.05 o                         
  -6   3   1        120.71        121.45        22.30 o                         
  -5   3   1      53454.35      52949.89       319.73 o                         
  -4   3   1      18050.28      18051.06       119.00 o                         
  -3   3   1       2466.87       2557.22        36.04 o                         
  -2   3   1       1407.16       1448.30        20.18 o                         
  -1   3   1     151972.61     154127.25       491.36 o                         
   0   3   1      50344.23      51401.84       163.82 o                         
   1   3   1       3230.09       3106.20        25.37 o                         
   2   3   1      20635.17      21252.52       103.43 o                         
   3   3   1      65663.19      64008.06       292.93 o                         
   4   3   1      38050.77      36843.29       201.54 o                         
   5   3   1      14149.54      13936.68       142.84 o                         
   6   3   1       8557.88       8201.53       106.69 o                         
   7   3   1      12496.40      12238.04       141.50 o                         
   8   3   1      12478.55      13051.76       189.38 o                         
   9   3   1       6693.78       7042.08       146.27 o                         
  10   3   1        843.74        807.17        64.06 o                         
  11   3   1       1627.67       1752.96        93.33 o                         
 -12   4   1          2.11        -58.03       168.79 o                         
 -11   4   1        206.32         67.38        55.04 o                         
 -10   4   1       3183.78       3339.67       123.17 o                         
  -9   4   1       4463.76       4508.08       123.59 o                         
  -8   4   1        393.87        287.25        61.76 o                         
  -7   4   1        767.12        739.93        42.07 o                         
  -6   4   1      12408.73      12220.04       131.78 o                         
  -5   4   1       1008.86        954.67        38.21 o                         
  -4   4   1         74.92         80.11        18.23 o                         
  -3   4   1        951.87        952.16        29.08 o                         
  -2   4   1       9669.08       9579.40        63.18 o                         
  -1   4   1       2248.95       2336.90        27.29 o                         
   0   4   1        404.59        419.20        12.21 o                         
   1   4   1       1425.11       1516.78        21.72 o                         
   2   4   1        841.68        754.40        20.79 o                         
   3   4   1        396.48        409.91        20.39 o                         
   4   4   1        559.20        485.96        23.32 o                         
   5   4   1       5633.13       5505.34        75.51 o                         
   6   4   1        226.73        231.01        26.82 o                         
   7   4   1        132.85        126.73        35.05 o                         
   8   4   1         66.86         34.99        39.86 o                         
   9   4   1       4639.26       4774.77       129.83 o                         
  10   4   1        230.56        196.13        47.68 o                         
  11   4   1          6.93         69.58        71.07 o                         
 -11   5   1       2423.96       2494.48       121.02 o                         
 -10   5   1        304.10        378.93        69.06 o                         
  -9   5   1       2467.93       2537.84        99.49 o                         
  -8   5   1       5832.21       5953.31       128.66 o                         
  -7   5   1      18677.33      18378.18       206.84 o                         
  -6   5   1        110.73        127.55        33.83 o                         
  -5   5   1       3390.38       3341.81        64.53 o                         
  -4   5   1       7649.54       7711.10        90.14 o                         
  -3   5   1      75387.38      74774.19       368.33 o                         
  -2   5   1       1318.83       1442.38        34.46 o                         
  -1   5   1       5969.75       6265.62        49.21 o                         
   0   5   1      10463.23      10744.64        65.11 o                         
   1   5   1      89405.15      87458.66       316.50 o                         
   2   5   1        432.57        415.46        16.99 o                         
   3   5   1       2016.25       1955.13        37.34 o                         
   4   5   1        176.51        184.13        22.01 o                         
   5   5   1      39925.57      39676.89       276.48 o                         
   6   5   1       1647.84       1804.59        56.96 o                         
   7   5   1       3563.14       3622.55        92.44 o                         
   8   5   1         68.49        152.56        47.06 o                         
   9   5   1       8204.14       8302.59       186.43 o                         
  10   5   1        327.58        373.26        57.89 o                         
 -11   6   1       4491.23       4351.23       155.04 o                         
 -10   6   1       1541.82       1396.34        97.92 o                         
  -9   6   1        146.13        161.14        47.27 o                         
  -8   6   1       2789.04       2648.23        90.22 o                         
  -7   6   1      10174.31       9751.67       149.35 o                         
  -6   6   1       2030.72       2041.35        66.48 o                         
  -5   6   1       1027.79       1058.74        39.75 o                         
  -4   6   1       8538.14       8458.14        99.92 o                         
  -3   6   1       3697.52       3529.92        55.76 o                         
  -2   6   1       1227.55       1244.75        31.80 o                         
  -1   6   1       3240.13       3327.04        47.13 o                         
   0   6   1       6078.69       6005.88        61.34 o                         
   1   6   1         27.04         76.51        10.99 o                         
   2   6   1        731.12        647.19        20.44 o                         
   3   6   1        274.70        286.69        20.41 o                         
   4   6   1        281.73        284.72        20.84 o                         
   5   6   1        552.44        563.58        34.74 o                         
   6   6   1       3363.57       3295.70        80.68 o                         
   7   6   1       2044.84       2018.98        81.08 o                         
   8   6   1        696.55        750.11        69.77 o                         
   9   6   1        169.12        117.54        56.07 o                         
  10   6   1        717.98        882.69        78.40 o                         
 -11   7   1       2233.07       2132.66       172.29 o                         
 -10   7   1        974.56       1001.48        87.85 o                         
  -9   7   1       1369.18       1385.06        73.73 o                         
  -8   7   1       2232.78       2186.94        80.12 o                         
  -7   7   1      14427.18      14456.03       201.56 o                         
  -6   7   1       4289.90       4264.01        85.59 o                         
  -5   7   1       5762.26       5736.22        94.01 o                         
  -4   7   1        156.63        128.46        26.83 o                         
  -3   7   1      34550.89      34432.36       241.25 o                         
  -2   7   1      19627.87      19716.77       146.65 o                         
  -1   7   1      20898.79      21018.83       143.12 o                         
   0   7   1       5360.08       5288.29        60.35 o                         
   1   7   1      18000.96      17487.19       111.39 o                         
   2   7   1      15401.50      15025.76       116.93 o                         
   3   7   1      19844.78      19975.03       193.22 o                         
   4   7   1       2439.28       2326.49        53.75 o                         
   5   7   1       4601.28       4611.69        89.29 o                         
   6   7   1       4743.76       4779.63       105.87 o                         
   7   7   1      12893.01      12642.38       185.06 o                         
   8   7   1         99.92         63.05        48.03 o                         
   9   7   1        656.76        638.76        65.50 o                         
  10   7   1        223.43        277.50        61.54 o                         
 -11   8   1        688.48        338.01       134.98 o                         
 -10   8   1        116.12        138.02        62.04 o                         
  -9   8   1       1580.33       1550.62        87.32 o                         
  -8   8   1      10618.69      10618.16       179.48 o                         
  -7   8   1        288.54        213.34        40.29 o                         
  -6   8   1        170.83        167.09        30.09 o                         
  -5   8   1       4187.88       4054.12        88.15 o                         
  -4   8   1      15992.34      15762.87       169.95 o                         
  -3   8   1        902.91        900.73        39.67 o                         
  -2   8   1       1578.05       1607.07        40.33 o                         
  -1   8   1       1371.71       1242.45        32.54 o                         
   0   8   1       4207.99       4251.39        54.18 o                         
   1   8   1        968.88        997.48        26.93 o                         
   2   8   1        322.16        330.21        24.48 o                         
   3   8   1         55.59         98.11        29.01 o                         
   4   8   1        531.02        502.59        38.27 o                         
   5   8   1        194.86        221.59        34.54 o                         
   6   8   1        321.94        266.27        38.96 o                         
   7   8   1       2676.12       2777.70        91.28 o                         
   8   8   1        776.63        689.45        54.66 o                         
   9   8   1         24.83        -52.27        52.27 o                         
 -10   9   1        485.04        460.77       119.58 o                         
  -9   9   1       1815.63       1883.56       115.39 o                         
  -8   9   1       5222.93       5342.08       126.01 o                         
  -7   9   1       4528.54       4426.06       112.91 o                         
  -6   9   1        599.91        607.04        42.19 o                         
  -5   9   1      10348.97      10166.68       144.97 o                         
  -4   9   1       5428.40       5263.09        90.82 o                         
  -3   9   1       8598.53       8279.52       110.69 o                         
  -2   9   1        252.57        286.64        23.28 o                         
  -1   9   1      20422.56      20906.53       152.39 o                         
   0   9   1       4708.14       4974.09        65.31 o                         
   1   9   1       7338.24       7185.07        82.36 o                         
   2   9   1        805.55        941.45        38.03 o                         
   3   9   1      14178.75      14062.62       159.85 o                         
   4   9   1       3983.45       4218.25        91.42 o                         
   5   9   1       4761.27       4732.77       100.44 o                         
   6   9   1        779.09        721.23        59.79 o                         
   7   9   1       2357.49       2408.88        86.03 o                         
   8   9   1       1653.44       1572.88        77.30 o                         
   9   9   1       2997.30       2870.96       131.04 o                         
 -10  10   1       2771.71       2469.72       160.78 o                         
  -9  10   1       2812.71       2898.64       115.69 o                         
  -8  10   1        492.30        456.23        49.49 o                         
  -7  10   1         54.42        113.56        40.31 o                         
  -6  10   1      10572.71      10231.22       153.53 o                         
  -5  10   1       2782.42       2758.83        79.08 o                         
  -4  10   1        466.67        433.10        33.19 o                         
  -3  10   1         84.45         89.59        24.86 o                         
  -2  10   1      10482.51      10442.34       123.41 o                         
  -1  10   1        119.22        101.80        22.20 o                         
   0  10   1        593.87        684.22        32.71 o                         
   1  10   1        207.45        193.18        25.23 o                         
   2  10   1       1852.88       1907.63        55.53 o                         
   3  10   1         69.35         60.32        26.54 o                         
   4  10   1        333.71        313.55        33.90 o                         
   5  10   1       1698.06       1659.91        69.63 o                         
   6  10   1        395.35        458.46        51.81 o                         
   7  10   1        392.57        373.89        53.30 o                         
   8  10   1        742.06        636.59       146.71 o                         
  -9  11   1        945.17       1086.40       352.02 o                         
  -8  11   1       5753.11       5385.84       225.59 o                         
  -7  11   1       4218.45       4120.80       125.96 o                         
  -6  11   1         90.44         92.69        31.68 o                         
  -5  11   1       1686.11       1579.41        63.42 o                         
  -4  11   1       7474.93       7270.93       112.16 o                         
  -3  11   1      14035.88      14033.65       157.36 o                         
  -2  11   1       1792.39       1817.29        54.29 o                         
  -1  11   1        861.02        892.14        40.27 o                         
   0  11   1       6815.57       6994.46        97.81 o                         
   1  11   1      31691.29      32236.69       277.42 o                         
   2  11   1       1530.52       1531.52        54.20 o                         
   3  11   1        243.17        238.97        34.04 o                         
   4  11   1        728.87        537.12        72.79 o                         
   5  11   1      21432.70      21570.30       378.96 o                         
   6  11   1         64.57         96.45        81.66 o                         
   7  11   1        176.87        147.57        72.29 o                         
  -8  12   1        728.29       1145.53       192.75 o                         
  -7  12   1       2591.13       2502.01       147.45 o                         
  -6  12   1       3570.86       3391.56       164.26 o                         
  -5  12   1       1141.11        970.13        75.73 o                         
  -4  12   1       2877.47       2970.88       115.36 o                         
  -3  12   1       1895.63       1780.76        92.84 o                         
  -2  12   1       1876.83       1809.31        91.41 o                         
  -1  12   1        840.89        904.13        71.10 o                         
   0  12   1       3449.64       3732.43       141.47 o                         
   1  12   1         42.89        209.21        65.63 o                         
   2  12   1        674.01        635.39        75.07 o                         
   3  12   1        213.29        197.88        63.14 o                         
   4  12   1        883.37        900.97        91.53 o                         
   5  12   1       1005.43        884.78       104.03 o                         
   6  12   1        539.74        546.99       116.57 o                         
   7  12   1        143.86        190.17       110.44 o                         
  -7  13   1       2611.12       2681.57       172.67 o                         
  -6  13   1        809.02        569.76        85.36 o                         
  -5  13   1        762.59        624.05        64.94 o                         
  -4  13   1        558.96        507.08        84.00 o                         
  -3  13   1       9953.94      10085.46       245.65 o                         
  -2  13   1       1039.22        999.92        80.21 o                         
  -1  13   1       1046.17        949.82        83.55 o                         
   0  13   1        305.40        268.62        73.98 o                         
   1  13   1      10681.86      10616.72       253.01 o                         
   2  13   1       2367.16       2388.99       136.45 o                         
   3  13   1       1746.50       1668.26       121.43 o                         
   4  13   1       1246.83       1287.26       116.16 o                         
   5  13   1       4001.25       3418.83       195.78 o                         
   6  13   1        861.88        720.10       192.30 o                         
  -6  14   1        386.11         65.39        98.43 o                         
  -5  14   1        200.40        246.48        74.63 o                         
  -4  14   1       5780.65       5721.13       207.12 o                         
  -3  14   1         67.87        129.29        64.46 o                         
  -2  14   1        667.42        659.47        78.38 o                         
  -1  14   1          9.89        -16.52        69.83 o                         
   0  14   1       3277.70       3259.61       138.97 o                         
   1  14   1        249.21        408.50        72.28 o                         
   2  14   1        553.50        695.99       132.80 o                         
   3  14   1         52.93         52.12        70.50 o                         
   4  14   1        590.62        419.78       139.66 o                         
  -5  15   1       2619.85       2513.58       453.40 o                         
  -4  15   1         79.71         69.33        99.65 o                         
  -3  15   1        964.43        693.63       117.25 o                         
  -2  15   1        732.71        641.61        82.21 o                         
  -1  15   1       5648.58       5910.28       246.31 o                         
   0  15   1         55.00         39.97        64.54 o                         
   1  15   1        583.37        553.29       132.67 o                         
   2  15   1         12.84         15.10        97.75 o                         
  -2 -16   2       2843.06       2409.15       365.96 o                         
  -1 -16   2        110.02        201.50       122.90 o                         
   0 -16   2       1464.64       1542.54       208.09 o                         
   1 -16   2         62.98         60.39        69.30 o                         
   2 -16   2       2159.71       2132.41       154.72 o                         
   3 -16   2        120.65        -12.69       108.59 o                         
   4 -16   2       2106.40       1358.61       208.48 o                         
  -4 -15   2        167.33        195.61       170.12 o                         
  -3 -15   2       1337.90       1496.35       141.21 o                         
  -2 -15   2         38.16         25.65        64.92 o                         
  -1 -15   2        693.85        574.74        99.99 o                         
   0 -15   2         47.92        171.72        67.57 o                         
   1 -15   2       3714.32       3590.77       159.04 o                         
   2 -15   2         73.38         24.39        62.89 o                         
   3 -15   2        475.08        510.74       107.22 o                         
   4 -15   2         86.24         54.02        68.42 o                         
   5 -15   2       7271.02       7148.12       299.69 o                         
   6 -15   2         68.02        -38.58       296.90 o                         
  -5 -14   2       1258.86       1128.77       186.23 o                         
  -4 -14   2       4394.48       4091.98       231.95 o                         
  -3 -14   2        971.00       1047.55       106.33 o                         
  -2 -14   2        901.82        947.03        88.39 o                         
  -1 -14   2       1711.53       1731.43       109.32 o                         
   0 -14   2      11639.12      12032.32       337.97 o                         
   1 -14   2        154.12        172.05        59.20 o                         
   2 -14   2        304.41        191.52        57.11 o                         
   3 -14   2        764.35        765.05        72.07 o                         
   4 -14   2       9032.56       8916.91       222.07 o                         
   5 -14   2       1263.38       1289.65        87.74 o                         
   6 -14   2        761.54        556.55        78.53 o                         
   7 -14   2        611.36        306.91       208.48 o                         
  -6 -13   2        216.00        143.95        90.79 o                         
  -5 -13   2       1065.08       1084.85       114.79 o                         
  -4 -13   2        304.12        301.17        40.32 o                         
  -3 -13   2        553.81        487.94        48.21 o                         
  -2 -13   2        596.16        571.21        42.84 o                         
  -1 -13   2       2563.08       2576.88        73.89 o                         
   0 -13   2        130.47         75.44        29.09 o                         
   1 -13   2       2042.02       2153.84        67.11 o                         
   2 -13   2        854.28        877.07        53.11 o                         
   3 -13   2       5197.90       5218.70       105.85 o                         
   4 -13   2       1249.14       1292.72        56.59 o                         
   5 -13   2       1276.56       1232.93        56.40 o                         
   6 -13   2        308.82        322.93        45.93 o                         
   7 -13   2       6590.08       6627.70       154.02 o                         
   8 -13   2        914.60        835.31        79.08 o                         
  -7 -12   2       1192.85       1008.02        91.27 o                         
  -6 -12   2        560.92        479.47        48.87 o                         
  -5 -12   2        778.30        703.67        51.53 o                         
  -4 -12   2       8218.24       8240.06       145.74 o                         
  -3 -12   2       3977.84       3966.58        90.26 o                         
  -2 -12   2       3911.33       3784.43        85.05 o                         
  -1 -12   2       2254.04       2300.59        69.19 o                         
   0 -12   2       7929.28       7826.23       118.82 o                         
   1 -12   2       5146.97       5187.90        86.82 o                         
   2 -12   2       6849.45       6764.00       112.42 o                         
   3 -12   2        562.80        573.97        39.86 o                         
   4 -12   2       5665.11       5897.80       110.37 o                         
   5 -12   2       4837.27       4709.34        99.10 o                         
   6 -12   2       4622.23       4538.61       124.23 o                         
   7 -12   2        540.28        537.71        62.20 o                         
   8 -12   2       1749.64       1776.48        84.34 o                         
   9 -12   2       2614.90       2355.06       125.80 o                         
  -8 -11   2        819.54        866.63        74.14 o                         
  -7 -11   2       1469.43       1383.56        79.42 o                         
  -6 -11   2        799.48        798.25        60.44 o                         
  -5 -11   2         35.99        101.75        35.69 o                         
  -4 -11   2        926.51        866.39        49.62 o                         
  -3 -11   2       1651.43       1621.77        67.95 o                         
  -2 -11   2        986.92        939.28        44.58 o                         
  -1 -11   2       3063.98       3127.57        75.57 o                         
   0 -11   2       1512.82       1516.91        46.29 o                         
   1 -11   2        397.56        400.60        29.64 o                         
   2 -11   2        234.47        275.77        31.90 o                         
   3 -11   2       6499.06       6581.99       109.36 o                         
   4 -11   2       1105.33       1117.72        49.57 o                         
   5 -11   2       1426.63       1462.90        57.46 o                         
   6 -11   2       2750.15       2790.26       101.48 o                         
   7 -11   2       3345.19       3229.19       103.80 o                         
   8 -11   2        189.19        202.96        48.17 o                         
   9 -11   2       1406.57       1358.14        85.80 o                         
  -9 -10   2       1138.81       1119.88       103.08 o                         
  -8 -10   2        556.33        493.62        59.79 o                         
  -7 -10   2       5042.25       5107.21       133.53 o                         
  -6 -10   2      14966.50      14753.09       213.07 o                         
  -5 -10   2       1919.64       1848.69        73.50 o                         
  -4 -10   2        113.78        130.09        31.77 o                         
  -3 -10   2       3574.88       3557.64        79.89 o                         
  -2 -10   2      35777.53      36215.89       256.26 o                         
  -1 -10   2         57.27         84.13        23.64 o                         
   0 -10   2        107.12         88.47        22.37 o                         
   1 -10   2       1707.41       1751.21        45.69 o                         
   2 -10   2      43246.20      42658.66       299.38 o                         
   3 -10   2       1025.01        977.45        44.32 o                         
   4 -10   2        150.72        151.99        37.83 o                         
   5 -10   2        719.92        708.48        42.07 o                         
   6 -10   2      21408.76      20937.63       257.12 o                         
   7 -10   2       5251.85       5038.04       149.87 o                         
   8 -10   2       1239.44       1177.05        68.49 o                         
   9 -10   2       1080.33       1072.49        76.31 o                         
  10 -10   2       2289.70       2177.83       122.65 o                         
  -9  -9   2        428.91        252.02        60.49 o                         
  -8  -9   2         21.49        -15.38        42.34 o                         
  -7  -9   2        936.16        773.28        57.25 o                         
  -6  -9   2       6132.08       6133.96       149.21 o                         
  -5  -9   2        531.72        417.74        39.63 o                         
  -4  -9   2        140.30        172.74        30.72 o                         
  -3  -9   2       1366.30       1337.95        46.49 o                         
  -2  -9   2       2906.39       2776.10        56.86 o                         
  -1  -9   2        728.17        706.77        32.11 o                         
   0  -9   2        963.78        935.89        32.12 o                         
   1  -9   2       5069.81       4914.64        74.03 o                         
   2  -9   2         10.81         11.72        23.75 o                         
   3  -9   2         23.74         45.96        27.84 o                         
   4  -9   2         30.42         53.42        28.33 o                         
   5  -9   2       9121.72       8889.47       125.66 o                         
   6  -9   2        676.17        671.62        44.40 o                         
   7  -9   2         32.81         53.08        38.40 o                         
   8  -9   2       1147.45       1117.10        66.64 o                         
   9  -9   2       5388.93       5408.39       141.93 o                         
  10  -9   2        368.67        407.68        60.72 o                         
 -10  -8   2       4133.68       3919.68       361.80 o                         
  -9  -8   2         86.34         98.34        52.92 o                         
  -8  -8   2       1360.93       1418.19        70.47 o                         
  -7  -8   2         16.47         63.01        39.98 o                         
  -6  -8   2      14360.36      14353.13       193.11 o                         
  -5  -8   2       1442.38       1396.21        54.77 o                         
  -4  -8   2       4330.36       4182.86        83.25 o                         
  -3  -8   2        384.76        436.54        32.56 o                         
  -2  -8   2      29089.02      28985.37       243.62 o                         
  -1  -8   2       6679.04       6680.32        82.34 o                         
   0  -8   2       8238.67       8082.46        85.95 o                         
   1  -8   2       1005.30       1058.60        34.29 o                         
   2  -8   2      25020.21      24785.98       188.28 o                         
   3  -8   2      10990.45      10781.64       111.76 o                         
   4  -8   2      12056.51      12156.00       140.70 o                         
   5  -8   2         74.83        134.87        28.59 o                         
   6  -8   2      15653.69      15222.40       179.53 o                         
   7  -8   2       7050.81       6953.74       134.18 o                         
   8  -8   2       4203.40       4214.17       115.50 o                         
   9  -8   2        466.99        535.14        60.92 o                         
  10  -8   2       4670.21       4910.02       145.22 o                         
 -10  -7   2       1057.33        983.38        83.61 o                         
  -9  -7   2        766.76        723.20        71.61 o                         
  -8  -7   2       2126.62       2189.83        84.71 o                         
  -7  -7   2        401.74        453.67        47.25 o                         
  -6  -7   2       1345.49       1213.80        60.22 o                         
  -5  -7   2       2556.84       2431.67        72.03 o                         
  -4  -7   2       4509.39       4500.37        79.23 o                         
  -3  -7   2        725.41        756.15        41.04 o                         
  -2  -7   2        384.43        331.61        19.86 o                         
  -1  -7   2        628.30        583.38        24.28 o                         
   0  -7   2        303.26        297.91        19.12 o                         
   1  -7   2       2375.26       2333.83        41.00 o                         
   2  -7   2       1720.42       1592.76        36.44 o                         
   3  -7   2       1650.51       1647.73        41.35 o                         
   4  -7   2       5745.54       5760.41        82.38 o                         
   5  -7   2       2802.41       2811.55        64.17 o                         
   6  -7   2        355.38        385.09        33.29 o                         
   7  -7   2       2711.55       2641.77        78.03 o                         
   8  -7   2       5527.83       5455.32       123.01 o                         
   9  -7   2       1119.39       1254.50        73.69 o                         
  10  -7   2         24.99         57.03        49.37 o                         
  11  -7   2       2993.32       3035.07       164.90 o                         
 -11  -6   2         74.52         17.73       142.27 o                         
 -10  -6   2       1164.50       1256.58        82.07 o                         
  -9  -6   2        217.86        120.86        44.16 o                         
  -8  -6   2      11895.16      12209.66       172.19 o                         
  -7  -6   2        505.39        512.75        45.70 o                         
  -6  -6   2       3340.08       2981.87        77.00 o                         
  -5  -6   2         99.12        116.69        27.21 o                         
  -4  -6   2      51482.64      50992.40       423.98 o                         
  -3  -6   2       4615.96       4405.88        65.09 o                         
  -2  -6   2       5398.17       5261.05        62.80 o                         
  -1  -6   2       3668.97       3592.81        49.21 o                         
   0  -6   2      71033.06      70677.31       328.05 o                         
   1  -6   2      18799.68      18202.87       125.24 o                         
   2  -6   2      18593.60      18503.39       136.28 o                         
   3  -6   2       3178.59       3146.43        50.98 o                         
   4  -6   2      29061.14      28685.19       266.89 o                         
   5  -6   2      14728.50      14457.96       149.27 o                         
   6  -6   2      18462.91      18058.88       247.45 o                         
   7  -6   2         86.95         49.52        32.80 o                         
   8  -6   2       5490.90       5631.53       124.15 o                         
   9  -6   2       3111.57       3145.61       105.12 o                         
  10  -6   2       8160.38       8238.50       178.54 o                         
  11  -6   2       1280.13       1200.89        93.42 o                         
 -11  -5   2          6.59         21.03       206.37 o                         
 -10  -5   2        217.38        272.95        67.32 o                         
  -9  -5   2        431.57        468.43        54.97 o                         
  -8  -5   2       7566.80       7813.21       154.97 o                         
  -7  -5   2       1553.31       1519.85        68.30 o                         
  -6  -5   2        301.58        301.46        32.35 o                         
  -5  -5   2        242.53        228.54        28.13 o                         
  -4  -5   2       4458.85       4377.81        69.49 o                         
  -3  -5   2       2201.42       2165.05        44.71 o                         
  -2  -5   2        385.71        387.57        17.46 o                         
  -1  -5   2        669.70        621.20        20.78 o                         
   0  -5   2          9.96         29.67        12.74 o                         
   1  -5   2        427.38        437.51        18.61 o                         
   2  -5   2        554.63        591.59        21.38 o                         
   3  -5   2      12574.92      12624.49       113.79 o                         
   4  -5   2        747.80        710.84        25.67 o                         
   5  -5   2        177.98        196.41        18.68 o                         
   6  -5   2       3539.88       3607.36        80.97 o                         
   7  -5   2      11714.58      11727.86       156.32 o                         
   8  -5   2         81.07         94.41        39.91 o                         
   9  -5   2          3.24        -37.29        46.50 o                         
  10  -5   2       3781.87       3847.96       131.00 o                         
  11  -5   2       3169.24       3279.80       140.75 o                         
 -11  -4   2        597.99        542.88        77.03 o                         
 -10  -4   2       3489.39       3612.80       129.54 o                         
  -9  -4   2         61.20        268.12        49.90 o                         
  -8  -4   2       7545.73       7610.43       151.31 o                         
  -7  -4   2       5684.08       5871.07       144.37 o                         
  -6  -4   2      23695.17      23585.48       239.24 o                         
  -5  -4   2       1892.33       1845.17        42.73 o                         
  -4  -4   2      17042.87      17141.73       135.04 o                         
  -3  -4   2      21437.75      21330.33       128.09 o                         
  -2  -4   2      81844.60      80293.27       445.93 o                         
  -1  -4   2      18197.29      19270.61       125.51 o                         
   0  -4   2      16179.44      16455.13        81.75 o                         
   1  -4   2      26832.47      26553.90       192.33 o                         
   2  -4   2     120449.17     120771.79       558.65 o                         
   3  -4   2       2797.30       3075.57        41.95 o                         
   4  -4   2       2698.22       2851.62        44.58 o                         
   5  -4   2       8221.58       8370.17       106.36 o                         
   6  -4   2      54717.07      55080.15       371.77 o                         
   7  -4   2       1086.88       1072.98        52.26 o                         
   8  -4   2       1321.11       1241.11        62.25 o                         
   9  -4   2       2308.97       2405.68        88.70 o                         
  10  -4   2      11174.82      11253.04       230.29 o                         
  11  -4   2       1556.58       1646.07       106.94 o                         
  12  -4   2        622.67        892.53       270.91 o                         
 -11  -3   2        487.92        496.62        75.27 o                         
 -10  -3   2       3217.77       3378.14       130.96 o                         
  -9  -3   2       1738.67       1787.03        81.56 o                         
  -8  -3   2         20.81         27.45        35.20 o                         
  -7  -3   2        884.95        908.87        49.12 o                         
  -6  -3   2       8522.99       8327.93       104.89 o                         
  -5  -3   2         30.67         17.83        18.20 o                         
  -4  -3   2        344.99        329.27        20.91 o                         
  -3  -3   2        622.32        629.03        21.52 o                         
  -2  -3   2       2829.27       2848.78        33.44 o                         
  -1  -3   2        331.01        304.47        11.55 o                         
   0  -3   2        206.05        243.03        10.49 o                         
   1  -3   2       1127.37       1105.48        18.12 o                         
   2  -3   2       3920.70       4034.49        43.11 o                         
   3  -3   2         90.06         70.33        10.59 o                         
   4  -3   2        196.95        162.98        23.53 o                         
   5  -3   2       9323.77       9415.97       113.37 o                         
   6  -3   2       7579.71       7414.54       109.85 o                         
   7  -3   2         17.25          7.85        32.84 o                         
   8  -3   2        383.57        335.17        41.16 o                         
   9  -3   2       4202.93       4109.06       116.28 o                         
  10  -3   2       3589.72       3593.57       130.16 o                         
  11  -3   2          5.43        -55.70        55.70 o                         
  12  -3   2        299.69        161.79       137.61 o                         
 -12  -2   2        258.34        306.21       105.43 o                         
 -11  -2   2        292.39        353.91        56.67 o                         
 -10  -2   2      11274.38      11938.01       265.46 o                         
  -9  -2   2       3520.19       3608.77       109.77 o                         
  -8  -2   2       1600.23       1659.28        74.47 o                         
  -7  -2   2        266.32        222.42        31.56 o                         
  -6  -2   2      48117.55      49067.80       328.14 o                         
  -5  -2   2      24361.77      24417.41       203.31 o                         
  -4  -2   2       9714.85       9732.79       109.24 o                         
  -3  -2   2       8332.12       8271.15        76.14 o                         
  -2  -2   2      74999.40      75333.91       282.85 o                         
  -1  -2   2      47821.46      48455.50       166.38 o                         
   0  -2   2       2284.02       2466.82        21.13 o                         
   1  -2   2      21310.35      22076.31        90.66 o                         
   2  -2   2      62611.06      62905.10       212.16 o                         
   3  -2   2      49724.27      49843.57       272.19 o                         
   4  -2   2      24595.91      24492.33       188.95 o                         
   5  -2   2       3671.01       3460.26        72.78 o                         
   6  -2   2      16823.56      16665.82       169.06 o                         
   7  -2   2      15429.13      14921.65       158.23 o                         
   8  -2   2      12362.08      12254.11       188.88 o                         
   9  -2   2        210.81        137.22        46.01 o                         
  10  -2   2       4258.81       4284.60       129.28 o                         
  11  -2   2       3344.15       3257.81       120.61 o                         
  12  -2   2       1441.21       1311.93       266.31 o                         
 -12  -1   2         77.23         63.39       101.19 o                         
 -11  -1   2       2068.50       2131.87        97.56 o                         
 -10  -1   2       5649.54       5781.75       151.77 o                         
  -9  -1   2        844.15        750.08        55.08 o                         
  -8  -1   2        211.71        199.10        37.28 o                         
  -7  -1   2       7957.66       8256.77       119.23 o                         
  -6  -1   2       6531.71       6670.88       109.94 o                         
  -5  -1   2       5923.19       6037.21        96.58 o                         
  -4  -1   2       3008.26       3083.33        61.17 o                         
  -3  -1   2       3955.01       3994.03        54.71 o                         
  -2  -1   2         21.79         49.02        11.40 o                         
  -1  -1   2        249.94        312.96         9.76 o                         
   0  -1   2         71.29         90.01         7.00 o                         
   1  -1   2        214.89        282.38         7.57 o                         
   2  -1   2        524.02        529.29        13.91 o                         
   3  -1   2        268.56        248.53        20.22 o                         
   4  -1   2       7992.29       7918.02        94.17 o                         
   5  -1   2       2083.72       1919.17        54.47 o                         
   6  -1   2         56.73         92.73        27.54 o                         
   7  -1   2         49.06          5.95        39.07 o                         
   8  -1   2      11012.26      11060.59       180.90 o                         
   9  -1   2       1412.19       1341.18        67.58 o                         
  10  -1   2          4.13         -3.10        42.29 o                         
  11  -1   2        479.20        246.65        67.35 o                         
  12  -1   2       4219.61       4228.17       372.32 o                         
 -12   0   2        353.05        536.04       134.77 o                         
 -11   0   2        427.81        478.74        65.78 o                         
 -10   0   2       6589.30       6582.73       157.58 o                         
  -9   0   2       9115.70       9227.34       161.48 o                         
  -8   0   2       7069.83       7407.62       127.55 o                         
  -7   0   2       1536.79       1397.12        52.67 o                         
  -6   0   2      13184.15      13571.14       144.91 o                         
  -5   0   2      30979.81      31226.90       224.51 o                         
  -4   0   2      64716.84      64672.29       327.59 o                         
  -3   0   2       7610.63       7899.27        69.66 o                         
  -2   0   2        320.81        419.79        13.22 o                         
  -1   0   2      38861.83      38409.00       133.48 o                         
   0   0   2     111356.00     112618.97       750.99 o                         
   1   0   2       6669.27       6963.82        31.03 o                         
   2   0   2       4345.61       4804.09        31.09 o                         
   3   0   2      28074.64      29235.21       145.39 o                         
   4   0   2     126806.12     124322.89       544.06 o                         
   5   0   2       3209.73       2977.66        46.80 o                         
   6   0   2       1031.60        903.26        31.53 o                         
   7   0   2       1569.66       1495.97        66.12 o                         
   8   0   2      27401.99      27540.71       280.50 o                         
   9   0   2       2520.08       2466.37        88.29 o                         
  10   0   2       1099.55        977.08        63.56 o                         
  11   0   2        965.39       1063.59        71.04 o                         
  12   0   2       3766.53       3496.31       338.15 o                         
 -12   1   2       3629.34       4034.96       508.34 o                         
 -11   1   2       1470.46       1377.54        83.23 o                         
 -10   1   2          4.06          8.54        48.12 o                         
  -9   1   2        458.02        549.36        51.59 o                         
  -8   1   2      14024.04      14518.15       178.74 o                         
  -7   1   2        916.24        887.29        50.34 o                         
  -6   1   2        162.50        160.87        27.87 o                         
  -5   1   2       2962.27       2929.78        64.25 o                         
  -4   1   2      15434.39      15654.27       122.30 o                         
  -3   1   2         18.61         35.23        12.38 o                         
  -2   1   2         42.47         61.11         9.65 o                         
  -1   1   2        933.08        982.96        13.06 o                         
   0   1   2        507.97        548.72        13.12 o                         
   1   1   2        318.76        360.62         8.98 o                         
   2   1   2       2110.66       2120.92        21.37 o                         
   3   1   2        271.63        298.47        15.67 o                         
   4   1   2       5651.60       5570.95        63.19 o                         
   5   1   2       1479.02       1332.51        35.22 o                         
   6   1   2       1055.28       1031.01        33.41 o                         
   7   1   2       3678.61       3704.39        74.20 o                         
   8   1   2       2996.36       3029.89        85.06 o                         
   9   1   2       1365.20       1271.40        68.01 o                         
  10   1   2       1415.39       1551.74        77.04 o                         
  11   1   2       2428.76       2579.39       104.66 o                         
  12   1   2        265.57        535.33       188.13 o                         
 -11   2   2       2188.44       2062.26        95.88 o                         
 -10   2   2       4469.52       4760.36       135.98 o                         
  -9   2   2       1257.15       1332.13        65.88 o                         
  -8   2   2       5843.57       6061.39       122.87 o                         
  -7   2   2       4176.52       4140.23        79.76 o                         
  -6   2   2      17461.37      17198.13       165.24 o                         
  -5   2   2        237.17        196.94        25.18 o                         
  -4   2   2      30060.56      30805.96       167.18 o                         
  -3   2   2      11036.66      11168.98        80.41 o                         
  -2   2   2      43338.94      43165.28       155.08 o                         
  -1   2   2      12999.27      13532.16        57.11 o                         
   0   2   2      19575.15      19687.65       101.37 o                         
   1   2   2      31828.93      32602.84       130.23 o                         
   2   2   2      87762.46      88296.88       298.12 o                         
   3   2   2         65.68         87.00        13.37 o                         
   4   2   2      19030.23      19084.08       132.19 o                         
   5   2   2       5893.21       5823.85        74.78 o                         
   6   2   2      27473.97      27071.73       206.53 o                         
   7   2   2        934.46        846.35        41.45 o                         
   8   2   2       6702.60       6691.74       120.59 o                         
   9   2   2        556.17        459.50        47.61 o                         
  10   2   2       5030.03       4954.25       129.71 o                         
  11   2   2        844.49        670.52        63.54 o                         
 -12   3   2       1163.77       1017.57       276.60 o                         
 -11   3   2        368.31        242.19        51.94 o                         
 -10   3   2       2702.69       2707.54       107.59 o                         
  -9   3   2       8374.87       8283.60       165.23 o                         
  -8   3   2        227.64        153.83        44.42 o                         
  -7   3   2         79.02        102.92        27.93 o                         
  -6   3   2      10652.26      10756.19       122.97 o                         
  -5   3   2      12209.79      12262.09       123.15 o                         
  -4   3   2          7.34         14.55        20.23 o                         
  -3   3   2        313.82        320.47        19.95 o                         
  -2   3   2       8746.43       8830.49        60.14 o                         
  -1   3   2       5821.20       5792.51        36.37 o                         
   0   3   2         53.88         81.92         6.32 o                         
   1   3   2       1562.97       1645.34        20.86 o                         
   2   3   2       1108.20       1025.81        19.53 o                         
   3   3   2       1049.24       1086.22        27.22 o                         
   4   3   2        863.25        847.29        25.77 o                         
   5   3   2        115.80         90.41        18.51 o                         
   6   3   2       6864.76       6699.42        95.54 o                         
   7   3   2        166.31        121.05        29.00 o                         
   8   3   2         82.69         66.48        38.12 o                         
   9   3   2        805.94        734.14        59.97 o                         
  10   3   2       3750.46       3703.88       119.68 o                         
  11   3   2        607.57        445.98        58.76 o                         
 -12   4   2       1084.70        461.39       235.60 o                         
 -11   4   2       1263.35       1347.82        88.13 o                         
 -10   4   2       5934.41       6211.93       154.30 o                         
  -9   4   2       2081.13       2130.03        91.35 o                         
  -8   4   2       1731.20       1582.24        74.90 o                         
  -7   4   2       1517.58       1528.01        55.07 o                         
  -6   4   2      36738.12      36506.11       266.04 o                         
  -5   4   2       3972.99       3861.24        71.32 o                         
  -4   4   2       2562.92       2616.43        48.79 o                         
  -3   4   2        327.26        371.34        21.20 o                         
  -2   4   2     124443.69     123602.47       441.60 o                         
  -1   4   2      18213.37      18604.68        93.02 o                         
   0   4   2       2604.48       2549.35        24.20 o                         
   1   4   2      18971.12      20246.39        98.31 o                         
   2   4   2     100768.14      99590.59       434.86 o                         
   3   4   2      27522.58      27389.86       158.75 o                         
   4   4   2      11085.56      11176.67       104.49 o                         
   5   4   2       8115.10       7593.61        88.90 o                         
   6   4   2      24061.71      23485.72       189.39 o                         
   7   4   2      10846.88      10873.58       163.97 o                         
   8   4   2       7867.03       7782.51       156.62 o                         
   9   4   2       2188.14       2180.93        98.63 o                         
  10   4   2       1671.15       1490.83        82.99 o                         
  11   4   2       2652.40       2652.35       129.60 o                         
 -11   5   2       1361.48       1479.34        95.51 o                         
 -10   5   2       5027.58       5295.70       158.95 o                         
  -9   5   2        400.78        294.43        48.71 o                         
  -8   5   2          7.04         16.02        42.39 o                         
  -7   5   2       8591.92       8679.02       124.13 o                         
  -6   5   2       7284.10       7126.37       106.77 o                         
  -5   5   2          9.29          3.81        23.45 o                         
  -4   5   2        114.69        158.45        21.05 o                         
  -3   5   2      14859.04      14913.28       120.38 o                         
  -2   5   2       3204.68       3224.70        38.80 o                         
  -1   5   2        500.52        512.83        15.44 o                         
   0   5   2        203.43        272.70        11.86 o                         
   1   5   2       3197.85       3183.69        32.50 o                         
   2   5   2        715.27        727.00        23.36 o                         
   3   5   2       2170.00       2084.42        34.96 o                         
   4   5   2       1598.67       1557.75        37.85 o                         
   5   5   2         82.16        102.24        28.66 o                         
   6   5   2       1086.67       1038.43        46.67 o                         
   7   5   2       1292.88       1143.69        57.64 o                         
   8   5   2       3067.12       3053.20       111.31 o                         
   9   5   2       1329.38       1261.64        82.15 o                         
  10   5   2         12.92         51.47        59.92 o                         
 -11   6   2       1085.95       1166.12       105.57 o                         
 -10   6   2       1674.72       1538.64       104.63 o                         
  -9   6   2       3217.84       3036.87       107.72 o                         
  -8   6   2       7906.89       7775.29       149.30 o                         
  -7   6   2        178.19        149.90        36.83 o                         
  -6   6   2       7700.43       7658.55       124.25 o                         
  -5   6   2      13954.22      13481.46       138.18 o                         
  -4   6   2      31584.77      31752.60       218.21 o                         
  -3   6   2        360.56        415.52        25.62 o                         
  -2   6   2      10570.61      10404.04       101.32 o                         
  -1   6   2      12831.43      12870.04        79.59 o                         
   0   6   2      47068.32      47023.13       192.66 o                         
   1   6   2       3630.66       3680.28        44.87 o                         
   2   6   2       4841.65       4819.91        62.55 o                         
   3   6   2       6826.19       6748.00        83.69 o                         
   4   6   2      48375.72      47144.23       306.65 o                         
   5   6   2       1217.04       1110.25        45.21 o                         
   6   6   2       1683.70       1657.46        59.91 o                         
   7   6   2        685.17        609.27        51.69 o                         
   8   6   2      14724.86      14346.90       290.12 o                         
   9   6   2         36.92         77.02        53.35 o                         
  10   6   2        503.48        415.95        82.07 o                         
 -11   7   2       2852.03       2957.80       158.15 o                         
 -10   7   2         34.09         60.92        76.96 o                         
  -9   7   2        280.79        322.21        52.27 o                         
  -8   7   2       5889.38       5662.92       124.32 o                         
  -7   7   2       4220.68       4165.30       107.80 o                         
  -6   7   2        227.98        253.78        33.43 o                         
  -5   7   2       1789.85       1749.23        55.54 o                         
  -4   7   2       6572.98       6528.06        93.61 o                         
  -3   7   2       4211.93       4223.79        60.75 o                         
  -2   7   2       1699.65       1730.19        40.69 o                         
  -1   7   2       1799.78       1772.72        36.65 o                         
   0   7   2       1044.23       1046.06        30.50 o                         
   1   7   2       1266.64       1288.04        30.24 o                         
   2   7   2        823.83        831.31        32.43 o                         
   3   7   2       1460.14       1542.53        43.50 o                         
   4   7   2       2580.72       2690.09        61.78 o                         
   5   7   2       1524.70       1414.26        52.64 o                         
   6   7   2        704.37        668.93        53.44 o                         
   7   7   2        186.95        220.83        40.70 o                         
   8   7   2       1865.55       1938.27        89.52 o                         
   9   7   2        434.12        341.67        56.93 o                         
  10   7   2        502.43        473.39        67.40 o                         
 -10   8   2        287.68        138.20        58.37 o                         
  -9   8   2       3031.64       3232.30       132.28 o                         
  -8   8   2      11756.41      11710.90       211.46 o                         
  -7   8   2       3526.86       3513.48        94.43 o                         
  -6   8   2        531.80        500.32        38.68 o                         
  -5   8   2        552.12        549.91        38.36 o                         
  -4   8   2      37350.47      36148.84       304.75 o                         
  -3   8   2      10188.39       9942.66       105.74 o                         
  -2   8   2        677.00        754.77        30.19 o                         
  -1   8   2       2982.18       3005.38        50.02 o                         
   0   8   2      33511.47      33130.08       185.53 o                         
   1   8   2      13992.78      13957.58       112.80 o                         
   2   8   2       4339.13       4497.74        66.17 o                         
   3   8   2       7022.99       6640.09       101.80 o                         
   4   8   2      13759.99      13472.70       154.08 o                         
   5   8   2       7360.01       7381.84       116.52 o                         
   6   8   2       7286.02       7174.23       134.29 o                         
   7   8   2       1914.18       1779.32        75.09 o                         
   8   8   2       3601.31       3510.60       116.02 o                         
   9   8   2       1542.41       1494.85        83.92 o                         
 -10   9   2        100.94         44.77        83.21 o                         
  -9   9   2       4371.19       4552.22       148.41 o                         
  -8   9   2       1687.92       1754.17        80.11 o                         
  -7   9   2         13.52         76.63        37.33 o                         
  -6   9   2        389.29        394.43        39.53 o                         
  -5   9   2      11295.02      10925.74       146.26 o                         
  -4   9   2          2.45         66.72        28.64 o                         
  -3   9   2        133.41        148.57        24.04 o                         
  -2   9   2        154.89        103.22        22.23 o                         
  -1   9   2       6106.06       6351.93        78.48 o                         
   0   9   2        510.03        584.50        25.74 o                         
   1   9   2        559.46        617.51        27.95 o                         
   2   9   2        472.29        469.78        31.06 o                         
   3   9   2        935.48        990.30        43.57 o                         
   4   9   2       1067.13       1069.47        50.29 o                         
   5   9   2       2121.08       1998.11        67.80 o                         
   6   9   2       2363.63       2319.41        81.28 o                         
   7   9   2         69.72         -6.13        47.60 o                         
   8   9   2         31.04         -2.63        59.96 o                         
   9   9   2        116.54         83.76       181.22 o                         
  -9  10   2       3033.13       3070.85       202.04 o                         
  -8  10   2       4637.92       4628.14       130.03 o                         
  -7  10   2       2964.15       2823.45        93.42 o                         
  -6  10   2       2103.68       2164.27        72.73 o                         
  -5  10   2        312.70        296.42        35.34 o                         
  -4  10   2       5654.38       5616.99       104.40 o                         
  -3  10   2       5245.13       5368.61        88.28 o                         
  -2  10   2      12174.31      12323.69       132.75 o                         
  -1  10   2        216.61        214.12        32.24 o                         
   0  10   2       3301.70       3363.93        61.66 o                         
   1  10   2       1333.95       1323.75        42.80 o                         
   2  10   2      15102.66      15160.32       154.97 o                         
   3  10   2         41.21         15.35        26.64 o                         
   4  10   2       2467.77       2477.21        69.77 o                         
   5  10   2        198.41        275.31        60.93 o                         
   6  10   2       8790.81       8478.78       257.64 o                         
   7  10   2        108.36        176.21        73.44 o                         
   8  10   2       1034.79        841.57       175.02 o                         
  -9  11   2       1334.91       1408.52       360.95 o                         
  -8  11   2        189.42        148.05        76.97 o                         
  -7  11   2       2643.70       2368.09       138.46 o                         
  -6  11   2       1983.13       1689.10       100.06 o                         
  -5  11   2       2588.75       2509.58       112.16 o                         
  -4  11   2        616.14        775.08        65.26 o                         
  -3  11   2       4811.78       4876.28       145.07 o                         
  -2  11   2       1110.86        951.03        68.65 o                         
  -1  11   2       1787.09       1911.47        92.42 o                         
   0  11   2       1240.16       1155.98        82.52 o                         
   1  11   2       2601.68       2686.85       113.65 o                         
   2  11   2         60.23        -54.24        54.24 o                         
   3  11   2        909.87        927.47       116.58 o                         
   4  11   2        645.99        506.72        72.96 o                         
   5  11   2        487.12        566.69        88.17 o                         
   6  11   2        581.31        337.80        79.17 o                         
   7  11   2       1047.46        899.27       175.35 o                         
  -8  12   2       2318.90       2137.80       220.92 o                         
  -7  12   2        523.84        453.45        93.89 o                         
  -6  12   2        789.95        663.78        82.03 o                         
  -5  12   2       4155.37       4033.54       136.66 o                         
  -4  12   2       6161.57       6326.46       166.52 o                         
  -3  12   2        104.42        121.45        42.53 o                         
  -2  12   2       1350.58       1377.68        90.46 o                         
  -1  12   2       4055.48       3939.41       145.40 o                         
   0  12   2      12763.81      12754.30       261.32 o                         
   1  12   2        387.61        360.14        62.43 o                         
   2  12   2        770.80        852.68       124.93 o                         
   3  12   2        669.38        557.54        73.62 o                         
   4  12   2      11658.61      12011.57       288.92 o                         
   5  12   2         38.91        112.79        74.21 o                         
   6  12   2        186.30        114.34        87.76 o                         
  -7  13   2       5144.66       5435.34       389.72 o                         
  -6  13   2         19.35        -11.77        60.97 o                         
  -5  13   2        726.42        725.17       112.17 o                         
  -4  13   2        305.86        119.88        57.03 o                         
  -3  13   2       6557.16       6523.80       185.79 o                         
  -2  13   2        125.71        107.86        61.41 o                         
  -1  13   2       1001.74       1016.83        85.50 o                         
   0  13   2        532.78        507.65        68.62 o                         
   1  13   2       2581.25       2712.16       134.74 o                         
   2  13   2         25.42         22.74        69.66 o                         
   3  13   2        994.02       1076.95       103.84 o                         
   4  13   2        366.37        457.17        90.75 o                         
   5  13   2       1570.19       1498.42       173.02 o                         
  -6  14   2        457.21         52.24       140.59 o                         
  -5  14   2        966.26        880.90        97.09 o                         
  -4  14   2       4774.96       4865.23       172.07 o                         
  -3  14   2       1000.53        957.88        89.53 o                         
  -2  14   2        137.90        124.18        72.95 o                         
  -1  14   2         64.32        152.05        75.20 o                         
   0  14   2       9015.32       9374.25       266.85 o                         
   1  14   2        991.90        951.80        96.45 o                         
   2  14   2        157.04         95.42        72.14 o                         
   3  14   2        507.20        628.97       148.97 o                         
   4  14   2       6144.17       5173.65       451.43 o                         
  -4  15   2        655.16        503.58       107.20 o                         
  -3  15   2        364.21        421.03       151.29 o                         
  -2  15   2         35.42         63.16        97.48 o                         
  -1  15   2       3742.81       3827.46       426.56 o                         
   0  15   2         30.22         -8.85       134.38 o                         
   1  15   2        348.51        313.54       233.73 o                         
   2  15   2         10.84       -162.91       184.28 o                         
  -2 -16   3        558.22        286.52       244.23 o                         
  -1 -16   3        186.40        202.78       121.20 o                         
   0 -16   3        972.00        982.37       102.08 o                         
   1 -16   3         67.52         68.27        66.57 o                         
   2 -16   3       3455.24       3649.93       182.84 o                         
   3 -16   3        235.78         95.11        76.50 o                         
   4 -16   3       1902.08       1626.35       331.01 o                         
  -4 -15   3       1384.97       1339.51       310.58 o                         
  -3 -15   3       4921.74       4443.38       198.22 o                         
  -2 -15   3        625.43        739.62        87.00 o                         
  -1 -15   3       1128.15        859.17        97.13 o                         
   0 -15   3       1558.90       1617.55       115.55 o                         
   1 -15   3       6507.88       6702.63       210.16 o                         
   2 -15   3         52.92         43.45        60.30 o                         
   3 -15   3       1211.73       1030.77        91.93 o                         
   4 -15   3       2011.45       1898.46       116.84 o                         
   5 -15   3       4866.47       5173.70       220.78 o                         
   6 -15   3         67.69          0.28       267.60 o                         
  -6 -14   3        218.77       -176.24       213.19 o                         
  -5 -14   3        494.77        282.51        99.58 o                         
  -4 -14   3        468.70        408.34        82.88 o                         
  -3 -14   3        418.52        422.11        51.61 o                         
  -2 -14   3        878.15        893.63        53.60 o                         
  -1 -14   3        386.62        354.69        37.26 o                         
   0 -14   3       3226.89       3325.76        89.82 o                         
   1 -14   3         88.74         79.16        32.99 o                         
   2 -14   3        891.11        990.22        52.62 o                         
   3 -14   3        298.93        330.32        39.55 o                         
   4 -14   3       7998.86       7907.88       139.76 o                         
   5 -14   3        171.40         66.23        39.33 o                         
   6 -14   3        418.51        327.08        46.93 o                         
   7 -14   3         19.39        -66.92        86.23 o                         
  -7 -13   3       4280.26       3976.76       143.74 o                         
  -6 -13   3        747.42        721.70        61.50 o                         
  -5 -13   3       1639.69       1448.16        72.44 o                         
  -4 -13   3        986.16        887.90        53.57 o                         
  -3 -13   3       6827.59       6817.43       146.51 o                         
  -2 -13   3       2319.88       2352.76        82.30 o                         
  -1 -13   3       5204.44       5333.67       101.38 o                         
   0 -13   3        801.63        781.82        44.12 o                         
   1 -13   3       4638.54       4598.45        94.13 o                         
   2 -13   3       2619.49       2603.89        71.22 o                         
   3 -13   3       8247.32       8274.64       134.13 o                         
   4 -13   3        177.88        148.06        33.28 o                         
   5 -13   3       1856.72       1723.37        65.53 o                         
   6 -13   3        897.77        901.21        59.50 o                         
   7 -13   3       2932.45       2875.36       109.51 o                         
   8 -13   3       1386.14       1324.79        86.67 o                         
  -7 -12   3       1476.33       1617.38        95.66 o                         
  -6 -12   3       1031.14        936.59        61.15 o                         
  -5 -12   3       1472.52       1482.05        69.21 o                         
  -4 -12   3         99.51        114.94        36.99 o                         
  -3 -12   3        722.78        697.41        44.42 o                         
  -2 -12   3       1484.53       1404.47        55.60 o                         
  -1 -12   3         45.52         66.74        30.91 o                         
   0 -12   3       2893.99       2961.51        69.51 o                         
   1 -12   3        401.25        399.21        31.13 o                         
   2 -12   3       3644.48       3716.91        81.67 o                         
   3 -12   3       1551.44       1400.50        56.15 o                         
   4 -12   3       5496.11       5429.86       106.81 o                         
   5 -12   3        754.47        667.24        43.45 o                         
   6 -12   3       2908.25       2828.05        92.06 o                         
   7 -12   3       2280.25       2320.68        96.52 o                         
   8 -12   3       1743.47       1622.15        83.09 o                         
   9 -12   3        278.63        241.00        66.17 o                         
  -8 -11   3          7.71        -51.06        54.90 o                         
  -7 -11   3       1551.18       1514.29        83.29 o                         
  -6 -11   3        437.16        358.87        49.60 o                         
  -5 -11   3       7935.64       7749.84       138.12 o                         
  -4 -11   3         30.22         23.83        33.01 o                         
  -3 -11   3       2290.80       2274.75        68.81 o                         
  -2 -11   3        343.65        368.30        34.33 o                         
  -1 -11   3      23805.31      23983.39       214.60 o                         
   0 -11   3        368.33        337.09        27.91 o                         
   1 -11   3       1879.94       1889.48        52.44 o                         
   2 -11   3         74.80         84.46        26.04 o                         
   3 -11   3      18790.02      18627.93       192.32 o                         
   4 -11   3       4283.18       4224.19        90.75 o                         
   5 -11   3       4492.84       4345.68        94.64 o                         
   6 -11   3        423.50        448.74        47.07 o                         
   7 -11   3       5602.34       5781.94       141.91 o                         
   8 -11   3       2802.10       2826.74       102.17 o                         
   9 -11   3       1469.45       1531.94        89.95 o                         
  10 -11   3       1146.41       1171.98       279.79 o                         
  -9 -10   3       3555.36       3933.20       171.72 o                         
  -8 -10   3        562.87        588.02        60.52 o                         
  -7 -10   3        435.83        468.49        59.05 o                         
  -6 -10   3         67.66         81.65        42.81 o                         
  -5 -10   3       1892.11       1937.11        75.60 o                         
  -4 -10   3        786.24        749.79        45.67 o                         
  -3 -10   3       1395.95       1312.20        49.98 o                         
  -2 -10   3       2131.13       2205.24        59.70 o                         
  -1 -10   3         37.04         69.31        24.17 o                         
   0 -10   3       1156.47       1152.59        39.88 o                         
   1 -10   3         26.15         57.06        25.48 o                         
   2 -10   3      11806.81      11793.12       129.00 o                         
   3 -10   3        175.91        181.44        33.23 o                         
   4 -10   3       1376.12       1348.09        53.58 o                         
   5 -10   3        735.24        756.90        43.40 o                         
   6 -10   3      12470.41      12359.94       185.76 o                         
   7 -10   3        370.88        279.24        45.11 o                         
   8 -10   3         65.40          0.86        41.87 o                         
   9 -10   3       1105.06       1194.70        85.38 o                         
  10 -10   3       3839.82       3837.60       155.55 o                         
  -9  -9   3        998.95        820.40        79.33 o                         
  -8  -9   3       3837.77       3974.36       119.62 o                         
  -7  -9   3       6479.39       6431.30       143.85 o                         
  -6  -9   3       1909.88       1781.46        77.47 o                         
  -5  -9   3       1336.88       1405.99        59.59 o                         
  -4  -9   3       9218.69       9292.34       140.22 o                         
  -3  -9   3      31964.23      31423.01       281.59 o                         
  -2  -9   3       4346.65       4351.70        73.50 o                         
  -1  -9   3        664.00        704.86        32.68 o                         
   0  -9   3       7643.98       7509.59       120.41 o                         
   1  -9   3      61922.27      60105.52       543.99 o                         
   2  -9   3        234.16        310.68        26.84 o                         
   3  -9   3       1644.78       1680.00        54.57 o                         
   4  -9   3       2538.03       2593.94        67.87 o                         
   5  -9   3      38961.80      37902.05       290.15 o                         
   6  -9   3       3014.53       2840.76        90.90 o                         
   7  -9   3       1097.00       1110.15        63.36 o                         
   8  -9   3        668.15        710.35        57.28 o                         
   9  -9   3       6252.88       6382.92       160.82 o                         
  10  -9   3       2988.28       3119.43       120.86 o                         
  -9  -8   3         54.25         91.63        55.10 o                         
  -8  -8   3       1407.00       1409.62        74.09 o                         
  -7  -8   3       6722.18       6980.51       146.06 o                         
  -6  -8   3        137.35        119.18        36.74 o                         
  -5  -8   3         36.67         34.29        31.08 o                         
  -4  -8   3        733.68        707.76        43.35 o                         
  -3  -8   3       2132.98       1954.61        58.58 o                         
  -2  -8   3       1006.05       1052.08        34.25 o                         
  -1  -8   3        398.64        398.84        20.91 o                         
   0  -8   3       3752.45       3634.45        61.63 o                         
   1  -8   3        275.29        251.32        21.47 o                         
   2  -8   3       5480.83       5560.50        77.74 o                         
   3  -8   3        729.64        694.51        33.57 o                         
   4  -8   3       7903.22       7931.22       112.91 o                         
   5  -8   3       6489.15       6293.41       100.91 o                         
   6  -8   3        849.29        835.98        44.73 o                         
   7  -8   3        283.92        295.54        40.14 o                         
   8  -8   3       8101.67       8096.53       155.04 o                         
   9  -8   3       2786.75       2968.34       110.45 o                         
  10  -8   3          4.02         45.59        51.96 o                         
  11  -8   3         83.80         49.89       162.72 o                         
 -10  -7   3         30.35         21.17        67.44 o                         
  -9  -7   3         53.91         22.12        72.06 o                         
  -8  -7   3       1057.17       1110.83        67.79 o                         
  -7  -7   3      23522.20      23988.05       260.54 o                         
  -6  -7   3        870.26        818.20        61.20 o                         
  -5  -7   3        203.67        210.14        32.25 o                         
  -4  -7   3        275.52        268.81        24.24 o                         
  -3  -7   3      72343.69      71400.98       561.16 o                         
  -2  -7   3      14250.01      14524.21       118.17 o                         
  -1  -7   3       1098.97       1035.03        31.34 o                         
   0  -7   3      10591.09      10647.25        98.34 o                         
   1  -7   3      90182.01      90085.62       443.54 o                         
   2  -7   3      28209.58      27660.16       185.32 o                         
   3  -7   3       8855.84       9050.90        99.46 o                         
   4  -7   3       5756.91       5802.36        87.77 o                         
   5  -7   3      35658.32      34382.64       355.80 o                         
   6  -7   3      16990.64      16463.94       247.06 o                         
   7  -7   3       4843.04       5109.10       106.71 o                         
   8  -7   3        953.37        904.41        58.38 o                         
   9  -7   3       4998.75       5157.56       137.01 o                         
  10  -7   3       7088.63       7104.20       167.57 o                         
  11  -7   3       1588.01       1650.77       111.51 o                         
 -11  -6   3       2548.80       2127.87       359.82 o                         
 -10  -6   3        188.33        313.98        59.07 o                         
  -9  -6   3        736.78        645.20        63.79 o                         
  -8  -6   3       1043.64       1186.37        61.73 o                         
  -7  -6   3       5185.94       5162.41       107.80 o                         
  -6  -6   3        973.37        951.64        48.85 o                         
  -5  -6   3        891.67        830.10        43.66 o                         
  -4  -6   3        313.85        316.27        32.04 o                         
  -3  -6   3       3580.84       3430.24        54.48 o                         
  -2  -6   3       2442.33       2416.54        44.39 o                         
  -1  -6   3        458.25        470.66        22.21 o                         
   0  -6   3       6830.96       6904.91        68.80 o                         
   1  -6   3        442.37        446.92        22.30 o                         
   2  -6   3        839.80        803.15        27.99 o                         
   3  -6   3       2585.71       2524.92        51.37 o                         
   4  -6   3       9254.58       9245.03       115.47 o                         
   5  -6   3        528.36        501.18        32.21 o                         
   6  -6   3        324.46        329.98        31.58 o                         
   7  -6   3       6373.55       6514.47       112.44 o                         
   8  -6   3       3513.48       3593.30       111.52 o                         
   9  -6   3        392.75        287.93        51.46 o                         
  10  -6   3        243.90        276.21        52.76 o                         
  11  -6   3       3481.03       3439.72       139.73 o                         
 -11  -5   3       1371.82       1122.27       202.79 o                         
 -10  -5   3       1659.02       1809.26        99.90 o                         
  -9  -5   3       3816.30       4253.66       139.72 o                         
  -8  -5   3         92.64        214.62        49.00 o                         
  -7  -5   3       4988.88       4998.40       117.15 o                         
  -6  -5   3       6373.76       6063.55        98.29 o                         
  -5  -5   3      27250.29      27313.61       201.97 o                         
  -4  -5   3        228.14        269.66        21.05 o                         
  -3  -5   3       8234.58       7749.24        91.08 o                         
  -2  -5   3       4529.75       4286.60        51.46 o                         
  -1  -5   3     104122.91     105068.24       455.85 o                         
   0  -5   3       1291.33       1388.80        28.41 o                         
   1  -5   3      18397.37      19331.03       119.44 o                         
   2  -5   3        900.93        865.63        28.02 o                         
   3  -5   3      63960.93      65440.75       339.44 o                         
   4  -5   3       1019.43        944.05        24.75 o                         
   5  -5   3      11254.86      11333.47       121.25 o                         
   6  -5   3       2523.00       2625.27        64.14 o                         
   7  -5   3      13308.20      13706.90       172.02 o                         
   8  -5   3       1185.41       1180.51        62.00 o                         
   9  -5   3       3917.91       3878.74       120.32 o                         
  10  -5   3       3363.99       3411.53       120.48 o                         
  11  -5   3       1869.09       1915.58       146.48 o                         
 -11  -4   3         55.48         68.96        62.63 o                         
 -10  -4   3         12.50          4.49        56.41 o                         
  -9  -4   3       9582.78      10037.95       271.92 o                         
  -8  -4   3        137.95         74.15        43.23 o                         
  -7  -4   3        164.13        175.39        34.39 o                         
  -6  -4   3        195.96        234.59        34.96 o                         
  -5  -4   3      15503.05      15583.37       156.63 o                         
  -4  -4   3        225.41        191.00        24.25 o                         
  -3  -4   3        353.12        349.39        21.13 o                         
  -2  -4   3        115.23        111.91        13.14 o                         
  -1  -4   3       3276.53       3349.17        40.35 o                         
   0  -4   3       1320.38       1289.93        26.29 o                         
   1  -4   3        260.36        271.07        15.84 o                         
   2  -4   3       6418.75       6534.65        67.80 o                         
   3  -4   3       2097.93       2170.15        37.18 o                         
   4  -4   3         54.98         41.61        14.82 o                         
   5  -4   3        219.16        261.99        28.27 o                         
   6  -4   3       7939.90       7979.92       109.06 o                         
   7  -4   3       2334.75       2316.77        66.26 o                         
   8  -4   3        689.37        621.38        47.04 o                         
   9  -4   3       1120.21       1131.15        68.00 o                         
  10  -4   3       4784.16       4754.85       165.78 o                         
  11  -4   3        197.70        193.26        63.66 o                         
  12  -4   3        263.55        475.02       217.39 o                         
 -11  -3   3        989.84       1223.78        97.10 o                         
 -10  -3   3       1645.57       1687.28        91.59 o                         
  -9  -3   3       6399.44       6574.83       161.88 o                         
  -8  -3   3       5491.35       5560.21       120.35 o                         
  -7  -3   3       3200.76       3271.93        84.77 o                         
  -6  -3   3         69.80         54.82        21.45 o                         
  -5  -3   3      30323.18      30266.86       213.55 o                         
  -4  -3   3      23827.27      24202.52       185.48 o                         
  -3  -3   3      21076.91      20265.31       125.96 o                         
  -2  -3   3      10259.84      10636.20        81.78 o                         
  -1  -3   3      60440.73      62106.14       248.50 o                         
   0  -3   3      40626.69      40889.28       154.08 o                         
   1  -3   3      89952.33      90835.41       358.42 o                         
   2  -3   3      30937.18      31376.96       200.34 o                         
   3  -3   3      15319.84      15250.82       107.19 o                         
   4  -3   3      20372.35      20367.24       157.23 o                         
   5  -3   3      53688.01      52455.24       376.23 o                         
   6  -3   3        244.81        266.18        33.11 o                         
   7  -3   3       2868.80       3094.98        74.64 o                         
   8  -3   3       4385.65       4225.48        98.45 o                         
   9  -3   3      11645.55      11678.73       183.14 o                         
  10  -3   3       2641.05       2444.16       111.85 o                         
  11  -3   3        729.20        688.71        88.22 o                         
  12  -3   3       1486.16       1118.12       199.23 o                         
 -12  -2   3        234.64        128.74       136.41 o                         
 -11  -2   3        410.39        519.99        62.06 o                         
 -10  -2   3       2885.40       3118.21       118.53 o                         
  -9  -2   3       2281.68       2316.73        93.33 o                         
  -8  -2   3       2145.09       2277.98        69.31 o                         
  -7  -2   3       6845.54       7096.79       122.38 o                         
  -6  -2   3       3166.56       3120.75        77.53 o                         
  -5  -2   3       1056.73       1039.42        42.59 o                         
  -4  -2   3        803.78        743.31        31.17 o                         
  -3  -2   3       7460.93       7445.20        83.77 o                         
  -2  -2   3       2692.86       2740.67        34.90 o                         
  -1  -2   3        150.71        177.55        10.23 o                         
   0  -2   3        108.96        130.58         8.58 o                         
   1  -2   3         55.97         74.81         8.88 o                         
   2  -2   3       3146.28       3151.01        36.27 o                         
   3  -2   3         30.07         78.33        16.10 o                         
   4  -2   3          3.28        -13.07        21.13 o                         
   5  -2   3      10610.23      10551.71       121.80 o                         
   6  -2   3       2253.56       2237.12        64.58 o                         
   7  -2   3        191.41        141.17        35.58 o                         
   8  -2   3       1470.66       1221.52        58.86 o                         
   9  -2   3       7830.91       7935.36       161.23 o                         
  10  -2   3         71.84        120.15        51.55 o                         
  11  -2   3         19.90          6.34        54.61 o                         
  12  -2   3        896.19        358.33       243.84 o                         
 -12  -1   3        223.22        273.50       107.96 o                         
 -11  -1   3       2765.51       2732.19       117.51 o                         
 -10  -1   3       3682.26       3881.41       126.61 o                         
  -9  -1   3       1580.92       1708.11        83.34 o                         
  -8  -1   3       1606.96       1714.68        61.35 o                         
  -7  -1   3      22603.53      23573.93       256.39 o                         
  -6  -1   3      10884.57      11230.06       126.07 o                         
  -5  -1   3       4003.65       3882.69        69.27 o                         
  -4  -1   3        712.06        792.33        26.41 o                         
  -3  -1   3      76478.85      75735.61       353.83 o                         
  -2  -1   3       7598.80       7520.18        51.98 o                         
  -1  -1   3      11208.64      11442.51        86.11 o                         
   0  -1   3      11377.56      11807.25        49.95 o                         
   1  -1   3     155486.67     154453.56       647.87 o                         
   2  -1   3      16375.74      16361.28        67.77 o                         
   3  -1   3      26406.98      26630.01       231.52 o                         
   4  -1   3       6978.67       7096.06        85.56 o                         
   5  -1   3      49731.40      49118.29       309.29 o                         
   6  -1   3       8472.53       7997.37       119.92 o                         
   7  -1   3       9061.80       9194.32       140.22 o                         
   8  -1   3         65.30         43.37        39.66 o                         
   9  -1   3       8061.11       7953.58       155.23 o                         
  10  -1   3       5323.69       5435.34       133.50 o                         
  11  -1   3       2757.28       2794.31       118.67 o                         
  12  -1   3        707.07        979.49       165.01 o                         
 -12   0   3        521.29        345.49       117.86 o                         
 -11   0   3       4634.26       5037.39       155.57 o                         
 -10   0   3         24.41        126.29        50.14 o                         
  -9   0   3         11.06          6.19        40.83 o                         
  -8   0   3       1910.18       1922.38        62.82 o                         
  -7   0   3       7745.19       7830.59       108.03 o                         
  -6   0   3        986.55        961.60        44.61 o                         
  -5   0   3        171.83        146.74        20.16 o                         
  -4   0   3       7121.40       7144.55        73.25 o                         
  -3   0   3       1476.62       1470.66        28.58 o                         
  -2   0   3        294.24        284.65        12.34 o                         
  -1   0   3        324.37        341.16        10.07 o                         
   0   0   3       1500.55       1621.91        14.32 o                         
   1   0   3          4.29         20.77         6.43 o                         
   2   0   3       2628.85       2688.65        22.61 o                         
   3   0   3         75.57         60.54         9.97 o                         
   4   0   3       3982.96       3956.60        47.60 o                         
   5   0   3        626.40        584.93        24.82 o                         
   6   0   3       1176.39        958.12        39.01 o                         
   7   0   3       4858.99       4703.32        91.50 o                         
   8   0   3       3881.63       3872.51       111.79 o                         
   9   0   3         40.78        -35.13        41.29 o                         
  10   0   3         19.46        -47.57        47.57 o                         
  11   0   3       4775.88       4909.08       141.79 o                         
  12   0   3        413.55        440.22       214.07 o                         
 -12   1   3        125.28        140.97       159.50 o                         
 -11   1   3       2611.09       2621.27       108.53 o                         
 -10   1   3       7378.88       7913.82       175.29 o                         
  -9   1   3       4012.10       4134.16       115.40 o                         
  -8   1   3        213.48        246.42        37.50 o                         
  -7   1   3      11850.16      11737.61       139.63 o                         
  -6   1   3      38977.58      38816.46       289.11 o                         
  -5   1   3      34412.13      34672.97       216.23 o                         
  -4   1   3      19018.68      19108.25       136.72 o                         
  -3   1   3       4221.61       4101.61        48.56 o                         
  -2   1   3      52672.25      52954.43       198.77 o                         
  -1   1   3     164995.05     164930.17       468.69 o                         
   0   1   3      15061.63      15706.28        86.48 o                         
   1   1   3      11103.53      11507.08        47.63 o                         
   2   1   3      19453.45      19485.54        89.14 o                         
   3   1   3     144650.89     147076.27       579.35 o                         
   4   1   3       4940.95       4895.22        57.70 o                         
   5   1   3       1324.74       1366.39        36.95 o                         
   6   1   3       4903.66       4430.42       104.84 o                         
   7   1   3      49110.60      48535.81       571.16 o                         
   8   1   3        623.77        576.38        45.24 o                         
   9   1   3        426.52        343.37        46.29 o                         
  10   1   3        858.94        832.23        62.25 o                         
  11   1   3       6060.56       6171.66       158.08 o                         
 -11   2   3        264.76        176.14        51.52 o                         
 -10   2   3         84.75        169.33        51.95 o                         
  -9   2   3       3660.24       3776.88       108.09 o                         
  -8   2   3       5054.49       5121.79       108.87 o                         
  -7   2   3         38.25         49.88        27.26 o                         
  -6   2   3          0.42        -14.44        26.69 o                         
  -5   2   3       8481.54       8509.72       116.64 o                         
  -4   2   3       5264.27       5159.94        74.05 o                         
  -3   2   3        201.18        204.41        21.05 o                         
  -2   2   3        246.87        279.91        14.59 o                         
  -1   2   3       9138.95       9327.70        49.72 o                         
   0   2   3       2652.27       2722.20        38.38 o                         
   1   2   3        297.53        353.72        10.70 o                         
   2   2   3        954.74        979.81        17.14 o                         
   3   2   3       1675.48       1797.04        31.65 o                         
   4   2   3        968.42        973.69        29.81 o                         
   5   2   3        928.43        876.63        34.56 o                         
   6   2   3       1255.25       1176.80        41.18 o                         
   7   2   3       5653.54       5672.60        92.12 o                         
   8   2   3       1515.41       1427.03        68.49 o                         
   9   2   3        394.08        318.21        43.62 o                         
  10   2   3       1989.25       1878.27        89.35 o                         
  11   2   3       2374.55       2316.82       105.78 o                         
 -12   3   3        854.10        288.50       206.08 o                         
 -11   3   3       2314.91       2139.90       114.79 o                         
 -10   3   3       5242.57       5404.01       138.00 o                         
  -9   3   3       5961.37       6065.66       164.67 o                         
  -8   3   3       1497.17       1422.22        66.56 o                         
  -7   3   3       4830.70       4819.63        94.17 o                         
  -6   3   3       7206.69       7212.93       114.89 o                         
  -5   3   3      44493.13      44622.42       307.32 o                         
  -4   3   3       3521.11       3499.10        61.92 o                         
  -3   3   3       4666.81       4709.92        59.45 o                         
  -2   3   3        155.81        243.49        12.29 o                         
  -1   3   3     109872.88     109438.67       368.54 o                         
   0   3   3       2681.46       2447.28        49.15 o                         
   1   3   3      11466.86      12154.52        67.68 o                         
   2   3   3        235.95        222.81        12.91 o                         
   3   3   3      83621.07      82626.20       422.05 o                         
   4   3   3       9252.96       9220.35        82.19 o                         
   5   3   3       4973.13       4983.47        69.47 o                         
   6   3   3        982.96        969.46        41.53 o                         
   7   3   3      20260.21      19940.40       207.02 o                         
   8   3   3       5026.48       5024.16       113.05 o                         
   9   3   3       1672.07       1609.39        89.36 o                         
  10   3   3         40.23         23.26        48.05 o                         
  11   3   3       3576.97       3698.34       135.96 o                         
 -11   4   3         27.30          5.90        52.95 o                         
 -10   4   3       3808.77       3991.14       125.40 o                         
  -9   4   3       2617.82       2818.40       106.59 o                         
  -8   4   3          4.04         22.18        47.37 o                         
  -7   4   3        194.47        213.14        38.28 o                         
  -6   4   3       9945.34       9953.38       133.70 o                         
  -5   4   3       4428.25       4543.55        79.13 o                         
  -4   4   3        335.24        357.84        25.16 o                         
  -3   4   3       2801.73       2852.68        47.52 o                         
  -2   4   3      14343.33      14343.10        82.61 o                         
  -1   4   3       1695.32       1948.61        21.58 o                         
   0   4   3        167.23        180.36         7.88 o                         
   1   4   3        490.92        525.77        15.08 o                         
   2   4   3       2941.03       2998.81        37.40 o                         
   3   4   3         12.08         54.97        13.71 o                         
   4   4   3       1179.37       1136.04        32.32 o                         
   5   4   3       3177.23       3174.64        57.55 o                         
   6   4   3          6.70         38.03        26.42 o                         
   7   4   3        136.96        194.35        33.97 o                         
   8   4   3        179.66        108.90        40.36 o                         
   9   4   3       4484.10       4608.89       126.86 o                         
  10   4   3          9.66        -38.24        53.00 o                         
  11   4   3        113.37        -10.49       152.37 o                         
 -11   5   3       1517.46       1514.69        91.65 o                         
 -10   5   3       2276.06       2208.33       103.18 o                         
  -9   5   3       2929.63       2922.08       103.33 o                         
  -8   5   3       5995.01       5898.23       138.25 o                         
  -7   5   3      13043.74      13019.08       166.05 o                         
  -6   5   3       2525.69       2387.00        64.59 o                         
  -5   5   3       5252.38       5353.00        87.63 o                         
  -4   5   3       5710.49       5646.73        77.93 o                         
  -3   5   3      47555.87      46959.98       265.02 o                         
  -2   5   3        122.43        155.82        11.68 o                         
  -1   5   3       3764.33       3796.74        34.30 o                         
   0   5   3       1349.67       1268.82        18.26 o                         
   1   5   3      81073.39      81422.30       292.83 o                         
   2   5   3       1215.02       1257.68        29.69 o                         
   3   5   3       5692.91       5646.66        62.72 o                         
   4   5   3        209.59        214.22        19.03 o                         
   5   5   3      28252.83      28400.65       219.97 o                         
   6   5   3       3416.05       3429.98        84.68 o                         
   7   5   3       2929.02       2703.16        98.97 o                         
   8   5   3        105.21         85.06        42.66 o                         
   9   5   3       3987.91       3837.89       138.44 o                         
  10   5   3       1900.78       1824.93       103.94 o                         
 -11   6   3       2056.44       1992.27       128.29 o                         
 -10   6   3       1825.50       1854.61        94.03 o                         
  -9   6   3        543.81        607.23        63.46 o                         
  -8   6   3        341.25        326.96        50.09 o                         
  -7   6   3       8821.67       8553.42       134.94 o                         
  -6   6   3       1554.02       1572.11        55.25 o                         
  -5   6   3       1106.03       1123.93        43.05 o                         
  -4   6   3       4150.86       4276.89        67.70 o                         
  -3   6   3       9484.02       9409.11       104.41 o                         
  -2   6   3        707.48        695.48        22.56 o                         
  -1   6   3         16.35         26.99        10.00 o                         
   0   6   3       7473.00       7531.70        52.58 o                         
   1   6   3        406.20        446.76        15.68 o                         
   2   6   3       4483.92       4435.09        58.71 o                         
   3   6   3       1416.87       1336.28        33.29 o                         
   4   6   3        367.16        381.60        30.13 o                         
   5   6   3       1449.76       1384.08        49.71 o                         
   6   6   3       1817.46       1653.34        60.71 o                         
   7   6   3       1282.56       1266.15        66.29 o                         
   8   6   3       1207.49       1211.91        82.63 o                         
   9   6   3       1282.92       1126.27        85.38 o                         
  10   6   3        908.10        773.79        82.66 o                         
 -11   7   3        557.70        469.69        99.82 o                         
 -10   7   3       2181.53       2205.50       109.73 o                         
  -9   7   3       3156.02       3192.42       120.91 o                         
  -8   7   3       2308.23       2360.59        92.91 o                         
  -7   7   3       6723.45       6718.41       127.22 o                         
  -6   7   3       6713.05       6325.04       115.59 o                         
  -5   7   3       8028.01       7839.07       112.14 o                         
  -4   7   3        101.33         81.47        26.97 o                         
  -3   7   3      13681.87      13406.20       139.76 o                         
  -2   7   3      11013.80      11035.86       104.00 o                         
  -1   7   3      15630.71      15780.59        99.62 o                         
   0   7   3       4839.90       5013.81        45.47 o                         
   1   7   3      18687.08      19015.93       132.40 o                         
   2   7   3      14098.22      14591.59       115.94 o                         
   3   7   3      23980.06      24134.04       170.46 o                         
   4   7   3       5140.14       5058.56        82.29 o                         
   5   7   3       3381.80       3297.77        77.19 o                         
   6   7   3       4157.32       4074.48        98.45 o                         
   7   7   3      14665.06      14325.92       197.74 o                         
   8   7   3        345.90        291.07        56.31 o                         
   9   7   3        192.41        125.81        73.83 o                         
  10   7   3        780.62        743.53        78.79 o                         
 -10   8   3         24.36          6.52        69.50 o                         
  -9   8   3        500.67        531.71        64.23 o                         
  -8   8   3       5219.37       5112.22       137.68 o                         
  -7   8   3         25.23         60.25        36.91 o                         
  -6   8   3         78.16         83.67        30.54 o                         
  -5   8   3       1655.25       1528.44        56.29 o                         
  -4   8   3       9321.17       9259.44       121.92 o                         
  -3   8   3         31.10         43.95        22.57 o                         
  -2   8   3        192.30        235.83        20.99 o                         
  -1   8   3       2051.76       2092.90        43.79 o                         
   0   8   3       8114.17       8179.89        78.97 o                         
   1   8   3       1601.18       1637.60        37.90 o                         
   2   8   3       3374.62       3312.87        56.79 o                         
   3   8   3        298.09        337.72        29.79 o                         
   4   8   3       1904.85       1847.73        56.61 o                         
   5   8   3        145.51        185.30        32.35 o                         
   6   8   3         51.16          9.48        33.76 o                         
   7   8   3       2250.04       2241.51        83.88 o                         
   8   8   3        122.92        102.86        47.12 o                         
   9   8   3        272.92        308.32        86.44 o                         
  -9   9   3       5607.43       5467.57       180.89 o                         
  -8   9   3       2814.19       2618.64        93.85 o                         
  -7   9   3        573.44        550.02        49.60 o                         
  -6   9   3        874.14        777.72        45.74 o                         
  -5   9   3      19035.92      18652.47       196.63 o                         
  -4   9   3       4534.77       4404.68        85.11 o                         
  -3   9   3       1124.12       1037.96        42.26 o                         
  -2   9   3        292.28        328.92        23.58 o                         
  -1   9   3      29891.27      30595.47       222.22 o                         
   0   9   3       5803.32       5904.80        72.16 o                         
   1   9   3       1437.86       1356.88        37.89 o                         
   2   9   3       1548.45       1531.72        43.63 o                         
   3   9   3      21941.92      22189.96       207.48 o                         
   4   9   3       4081.97       4273.73        91.05 o                         
   5   9   3       1933.67       2033.22        66.96 o                         
   6   9   3       1670.29       1648.40       110.70 o                         
   7   9   3       6554.45       5938.53       217.55 o                         
   8   9   3       2339.43       1910.76       173.16 o                         
  -9  10   3       1639.76       1903.39       266.23 o                         
  -8  10   3        424.19        428.38       139.46 o                         
  -7  10   3        324.88        246.29        66.30 o                         
  -6  10   3       5929.12       5818.23       170.72 o                         
  -5  10   3       2832.04       2757.50       113.89 o                         
  -4  10   3        380.60        378.36        57.57 o                         
  -3  10   3        213.39        263.21        46.04 o                         
  -2  10   3       9261.62       9013.77       182.79 o                         
  -1  10   3        485.18        459.03        50.74 o                         
   0  10   3       1136.26       1154.02        72.56 o                         
   1  10   3         51.77         42.81        47.36 o                         
   2  10   3       4426.53       4314.41       148.68 o                         
   3  10   3        148.64        154.15        58.29 o                         
   4  10   3       1645.51       1696.90       105.60 o                         
   5  10   3        610.54        590.26        94.35 o                         
   6  10   3         46.74         12.55        67.39 o                         
   7  10   3         24.85          4.62        70.05 o                         
  -9  11   3       3377.48       2628.45       477.50 o                         
  -8  11   3       3135.78       3002.85       176.98 o                         
  -7  11   3        560.29        499.15       113.85 o                         
  -6  11   3        124.74        150.02        53.40 o                         
  -5  11   3       8933.61       8717.27       205.91 o                         
  -4  11   3       7624.02       7672.88       175.22 o                         
  -3  11   3       3756.15       3868.46       121.86 o                         
  -2  11   3       1558.31       1508.62        97.31 o                         
  -1  11   3       5334.75       5133.09       147.98 o                         
   0  11   3       7459.87       7637.97       258.52 o                         
   1  11   3       8225.13       8391.63       195.42 o                         
   2  11   3       3315.83       3205.93       133.18 o                         
   3  11   3       1187.85       1156.86        89.71 o                         
   4  11   3       4973.12       4913.06       176.42 o                         
   5  11   3       9233.49       9198.83       269.42 o                         
   6  11   3        728.61        745.09        95.61 o                         
   7  11   3         45.03        -32.10       183.36 o                         
  -8  12   3        332.72        563.50       159.55 o                         
  -7  12   3       1788.32       1906.49       144.34 o                         
  -6  12   3       5221.05       4822.29       164.15 o                         
  -5  12   3        681.92        655.89        66.58 o                         
  -4  12   3       1927.07       2166.18       101.27 o                         
  -3  12   3       3692.30       3616.33       134.32 o                         
  -2  12   3       3536.94       3520.83       139.30 o                         
  -1  12   3        345.22        413.95        64.19 o                         
   0  12   3       3213.96       3009.73       132.05 o                         
   1  12   3        484.48        415.00        70.49 o                         
   2  12   3       1419.67       1345.95       104.53 o                         
   3  12   3        518.58        576.70        78.71 o                         
   4  12   3       1619.90       1631.36       117.27 o                         
   5  12   3        164.70        302.05        85.75 o                         
   6  12   3        118.71        183.93       122.09 o                         
  -7  13   3       1049.70       1128.67       198.36 o                         
  -6  13   3       1002.54        819.78        97.22 o                         
  -5  13   3       2113.57       1995.06       115.90 o                         
  -4  13   3       1441.42       1613.38       118.07 o                         
  -3  13   3       2718.29       2761.71       126.94 o                         
  -2  13   3        236.51        306.45        62.86 o                         
  -1  13   3       1788.95       1874.96       113.98 o                         
   0  13   3        124.32        121.80        70.66 o                         
   1  13   3       4202.77       4125.08       175.00 o                         
   2  13   3        443.38        438.19        73.62 o                         
   3  13   3       1479.07       1279.22       112.14 o                         
   4  13   3        153.47        127.19       111.63 o                         
  -5  14   3        126.30         67.36        68.01 o                         
  -4  14   3       5735.88       5450.12       214.71 o                         
  -3  14   3        149.17        109.15        64.40 o                         
  -2  14   3        512.85        551.30        71.05 o                         
  -1  14   3        245.34        134.29        91.45 o                         
   0  14   3       3608.96       3717.21       163.38 o                         
   1  14   3         12.21         36.38        72.23 o                         
   2  14   3       1068.95        880.53       162.15 o                         
   3  14   3        114.30        219.68       140.40 o                         
  -3  15   3        297.58        573.06       135.43 o                         
  -2  15   3        695.09        743.77       210.87 o                         
  -1  15   3       4039.80       4370.93       450.53 o                         
   0  15   3         66.58        -89.95       171.31 o                         
  -3 -16   4        504.14        394.11       218.04 o                         
  -2 -16   4       5584.36       5660.18       399.92 o                         
  -1 -16   4       1086.37       1071.98       138.20 o                         
   0 -16   4       1121.88        909.30        94.75 o                         
   1 -16   4        561.66        460.54        90.10 o                         
   2 -16   4       3944.17       3971.37       179.99 o                         
   3 -16   4       2173.65       2014.11       190.62 o                         
   4 -16   4       2214.49       2043.33       191.38 o                         
   5 -16   4         66.35        -81.66       116.92 o                         
  -4 -15   4        155.66        -14.27       155.48 o                         
  -3 -15   4        451.77        603.33        93.85 o                         
  -2 -15   4        271.95        275.52        75.42 o                         
  -1 -15   4       1087.64       1231.37       109.94 o                         
   0 -15   4        762.75        646.78        47.51 o                         
   1 -15   4       3736.97       3758.91        96.75 o                         
   2 -15   4         85.48         45.35        37.20 o                         
   3 -15   4        477.74        545.54        48.60 o                         
   4 -15   4         12.39         53.92        69.70 o                         
   5 -15   4       4098.95       4303.77       200.14 o                         
   6 -15   4          8.20       -103.12       105.68 o                         
  -6 -14   4       2202.27       1921.65       102.05 o                         
  -5 -14   4       2424.01       2266.80        99.21 o                         
  -4 -14   4       3182.13       2998.54        95.83 o                         
  -3 -14   4       3315.11       3267.18        93.34 o                         
  -2 -14   4       2033.38       1945.65        73.11 o                         
  -1 -14   4       4967.90       5299.18       110.32 o                         
   0 -14   4      11243.29      11362.70       166.67 o                         
   1 -14   4       1920.21       1870.77        67.20 o                         
   2 -14   4       1040.90        968.03        51.59 o                         
   3 -14   4       4588.96       4665.92       101.60 o                         
   4 -14   4       9806.57       9834.39       156.97 o                         
   5 -14   4        210.84        177.80        39.78 o                         
   6 -14   4        194.50         92.75        39.29 o                         
   7 -14   4       2695.29       2481.11       111.58 o                         
  -7 -13   4         11.45        124.44        56.03 o                         
  -6 -13   4        386.69        380.63        50.33 o                         
  -5 -13   4       1188.68       1118.59        73.54 o                         
  -4 -13   4        776.07        745.00        52.85 o                         
  -3 -13   4        500.96        428.92        41.21 o                         
  -2 -13   4        614.59        610.46        46.15 o                         
  -1 -13   4       2078.93       2174.81        67.88 o                         
   0 -13   4         23.20          8.43        32.85 o                         
   1 -13   4       1649.37       1762.11        58.91 o                         
   2 -13   4       1083.03       1009.20        49.37 o                         
   3 -13   4       3464.62       3439.47        96.86 o                         
   4 -13   4        846.67        804.95        50.21 o                         
   5 -13   4        877.00        814.18        49.66 o                         
   6 -13   4        346.84        282.04        41.76 o                         
   7 -13   4       4569.98       4490.80       135.20 o                         
   8 -13   4       1067.21       1139.00        82.01 o                         
  -8 -12   4       5354.91       5258.15       185.65 o                         
  -7 -12   4         52.57         34.46        57.75 o                         
  -6 -12   4        117.49         64.90        40.51 o                         
  -5 -12   4        363.77        325.07        50.89 o                         
  -4 -12   4      16719.63      16350.19       230.90 o                         
  -3 -12   4       1377.43       1409.03        65.43 o                         
  -2 -12   4       1828.82       1809.30        62.23 o                         
  -1 -12   4       1821.00       1665.09        59.26 o                         
   0 -12   4      17792.16      17956.03       177.42 o                         
   1 -12   4       5190.69       4941.49        87.50 o                         
   2 -12   4       5360.56       5157.66       126.54 o                         
   3 -12   4        175.41         82.80        31.76 o                         
   4 -12   4      10056.19      10078.58       147.51 o                         
   5 -12   4       2829.72       2766.97        79.88 o                         
   6 -12   4       2849.00       2684.67        89.96 o                         
   7 -12   4        479.81        510.83        71.50 o                         
   8 -12   4       4602.69       4638.92       133.10 o                         
   9 -12   4       2041.58       1911.10       109.83 o                         
  -8 -11   4       1910.88       1915.66       117.23 o                         
  -7 -11   4       1607.89       1701.09        84.83 o                         
  -6 -11   4        583.06        455.04        49.97 o                         
  -5 -11   4         15.47        129.59        37.67 o                         
  -4 -11   4        942.92        847.63        50.83 o                         
  -3 -11   4       1845.56       1679.11        60.10 o                         
  -2 -11   4         40.21         65.92        27.72 o                         
  -1 -11   4       1861.53       1996.41        57.92 o                         
   0 -11   4        135.56        110.42        24.72 o                         
   1 -11   4       1328.88       1388.94        55.40 o                         
   2 -11   4         86.44        133.10        27.08 o                         
   3 -11   4      10322.75      10423.51       146.38 o                         
   4 -11   4        413.67        348.85        35.62 o                         
   5 -11   4        621.68        572.15        41.35 o                         
   6 -11   4       2815.05       2742.59        88.63 o                         
   7 -11   4       5600.16       5657.90       169.78 o                         
   8 -11   4        730.65        652.64        59.43 o                         
   9 -11   4       1678.49       1555.77        88.38 o                         
  10 -11   4       2182.34       1670.19       329.15 o                         
  -9 -10   4        446.49        408.95        86.56 o                         
  -8 -10   4       2916.39       2976.37       113.67 o                         
  -7 -10   4       2940.61       3064.18       118.96 o                         
  -6 -10   4       7042.25       7066.64       171.86 o                         
  -5 -10   4       3274.51       3224.10        97.43 o                         
  -4 -10   4       4579.74       4533.76        94.94 o                         
  -3 -10   4       4538.28       4527.99        88.27 o                         
  -2 -10   4      32620.75      32331.61       237.74 o                         
  -1 -10   4       1519.68       1546.40        49.18 o                         
   0 -10   4       3389.99       3467.94        69.28 o                         
   1 -10   4       2460.49       2478.57        57.54 o                         
   2 -10   4      42057.20      40706.22       273.54 o                         
   3 -10   4        606.09        601.94        39.93 o                         
   4 -10   4       2553.91       2491.95        70.04 o                         
   5 -10   4       1505.93       1538.21        57.26 o                         
   6 -10   4      14294.19      13981.75       192.07 o                         
   7 -10   4       1461.93       1398.70        72.46 o                         
   8 -10   4       2280.92       2098.60        87.79 o                         
   9 -10   4       1511.24       1581.88        84.24 o                         
  10 -10   4       3789.97       4043.94       159.38 o                         
  -9  -9   4          6.80        -53.88        53.88 o                         
  -8  -9   4        207.79        347.36        53.41 o                         
  -7  -9   4        609.80        549.47        55.48 o                         
  -6  -9   4       2565.54       2668.44        94.51 o                         
  -5  -9   4         23.38          4.00        33.55 o                         
  -4  -9   4         76.17        134.83        33.80 o                         
  -3  -9   4       1121.79       1158.14        47.81 o                         
  -2  -9   4        981.53       1164.66        43.30 o                         
  -1  -9   4        857.45        820.75        36.44 o                         
   0  -9   4        995.20        947.56        42.39 o                         
   1  -9   4       9231.51       8953.20       101.05 o                         
   2  -9   4        571.04        539.57        30.32 o                         
   3  -9   4        840.23        837.11        43.62 o                         
   4  -9   4        259.85        251.75        32.88 o                         
   5  -9   4      13538.65      13290.93       157.03 o                         
   6  -9   4        919.97        981.80        53.41 o                         
   7  -9   4        199.22        160.33        41.05 o                         
   8  -9   4        227.25        202.41        45.38 o                         
   9  -9   4       6600.60       7006.74       168.45 o                         
  10  -9   4        644.02        624.23        68.77 o                         
  -9  -8   4        632.99        826.93        73.50 o                         
  -8  -8   4       4095.32       4196.54       124.16 o                         
  -7  -8   4         40.97          8.00        40.76 o                         
  -6  -8   4       6730.19       6885.52       135.04 o                         
  -5  -8   4       3297.72       3323.12        81.27 o                         
  -4  -8   4      17305.92      16446.20       197.60 o                         
  -3  -8   4        989.77        809.94        29.39 o                         
  -2  -8   4      13312.54      13334.42       121.71 o                         
  -1  -8   4       3725.56       3634.47        57.33 o                         
   0  -8   4      36314.93      35643.98       238.42 o                         
   1  -8   4         32.56         46.54        20.33 o                         
   2  -8   4      17091.47      16829.50       171.62 o                         
   3  -8   4       6306.18       6173.68        86.52 o                         
   4  -8   4      23828.27      23297.55       198.43 o                         
   5  -8   4        341.32        352.75        31.47 o                         
   6  -8   4       5078.97       5269.41       111.63 o                         
   7  -8   4       2293.09       2191.49        82.07 o                         
   8  -8   4       7337.45       7320.51       142.76 o                         
   9  -8   4       3714.89       4007.28       124.69 o                         
  10  -8   4       3606.70       3858.10       128.24 o                         
  11  -8   4       1249.03       1660.47       287.82 o                         
 -10  -7   4       1527.50       1470.17        93.30 o                         
  -9  -7   4       1887.05       1848.42        98.99 o                         
  -8  -7   4       1342.95       1393.27        70.61 o                         
  -7  -7   4       1408.60       1711.74        75.75 o                         
  -6  -7   4        431.70        413.89        52.11 o                         
  -5  -7   4       1691.43       1540.15        60.60 o                         
  -4  -7   4       4306.94       4142.57        95.07 o                         
  -3  -7   4         16.61         72.37        17.55 o                         
  -2  -7   4        567.92        585.10        26.86 o                         
  -1  -7   4       1187.44       1201.55        32.04 o                         
   0  -7   4        783.37        779.82        29.43 o                         
   1  -7   4       4441.87       4350.00        64.52 o                         
   2  -7   4       3126.75       3046.43        54.98 o                         
   3  -7   4       1647.46       1640.01        46.90 o                         
   4  -7   4       3195.83       3184.67        61.73 o                         
   5  -7   4       4544.75       4482.93        76.60 o                         
   6  -7   4        858.01        896.29        52.46 o                         
   7  -7   4       2753.60       2766.40        88.01 o                         
   8  -7   4       5001.21       5035.97       125.00 o                         
   9  -7   4        644.67        684.81        66.32 o                         
  10  -7   4         47.19         -7.21        50.34 o                         
  11  -7   4       1314.69        967.16       122.13 o                         
 -10  -6   4        287.80        308.79        73.55 o                         
  -9  -6   4       2022.13       2128.12        98.04 o                         
  -8  -6   4      16466.92      16870.22       226.26 o                         
  -7  -6   4        176.68        220.09        42.94 o                         
  -6  -6   4        107.47        150.94        46.47 o                         
  -5  -6   4        453.74        520.34        33.86 o                         
  -4  -6   4      68728.31      67613.45       566.17 o                         
  -3  -6   4       4053.49       3908.61        65.37 o                         
  -2  -6   4        159.57        205.91        17.90 o                         
  -1  -6   4         87.58        143.78        17.23 o                         
   0  -6   4     103808.73     103456.06       454.91 o                         
   1  -6   4      21163.20      21164.70       137.67 o                         
   2  -6   4        425.75        365.27        24.74 o                         
   3  -6   4       2548.37       2418.40        45.73 o                         
   4  -6   4      58173.00      57796.84       315.60 o                         
   5  -6   4      26236.17      25433.70       261.37 o                         
   6  -6   4       2961.35       3136.06        76.46 o                         
   7  -6   4       1428.73       1322.40        55.61 o                         
   8  -6   4      10661.24      10963.14       190.68 o                         
   9  -6   4      10925.04      11049.54       204.37 o                         
  10  -6   4       3821.79       3597.90       125.44 o                         
  11  -6   4        264.80        318.97        62.15 o                         
 -11  -5   4         56.79        205.51       122.56 o                         
 -10  -5   4         16.73         25.05        52.47 o                         
  -9  -5   4          6.61         53.55        52.71 o                         
  -8  -5   4       9959.30      10319.90       176.63 o                         
  -7  -5   4         21.79         33.42        34.35 o                         
  -6  -5   4         33.26         70.97        24.48 o                         
  -5  -5   4        956.84        978.40        35.54 o                         
  -4  -5   4       8550.26       8654.55        99.63 o                         
  -3  -5   4       1920.93       1877.30        42.55 o                         
  -2  -5   4       1340.72       1344.21        37.07 o                         
  -1  -5   4         12.12         58.25        15.14 o                         
   0  -5   4       1883.77       1839.43        36.79 o                         
   1  -5   4        173.53        196.31        17.20 o                         
   2  -5   4        279.23        301.47        20.53 o                         
   3  -5   4       6812.39       7097.58        80.02 o                         
   4  -5   4        117.01        115.11        17.45 o                         
   5  -5   4        468.28        366.67        30.69 o                         
   6  -5   4       1161.54       1148.69        46.79 o                         
   7  -5   4       8423.35       8338.90       119.78 o                         
   8  -5   4        282.04        241.28        44.24 o                         
   9  -5   4        108.82        136.29        61.74 o                         
  10  -5   4       3358.68       3308.31       119.91 o                         
  11  -5   4       2459.14       2487.98       144.91 o                         
 -11  -4   4       1957.25       2142.12       129.42 o                         
 -10  -4   4       1071.44       1178.79        89.31 o                         
  -9  -4   4         48.23         82.89        65.07 o                         
  -8  -4   4       8435.89       8461.96       178.46 o                         
  -7  -4   4       5452.64       5588.88       115.30 o                         
  -6  -4   4       8428.80       8496.38       118.62 o                         
  -5  -4   4       4071.51       4202.37        71.18 o                         
  -4  -4   4      24546.33      24676.82       190.41 o                         
  -3  -4   4      29538.55      29163.09       197.81 o                         
  -2  -4   4      38616.24      38764.16       210.88 o                         
  -1  -4   4      12153.41      12567.59        91.15 o                         
   0  -4   4      21968.34      23089.16       141.67 o                         
   1  -4   4      62969.45      63576.68       311.95 o                         
   2  -4   4      60323.32      59398.24       308.43 o                         
   3  -4   4       1865.43       1845.74        46.47 o                         
   4  -4   4      10558.64      10218.41       143.92 o                         
   5  -4   4      23241.30      23375.78       191.41 o                         
   6  -4   4      30616.51      30434.03       275.96 o                         
   7  -4   4        888.96        823.55        49.66 o                         
   8  -4   4       2721.34       2731.29        79.71 o                         
   9  -4   4       7062.98       6921.29       158.11 o                         
  10  -4   4       9808.08      10066.94       202.39 o                         
  11  -4   4        152.31         96.00        62.96 o                         
 -11  -3   4        748.88        781.37        84.22 o                         
 -10  -3   4       4669.85       5163.21       166.49 o                         
  -9  -3   4       2187.86       2227.83       110.49 o                         
  -8  -3   4        608.61        563.24        46.86 o                         
  -7  -3   4        317.92        280.47        37.67 o                         
  -6  -3   4      10200.43      10243.93       142.65 o                         
  -5  -3   4       2741.38       2779.66        71.89 o                         
  -4  -3   4        333.90        315.10        26.66 o                         
  -3  -3   4         19.96         30.91        17.55 o                         
  -2  -3   4       5157.83       5168.76        52.32 o                         
  -1  -3   4         49.29         47.26        12.94 o                         
   0  -3   4        632.56        680.62        16.23 o                         
   1  -3   4        965.13       1008.86        26.11 o                         
   2  -3   4       1229.71       1211.35        27.17 o                         
   3  -3   4          6.65         20.02        11.11 o                         
   4  -3   4        656.54        733.24        29.78 o                         
   5  -3   4       3680.62       3742.34        69.14 o                         
   6  -3   4       5467.75       5285.92        92.22 o                         
   7  -3   4         58.99         44.31        33.04 o                         
   8  -3   4         63.16         53.96        37.94 o                         
   9  -3   4       3132.34       3004.91       102.54 o                         
  10  -3   4       2708.83       2614.87       125.99 o                         
  11  -3   4        214.12        109.55        59.01 o                         
  12  -3   4        431.70        716.99       169.90 o                         
 -11  -2   4       1799.79       1943.43       107.81 o                         
 -10  -2   4       6535.47       7177.73       171.65 o                         
  -9  -2   4        438.74        419.20        53.61 o                         
  -8  -2   4       1193.21       1330.68        57.54 o                         
  -7  -2   4        614.63        600.11        45.56 o                         
  -6  -2   4      40175.93      41230.80       454.68 o                         
  -5  -2   4       3384.60       3277.20        65.17 o                         
  -4  -2   4       5886.34       5784.87       102.87 o                         
  -3  -2   4       3766.77       3816.21        54.82 o                         
  -2  -2   4     144023.73     143510.53       579.24 o                         
  -1  -2   4      41100.90      42140.36       168.48 o                         
   0  -2   4      26023.27      26472.83       112.17 o                         
   1  -2   4       5953.07       6089.18        41.55 o                         
   2  -2   4     102110.69     102063.63       413.84 o                         
   3  -2   4      29539.30      28599.10       266.58 o                         
   4  -2   4      19901.12      19151.76       159.01 o                         
   5  -2   4       2250.53       2172.27        53.96 o                         
   6  -2   4      18442.53      18438.24       187.03 o                         
   7  -2   4       7069.64       7044.74       124.94 o                         
   8  -2   4      11342.32      11016.98       165.56 o                         
   9  -2   4        164.30        141.47        47.83 o                         
  10  -2   4       5243.25       5288.58       146.64 o                         
  11  -2   4        700.86        563.20        74.16 o                         
  12  -2   4       2518.58       2247.16       203.66 o                         
 -12  -1   4         36.64       -135.11       365.65 o                         
 -11  -1   4        708.43        920.98        96.48 o                         
 -10  -1   4       7180.40       7641.35       182.98 o                         
  -9  -1   4        754.75        760.63        64.79 o                         
  -8  -1   4        180.30        172.52        32.86 o                         
  -7  -1   4       7554.08       7595.66       109.98 o                         
  -6  -1   4       8097.84       8098.69       130.21 o                         
  -5  -1   4        432.03        402.92        22.16 o                         
  -4  -1   4        652.94        609.33        23.01 o                         
  -3  -1   4      11058.29      11269.51        90.83 o                         
  -2  -1   4       5245.83       5329.01        42.31 o                         
  -1  -1   4        301.01        352.93        10.89 o                         
   0  -1   4        601.15        627.47        11.70 o                         
   1  -1   4        101.11        163.14         8.75 o                         
   2  -1   4         24.87         40.70         8.08 o                         
   3  -1   4          2.04         14.91        10.57 o                         
   4  -1   4       4350.87       4176.33        67.12 o                         
   5  -1   4       2780.46       2592.82        65.09 o                         
   6  -1   4        530.94        468.12        34.54 o                         
   7  -1   4          8.53        -24.30        34.86 o                         
   8  -1   4       5526.34       5501.30       119.23 o                         
   9  -1   4        980.49        751.95        56.10 o                         
  10  -1   4         32.76         16.44        45.50 o                         
  11  -1   4          5.96        -55.85        55.85 o                         
 -12   0   4        706.75        621.98       296.06 o                         
 -11   0   4       1826.87       2172.58       139.85 o                         
 -10   0   4       5894.14       6169.31       155.30 o                         
  -9   0   4       1385.59       1502.25        74.99 o                         
  -8   0   4       7755.02       8064.77       127.07 o                         
  -7   0   4        457.78        422.50        33.91 o                         
  -6   0   4      16755.04      16672.02       140.69 o                         
  -5   0   4       4498.42       4564.21        73.70 o                         
  -4   0   4      43645.23      43684.36       228.29 o                         
  -3   0   4         96.58        119.12        14.13 o                         
  -2   0   4      49186.48      50239.49       204.53 o                         
  -1   0   4      25611.98      26149.81       100.85 o                         
   0   0   4     149398.47     150396.44       427.58 o                         
   1   0   4       5230.69       5615.04        31.72 o                         
   2   0   4       8393.13       8720.79        48.28 o                         
   3   0   4       5031.00       5109.62        42.85 o                         
   4   0   4      76167.62      74347.72       437.97 o                         
   5   0   4        496.23        416.63        19.74 o                         
   6   0   4       3454.84       3202.99        61.79 o                         
   7   0   4        402.81        401.83        40.73 o                         
   8   0   4      18831.15      18668.69       316.09 o                         
   9   0   4       1493.11       1396.78        64.75 o                         
  10   0   4       2569.64       2373.06        96.98 o                         
  11   0   4        330.76        406.26        61.66 o                         
 -12   1   4       2079.56       1705.37       371.67 o                         
 -11   1   4       1099.89       1051.09        76.04 o                         
 -10   1   4         81.98         52.21        48.06 o                         
  -9   1   4         11.66         -5.18        40.37 o                         
  -8   1   4      11178.68      11369.76       148.11 o                         
  -7   1   4       2567.55       2611.26        65.31 o                         
  -6   1   4        929.70       1038.71        38.50 o                         
  -5   1   4       2662.39       2753.56        53.26 o                         
  -4   1   4      18209.16      18348.86       145.39 o                         
  -3   1   4        372.92        404.64        20.36 o                         
  -2   1   4        468.48        516.42        16.29 o                         
  -1   1   4       4604.89       4774.86        34.95 o                         
   0   1   4        974.69        983.20        25.15 o                         
   1   1   4        109.77        125.07         7.35 o                         
   2   1   4         54.65         64.39         8.05 o                         
   3   1   4       1272.32       1433.76        30.20 o                         
   4   1   4        386.61        348.63        23.20 o                         
   5   1   4         18.32         17.55        22.32 o                         
   6   1   4       1186.11       1221.54        42.86 o                         
   7   1   4       2022.69       1925.35        68.87 o                         
   8   1   4       2580.12       2533.27        84.80 o                         
   9   1   4        433.95        309.25        45.27 o                         
  10   1   4       1186.44       1189.97        73.35 o                         
  11   1   4       1052.72       1064.99        91.62 o                         
 -12   2   4        745.93        568.92       270.19 o                         
 -11   2   4       3988.50       3958.10       138.90 o                         
 -10   2   4       4504.65       4454.30       126.33 o                         
  -9   2   4        126.80        111.95        42.82 o                         
  -8   2   4       9272.17       9259.74       144.50 o                         
  -7   2   4      14486.18      14375.66       161.92 o                         
  -6   2   4      16896.43      16752.10       164.45 o                         
  -5   2   4       2628.35       2702.88        56.35 o                         
  -4   2   4      20298.06      20694.28       156.77 o                         
  -3   2   4      34713.43      33798.05       205.00 o                         
  -2   2   4      61721.55      62253.98       244.82 o                         
  -1   2   4       7364.33       7277.12        43.48 o                         
   0   2   4      18589.65      18561.35       144.48 o                         
   1   2   4      48698.75      50271.82       181.43 o                         
   2   2   4      58062.49      57833.91       288.67 o                         
   3   2   4      11426.55      11560.10       101.26 o                         
   4   2   4       3513.65       3432.80        54.09 o                         
   5   2   4      12512.82      12678.29       125.41 o                         
   6   2   4      40092.33      40607.17       273.86 o                         
   7   2   4         75.09         25.33        27.28 o                         
   8   2   4        896.55        868.11        50.99 o                         
   9   2   4       1155.21        982.44        62.01 o                         
  10   2   4      10223.49      10185.69       281.44 o                         
  11   2   4        625.11        533.19        63.70 o                         
 -11   3   4        312.75        300.07        54.81 o                         
 -10   3   4        997.79        876.65        65.59 o                         
  -9   3   4       8038.31       8373.19       162.78 o                         
  -8   3   4       1258.61       1225.33        61.94 o                         
  -7   3   4       1126.55       1118.93        48.46 o                         
  -6   3   4       7305.34       7263.41       109.00 o                         
  -5   3   4      15804.74      15955.31       162.28 o                         
  -4   3   4        219.00        214.03        25.31 o                         
  -3   3   4        189.41        233.94        23.10 o                         
  -2   3   4       3896.62       4082.97        41.31 o                         
  -1   3   4       2193.60       2044.20        26.55 o                         
   0   3   4       1393.17       1453.37        36.21 o                         
   1   3   4         91.11        131.86         9.16 o                         
   2   3   4          4.24         21.50        10.09 o                         
   3   3   4         45.20         65.27        11.18 o                         
   4   3   4        326.03        329.75        19.63 o                         
   5   3   4          8.88          5.28        21.22 o                         
   6   3   4       5894.62       6146.77        92.25 o                         
   7   3   4          6.37          5.31        27.81 o                         
   8   3   4          7.59         31.41        37.89 o                         
   9   3   4        184.74         89.20        40.00 o                         
  10   3   4       6165.03       6612.56       166.23 o                         
  11   3   4        304.37        254.67        60.31 o                         
 -11   4   4       4310.94       3884.09       131.14 o                         
 -10   4   4       4548.43       4379.47       126.84 o                         
  -9   4   4       1214.74       1148.03        72.30 o                         
  -8   4   4       2068.54       2097.71        77.70 o                         
  -7   4   4      10123.90      10003.93       150.31 o                         
  -6   4   4      30706.45      30775.43       259.98 o                         
  -5   4   4        142.97        110.10        28.64 o                         
  -4   4   4        324.02        388.73        26.57 o                         
  -3   4   4       6937.99       6744.77        78.83 o                         
  -2   4   4     104754.50     103302.70       378.35 o                         
  -1   4   4       2173.61       2060.78        21.46 o                         
   0   4   4       1120.33       1210.93        34.81 o                         
   1   4   4        341.95        408.18        13.27 o                         
   2   4   4     110187.88     110591.24       492.73 o                         
   3   4   4      11514.44      11914.93        99.15 o                         
   4   4   4        560.64        548.01        22.41 o                         
   5   4   4       1511.65       1495.73        46.95 o                         
   6   4   4      37076.78      37189.16       262.35 o                         
   7   4   4       8568.29       8448.52       128.99 o                         
   8   4   4        697.17        709.61        53.69 o                         
   9   4   4        831.54        745.93        61.49 o                         
  10   4   4       6882.84       6856.24       171.51 o                         
  11   4   4       2908.64       2564.81       368.68 o                         
 -11   5   4        555.17        520.57        77.64 o                         
 -10   5   4       4521.31       4537.59       130.11 o                         
  -9   5   4        303.45        166.91        47.56 o                         
  -8   5   4          1.53         41.16        36.78 o                         
  -7   5   4       7730.55       7512.06       126.65 o                         
  -6   5   4       7168.04       7245.59       119.00 o                         
  -5   5   4        150.23        182.54        29.86 o                         
  -4   5   4          8.64         16.21        22.02 o                         
  -3   5   4      11843.44      11426.86       108.27 o                         
  -2   5   4       2165.03       2241.18        29.50 o                         
  -1   5   4         12.03         16.89         7.20 o                         
   0   5   4        481.11        480.69        10.62 o                         
   1   5   4       3115.53       3168.15        35.74 o                         
   2   5   4        973.18       1034.47        26.53 o                         
   3   5   4         48.75         51.40        15.94 o                         
   4   5   4        288.20        187.30        21.95 o                         
   5   5   4         57.51         84.42        30.31 o                         
   6   5   4       1652.71       1643.14        59.05 o                         
   7   5   4       1647.64       1612.55        66.29 o                         
   8   5   4       1928.88       2126.20        93.11 o                         
   9   5   4        451.56        438.38        64.46 o                         
  10   5   4        255.94        354.06        68.12 o                         
 -11   6   4       2109.69       2064.16       119.29 o                         
 -10   6   4       2149.62       2227.46       103.99 o                         
  -9   6   4       4759.62       4376.01       133.13 o                         
  -8   6   4       3862.91       3778.14       121.77 o                         
  -7   6   4       1379.34       1391.46        59.85 o                         
  -6   6   4       8041.46       7892.21       119.21 o                         
  -5   6   4       6541.91       6572.70        95.68 o                         
  -4   6   4       8571.73       8373.65       101.41 o                         
  -3   6   4        760.46        776.55        32.34 o                         
  -2   6   4      18984.31      19070.82       108.92 o                         
  -1   6   4      14768.26      14603.24        83.55 o                         
   0   6   4      37190.09      36585.02       173.95 o                         
   1   6   4       1020.03       1038.71        22.11 o                         
   2   6   4       8719.88       8797.02        88.75 o                         
   3   6   4       5765.48       5636.21        69.31 o                         
   4   6   4      21282.16      21302.40       176.49 o                         
   5   6   4        178.92        161.39        28.30 o                         
   6   6   4       3936.86       3711.19        91.52 o                         
   7   6   4       2150.24       2143.78        82.91 o                         
   8   6   4       6026.81       5979.34       180.72 o                         
   9   6   4         43.04         41.64        57.90 o                         
  10   6   4       1273.99       1220.27       123.18 o                         
 -10   7   4          9.21        103.04        87.50 o                         
  -9   7   4        209.68        138.30        52.05 o                         
  -8   7   4       3944.89       3895.09       125.34 o                         
  -7   7   4       7333.50       7041.95       141.01 o                         
  -6   7   4         77.29        104.67        31.11 o                         
  -5   7   4       1779.87       1721.91        54.56 o                         
  -4   7   4       9555.40       9151.54       115.12 o                         
  -3   7   4       6568.72       6347.99        89.02 o                         
  -2   7   4        667.03        695.73        21.37 o                         
  -1   7   4       3488.08       3463.45        36.58 o                         
   0   7   4        783.82        714.57        16.59 o                         
   1   7   4       2974.72       3114.26        40.05 o                         
   2   7   4        327.54        344.00        21.51 o                         
   3   7   4        448.75        486.04        27.00 o                         
   4   7   4        482.19        536.91        32.32 o                         
   5   7   4        673.15        600.76        39.16 o                         
   6   7   4        310.99        275.64        48.07 o                         
   7   7   4         19.65         -4.19        44.53 o                         
   8   7   4       1758.34       1840.49        98.58 o                         
   9   7   4       1271.92       1270.11        82.72 o                         
  -9   8   4       4233.92       4068.89       137.60 o                         
  -8   8   4       3617.76       3520.80       116.07 o                         
  -7   8   4       1343.21       1301.90        66.62 o                         
  -6   8   4       1588.06       1597.08        58.93 o                         
  -5   8   4       2313.13       2255.27        65.50 o                         
  -4   8   4      19146.00      18863.61       181.55 o                         
  -3   8   4       3078.75       3179.00        61.22 o                         
  -2   8   4       3315.70       3386.12        58.63 o                         
  -1   8   4         59.09         60.50        15.08 o                         
   0   8   4      34187.34      34380.69       198.92 o                         
   1   8   4       6112.54       6492.83        76.31 o                         
   2   8   4       5990.59       6481.66        74.85 o                         
   3   8   4       2911.89       2800.88        62.26 o                         
   4   8   4      13460.84      13524.73       148.48 o                         
   5   8   4       4994.28       4915.02        97.02 o                         
   6   8   4       5445.01       5564.29       115.99 o                         
   7   8   4       1195.71       1143.46        95.66 o                         
   8   8   4       1365.42       1184.99       142.22 o                         
   9   8   4        857.49        483.19       268.58 o                         
  -9   9   4       5222.27       5172.62       225.49 o                         
  -8   9   4       2252.00       2321.30       135.00 o                         
  -7   9   4        315.40        264.20        73.95 o                         
  -6   9   4        454.27        360.06        53.20 o                         
  -5   9   4      11478.26      11212.51       219.57 o                         
  -4   9   4       1528.62       1570.18        85.13 o                         
  -3   9   4        226.46        217.60        40.86 o                         
  -2   9   4        752.10        773.65        51.17 o                         
  -1   9   4      11603.50      11299.10       165.02 o                         
   0   9   4          8.84         94.08        30.82 o                         
   1   9   4       1137.85       1237.01        62.26 o                         
   2   9   4         18.23        -16.36        41.32 o                         
   3   9   4       1300.94       1224.89        76.72 o                         
   4   9   4        117.50        233.17        53.51 o                         
   5   9   4       1075.79       1030.53        81.79 o                         
   6   9   4        735.86        824.25        86.33 o                         
   7   9   4         41.33        124.29        73.21 o                         
   8   9   4        136.42        328.28       218.95 o                         
  -9  10   4       3319.97       3379.54       485.28 o                         
  -8  10   4       1142.34       1226.94       119.96 o                         
  -7  10   4       1386.22       1208.02       112.28 o                         
  -6  10   4       6163.55       5877.82       176.21 o                         
  -5  10   4       2544.64       2414.47       108.00 o                         
  -4  10   4       2448.63       2583.19       106.80 o                         
  -3  10   4       1468.12       1449.10        76.49 o                         
  -2  10   4      13881.36      13987.25       219.49 o                         
  -1  10   4        352.25        471.26        58.94 o                         
   0  10   4       2678.00       2590.47        95.52 o                         
   1  10   4        409.78        382.23        58.01 o                         
   2  10   4      18056.51      18293.29       309.30 o                         
   3  10   4        314.06        367.82        60.28 o                         
   4  10   4        778.97        729.86        79.07 o                         
   5  10   4        489.77        462.20        70.49 o                         
   6  10   4       7686.83       7790.18       251.43 o                         
   7  10   4        397.18        293.52       157.85 o                         
  -8  11   4         45.38        183.38        88.19 o                         
  -7  11   4       2063.58       1863.92       138.89 o                         
  -6  11   4       3344.16       3156.53       131.88 o                         
  -5  11   4       2184.88       1986.00       102.66 o                         
  -4  11   4         73.28         30.93        48.50 o                         
  -3  11   4       3785.10       3791.49       133.98 o                         
  -2  11   4       1753.25       1829.58        94.23 o                         
  -1  11   4       1988.27       2170.79       105.47 o                         
   0  11   4        867.30        906.40        77.95 o                         
   1  11   4       2790.91       2768.66       132.49 o                         
   2  11   4         19.78         28.55        59.54 o                         
   3  11   4       1002.60       1067.28        90.48 o                         
   4  11   4        251.35        374.19        75.78 o                         
   5  11   4        205.49        303.67        81.51 o                         
   6  11   4        426.41        350.34        86.56 o                         
   7  11   4        904.79        825.97       180.90 o                         
  -7  12   4        290.21        441.40        97.63 o                         
  -6  12   4       3664.41       3463.34       142.52 o                         
  -5  12   4       6369.02       6154.65       184.09 o                         
  -4  12   4       1479.20       1414.52        93.36 o                         
  -3  12   4       1862.40       2028.05       105.71 o                         
  -2  12   4       4950.57       5365.11       161.07 o                         
  -1  12   4       8535.75       8779.40       223.06 o                         
   0  12   4       5619.81       5835.34       197.51 o                         
   1  12   4       4566.83       4432.66       170.91 o                         
   2  12   4       1300.25       1503.52       111.88 o                         
   3  12   4       3758.65       3696.90       171.99 o                         
   4  12   4       7593.74       7399.30       249.93 o                         
   5  12   4       1855.54       1487.19       221.94 o                         
  -6  13   4         44.71        103.19        94.26 o                         
  -5  13   4        483.74        437.10        68.70 o                         
  -4  13   4        725.51        712.06       113.50 o                         
  -3  13   4       3933.36       4085.76       162.04 o                         
  -2  13   4         93.30         94.39        57.42 o                         
  -1  13   4        966.73        766.81        89.22 o                         
   0  13   4         19.09          4.46        64.87 o                         
   1  13   4       2545.51       2604.20       142.88 o                         
   2  13   4        690.58        662.74        93.58 o                         
   3  13   4        615.33        661.62        98.26 o                         
   4  13   4        171.97        375.66       205.49 o                         
  -4  14   4       2454.58       2680.83       168.44 o                         
  -3  14   4         42.01         72.09        68.75 o                         
  -2  14   4        405.63        582.84       110.85 o                         
  -1  14   4        370.03        326.21        89.56 o                         
   0  14   4       5907.73       6380.79       344.84 o                         
   1  14   4         58.09       -280.33       280.33 o                         
   2  14   4        335.77        417.92       168.19 o                         
   0 -17   5        161.84        164.02       193.91 o                         
  -3 -16   5        124.56        -59.04       166.74 o                         
  -2 -16   5       1694.09       1716.51       246.12 o                         
  -1 -16   5        996.02        981.35       102.53 o                         
   0 -16   5       1100.36       1099.33       107.55 o                         
   1 -16   5         94.45        106.61        73.26 o                         
   2 -16   5       2695.04       2773.56       143.82 o                         
   3 -16   5        191.98        135.81        64.09 o                         
   4 -16   5        755.88        422.69       107.85 o                         
   5 -16   5        398.78        343.41       236.84 o                         
  -5 -15   5       1183.69       2559.61       422.90 o                         
  -4 -15   5        149.80         15.55        54.33 o                         
  -3 -15   5       2501.68       2302.49        89.97 o                         
  -2 -15   5         61.42         82.80        37.37 o                         
  -1 -15   5       2471.02       2517.78        84.79 o                         
   0 -15   5        249.42        282.59        39.10 o                         
   1 -15   5       4063.40       3983.39       100.97 o                         
   2 -15   5        143.52        119.01        37.28 o                         
   3 -15   5       2889.96       2686.08        86.36 o                         
   4 -15   5        416.17        413.30        51.89 o                         
   5 -15   5       2682.97       2851.46        98.42 o                         
   6 -15   5       1036.28       1075.86        78.89 o                         
  -6 -14   5        514.11        503.14        64.63 o                         
  -5 -14   5         84.48         69.41        44.48 o                         
  -4 -14   5        385.18        279.71        44.37 o                         
  -3 -14   5        484.21        465.13        46.86 o                         
  -2 -14   5       2112.59       2128.85        76.62 o                         
  -1 -14   5        931.88        878.47        50.80 o                         
   0 -14   5       2583.42       2510.09        81.58 o                         
   1 -14   5        154.11        129.53        35.08 o                         
   2 -14   5        862.56        929.24        49.87 o                         
   3 -14   5        413.42        376.76        43.04 o                         
   4 -14   5       5597.28       5624.62       119.88 o                         
   5 -14   5        923.94        726.30        56.33 o                         
   6 -14   5        591.54        450.27        49.19 o                         
   7 -14   5          9.15         38.97        52.46 o                         
  -7 -13   5       3146.59       2932.62       126.64 o                         
  -6 -13   5       1190.40       1112.65        67.93 o                         
  -5 -13   5       1013.12       1023.02        61.70 o                         
  -4 -13   5       1964.07       1893.98        74.90 o                         
  -3 -13   5       5388.32       5310.82       132.39 o                         
  -2 -13   5       5732.14       5803.34       119.39 o                         
  -1 -13   5       6628.77       6610.24       119.22 o                         
   0 -13   5       1921.42       1856.90        61.42 o                         
   1 -13   5       3950.62       3866.73        84.89 o                         
   2 -13   5       5520.43       5491.67       110.70 o                         
   3 -13   5      12572.67      12402.61       193.94 o                         
   4 -13   5        322.01        327.97        37.45 o                         
   5 -13   5       1399.77       1350.35        66.51 o                         
   6 -13   5       3773.44       3619.18       104.30 o                         
   7 -13   5       9901.85       9868.11       198.53 o                         
   8 -13   5        941.80       1001.38        83.51 o                         
  -8 -12   5         85.44         69.19       347.69 o                         
  -7 -12   5       1129.58       1182.09        78.34 o                         
  -6 -12   5       1848.97       1805.97        80.44 o                         
  -5 -12   5        422.87        277.32        41.80 o                         
  -4 -12   5        192.19        237.31        41.43 o                         
  -3 -12   5        529.01        418.61        42.69 o                         
  -2 -12   5       2139.97       2101.17        86.10 o                         
  -1 -12   5        462.28        383.92        34.23 o                         
   0 -12   5       3007.84       3013.62        72.50 o                         
   1 -12   5       1305.44       1143.51        45.31 o                         
   2 -12   5       1431.98       1393.84        54.23 o                         
   3 -12   5        999.17        969.60        50.03 o                         
   4 -12   5       2921.55       2998.65        82.18 o                         
   5 -12   5        779.69        671.93        45.73 o                         
   6 -12   5       2065.36       2070.37        80.80 o                         
   7 -12   5       1635.88       1404.89        79.26 o                         
   8 -12   5       3070.78       3233.45       113.02 o                         
   9 -12   5        209.65         70.39        61.16 o                         
  -8 -11   5         93.41        203.05        58.35 o                         
  -7 -11   5        685.99        528.04        59.61 o                         
  -6 -11   5        220.27        145.64        45.64 o                         
  -5 -11   5      14236.26      14119.19       195.68 o                         
  -4 -11   5         50.47         69.90        34.01 o                         
  -3 -11   5       1078.30       1048.93        49.81 o                         
  -2 -11   5        362.68        358.94        33.43 o                         
  -1 -11   5      29592.27      30448.22       289.40 o                         
   0 -11   5       1074.00       1049.67        42.00 o                         
   1 -11   5       1778.93       1696.82        51.25 o                         
   2 -11   5        351.42        360.49        32.90 o                         
   3 -11   5      25276.60      25552.50       236.05 o                         
   4 -11   5       2231.22       2165.05        67.87 o                         
   5 -11   5       1352.46       1269.03        57.03 o                         
   6 -11   5        234.66        243.70        40.63 o                         
   7 -11   5      12102.42      11988.17       211.65 o                         
   8 -11   5       3360.96       3190.28       109.37 o                         
   9 -11   5       1237.67       1250.04        81.51 o                         
  -9 -10   5       4362.68       4919.04       319.40 o                         
  -8 -10   5        252.56        191.48        50.96 o                         
  -7 -10   5         63.75         70.74        48.59 o                         
  -6 -10   5         13.28         -1.38        44.14 o                         
  -5 -10   5       3348.53       3644.01        99.21 o                         
  -4 -10   5       1617.79       1496.13        55.99 o                         
  -3 -10   5        780.68        835.96        43.11 o                         
  -2 -10   5       1259.02       1255.85        48.32 o                         
  -1 -10   5        797.06        861.11        40.08 o                         
   0 -10   5       1385.76       1289.66        48.95 o                         
   1 -10   5        480.00        457.88        31.68 o                         
   2 -10   5       5364.90       5413.77        90.10 o                         
   3 -10   5         33.02         60.75        30.08 o                         
   4 -10   5         56.57         23.19        30.64 o                         
   5 -10   5         81.66        108.63        32.37 o                         
   6 -10   5       7687.94       7883.09       143.60 o                         
   7 -10   5          2.02         41.06        43.88 o                         
   8 -10   5        149.91        128.06        44.73 o                         
   9 -10   5        598.87        513.69        58.89 o                         
  10 -10   5       3854.16       4020.82       194.04 o                         
  -9  -9   5       5290.30       5427.75       168.16 o                         
  -8  -9   5       4153.26       4377.76       137.84 o                         
  -7  -9   5       2547.27       2569.64        96.07 o                         
  -6  -9   5       3944.47       3893.84       106.15 o                         
  -5  -9   5      10523.55      10419.52       154.84 o                         
  -4  -9   5      12175.52      12124.23       151.77 o                         
  -3  -9   5      16041.83      15836.14       158.31 o                         
  -2  -9   5      10177.56      10239.96       130.09 o                         
  -1  -9   5       9926.34       9857.20       111.56 o                         
   0  -9   5      26630.47      25774.46       249.06 o                         
   1  -9   5      39386.20      38591.20       340.56 o                         
   2  -9   5       5371.30       5271.31        75.36 o                         
   3  -9   5       1111.79       1150.12        44.84 o                         
   4  -9   5       8586.59       8525.87       118.03 o                         
   5  -9   5      25572.71      25144.59       292.77 o                         
   6  -9   5        311.72        323.83        38.65 o                         
   7  -9   5       2510.28       2505.00        90.01 o                         
   8  -9   5       5227.37       5477.81       131.17 o                         
   9  -9   5       8762.00       9033.46       186.66 o                         
  10  -9   5       1030.90       1019.48        78.45 o                         
  -9  -8   5        818.59        830.67        76.45 o                         
  -8  -8   5       2404.58       2451.66        98.09 o                         
  -7  -8   5       5526.23       5854.80       127.19 o                         
  -6  -8   5       1083.83       1095.13        58.56 o                         
  -5  -8   5        363.46        394.90        40.64 o                         
  -4  -8   5       2088.75       1944.08        62.77 o                         
  -3  -8   5       3968.87       3798.49        72.60 o                         
  -2  -8   5        325.69        337.96        29.07 o                         
  -1  -8   5       1019.91        931.01        33.10 o                         
   0  -8   5       2373.14       2241.95        49.83 o                         
   1  -8   5          6.82         33.15        21.42 o                         
   2  -8   5       1120.88       1116.99        34.04 o                         
   3  -8   5        824.96        772.27        35.61 o                         
   4  -8   5       4577.02       4595.36        86.89 o                         
   5  -8   5       2930.69       2936.22        69.35 o                         
   6  -8   5       1001.49       1047.55        55.25 o                         
   7  -8   5        604.55        681.97        52.96 o                         
   8  -8   5       4327.60       4356.71       119.20 o                         
   9  -8   5       3912.66       4118.02       126.64 o                         
  10  -8   5         84.40        127.69        52.80 o                         
  11  -8   5         15.72        -56.13       123.31 o                         
 -10  -7   5         29.57          4.32        54.45 o                         
  -9  -7   5       1937.35       2078.23        98.75 o                         
  -8  -7   5       2583.86       2629.43        97.50 o                         
  -7  -7   5      10953.54      11172.64       177.91 o                         
  -6  -7   5        216.13        159.11        39.31 o                         
  -5  -7   5       3002.21       2901.64        72.97 o                         
  -4  -7   5       1925.46       1950.33        49.77 o                         
  -3  -7   5      49804.62      48627.84       464.91 o                         
  -2  -7   5       1042.44       1056.24        33.75 o                         
  -1  -7   5       1905.38       1853.83        42.06 o                         
   0  -7   5        119.55        130.52        14.93 o                         
   1  -7   5      69706.18      69456.27       353.47 o                         
   2  -7   5       8956.93       8844.94        96.06 o                         
   3  -7   5       3610.74       3605.66        62.07 o                         
   4  -7   5        117.14        144.61        25.18 o                         
   5  -7   5      30749.24      30718.03       228.57 o                         
   6  -7   5       8197.62       8519.86       132.83 o                         
   7  -7   5       5686.54       5757.54       122.74 o                         
   8  -7   5       1363.85       1445.45        70.29 o                         
   9  -7   5      10499.63      10634.80       202.76 o                         
  10  -7   5       3556.44       3582.02       127.26 o                         
  11  -7   5       1370.35       1480.48       164.45 o                         
 -10  -6   5        578.18        525.23        65.11 o                         
  -9  -6   5        309.41        278.11        54.72 o                         
  -8  -6   5       1463.40       1335.84        83.13 o                         
  -7  -6   5       3796.13       3973.65       100.69 o                         
  -6  -6   5       1923.26       1891.46        69.78 o                         
  -5  -6   5       1749.53       1731.71        54.93 o                         
  -4  -6   5        309.14        371.85        31.49 o                         
  -3  -6   5       2097.68       2121.82        48.74 o                         
  -2  -6   5        402.81        386.84        24.67 o                         
  -1  -6   5        340.81        330.61        21.67 o                         
   0  -6   5       1703.64       1700.53        40.14 o                         
   1  -6   5        342.54        383.69        22.13 o                         
   2  -6   5        183.90        121.72        21.57 o                         
   3  -6   5        387.36        415.97        26.42 o                         
   4  -6   5       8817.21       8579.75       100.28 o                         
   5  -6   5         30.10         15.19        16.92 o                         
   6  -6   5        140.35        124.96        30.88 o                         
   7  -6   5       5791.05       5839.49       116.04 o                         
   8  -6   5       5914.93       5968.49       138.04 o                         
   9  -6   5         21.51         15.38        46.35 o                         
  10  -6   5        382.48        213.32        52.01 o                         
  11  -6   5       3226.77       3130.98       167.72 o                         
 -11  -5   5        669.37        563.50       210.16 o                         
 -10  -5   5        887.94       1065.47        82.37 o                         
  -9  -5   5       7041.33       7361.00       176.59 o                         
  -8  -5   5         49.96         67.89        49.37 o                         
  -7  -5   5       2386.36       2285.44        79.36 o                         
  -6  -5   5       2522.71       2628.14        67.43 o                         
  -5  -5   5      37411.59      37672.90       290.77 o                         
  -4  -5   5         58.85        142.92        27.28 o                         
  -3  -5   5       2411.49       2431.05        49.22 o                         
  -2  -5   5       1276.55       1268.73        38.94 o                         
  -1  -5   5     112111.84     113498.61       541.11 o                         
   0  -5   5       4931.61       5275.99        64.90 o                         
   1  -5   5       2645.08       2344.71        43.04 o                         
   2  -5   5        336.14        396.81        22.01 o                         
   3  -5   5      83415.15      84030.87       488.74 o                         
   4  -5   5       9276.11       9419.62       105.97 o                         
   5  -5   5       7529.94       7381.07        95.23 o                         
   6  -5   5        167.09        175.19        27.19 o                         
   7  -5   5      22309.57      22444.27       240.48 o                         
   8  -5   5       9128.54       9273.49       162.30 o                         
   9  -5   5       8449.69       8447.28       165.92 o                         
  10  -5   5        223.81        232.34        54.07 o                         
  11  -5   5       1949.13       2111.02       119.15 o                         
 -11  -4   5        134.36        245.53       105.66 o                         
 -10  -4   5        265.80        363.79        66.98 o                         
  -9  -4   5       8009.40       8618.50       224.18 o                         
  -8  -4   5        768.48        752.01        73.82 o                         
  -7  -4   5        287.20        282.11        36.06 o                         
  -6  -4   5         36.64          2.85        23.67 o                         
  -5  -4   5      11562.00      11611.08       140.68 o                         
  -4  -4   5         35.80         55.89        28.61 o                         
  -3  -4   5        443.99        381.02        20.56 o                         
  -2  -4   5          6.71         13.72        14.51 o                         
  -1  -4   5       3088.66       3001.14        45.77 o                         
   0  -4   5       1146.84       1061.27        28.74 o                         
   1  -4   5        840.20        847.15        27.42 o                         
   2  -4   5       1026.05       1011.86        28.40 o                         
   3  -4   5       1398.02       1341.50        43.78 o                         
   4  -4   5         47.27         50.98        11.79 o                         
   5  -4   5         39.13         66.60        27.84 o                         
   6  -4   5       8005.04       7877.99       110.12 o                         
   7  -4   5       2660.89       2722.62        73.08 o                         
   8  -4   5        208.53        158.19        42.71 o                         
   9  -4   5       1179.59       1294.75        73.37 o                         
  10  -4   5       5301.75       5373.91       150.00 o                         
  11  -4   5        778.38        774.79        84.75 o                         
 -11  -3   5       1345.33       1329.30        98.33 o                         
 -10  -3   5        308.35        493.42        69.50 o                         
  -9  -3   5       7063.08       7301.98       190.08 o                         
  -8  -3   5       2382.62       2511.49        85.65 o                         
  -7  -3   5       3304.52       3431.44        95.61 o                         
  -6  -3   5       1598.98       1490.14        58.88 o                         
  -5  -3   5      41869.64      41890.84       303.61 o                         
  -4  -3   5      17949.66      17662.30       147.98 o                         
  -3  -3   5      15407.69      15454.08       126.32 o                         
  -2  -3   5      17343.84      17498.81       123.66 o                         
  -1  -3   5      67565.22      68213.75       326.54 o                         
   0  -3   5      69618.88      70995.46       325.53 o                         
   1  -3   5      63275.76      63332.10       304.44 o                         
   2  -3   5      16833.97      17387.95       120.61 o                         
   3  -3   5      30862.74      30906.03       181.75 o                         
   4  -3   5      43905.43      43826.97       248.65 o                         
   5  -3   5      39045.38      39435.28       286.18 o                         
   6  -3   5       5243.28       4991.74        93.78 o                         
   7  -3   5       6579.07       6365.01       113.88 o                         
   8  -3   5      12293.49      11990.73       177.83 o                         
   9  -3   5      17606.66      17421.05       259.07 o                         
  10  -3   5        129.40         67.29        52.30 o                         
  11  -3   5        524.69        564.94        78.72 o                         
 -11  -2   5       1052.58       1177.94       104.14 o                         
 -10  -2   5       2978.20       3001.60       136.51 o                         
  -9  -2   5       2618.83       2711.44       100.01 o                         
  -8  -2   5        207.88        219.16        39.00 o                         
  -7  -2   5       3206.08       3305.20        81.39 o                         
  -6  -2   5       8062.31       8206.95       105.07 o                         
  -5  -2   5       1191.12       1212.52        41.65 o                         
  -4  -2   5       1835.28       1778.62        42.10 o                         
  -3  -2   5       9179.30       9094.09        82.27 o                         
  -2  -2   5       2292.35       2261.41        31.88 o                         
  -1  -2   5        227.88        247.51        12.05 o                         
   0  -2   5        120.43        148.50        10.33 o                         
   1  -2   5        149.13        167.18        10.65 o                         
   2  -2   5        551.86        540.20        17.06 o                         
   3  -2   5        192.89        213.28        14.08 o                         
   4  -2   5         24.20         20.64        10.05 o                         
   5  -2   5       2133.90       2033.59        55.86 o                         
   6  -2   5       2228.18       2114.94        63.85 o                         
   7  -2   5         37.92        -31.23        34.43 o                         
   8  -2   5         99.56         80.26        35.87 o                         
   9  -2   5       7421.09       7218.96       146.19 o                         
  10  -2   5        147.17         83.69        49.66 o                         
  11  -2   5         36.67          7.86        54.21 o                         
 -11  -1   5       3640.96       3738.40       156.85 o                         
 -10  -1   5        776.67        959.96        73.09 o                         
  -9  -1   5        810.90        804.87        57.38 o                         
  -8  -1   5       2178.55       2478.61        78.05 o                         
  -7  -1   5      23718.76      24550.57       252.82 o                         
  -6  -1   5        257.54        235.46        22.09 o                         
  -5  -1   5       2480.83       2442.70        47.04 o                         
  -4  -1   5       5154.48       5098.40        66.69 o                         
  -3  -1   5     126466.56     126893.59       637.49 o                         
  -2  -1   5       2412.98       2474.72        35.43 o                         
  -1  -1   5       6125.09       6136.60        41.31 o                         
   0  -1   5        346.71        392.17        10.74 o                         
   1  -1   5     152189.66     151191.39       630.26 o                         
   2  -1   5      16245.40      16675.50        87.65 o                         
   3  -1   5       4094.22       4015.60        44.43 o                         
   4  -1   5        229.62        224.82        16.89 o                         
   5  -1   5      51974.80      50899.05       372.41 o                         
   6  -1   5       7402.92       7622.46       112.52 o                         
   7  -1   5       3729.00       3458.66        83.79 o                         
   8  -1   5        190.19        126.75        38.50 o                         
   9  -1   5      12191.72      12326.00       221.85 o                         
  10  -1   5       1714.80       1506.60        82.48 o                         
  11  -1   5       1465.71       1486.89       103.82 o                         
 -12   0   5         14.70         15.35       206.37 o                         
 -11   0   5       7320.55       7824.23       200.81 o                         
 -10   0   5        152.13        125.60        49.97 o                         
  -9   0   5         84.53         89.83        42.77 o                         
  -8   0   5       4055.96       4121.01        96.63 o                         
  -7   0   5      12656.61      12675.85       143.16 o                         
  -6   0   5         69.82         44.40        21.36 o                         
  -5   0   5        795.19        797.87        29.40 o                         
  -4   0   5       8917.77       8782.95        92.93 o                         
  -3   0   5       8621.68       8617.70        87.37 o                         
  -2   0   5         18.05         31.44         9.77 o                         
  -1   0   5        415.00        397.68        12.61 o                         
   0   0   5       2652.45       2618.04        22.87 o                         
   1   0   5        154.47        156.19         9.31 o                         
   2   0   5         58.20         63.28         8.69 o                         
   3   0   5         63.40         61.86        11.79 o                         
   4   0   5       2169.44       2105.93        36.08 o                         
   5   0   5       1841.34       1791.99        38.02 o                         
   6   0   5       1126.06        990.51        38.53 o                         
   7   0   5       2541.51       2508.57        78.14 o                         
   8   0   5       3660.70       3829.29       100.17 o                         
   9   0   5        287.71        314.94        42.11 o                         
  10   0   5        475.99        492.25        71.06 o                         
  11   0   5       3519.70       3608.81       136.84 o                         
 -11   1   5       4897.56       4844.95       149.61 o                         
 -10   1   5       2382.57       2227.61       100.37 o                         
  -9   1   5        388.44        406.22        48.69 o                         
  -8   1   5        226.26        291.24        39.17 o                         
  -7   1   5      16883.75      17231.30       196.44 o                         
  -6   1   5      13829.54      13814.36       138.22 o                         
  -5   1   5       8678.62       8760.70        98.96 o                         
  -4   1   5       3141.23       3022.14        52.24 o                         
  -3   1   5      53179.49      53485.89       275.42 o                         
  -2   1   5      64800.54      64601.40       335.18 o                         
  -1   1   5      45078.90      44599.39       170.29 o                         
   0   1   5      25707.14      26073.33       105.04 o                         
   1   1   5      19039.38      19027.88        88.14 o                         
   2   1   5      36012.87      35939.18       172.09 o                         
   3   1   5      70063.01      69862.14       300.09 o                         
   4   1   5       3650.04       3423.99        56.99 o                         
   5   1   5       4655.97       4572.47        72.76 o                         
   6   1   5       8265.46       8561.87       118.23 o                         
   7   1   5      24776.40      24471.57       245.75 o                         
   8   1   5        103.23        122.87        36.71 o                         
   9   1   5       1972.08       1981.30        82.82 o                         
  10   1   5       1588.71       1588.61        84.48 o                         
  11   1   5       5429.24       5650.77       174.76 o                         
 -11   2   5        876.89        864.97        91.08 o                         
 -10   2   5        378.28        324.14        47.64 o                         
  -9   2   5       4183.74       4310.21       118.52 o                         
  -8   2   5       4546.17       4714.45       104.14 o                         
  -7   2   5        369.71        317.90        33.30 o                         
  -6   2   5         44.16         60.63        26.89 o                         
  -5   2   5       8317.50       8392.44        97.82 o                         
  -4   2   5       6148.75       6291.36        77.99 o                         
  -3   2   5         28.75         67.19        18.67 o                         
  -2   2   5       1606.17       1667.79        25.75 o                         
  -1   2   5       4396.26       4095.82        38.87 o                         
   0   2   5       2806.68       2796.49        51.42 o                         
   1   2   5        274.85        276.74        10.64 o                         
   2   2   5        723.69        706.76        16.30 o                         
   3   2   5       2459.94       2464.93        39.77 o                         
   4   2   5         21.91         44.62        18.68 o                         
   5   2   5         32.52         25.45        24.92 o                         
   6   2   5        649.11        632.78        35.45 o                         
   7   2   5       7161.39       7257.34       119.61 o                         
   8   2   5        179.11        202.10        41.66 o                         
   9   2   5        128.37         94.10        46.40 o                         
  10   2   5       1591.87       1730.16        88.34 o                         
  11   2   5       2619.78       2701.75       121.25 o                         
 -11   3   5       3096.78       3053.27       117.36 o                         
 -10   3   5       1236.44       1384.52        75.48 o                         
  -9   3   5       1575.02       1585.63        77.53 o                         
  -8   3   5       2677.10       2622.53        90.70 o                         
  -7   3   5       7814.39       7998.64       119.13 o                         
  -6   3   5       1242.09       1316.71        49.62 o                         
  -5   3   5      18677.01      19034.37       172.34 o                         
  -4   3   5       9192.98       9185.19       106.53 o                         
  -3   3   5      16096.31      15643.93       145.91 o                         
  -2   3   5        223.17        275.15        12.30 o                         
  -1   3   5      43314.72      43829.59       273.65 o                         
   0   3   5      11622.44      12171.87       114.75 o                         
   1   3   5      23220.04      22957.47       127.20 o                         
   2   3   5        327.43        348.16        13.12 o                         
   3   3   5      30736.41      30211.02       176.50 o                         
   4   3   5       4128.22       4173.46        63.08 o                         
   5   3   5      17394.74      17495.63       149.63 o                         
   6   3   5        242.44        239.50        28.58 o                         
   7   3   5      12149.89      12027.09       152.48 o                         
   8   3   5       1421.82       1424.16        65.80 o                         
   9   3   5       6815.02       6710.54       155.08 o                         
  10   3   5        159.81        178.23        56.06 o                         
  11   3   5       1990.72       1983.36       111.56 o                         
 -11   4   5        248.34         71.62        56.49 o                         
 -10   4   5       2232.41       2121.70        92.56 o                         
  -9   4   5       4065.95       4080.93       115.88 o                         
  -8   4   5          2.86         -1.30        40.25 o                         
  -7   4   5        164.38        167.01        34.36 o                         
  -6   4   5      10413.76      10354.47       132.72 o                         
  -5   4   5       3071.85       3142.68        73.53 o                         
  -4   4   5         43.09         65.61        26.49 o                         
  -3   4   5        102.91        133.66        22.96 o                         
  -2   4   5      13832.78      13532.22        81.70 o                         
  -1   4   5         60.62         66.86        24.80 o                         
   0   4   5         11.03         38.69        18.31 o                         
   1   4   5         72.33         93.58         9.20 o                         
   2   4   5       1428.83       1436.63        27.55 o                         
   3   4   5          7.95         12.49         9.12 o                         
   4   4   5        812.76        898.44        32.11 o                         
   5   4   5       2649.26       2652.70        65.28 o                         
   6   4   5        172.83        178.12        33.27 o                         
   7   4   5         13.21         28.66        29.98 o                         
   8   4   5         37.27        -16.67        43.64 o                         
   9   4   5       4469.66       4575.17       134.29 o                         
  10   4   5          3.87         16.40        54.62 o                         
 -11   5   5       2459.72       2426.33       113.58 o                         
 -10   5   5       1543.51       1519.73        79.86 o                         
  -9   5   5       1467.62       1399.75        75.70 o                         
  -8   5   5       4610.70       4490.78       118.21 o                         
  -7   5   5      11581.04      11535.59       158.61 o                         
  -6   5   5         96.09         54.47        32.94 o                         
  -5   5   5       1166.47       1244.54        50.92 o                         
  -4   5   5      11070.83      11225.85       126.31 o                         
  -3   5   5      67955.41      66634.59       378.03 o                         
  -2   5   5        465.08        503.38        15.94 o                         
  -1   5   5        353.31        374.73        30.74 o                         
   0   5   5       4936.99       4989.98        76.86 o                         
   1   5   5      75135.27      72728.18       512.33 o                         
   2   5   5        607.19        580.76        18.60 o                         
   3   5   5        200.16        226.02        21.90 o                         
   4   5   5        120.67        163.08        20.20 o                         
   5   5   5      50812.62      50969.37       358.20 o                         
   6   5   5       3050.62       3135.89        77.57 o                         
   7   5   5        493.96        385.01        39.78 o                         
   8   5   5       1357.38       1225.59        73.34 o                         
   9   5   5      11379.69      11560.78       238.58 o                         
  10   5   5       1983.06       1892.82       111.69 o                         
 -11   6   5       2498.02       2505.72       130.41 o                         
 -10   6   5       2446.69       2408.08       109.30 o                         
  -9   6   5          6.52         11.31        47.88 o                         
  -8   6   5       1038.17        917.61        63.84 o                         
  -7   6   5       7243.97       7342.03       136.94 o                         
  -6   6   5       6377.32       6331.65       115.13 o                         
  -5   6   5        787.80        766.86        44.25 o                         
  -4   6   5       4836.04       4677.91        83.43 o                         
  -3   6   5       6981.26       6928.72        87.94 o                         
  -2   6   5       3225.74       3177.74        35.42 o                         
  -1   6   5       1616.59       1401.17        38.34 o                         
   0   6   5       4569.38       4554.91        76.24 o                         
   1   6   5       1269.57       1222.94        21.32 o                         
   2   6   5        318.78        364.04        20.36 o                         
   3   6   5         48.12         54.59        18.21 o                         
   4   6   5        155.75        163.31        25.22 o                         
   5   6   5        728.75        780.51        41.04 o                         
   6   6   5       1896.32       1942.81        71.71 o                         
   7   6   5        240.98        245.64        45.36 o                         
   8   6   5        277.83        231.24        52.30 o                         
   9   6   5        996.71        924.51        82.27 o                         
 -10   7   5       3061.15       2924.50       110.47 o                         
  -9   7   5       1283.88       1344.41        79.02 o                         
  -8   7   5       1255.65       1299.98        71.69 o                         
  -7   7   5       6122.39       6330.25       130.98 o                         
  -6   7   5       4603.96       4625.98       101.88 o                         
  -5   7   5       3539.59       3650.37        79.52 o                         
  -4   7   5        176.52        220.63        28.49 o                         
  -3   7   5      24248.98      23810.19       183.47 o                         
  -2   7   5      14757.38      14567.02       121.28 o                         
  -1   7   5       6459.39       5958.54        99.34 o                         
   0   7   5       3634.77       3270.00        62.07 o                         
   1   7   5      22013.19      22677.67       159.90 o                         
   2   7   5      14199.07      14575.98       112.71 o                         
   3   7   5       8639.68       8702.51       103.38 o                         
   4   7   5       3941.28       3831.87        71.10 o                         
   5   7   5       7870.04       7901.92       117.50 o                         
   6   7   5       6228.23       6250.31       116.26 o                         
   7   7   5       6422.87       6500.49       131.56 o                         
   8   7   5       2019.58       1671.16       152.96 o                         
   9   7   5       1207.08       1150.23       181.57 o                         
  -9   8   5        689.24        711.64       106.88 o                         
  -8   8   5       7649.24       7739.49       255.86 o                         
  -7   8   5        669.46        650.60        79.25 o                         
  -6   8   5         96.50         60.91        52.85 o                         
  -5   8   5       2140.71       2136.16        94.79 o                         
  -4   8   5      14182.28      14292.58       235.55 o                         
  -3   8   5          5.40         -5.36        38.62 o                         
  -2   8   5        812.90        903.03        51.36 o                         
  -1   8   5       2142.73       2204.21        71.12 o                         
   0   8   5       5186.34       5519.87       109.22 o                         
   1   8   5        104.41        110.59        33.88 o                         
   2   8   5        187.45        157.21        32.70 o                         
   3   8   5         29.35         94.92        44.11 o                         
   4   8   5       1399.79       1443.01        80.78 o                         
   5   8   5        493.52        509.85        60.10 o                         
   6   8   5        536.56        509.76        74.53 o                         
   7   8   5       1490.87       1528.98       109.63 o                         
   8   8   5        356.14        428.93       106.88 o                         
  -9   9   5       2152.88       2158.26       206.76 o                         
  -8   9   5        746.50        743.58        93.51 o                         
  -7   9   5        675.25        621.13        87.40 o                         
  -6   9   5       4397.79       4198.10       140.08 o                         
  -5   9   5       9929.65       9851.06       207.95 o                         
  -4   9   5        838.11        774.15        63.93 o                         
  -3   9   5        859.67        733.00        58.35 o                         
  -2   9   5       2133.91       2227.84        76.05 o                         
  -1   9   5      25571.33      25346.12       292.01 o                         
   0   9   5       1417.59       1390.54        62.39 o                         
   1   9   5        637.92        499.09        56.26 o                         
   2   9   5         60.31         49.83        43.12 o                         
   3   9   5      19779.54      19443.31       294.61 o                         
   4   9   5       1045.35        848.20        68.56 o                         
   5   9   5       1219.68       1157.54       119.75 o                         
   6   9   5        514.65        473.11        79.31 o                         
   7   9   5       5986.75       5987.58       247.65 o                         
  -9  10   5       2091.07       1701.71       341.04 o                         
  -8  10   5        634.52        764.39       106.68 o                         
  -7  10   5        132.56        -10.57        78.89 o                         
  -6  10   5       4800.63       4706.61       155.42 o                         
  -5  10   5       3201.79       3252.03       124.60 o                         
  -4  10   5        690.91        865.31        81.01 o                         
  -3  10   5        308.20        396.68        59.81 o                         
  -2  10   5       7167.44       7261.63       173.48 o                         
  -1  10   5        650.04        751.55        63.72 o                         
   0  10   5        415.58        463.42        55.35 o                         
   1  10   5         14.11         39.35        49.08 o                         
   2  10   5       2607.86       2781.50       122.96 o                         
   3  10   5        118.25        122.97        54.49 o                         
   4  10   5       1066.86       1112.67        91.67 o                         
   5  10   5        566.74        524.92       112.10 o                         
   6  10   5        207.99        278.54        81.98 o                         
   7  10   5        205.14        154.71       140.39 o                         
  -8  11   5        492.69        598.78       175.23 o                         
  -7  11   5        572.38        389.61        83.47 o                         
  -6  11   5       1757.36       1708.32       113.28 o                         
  -5  11   5       4151.01       4084.56       145.93 o                         
  -4  11   5       1167.63       1190.66        83.03 o                         
  -3  11   5       2261.98       2297.46       108.28 o                         
  -2  11   5        543.91        550.71        60.26 o                         
  -1  11   5       6688.24       6845.25       175.05 o                         
   0  11   5       1873.31       1772.38       117.53 o                         
   1  11   5       4644.61       4868.88       174.41 o                         
   2  11   5        382.12        456.00        66.27 o                         
   3  11   5       3841.90       3842.78       155.37 o                         
   4  11   5        827.07        744.79        92.71 o                         
   5  11   5       5056.99       4803.48       223.73 o                         
   6  11   5        596.32        545.88       147.05 o                         
  -7  12   5        886.57        631.64       136.82 o                         
  -6  12   5       3999.98       3756.28       176.59 o                         
  -5  12   5        116.04        187.80        58.00 o                         
  -4  12   5        341.93        266.66        57.60 o                         
  -3  12   5       1156.75       1079.21        81.19 o                         
  -2  12   5       4979.71       5158.12       166.70 o                         
  -1  12   5       1437.07       1553.83       103.84 o                         
   0  12   5       1503.35       1492.69       108.85 o                         
   1  12   5        370.52        307.92        79.04 o                         
   2  12   5        968.23        806.39       125.61 o                         
   3  12   5        241.74        271.32        79.52 o                         
   4  12   5        941.98        961.82       106.98 o                         
   5  12   5         72.29        736.39       303.03 o                         
  -6  13   5       2008.56       2136.03       239.25 o                         
  -5  13   5       1483.12       1243.16       109.75 o                         
  -4  13   5         72.64        135.23        57.57 o                         
  -3  13   5       2492.25       2760.75       137.01 o                         
  -2  13   5       2212.24       2255.41       130.14 o                         
  -1  13   5       3162.77       3379.57       155.05 o                         
   0  13   5        146.38         83.88       109.24 o                         
   1  13   5       2584.75       2628.42       178.80 o                         
   2  13   5       1497.28       1777.50       142.26 o                         
   3  13   5       2462.16       2123.70       259.62 o                         
   4  13   5        866.26        997.58       266.84 o                         
  -3  14   5         10.18       -135.78       135.78 o                         
  -2  14   5        477.38        439.25       202.00 o                         
   0 -17   6         45.31         25.78       106.26 o                         
   1 -17   6        439.87        476.32       268.61 o                         
   2 -17   6         97.33        -11.51        90.36 o                         
  -3 -16   6         27.84         50.57        77.64 o                         
  -2 -16   6      12294.62      12721.32       224.11 o                         
  -1 -16   6        170.62        194.00        41.95 o                         
   0 -16   6        171.57         64.62        39.49 o                         
   1 -16   6        243.47        160.79        40.97 o                         
   2 -16   6       9981.10      10070.51       231.68 o                         
   3 -16   6       1893.73       1858.32        77.65 o                         
   4 -16   6        328.52        190.18        72.13 o                         
   5 -16   6         36.24        -27.82        50.65 o                         
  -5 -15   6        321.67        182.35        52.38 o                         
  -4 -15   6        143.55         42.17        57.38 o                         
  -3 -15   6       1030.08       1018.68        65.26 o                         
  -2 -15   6        779.44        753.07        56.68 o                         
  -1 -15   6        947.02        896.64        56.91 o                         
   0 -15   6         23.31          6.58        35.82 o                         
   1 -15   6       3241.61       3188.65        92.05 o                         
   2 -15   6         23.77         20.60        37.96 o                         
   3 -15   6       1800.22       1882.37        73.68 o                         
   4 -15   6         42.26         68.11        39.38 o                         
   5 -15   6       7521.67       7703.05       160.53 o                         
   6 -15   6         24.81          9.34        57.26 o                         
  -6 -14   6       5025.60       4935.48       157.82 o                         
  -5 -14   6       1334.10       1287.79        75.00 o                         
  -4 -14   6        888.49       1060.01        63.29 o                         
  -3 -14   6       1513.16       1593.82        73.50 o                         
  -2 -14   6       7007.70       6962.47       136.64 o                         
  -1 -14   6       3012.87       2905.69        84.31 o                         
   0 -14   6       3391.72       3349.72        93.65 o                         
   1 -14   6       2268.92       2253.39        71.41 o                         
   2 -14   6       6024.25       5858.00       111.01 o                         
   3 -14   6       5588.20       5664.30       122.14 o                         
   4 -14   6       5258.15       5261.92       112.42 o                         
   5 -14   6        121.07        140.33        40.99 o                         
   6 -14   6       3538.20       3387.96       104.01 o                         
   7 -14   6       3798.53       3726.80       135.84 o                         
  -7 -13   6         66.25         23.67        61.02 o                         
  -6 -13   6        488.72        467.61        53.74 o                         
  -5 -13   6        705.57        721.60        64.54 o                         
  -4 -13   6       1708.07       1753.61        76.92 o                         
  -3 -13   6        559.89        475.60        42.89 o                         
  -2 -13   6       1942.79       1940.87        72.71 o                         
  -1 -13   6       1845.39       1837.10        68.97 o                         
   0 -13   6         36.68         28.97        32.51 o                         
   1 -13   6       2275.84       2425.30        70.15 o                         
   2 -13   6        946.68        862.16        47.10 o                         
   3 -13   6       5140.01       5203.02       109.46 o                         
   4 -13   6       1486.03       1306.61        63.65 o                         
   5 -13   6       2493.45       2434.74        87.27 o                         
   6 -13   6        343.48        386.14        45.81 o                         
   7 -13   6       5483.21       5547.70       143.84 o                         
   8 -13   6       1560.74       1347.06        96.01 o                         
  -8 -12   6       3653.84       3175.84       313.66 o                         
  -7 -12   6        125.16        143.92        49.96 o                         
  -6 -12   6        310.61        335.17        48.54 o                         
  -5 -12   6         41.32        -51.25        52.52 o                         
  -4 -12   6      10209.17      10200.76       164.81 o                         
  -3 -12   6       1512.89       1465.51        60.48 o                         
  -2 -12   6       1976.64       1923.99        63.54 o                         
  -1 -12   6        686.96        603.68        42.23 o                         
   0 -12   6      13152.11      13062.33       153.31 o                         
   1 -12   6       4142.02       3924.33        85.33 o                         
   2 -12   6       6595.92       6475.49       119.02 o                         
   3 -12   6        357.15        333.56        37.12 o                         
   4 -12   6       7581.77       7595.01       129.68 o                         
   5 -12   6       3489.08       3390.94        97.67 o                         
   6 -12   6       7608.57       7580.80       150.73 o                         
   7 -12   6       1116.87       1119.90        67.58 o                         
   8 -12   6       1711.24       1466.58        82.62 o                         
   9 -12   6       1178.97       1080.33        93.90 o                         
  -8 -11   6       3311.15       3454.98       129.45 o                         
  -7 -11   6        970.86       1002.99        75.97 o                         
  -6 -11   6        690.02        634.36        60.17 o                         
  -5 -11   6        177.18        164.48        39.47 o                         
  -4 -11   6       3818.77       3875.19        93.97 o                         
  -3 -11   6       2445.20       2514.76        71.03 o                         
  -2 -11   6       2100.63       2182.69        64.25 o                         
  -1 -11   6       1508.18       1763.48        60.49 o                         
   0 -11   6        897.37        859.65        41.78 o                         
   1 -11   6        557.95        640.35        36.48 o                         
   2 -11   6         14.42         26.13        27.84 o                         
   3 -11   6       6759.52       6712.28       115.28 o                         
   4 -11   6         23.84         -4.81        30.84 o                         
   5 -11   6        565.41        560.59        42.05 o                         
   6 -11   6       1490.94       1467.13        68.62 o                         
   7 -11   6       7126.94       7091.63       168.74 o                         
   8 -11   6        112.61        108.27        47.10 o                         
   9 -11   6        271.12        186.81        49.41 o                         
  -8 -10   6       2034.75       2215.24       103.66 o                         
  -7 -10   6       1818.17       1918.91        89.43 o                         
  -6 -10   6       4900.76       4899.82       133.50 o                         
  -5 -10   6        583.89        617.47        67.13 o                         
  -4 -10   6       2411.63       2431.37        68.55 o                         
  -3 -10   6       6159.45       6120.79       102.81 o                         
  -2 -10   6      25817.71      25543.92       284.01 o                         
  -1 -10   6        229.82        272.46        30.82 o                         
   0 -10   6        947.06        930.67        42.35 o                         
   1 -10   6       1787.20       1914.18        51.53 o                         
   2 -10   6      35662.09      34781.24       410.96 o                         
   3 -10   6        293.63        234.66        32.33 o                         
   4 -10   6       2000.54       1972.03        62.96 o                         
   5 -10   6       1778.43       1852.93        63.97 o                         
   6 -10   6      24348.32      24427.83       266.24 o                         
   7 -10   6       2806.53       2753.45        99.21 o                         
   8 -10   6       1238.34       1175.38        72.66 o                         
   9 -10   6        543.98        588.89        61.50 o                         
  10 -10   6       4088.80       4427.70       262.21 o                         
  -9  -9   6        108.66        106.04        82.89 o                         
  -8  -9   6        674.29        597.10        67.60 o                         
  -7  -9   6         53.21        -40.81        40.81 o                         
  -6  -9   6       5934.37       6142.18       127.73 o                         
  -5  -9   6        195.92        209.87        38.66 o                         
  -4  -9   6       1906.40       1891.43        65.28 o                         
  -3  -9   6        896.51        879.77        41.63 o                         
  -2  -9   6       3334.41       3395.02        70.67 o                         
  -1  -9   6        733.75        697.98        32.67 o                         
   0  -9   6        768.65        738.75        34.18 o                         
   1  -9   6       2008.96       2098.60        53.44 o                         
   2  -9   6       1176.89        966.65        34.80 o                         
   3  -9   6        908.86        889.92        36.68 o                         
   4  -9   6        720.06        852.74        45.46 o                         
   5  -9   6       7593.10       7483.93       117.60 o                         
   6  -9   6       2909.61       2839.25        84.44 o                         
   7  -9   6         47.89         -8.64        41.92 o                         
   8  -9   6         51.83         74.66        42.35 o                         
   9  -9   6       6451.96       6594.87       160.24 o                         
  10  -9   6        345.00        294.27        56.80 o                         
  -9  -8   6       2622.01       2869.41       114.64 o                         
  -8  -8   6       1195.46       1272.36        76.37 o                         
  -7  -8   6       1246.02       1204.75        70.82 o                         
  -6  -8   6      10113.44      10408.52       172.22 o                         
  -5  -8   6      11804.03      11474.87       162.64 o                         
  -4  -8   6       7809.98       7681.26       108.31 o                         
  -3  -8   6       6853.09       6777.78        90.89 o                         
  -2  -8   6      16994.54      17456.96       152.49 o                         
  -1  -8   6      21455.22      21567.54       169.49 o                         
   0  -8   6      32385.96      32412.97       207.17 o                         
   1  -8   6       9977.48      10233.23       105.77 o                         
   2  -8   6       9892.19      10073.02       102.28 o                         
   3  -8   6      11973.09      11722.02       124.09 o                         
   4  -8   6      37096.95      36417.63       256.49 o                         
   5  -8   6        452.39        447.77        35.05 o                         
   6  -8   6       9097.39       9161.92       144.61 o                         
   7  -8   6       5789.32       5914.00       132.41 o                         
   8  -8   6      13197.96      13465.05       204.16 o                         
   9  -8   6        418.12        433.19        60.31 o                         
  10  -8   6       2081.05       2154.41       103.40 o                         
  11  -8   6       1857.61       1523.42       171.73 o                         
 -10  -7   6       2252.89       2328.82       117.77 o                         
  -9  -7   6       1500.56       1586.33        93.51 o                         
  -8  -7   6       2570.10       2834.40       107.94 o                         
  -7  -7   6       1735.29       1577.14        72.53 o                         
  -6  -7   6       3436.79       3371.08        97.46 o                         
  -5  -7   6       2411.52       2363.07        68.67 o                         
  -4  -7   6       4975.35       4927.77        93.81 o                         
  -3  -7   6        562.40        602.03        35.37 o                         
  -2  -7   6        666.55        634.74        29.52 o                         
  -1  -7   6       1943.07       2031.99        45.99 o                         
   0  -7   6        322.03        323.49        26.10 o                         
   1  -7   6       3203.39       3310.00        60.09 o                         
   2  -7   6        204.54        189.99        19.24 o                         
   3  -7   6        779.00        714.41        32.75 o                         
   4  -7   6       4989.65       5109.82        85.93 o                         
   5  -7   6       4822.15       4826.03        81.20 o                         
   6  -7   6        605.62        639.49        44.03 o                         
   7  -7   6       2254.03       2309.67        84.08 o                         
   8  -7   6       4046.05       3891.53       108.54 o                         
   9  -7   6       1266.46       1235.95        76.18 o                         
  10  -7   6        328.39        395.71        60.24 o                         
  11  -7   6       1774.95       1535.33       164.03 o                         
 -10  -6   6       1670.75       1535.56        95.03 o                         
  -9  -6   6       4923.20       5089.22       153.16 o                         
  -8  -6   6       8335.14       8624.13       179.24 o                         
  -7  -6   6       1041.18        978.03        55.82 o                         
  -6  -6   6        868.48        929.24        48.89 o                         
  -5  -6   6      10982.22      11100.34       143.77 o                         
  -4  -6   6      59213.88      58522.78       389.37 o                         
  -3  -6   6        835.56        856.60        32.70 o                         
  -2  -6   6        582.76        630.46        30.16 o                         
  -1  -6   6       3413.84       3366.35        58.12 o                         
   0  -6   6     126360.83     124734.83       621.03 o                         
   1  -6   6        534.96        652.26        28.96 o                         
   2  -6   6       1587.77       1669.04        43.45 o                         
   3  -6   6        179.77        162.72        17.43 o                         
   4  -6   6     102946.33     102354.14       556.32 o                         
   5  -6   6       3969.80       3728.69        65.79 o                         
   6  -6   6       2489.45       2631.26        80.07 o                         
   7  -6   6        105.79        179.35        39.01 o                         
   8  -6   6      27905.12      28521.26       396.63 o                         
   9  -6   6       3867.66       3766.06       137.72 o                         
  10  -6   6       1161.12       1128.56        82.15 o                         
  11  -6   6        514.27        429.50       101.12 o                         
 -11  -5   6        238.64        443.89       192.89 o                         
 -10  -5   6         18.42        217.20        59.90 o                         
  -9  -5   6         89.51         69.18        52.34 o                         
  -8  -5   6       8584.06       8972.81       188.73 o                         
  -7  -5   6         49.39        101.74        38.64 o                         
  -6  -5   6         56.23         80.27        30.51 o                         
  -5  -5   6        167.86        186.82        35.27 o                         
  -4  -5   6       9820.72       9956.88       124.11 o                         
  -3  -5   6        356.82        301.42        21.17 o                         
  -2  -5   6        498.25        489.00        29.56 o                         
  -1  -5   6         51.10         92.71        21.21 o                         
   0  -5   6       1078.12       1014.56        33.26 o                         
   1  -5   6         49.55         55.07        18.35 o                         
   2  -5   6         74.78         96.34        16.71 o                         
   3  -5   6       8269.31       8385.75       109.03 o                         
   4  -5   6        302.29        311.10        29.37 o                         
   5  -5   6          4.97         -6.14        16.19 o                         
   6  -5   6       1089.47        993.08        47.48 o                         
   7  -5   6       8493.24       8905.35       148.00 o                         
   8  -5   6        471.82        448.35        49.50 o                         
   9  -5   6          6.12        -44.33        44.33 o                         
  10  -5   6       1455.51       1335.03        83.03 o                         
  11  -5   6       2937.64       2987.84       126.13 o                         
 -11  -4   6        182.10        241.38        98.21 o                         
 -10  -4   6       1874.10       1993.39       102.93 o                         
  -9  -4   6       1254.45       1480.87        88.39 o                         
  -8  -4   6       8378.39       8590.15       170.05 o                         
  -7  -4   6       4022.89       4243.67        97.96 o                         
  -6  -4   6       8318.66       8408.81       123.72 o                         
  -5  -4   6        297.10        305.18        33.76 o                         
  -4  -4   6      18074.89      17977.54       159.56 o                         
  -3  -4   6      12021.53      12372.57       118.38 o                         
  -2  -4   6      29765.79      29621.83       203.39 o                         
  -1  -4   6        924.26        842.94        28.16 o                         
   0  -4   6      52349.19      52664.61       291.88 o                         
   1  -4   6       5935.13       5354.28        64.90 o                         
   2  -4   6      40628.66      40822.70       223.41 o                         
   3  -4   6       5003.40       5244.68        66.80 o                         
   4  -4   6      29067.74      28746.64       222.82 o                         
   5  -4   6       6182.56       5991.90        91.72 o                         
   6  -4   6      29710.09      29478.93       230.52 o                         
   7  -4   6        365.95        334.24        38.51 o                         
   8  -4   6      11405.45      11673.07       188.44 o                         
   9  -4   6       3279.64       3207.57       107.14 o                         
  10  -4   6       2733.50       2650.19       106.57 o                         
  11  -4   6        766.79        819.40        86.47 o                         
 -11  -3   6        533.46        689.77       104.09 o                         
 -10  -3   6       2239.33       2371.76       114.39 o                         
  -9  -3   6       3252.50       3373.58       134.79 o                         
  -8  -3   6        380.39        369.03        46.44 o                         
  -7  -3   6       1737.90       1723.47        65.96 o                         
  -6  -3   6       8662.56       8908.69       138.28 o                         
  -5  -3   6       1713.19       1717.80        48.19 o                         
  -4  -3   6         98.87         91.58        19.98 o                         
  -3  -3   6        275.79        266.99        24.85 o                         
  -2  -3   6       7032.57       7121.97        74.37 o                         
  -1  -3   6         40.12         72.00        13.61 o                         
   0  -3   6        190.43        234.93        15.39 o                         
   1  -3   6        309.37        302.76        17.13 o                         
   2  -3   6         16.29         35.23        14.33 o                         
   3  -3   6        542.90        541.78        23.73 o                         
   4  -3   6        798.86        803.23        23.71 o                         
   5  -3   6       2220.12       2256.34        60.61 o                         
   6  -3   6       8317.61       8385.75       125.53 o                         
   7  -3   6          8.69         51.43        33.16 o                         
   8  -3   6         26.67         45.07        37.57 o                         
   9  -3   6       3539.03       3669.70       113.47 o                         
  10  -3   6       2951.00       2919.04       112.78 o                         
  11  -3   6          1.31         14.75        67.98 o                         
 -11  -2   6       1556.63       1854.79       124.65 o                         
 -10  -2   6       3851.81       4083.15       147.42 o                         
  -9  -2   6       1703.34       1870.56        87.44 o                         
  -8  -2   6       1810.45       1926.74        76.99 o                         
  -7  -2   6       2745.26       2858.31        88.96 o                         
  -6  -2   6      25147.65      25756.59       229.64 o                         
  -5  -2   6      10727.07      10339.35       121.35 o                         
  -4  -2   6       1142.60       1095.93        39.64 o                         
  -3  -2   6        265.50        258.61        18.17 o                         
  -2  -2   6      70556.98      69631.62       307.99 o                         
  -1  -2   6      38490.48      39140.02       176.75 o                         
   0  -2   6       2871.84       2965.28        37.92 o                         
   1  -2   6      14708.08      15216.13        94.03 o                         
   2  -2   6      67594.26      67051.95       321.92 o                         
   3  -2   6      30032.15      29318.54       178.55 o                         
   4  -2   6      24616.76      25003.72       161.74 o                         
   5  -2   6       4308.00       3919.31        84.03 o                         
   6  -2   6      22537.24      23054.50       214.25 o                         
   7  -2   6      15403.45      14889.62       176.07 o                         
   8  -2   6      15513.36      15522.83       192.41 o                         
   9  -2   6        113.64         99.52        43.43 o                         
  10  -2   6       1281.68       1289.91        79.41 o                         
  11  -2   6       3148.92       3138.48       132.37 o                         
 -11  -1   6        861.55        737.14        90.04 o                         
 -10  -1   6       4963.30       5573.38       156.11 o                         
  -9  -1   6         37.31         34.24        42.17 o                         
  -8  -1   6         45.48         51.87        36.54 o                         
  -7  -1   6       3043.55       3136.15        84.53 o                         
  -6  -1   6      10218.31      10537.85       132.67 o                         
  -5  -1   6       2460.68       2356.35        55.83 o                         
  -4  -1   6        185.35        169.94        29.00 o                         
  -3  -1   6       3175.44       3060.24        50.35 o                         
  -2  -1   6       1736.80       1769.38        30.16 o                         
  -1  -1   6       2056.76       2090.98        24.46 o                         
   0  -1   6        442.52        443.06        12.06 o                         
   1  -1   6        153.78        164.68         9.89 o                         
   2  -1   6         10.41         23.80        11.75 o                         
   3  -1   6        395.98        372.59        17.18 o                         
   4  -1   6       1919.06       1988.84        35.71 o                         
   5  -1   6       1078.91       1060.56        33.07 o                         
   6  -1   6         21.51         20.61        29.78 o                         
   7  -1   6        778.82        731.49        46.20 o                         
   8  -1   6       6109.69       5931.79       117.56 o                         
   9  -1   6       1877.96       1980.92        80.39 o                         
  10  -1   6         28.24         43.97        56.08 o                         
  11  -1   6        117.51        -30.79        55.68 o                         
 -11   0   6       2230.51       2668.61       122.75 o                         
 -10   0   6        474.21        458.75        60.09 o                         
  -9   0   6       2725.20       2838.08       101.09 o                         
  -8   0   6       7431.97       7686.49       136.32 o                         
  -7   0   6       1896.17       1965.78        68.91 o                         
  -6   0   6       3946.23       3942.01        74.58 o                         
  -5   0   6      11357.21      11240.32       117.04 o                         
  -4   0   6      39856.85      39225.81       252.77 o                         
  -3   0   6        215.83        252.93        23.22 o                         
  -2   0   6       1239.92       1158.18        22.92 o                         
  -1   0   6       9103.67       8600.31        55.55 o                         
   0   0   6     104643.82     103700.74       364.71 o                         
   1   0   6        115.04        133.77         9.92 o                         
   2   0   6       6366.09       6653.04        58.12 o                         
   3   0   6       7862.09       7824.58        68.03 o                         
   4   0   6      80293.32      79368.98       364.82 o                         
   5   0   6        382.57        381.27        23.92 o                         
   6   0   6       2670.04       2836.17        71.07 o                         
   7   0   6       1374.40       1210.42        52.80 o                         
   8   0   6      26042.43      25633.49       269.73 o                         
   9   0   6       2108.78       1969.76        83.24 o                         
  10   0   6        701.50        724.96        66.08 o                         
  11   0   6        435.89        325.39        64.11 o                         
 -11   1   6       1431.40       1407.03        89.87 o                         
 -10   1   6          8.84         12.33        46.44 o                         
  -9   1   6         14.30        -39.09        41.57 o                         
  -8   1   6       9633.48       9846.60       154.46 o                         
  -7   1   6       1545.92       1545.46        58.24 o                         
  -6   1   6        176.86        129.96        28.23 o                         
  -5   1   6        213.99        182.78        26.17 o                         
  -4   1   6      15683.34      15092.73       130.78 o                         
  -3   1   6       1344.25       1323.59        32.28 o                         
  -2   1   6       1428.62       1524.14        27.02 o                         
  -1   1   6       2581.32       2614.75        25.74 o                         
   0   1   6       2978.27       3011.45        25.61 o                         
   1   1   6        755.60        797.17        16.20 o                         
   2   1   6        407.38        422.92        14.54 o                         
   3   1   6        616.58        630.39        20.25 o                         
   4   1   6        385.53        378.46        20.59 o                         
   5   1   6       1904.16       1910.62        49.61 o                         
   6   1   6        621.82        503.38        35.56 o                         
   7   1   6        560.96        585.29        46.46 o                         
   8   1   6        890.40        868.12        51.33 o                         
   9   1   6        390.93        435.23        54.26 o                         
  10   1   6        413.65        255.91        47.33 o                         
  11   1   6       1371.32       1328.21        91.98 o                         
 -11   2   6       2255.02       2380.47       108.97 o                         
 -10   2   6        135.15        191.85        66.40 o                         
  -9   2   6        381.69        370.56        48.58 o                         
  -8   2   6      12012.77      12199.90       172.28 o                         
  -7   2   6      11995.17      12136.05       155.64 o                         
  -6   2   6       1654.67       1680.75        52.05 o                         
  -5   2   6        603.26        652.31        32.47 o                         
  -4   2   6      37283.41      36692.67       239.92 o                         
  -3   2   6      29178.96      28606.90       177.14 o                         
  -2   2   6      14018.35      14014.83        87.16 o                         
  -1   2   6      13727.53      12839.37       102.84 o                         
   0   2   6      59800.35      59669.51       361.08 o                         
   1   2   6      45190.39      43979.78       173.17 o                         
   2   2   6      35697.12      36200.94       155.38 o                         
   3   2   6      19507.10      19560.44       130.84 o                         
   4   2   6      22793.96      22728.16       162.24 o                         
   5   2   6      20831.67      20736.95       178.94 o                         
   6   2   6      26162.49      26587.55       211.13 o                         
   7   2   6       2309.77       2171.98        68.14 o                         
   8   2   6       2866.30       2820.85        95.14 o                         
   9   2   6       4082.89       3899.68       118.73 o                         
  10   2   6       6712.27       6654.22       163.35 o                         
  11   2   6         35.57        -43.77        64.10 o                         
 -11   3   6         49.66        -25.85        57.28 o                         
 -10   3   6        191.22        219.56        53.64 o                         
  -9   3   6       5977.60       6048.84       141.53 o                         
  -8   3   6       2420.86       2446.68        79.80 o                         
  -7   3   6       1420.67       1416.60        54.71 o                         
  -6   3   6       2546.93       2589.40        64.06 o                         
  -5   3   6      17121.12      17239.15       159.94 o                         
  -4   3   6        153.12        150.99        24.66 o                         
  -3   3   6        377.74        436.41        24.80 o                         
  -2   3   6       6452.85       6406.18        48.96 o                         
  -1   3   6      12417.49      12719.15       136.68 o                         
   0   3   6         30.03         67.37        18.71 o                         
   1   3   6       2891.59       2714.18        51.45 o                         
   2   3   6        429.92        426.52        13.32 o                         
   3   3   6       2275.18       2411.22        41.33 o                         
   4   3   6         14.77         38.21        21.00 o                         
   5   3   6        446.24        412.18        29.66 o                         
   6   3   6       1404.29       1453.31        53.66 o                         
   7   3   6        102.58         91.82        36.56 o                         
   8   3   6         16.66        -38.18        38.18 o                         
   9   3   6          3.39         40.28        45.13 o                         
  10   3   6       2751.12       2604.62       110.41 o                         
 -11   4   6       1712.41       1690.64        97.77 o                         
 -10   4   6        391.43        333.09        52.22 o                         
  -9   4   6        361.77        367.92        52.97 o                         
  -8   4   6       5593.86       5788.06       131.22 o                         
  -7   4   6       8090.27       8163.55       127.40 o                         
  -6   4   6      10046.35      10178.48       129.22 o                         
  -5   4   6        188.52        197.30        30.44 o                         
  -4   4   6      12677.71      12523.43       131.85 o                         
  -3   4   6      16698.80      16348.93       103.52 o                         
  -2   4   6      41299.23      40293.10       172.16 o                         
  -1   4   6       1613.50       1681.14        55.16 o                         
   0   4   6       5422.47       5587.39        83.14 o                         
   1   4   6       5395.78       5479.92        79.85 o                         
   2   4   6      79803.74      80127.23       304.60 o                         
   3   4   6        233.06        186.65        13.89 o                         
   4   4   6       2213.06       2145.18        42.57 o                         
   5   4   6        196.40        205.48        27.66 o                         
   6   4   6      32877.13      33144.15       275.79 o                         
   7   4   6        506.49        403.76        44.94 o                         
   8   4   6       1240.19       1030.11        61.91 o                         
   9   4   6         84.22         46.03        47.31 o                         
  10   4   6       6074.85       6128.72       168.23 o                         
 -11   5   6        461.52        490.55        67.49 o                         
 -10   5   6       3781.74       3828.67       119.87 o                         
  -9   5   6        851.01        846.94        62.27 o                         
  -8   5   6        178.69        183.78        42.58 o                         
  -7   5   6       3670.10       3837.75        93.14 o                         
  -6   5   6       7566.28       7370.04       114.98 o                         
  -5   5   6         16.06         23.57        28.10 o                         
  -4   5   6        475.50        504.39        31.87 o                         
  -3   5   6      12325.86      12120.10        83.96 o                         
  -2   5   6       3611.24       3507.86        47.97 o                         
  -1   5   6        459.72        398.65        31.80 o                         
   0   5   6        143.53        175.69        21.35 o                         
   1   5   6       7424.31       7475.29       107.67 o                         
   2   5   6        309.83        311.43        15.07 o                         
   3   5   6       1154.33       1148.14        33.60 o                         
   4   5   6         14.68         22.77        23.70 o                         
   5   5   6        841.02        902.47        47.83 o                         
   6   5   6        530.61        561.79        41.82 o                         
   7   5   6        719.79        620.66        50.46 o                         
   8   5   6        769.35        729.10        62.08 o                         
   9   5   6        458.24        586.27        72.14 o                         
  10   5   6        451.34        408.38        87.48 o                         
 -10   6   6        778.47        702.70        59.70 o                         
  -9   6   6       1727.13       1546.89        78.44 o                         
  -8   6   6       4551.05       4530.97       116.18 o                         
  -7   6   6       1737.93       1642.26        64.93 o                         
  -6   6   6       6599.77       6767.59       112.69 o                         
  -5   6   6       7629.71       7264.25       109.93 o                         
  -4   6   6      17432.14      17088.52       167.55 o                         
  -3   6   6         95.93         92.26        25.28 o                         
  -2   6   6       7726.41       6933.17        85.94 o                         
  -1   6   6       4790.77       4719.90        91.44 o                         
   0   6   6      28050.96      28526.97       282.95 o                         
   1   6   6        397.76        412.48        37.22 o                         
   2   6   6       4277.35       4189.28        55.96 o                         
   3   6   6       2188.96       2252.69        46.10 o                         
   4   6   6      28083.21      28931.87       214.73 o                         
   5   6   6         30.05         25.57        26.89 o                         
   6   6   6       2048.79       2126.93        74.58 o                         
   7   6   6         60.70        116.53        39.65 o                         
   8   6   6       8814.30       8589.48       323.33 o                         
   9   6   6        776.82        629.99       131.92 o                         
 -10   7   6        226.43        413.13       289.29 o                         
  -9   7   6         28.87        -39.84        75.90 o                         
  -8   7   6       2711.92       2686.49       155.79 o                         
  -7   7   6       4739.45       4824.00       149.32 o                         
  -6   7   6        407.34        373.56        36.58 o                         
  -5   7   6        476.28        549.72        38.43 o                         
  -4   7   6       3606.12       3515.92        95.41 o                         
  -3   7   6       5729.74       5848.24       127.35 o                         
  -2   7   6        785.61        746.53        48.01 o                         
  -1   7   6        981.32       1006.82        48.01 o                         
   0   7   6       1702.66       1753.15        56.93 o                         
   1   7   6       2724.69       2818.31        84.70 o                         
   2   7   6        258.86        237.26        33.76 o                         
   3   7   6       2248.60       2179.72        79.65 o                         
   4   7   6        499.66        587.53        56.37 o                         
   5   7   6        919.78        863.08        68.00 o                         
   6   7   6         18.59         36.11        50.99 o                         
   7   7   6         10.13         46.68        60.90 o                         
   8   7   6       2051.39       2015.99       234.54 o                         
   9   7   6        512.80        297.25       226.43 o                         
 -10   8   6       1020.58        837.23       285.07 o                         
  -9   8   6       1633.76       1875.71       188.57 o                         
  -8   8   6       2447.72       2513.23       201.83 o                         
  -7   8   6       2693.88       2394.92       132.29 o                         
  -6   8   6       2338.46       2383.49       123.82 o                         
  -5   8   6       1622.21       1689.09        81.91 o                         
  -4   8   6      16872.93      16748.25       248.90 o                         
  -3   8   6       2292.83       2250.64        91.78 o                         
  -2   8   6        955.71        981.81        55.03 o                         
  -1   8   6        391.28        428.02        36.37 o                         
   0   8   6      24519.88      25438.96       297.30 o                         
   1   8   6       6402.02       6996.91       135.58 o                         
   2   8   6       2175.73       2233.93        99.45 o                         
   3   8   6       2776.47       2766.58       101.26 o                         
   4   8   6      13490.54      13287.01       230.82 o                         
   5   8   6       7098.47       7457.81       191.15 o                         
   6   8   6       2905.08       2759.54       146.88 o                         
   7   8   6       2105.59       2134.96       166.13 o                         
   8   8   6       2742.94       2266.92       289.58 o                         
  -9   9   6       1732.22       1868.38       243.19 o                         
  -8   9   6       1386.08       1520.10       126.09 o                         
  -7   9   6        145.45        137.41        69.87 o                         
  -6   9   6         85.07        118.18        66.14 o                         
  -5   9   6       7807.52       7743.27       187.21 o                         
  -4   9   6        495.91        492.24        55.26 o                         
  -3   9   6         57.00         94.50        41.77 o                         
  -2   9   6         49.98         57.11        40.06 o                         
  -1   9   6       7487.83       7629.50       145.05 o                         
   0   9   6         62.91        134.48        35.24 o                         
   1   9   6        476.53        508.25        56.42 o                         
   2   9   6         48.77        101.92        44.11 o                         
   3   9   6       2418.52       2366.59       100.78 o                         
   4   9   6        377.02        361.19        69.70 o                         
   5   9   6        831.12        859.71        96.58 o                         
   6   9   6        396.27        463.74        91.86 o                         
   7   9   6         33.05        141.70        86.86 o                         
  -8  10   6        289.10         18.83       111.41 o                         
  -7  10   6       2498.63       2171.56       146.83 o                         
  -6  10   6       4484.77       4290.22       162.17 o                         
  -5  10   6        245.71        185.25        51.74 o                         
  -4  10   6       1183.12       1281.55        76.79 o                         
  -3  10   6       3874.67       3691.75       128.69 o                         
  -2  10   6      12527.55      12615.07       233.89 o                         
  -1  10   6        213.53        258.79        49.10 o                         
   0  10   6        844.24        773.65        72.44 o                         
   1  10   6       1866.91       1719.80        96.52 o                         
   2  10   6      16949.35      17630.66       332.48 o                         
   3  10   6         24.33        -63.87        63.87 o                         
   4  10   6        217.31        149.83        66.34 o                         
   5  10   6        237.48        123.33        84.04 o                         
   6  10   6       9588.22       9298.86       414.33 o                         
  -7  11   6        900.13       1006.14       125.17 o                         
  -6  11   6       1908.90       1756.85       113.11 o                         
  -5  11   6       2498.36       2327.36       119.62 o                         
  -4  11   6        742.43        850.18        77.02 o                         
  -3  11   6       4281.19       4248.38       145.91 o                         
  -2  11   6       1929.53       1964.79        99.97 o                         
  -1  11   6       1700.51       1859.63       105.46 o                         
   0  11   6         73.59         44.35        59.93 o                         
   1  11   6       2582.41       2627.82       151.46 o                         
   2  11   6        286.80        263.07        72.71 o                         
   3  11   6       1827.71       1823.17       143.19 o                         
   4  11   6        254.28        284.93        79.78 o                         
   5  11   6        720.77        601.90       115.23 o                         
   6  11   6        259.20        347.87       137.07 o                         
  -6  12   6       4173.74       4124.49       190.20 o                         
  -5  12   6       1769.48       1765.09       106.64 o                         
  -4  12   6        186.52        296.90        62.22 o                         
  -3  12   6        126.49        132.87        54.35 o                         
  -2  12   6       9069.66       9170.72       235.98 o                         
  -1  12   6       3741.84       3696.27       161.96 o                         
   0  12   6        338.49        329.40       111.07 o                         
   1  12   6       1064.60       1040.29       124.83 o                         
   2  12   6       5957.52       6076.96       240.24 o                         
   3  12   6       3898.00       4285.68       296.72 o                         
   4  12   6       2076.57       1831.42       337.25 o                         
  -5  13   6        396.55        380.93        86.34 o                         
  -4  13   6        351.42        289.27        86.51 o                         
  -3  13   6       5335.58       5220.11       412.15 o                         
  -2  13   6         13.96        152.64        76.94 o                         
  -1  13   6        651.42        544.60        90.53 o                         
   0  13   6       1112.12        986.18       105.64 o                         
   1  13   6       2982.24       3149.24       261.33 o                         
   2  13   6         74.62        194.19       179.43 o                         
   3  13   6       1313.42       1401.63       345.30 o                         
  -1 -17   7       3876.81       4108.59       475.53 o                         
   0 -17   7         56.52        -63.60       108.95 o                         
   1 -17   7       1301.01       1227.61        77.20 o                         
   2 -17   7         52.88         68.69        48.79 o                         
   3 -17   7       3941.49       3758.03       206.69 o                         
  -3 -16   7        168.50        135.55        62.82 o                         
  -2 -16   7        991.92       1165.04        73.40 o                         
  -1 -16   7        148.03         95.31        41.38 o                         
   0 -16   7        417.84        326.70        44.82 o                         
   1 -16   7         62.66         10.33        40.22 o                         
   2 -16   7       5101.18       5190.39       125.63 o                         
   3 -16   7        654.41        547.04        73.68 o                         
   4 -16   7        645.61        785.60        66.78 o                         
   5 -16   7        109.06        136.07        48.98 o                         
  -5 -15   7        243.86         58.40        57.73 o                         
  -4 -15   7        161.07        136.37        49.51 o                         
  -3 -15   7       8522.88       8739.69       200.10 o                         
  -2 -15   7         10.39         -9.64        44.35 o                         
  -1 -15   7        708.42        581.75        47.20 o                         
   0 -15   7         44.59        -12.80        35.98 o                         
   1 -15   7      11223.97      11505.01       173.83 o                         
   2 -15   7        896.37        810.23        51.88 o                         
   3 -15   7       1114.55       1108.04        60.41 o                         
   4 -15   7         69.61         32.31        38.37 o                         
   5 -15   7       5284.20       5630.57       133.67 o                         
   6 -15   7       1584.01       1476.55        85.01 o                         
  -6 -14   7        165.73        102.60        53.47 o                         
  -5 -14   7        104.22         59.53        47.59 o                         
  -4 -14   7        331.77        258.48        44.29 o                         
  -3 -14   7       1341.13       1363.76        67.56 o                         
  -2 -14   7       1262.34       1159.70        61.45 o                         
  -1 -14   7        215.05        129.83        35.78 o                         
   0 -14   7       1667.40       1628.54        66.21 o                         
   1 -14   7        121.79        144.46        33.15 o                         
   2 -14   7       2222.03       2318.47        73.03 o                         
   3 -14   7       1114.31       1070.31        54.83 o                         
   4 -14   7       3963.86       3861.82        99.00 o                         
   5 -14   7        218.94        242.51        42.77 o                         
   6 -14   7        739.49        696.40        63.37 o                         
   7 -14   7        287.26        296.18        53.97 o                         
  -7 -13   7       6397.10       5850.65       197.13 o                         
  -6 -13   7       1138.17       1150.35        70.64 o                         
  -5 -13   7        118.03        122.39        43.85 o                         
  -4 -13   7       1929.07       1849.59        77.24 o                         
  -3 -13   7      15553.88      15793.99       214.98 o                         
  -2 -13   7       4258.59       4173.64       104.80 o                         
  -1 -13   7       1303.69       1297.57        56.68 o                         
   0 -13   7       5647.21       5540.19       110.83 o                         
   1 -13   7      14036.10      13983.22       168.50 o                         
   2 -13   7      10012.42       9960.48       178.46 o                         
   3 -13   7       5209.64       5121.27       108.86 o                         
   4 -13   7       2624.73       2476.38        78.63 o                         
   5 -13   7       4059.73       4129.65       112.36 o                         
   6 -13   7       8273.21       8509.44       160.07 o                         
   7 -13   7       4518.64       4496.61       126.38 o                         
   8 -13   7         99.71        151.19        61.04 o                         
  -8 -12   7        195.38        239.69       152.83 o                         
  -7 -12   7       1951.54       1839.52       104.73 o                         
  -6 -12   7       1276.99       1301.06        72.33 o                         
  -5 -12   7       1057.29       1064.90        64.39 o                         
  -4 -12   7        169.90        221.66        41.84 o                         
  -3 -12   7       1491.62       1426.80        61.76 o                         
  -2 -12   7       1351.43       1386.19        57.67 o                         
  -1 -12   7        151.37        183.01        33.13 o                         
   0 -12   7       1834.09       1896.49        62.90 o                         
   1 -12   7       1214.34       1096.98        49.48 o                         
   2 -12   7       2345.72       2201.18        65.63 o                         
   3 -12   7        375.05        285.86        35.46 o                         
   4 -12   7       5236.19       5190.51       108.72 o                         
   5 -12   7       1235.32       1159.08        61.69 o                         
   6 -12   7       1699.24       1813.30        78.35 o                         
   7 -12   7       2079.54       1976.38        85.68 o                         
   8 -12   7       1749.00       1657.11        90.84 o                         
   9 -12   7         96.39       -137.87       142.28 o                         
  -8 -11   7         90.58        143.56        64.83 o                         
  -7 -11   7        782.56        664.50        64.71 o                         
  -6 -11   7       1489.67       1391.62        80.37 o                         
  -5 -11   7      10392.32      10359.50       157.28 o                         
  -4 -11   7        269.12        358.14        39.66 o                         
  -3 -11   7       1760.06       1703.69        61.45 o                         
  -2 -11   7        636.99        658.24        40.43 o                         
  -1 -11   7      24000.50      24018.34       317.75 o                         
   0 -11   7        215.91        204.83        28.41 o                         
   1 -11   7       3831.40       3800.97        74.22 o                         
   2 -11   7       1501.26       1662.58        58.13 o                         
   3 -11   7      25323.55      25060.05       231.94 o                         
   4 -11   7        913.90        934.72        53.52 o                         
   5 -11   7       3877.99       3735.94        91.60 o                         
   6 -11   7       1988.21       2013.09        79.59 o                         
   7 -11   7       8866.97       9200.55       169.92 o                         
   8 -11   7        836.95        816.69        67.71 o                         
   9 -11   7       1627.67       1942.65        96.64 o                         
  -9 -10   7       3451.28       3190.52       416.01 o                         
  -8 -10   7         78.12          3.48        61.84 o                         
  -7 -10   7         19.41         61.73        50.06 o                         
  -6 -10   7        280.72        206.87        45.53 o                         
  -5 -10   7       5392.51       5581.25       119.36 o                         
  -4 -10   7       1355.91       1333.23        57.72 o                         
  -3 -10   7        389.65        461.97        35.99 o                         
  -2 -10   7        489.29        548.03        40.13 o                         
  -1 -10   7        473.97        516.11        37.49 o                         
   0 -10   7        924.39        865.51        42.17 o                         
   1 -10   7        841.15        825.52        39.21 o                         
   2 -10   7       8042.00       7906.15       105.78 o                         
   3 -10   7         40.47         77.66        31.76 o                         
   4 -10   7        150.93        112.70        31.18 o                         
   5 -10   7        289.87        330.11        37.91 o                         
   6 -10   7       9113.59       9213.61       156.04 o                         
   7 -10   7        140.22        179.30        42.19 o                         
   8 -10   7        132.19        102.57        50.37 o                         
   9 -10   7        894.35        941.80        73.41 o                         
  10 -10   7       4202.24       4051.19       255.98 o                         
  -9  -9   7       4613.46       4785.80       151.67 o                         
  -8  -9   7        902.94       1059.58        73.30 o                         
  -7  -9   7        786.02        907.03        71.80 o                         
  -6  -9   7        631.14        518.86        52.89 o                         
  -5  -9   7      13163.19      13195.29       189.45 o                         
  -4  -9   7       6138.84       6236.18       113.96 o                         
  -3  -9   7      10864.33      10917.45       136.51 o                         
  -2  -9   7       4883.09       4812.03        82.24 o                         
  -1  -9   7      14890.85      15000.48       151.50 o                         
   0  -9   7      11492.37      11445.30       112.91 o                         
   1  -9   7      26386.88      26286.99       192.12 o                         
   2  -9   7       1842.16       1715.33        45.98 o                         
   3  -9   7      12908.15      12715.38       150.55 o                         
   4  -9   7      11577.29      11648.75       145.01 o                         
   5  -9   7      26206.12      25962.22       239.95 o                         
   6  -9   7         83.04         88.93        38.43 o                         
   7  -9   7       2164.41       2161.47        85.20 o                         
   8  -9   7       1689.32       1687.90        80.46 o                         
   9  -9   7       7102.60       7461.53       175.43 o                         
  10  -9   7       1639.81       1741.92       102.16 o                         
  -9  -8   7       1399.75       1554.12        92.51 o                         
  -8  -8   7       2379.49       2329.10       102.83 o                         
  -7  -8   7       2239.46       2330.91       100.99 o                         
  -6  -8   7        982.43       1030.76        63.17 o                         
  -5  -8   7        948.86        993.36        55.43 o                         
  -4  -8   7       3356.39       3237.20        72.04 o                         
  -3  -8   7       3141.17       3235.48        66.10 o                         
  -2  -8   7        133.32        199.96        25.72 o                         
  -1  -8   7       1074.63       1046.02        39.92 o                         
   0  -8   7       2048.33       2127.86        51.15 o                         
   1  -8   7         62.17         85.72        20.75 o                         
   2  -8   7       1311.78       1288.86        39.01 o                         
   3  -8   7       1427.29       1394.45        44.50 o                         
   4  -8   7       3490.73       3601.05        76.71 o                         
   5  -8   7       1965.95       1881.24        56.44 o                         
   6  -8   7       1068.67       1054.78        55.50 o                         
   7  -8   7        678.75        650.41        52.36 o                         
   8  -8   7       3268.34       3161.19       102.13 o                         
   9  -8   7       3155.11       3189.10       113.40 o                         
  10  -8   7        283.59        279.05        57.54 o                         
  11  -8   7          4.12         12.34       137.35 o                         
 -10  -7   7        749.77       1017.60       256.07 o                         
  -9  -7   7       2125.16       2030.78       103.65 o                         
  -8  -7   7        134.26         94.93        44.26 o                         
  -7  -7   7       7814.95       8109.94       160.69 o                         
  -6  -7   7       1233.77       1165.81        62.80 o                         
  -5  -7   7       9214.93       9115.43       139.37 o                         
  -4  -7   7         62.10         72.42        25.50 o                         
  -3  -7   7      31450.96      32012.43       239.80 o                         
  -2  -7   7       2691.20       2683.51        57.41 o                         
  -1  -7   7      10473.41      10251.12       111.89 o                         
   0  -7   7        502.02        512.74        31.30 o                         
   1  -7   7      55881.71      55778.20       316.21 o                         
   2  -7   7      12077.55      11932.10       124.57 o                         
   3  -7   7      13372.20      13306.22       149.57 o                         
   4  -7   7        217.09        251.67        29.77 o                         
   5  -7   7      20144.51      20585.15       204.16 o                         
   6  -7   7       6328.23       6278.09       111.69 o                         
   7  -7   7       7045.28       6955.86       146.42 o                         
   8  -7   7        156.62        243.18        43.85 o                         
   9  -7   7       5439.21       5426.55       142.45 o                         
  10  -7   7       2779.24       2939.67       116.26 o                         
  11  -7   7       3093.80       3348.51       235.29 o                         
 -10  -6   7        388.32        375.52        63.86 o                         
  -9  -6   7        111.60        132.63        53.15 o                         
  -8  -6   7       1887.73       2079.68        94.02 o                         
  -7  -6   7       6783.71       7069.54       147.66 o                         
  -6  -6   7       2697.21       2814.37        80.03 o                         
  -5  -6   7       1980.24       1987.91        73.75 o                         
  -4  -6   7       1504.45       1467.08        55.16 o                         
  -3  -6   7       3617.28       3668.98        66.26 o                         
  -2  -6   7       1991.65       1915.04        47.00 o                         
  -1  -6   7       2356.39       2323.27        52.21 o                         
   0  -6   7        476.54        513.81        29.89 o                         
   1  -6   7        346.71        318.26        24.16 o                         
   2  -6   7        686.99        720.15        32.02 o                         
   3  -6   7          2.01         11.24        25.84 o                         
   4  -6   7       4236.27       4329.17        84.29 o                         
   5  -6   7          8.72         28.66        20.06 o                         
   6  -6   7         11.59        -14.17        31.69 o                         
   7  -6   7       1407.88       1452.90        68.49 o                         
   8  -6   7       4174.71       4097.89       111.02 o                         
   9  -6   7         25.09        -44.99        44.99 o                         
  10  -6   7          2.84        -24.86        57.30 o                         
  11  -6   7       2576.84       2403.96       218.65 o                         
 -11  -5   7        509.39        441.29       214.10 o                         
 -10  -5   7       4539.00       4747.24       154.83 o                         
  -9  -5   7       6054.12       6245.07       158.52 o                         
  -8  -5   7        432.11        320.69        50.02 o                         
  -7  -5   7       2258.03       2352.78        79.18 o                         
  -6  -5   7      12424.56      12493.84       162.82 o                         
  -5  -5   7      39844.36      39372.93       301.83 o                         
  -4  -5   7       3623.19       3590.62        76.01 o                         
  -3  -5   7       2718.06       2701.22        52.38 o                         
  -2  -5   7      18860.67      18970.25       151.81 o                         
  -1  -5   7     125836.13     124512.79       596.57 o                         
   0  -5   7       4791.57       5267.24        74.17 o                         
   1  -5   7       2415.54       2495.58        49.02 o                         
   2  -5   7       6109.73       6303.74        77.90 o                         
   3  -5   7     121433.65     120887.67       618.14 o                         
   4  -5   7       3479.38       3386.92        61.99 o                         
   5  -5   7        230.69        212.46        23.43 o                         
   6  -5   7        803.85        779.82        42.62 o                         
   7  -5   7      32342.47      32866.33       366.90 o                         
   8  -5   7       5270.13       5207.29       128.06 o                         
   9  -5   7        535.86        578.24        57.49 o                         
  10  -5   7        263.81        157.39        54.00 o                         
  11  -5   7       7801.04       7690.05       297.92 o                         
 -11  -4   7         81.52         48.95       163.25 o                         
 -10  -4   7       1197.30       1187.57        84.54 o                         
  -9  -4   7       8333.43       9172.68       180.88 o                         
  -8  -4   7       1251.23       1182.13        62.85 o                         
  -7  -4   7         12.27         -3.48        34.37 o                         
  -6  -4   7         95.20        106.55        37.28 o                         
  -5  -4   7      19290.38      19484.38       180.37 o                         
  -4  -4   7        279.07        328.63        27.83 o                         
  -3  -4   7         96.97        114.67        19.09 o                         
  -2  -4   7         19.53         10.89        18.53 o                         
  -1  -4   7       6184.70       5996.15        69.80 o                         
   0  -4   7         80.95         92.45        17.99 o                         
   1  -4   7        101.20        135.90        16.98 o                         
   2  -4   7        660.42        674.97        26.80 o                         
   3  -4   7        965.61       1022.35        31.39 o                         
   4  -4   7        261.87        217.23        21.75 o                         
   5  -4   7          7.27         22.62        13.39 o                         
   6  -4   7       3872.79       3772.71        76.76 o                         
   7  -4   7       2983.87       3124.31        84.72 o                         
   8  -4   7         76.70        104.79        42.31 o                         
   9  -4   7         70.38         60.07        51.36 o                         
  10  -4   7       3707.74       3577.29       117.33 o                         
  11  -4   7       1337.21       1191.71       181.83 o                         
 -11  -3   7        637.06        500.72       165.51 o                         
 -10  -3   7       2182.01       2458.24       112.99 o                         
  -9  -3   7       7984.21       8388.01       201.19 o                         
  -8  -3   7       2081.51       2211.84        85.37 o                         
  -7  -3   7       1733.08       1886.11        68.96 o                         
  -6  -3   7       1120.78       1113.09        48.50 o                         
  -5  -3   7      45859.95      45070.91       360.12 o                         
  -4  -3   7       7214.83       6894.74        83.14 o                         
  -3  -3   7       4447.17       4531.40        59.34 o                         
  -2  -3   7       3122.98       3361.79        51.41 o                         
  -1  -3   7      77071.98      77430.98       345.52 o                         
   0  -3   7      19279.43      18941.87       129.45 o                         
   1  -3   7       7519.45       7474.14        70.71 o                         
   2  -3   7      10314.91      10139.51        88.81 o                         
   3  -3   7      60726.59      60280.79       367.02 o                         
   4  -3   7      34743.85      34906.82       201.17 o                         
   5  -3   7      11538.78      11199.74       169.72 o                         
   6  -3   7       2852.59       2877.06        73.19 o                         
   7  -3   7      15187.53      15430.91       190.76 o                         
   8  -3   7      11642.63      11785.83       172.25 o                         
   9  -3   7       5216.97       5125.65       129.11 o                         
  10  -3   7         60.16         71.06        47.14 o                         
  11  -3   7       4679.14       4866.01       184.17 o                         
 -11  -2   7        185.42        419.46        73.59 o                         
 -10  -2   7       1592.80       1838.86       112.79 o                         
  -9  -2   7       3536.58       3531.87       124.93 o                         
  -8  -2   7       1696.54       1805.61        76.96 o                         
  -7  -2   7       3448.93       3713.25        98.54 o                         
  -6  -2   7       5204.10       5243.94       110.42 o                         
  -5  -2   7       2294.41       2379.33        63.84 o                         
  -4  -2   7        964.92        959.55        38.72 o                         
  -3  -2   7       6714.64       6856.85        75.19 o                         
  -2  -2   7       5450.49       5548.77        57.50 o                         
  -1  -2   7        698.04        713.00        20.50 o                         
   0  -2   7        236.54        250.35        15.85 o                         
   1  -2   7        410.97        446.38        17.23 o                         
   2  -2   7        271.26        276.20        16.56 o                         
   3  -2   7         41.19         35.69        14.25 o                         
   4  -2   7         19.75         15.90        14.72 o                         
   5  -2   7       4206.14       4202.99        62.04 o                         
   6  -2   7       1283.94       1278.34        50.91 o                         
   7  -2   7          0.24         -5.88        35.12 o                         
   8  -2   7        627.51        546.37        45.29 o                         
   9  -2   7       4088.70       4119.44       111.14 o                         
  10  -2   7        304.09        214.89        53.83 o                         
  11  -2   7         17.69        -40.38       100.14 o                         
 -11  -1   7       1088.60       1158.54        99.61 o                         
 -10  -1   7        930.44        984.29        83.73 o                         
  -9  -1   7       4119.55       4327.16       135.82 o                         
  -8  -1   7       4947.29       5044.10       125.54 o                         
  -7  -1   7      16705.79      17023.45       223.04 o                         
  -6  -1   7        267.72        274.90        39.86 o                         
  -5  -1   7       5289.84       4925.90       102.10 o                         
  -4  -1   7       3532.82       3572.20        77.33 o                         
  -3  -1   7      59448.61      58674.71       354.89 o                         
  -2  -1   7        133.96        179.88        14.00 o                         
  -1  -1   7       6810.70       6740.45        54.83 o                         
   0  -1   7        774.15        715.34        15.75 o                         
   1  -1   7      87934.75      87693.44       376.96 o                         
   2  -1   7       5110.58       5154.58        54.57 o                         
   3  -1   7       8691.41       8588.89        77.17 o                         
   4  -1   7        141.65        152.29        18.46 o                         
   5  -1   7      47223.44      47933.23       353.91 o                         
   6  -1   7       5610.34       5632.58       102.50 o                         
   7  -1   7       8477.25       8385.15       125.39 o                         
   8  -1   7        298.00        271.22        38.57 o                         
   9  -1   7       7602.67       7790.16       153.44 o                         
  10  -1   7       1325.73       1356.36        97.48 o                         
  11  -1   7       3957.42       3748.48       147.22 o                         
 -11   0   7       4603.53       4893.53       179.79 o                         
 -10   0   7        562.79        603.74        62.56 o                         
  -9   0   7         17.77        120.73        47.41 o                         
  -8   0   7        764.24        806.37        53.01 o                         
  -7   0   7      13464.88      13990.77       180.53 o                         
  -6   0   7        128.38         83.14        20.98 o                         
  -5   0   7         53.10         90.50        34.78 o                         
  -4   0   7       9031.20       9014.06       122.43 o                         
  -3   0   7      10891.54      10737.66       107.73 o                         
  -2   0   7        509.26        523.56        22.65 o                         
  -1   0   7        238.37        290.05        12.75 o                         
   0   0   7       1793.90       1767.60        23.92 o                         
   1   0   7        354.21        378.58        14.17 o                         
   2   0   7        130.18        143.03        14.15 o                         
   3   0   7         41.14         38.08        14.38 o                         
   4   0   7        281.46        271.81        20.12 o                         
   5   0   7       1676.04       1546.29        44.50 o                         
   6   0   7        722.15        673.01        40.46 o                         
   7   0   7        631.58        601.38        47.21 o                         
   8   0   7       3099.69       3243.71        93.90 o                         
   9   0   7        378.86        258.03        58.61 o                         
  10   0   7        855.79        676.91        68.14 o                         
  11   0   7       2495.12       2531.48       117.14 o                         
 -11   1   7       1102.54       1040.50       100.16 o                         
 -10   1   7        848.79        984.03        69.71 o                         
  -9   1   7       3917.57       3792.47       115.13 o                         
  -8   1   7       3756.64       3909.04        99.30 o                         
  -7   1   7      13166.98      13250.70       179.77 o                         
  -6   1   7       3952.20       3764.23        74.35 o                         
  -5   1   7       9081.58       8470.98       102.57 o                         
  -4   1   7       1428.01       1476.26        44.61 o                         
  -3   1   7      34545.47      34350.12       204.09 o                         
  -2   1   7      21818.94      21797.49       126.07 o                         
  -1   1   7      33149.23      32994.40       137.68 o                         
   0   1   7       7365.19       7582.13        54.50 o                         
   1   1   7      22539.23      22524.42       111.80 o                         
   2   1   7      24090.39      24366.01       115.32 o                         
   3   1   7      51295.62      51218.31       250.19 o                         
   4   1   7       1656.50       1618.12        36.58 o                         
   5   1   7       5744.29       5848.74        84.96 o                         
   6   1   7       7915.64       7771.88       110.92 o                         
   7   1   7      24705.00      24539.71       297.01 o                         
   8   1   7         54.16         78.04        42.58 o                         
   9   1   7       1316.19       1415.75        77.22 o                         
  10   1   7        819.62        596.18        69.03 o                         
  11   1   7       5873.69       5791.34       194.90 o                         
 -11   2   7        432.99        439.39        65.87 o                         
 -10   2   7         61.56         28.25        44.23 o                         
  -9   2   7       3352.50       3427.24       109.63 o                         
  -8   2   7       6542.55       6673.23       129.08 o                         
  -7   2   7        630.57        593.66        41.43 o                         
  -6   2   7        200.38        139.74        31.04 o                         
  -5   2   7      12347.79      11919.86       124.48 o                         
  -4   2   7       6197.02       6148.72        76.17 o                         
  -3   2   7        389.77        455.79        24.78 o                         
  -2   2   7        952.58        993.66        21.14 o                         
  -1   2   7       6559.81       5951.55        65.24 o                         
   0   2   7       2660.58       2713.59        53.65 o                         
   1   2   7        150.69        158.31        11.52 o                         
   2   2   7        329.70        337.03        13.24 o                         
   3   2   7        188.59        203.37        17.89 o                         
   4   2   7         25.57         64.84        16.68 o                         
   5   2   7        102.88         97.09        25.56 o                         
   6   2   7        270.39        209.60        29.02 o                         
   7   2   7       4526.14       4489.50       106.19 o                         
   8   2   7         48.92         58.04        43.05 o                         
   9   2   7        102.96         64.15        52.99 o                         
  10   2   7        457.72        429.59        60.44 o                         
 -11   3   7        349.37        244.02        85.96 o                         
 -10   3   7        741.67        654.12        59.73 o                         
  -9   3   7       6158.78       6126.88       142.93 o                         
  -8   3   7       8581.11       8777.58       147.65 o                         
  -7   3   7       2965.01       3073.01        77.22 o                         
  -6   3   7        270.48        352.82        34.40 o                         
  -5   3   7      26278.14      25581.62       204.69 o                         
  -4   3   7      11710.09      11051.08       116.60 o                         
  -3   3   7       3625.93       3660.83        58.42 o                         
  -2   3   7       2699.24       2780.33        28.66 o                         
  -1   3   7      62980.96      62394.68       424.79 o                         
   0   3   7      20053.14      20580.05       163.90 o                         
   1   3   7      10875.69      11346.81       116.07 o                         
   2   3   7       7006.19       7172.67        52.35 o                         
   3   3   7      29854.56      29895.55       194.50 o                         
   4   3   7      17326.36      17315.54       144.42 o                         
   5   3   7      11697.59      11700.97       138.61 o                         
   6   3   7       1962.82       1822.10        61.61 o                         
   7   3   7       6495.82       6717.06       132.03 o                         
   8   3   7       5308.95       5127.11       122.73 o                         
   9   3   7       4776.01       4749.13       133.55 o                         
  10   3   7        120.26        -29.85        53.77 o                         
 -11   4   7        100.19        123.14        72.73 o                         
 -10   4   7       3007.23       2873.45       104.79 o                         
  -9   4   7       4512.69       4606.26       125.64 o                         
  -8   4   7         25.23        -21.18        41.10 o                         
  -7   4   7        690.05        724.23        49.01 o                         
  -6   4   7       8731.30       8683.77       126.69 o                         
  -5   4   7       6757.71       6898.78       101.19 o                         
  -4   4   7         65.32         84.86        24.14 o                         
  -3   4   7       1926.61       1888.55        32.12 o                         
  -2   4   7      12135.88      10879.07       168.69 o                         
  -1   4   7       2243.49       2292.56        64.69 o                         
   0   4   7         85.49        106.80        20.68 o                         
   1   4   7         11.82         38.64        15.93 o                         
   2   4   7       2528.89       2401.26        28.68 o                         
   3   4   7        404.19        361.75        21.93 o                         
   4   4   7       1173.93       1074.96        40.21 o                         
   5   4   7       2973.83       2943.23        71.91 o                         
   6   4   7        180.14        265.28        34.21 o                         
   7   4   7         71.99         71.60        44.10 o                         
   8   4   7        366.44        339.09        48.33 o                         
   9   4   7       3048.67       2978.06       112.31 o                         
  10   4   7         88.15         35.95        58.63 o                         
 -10   5   7        591.00        503.27        54.37 o                         
  -9   5   7       3307.42       3395.87       108.78 o                         
  -8   5   7      10781.74      10959.10       181.82 o                         
  -7   5   7       5388.68       5237.82       106.10 o                         
  -6   5   7        100.48         87.03        31.33 o                         
  -5   5   7       4821.53       4803.05        84.85 o                         
  -4   5   7      19848.34      19310.74       166.61 o                         
  -3   5   7      25248.91      25047.73       167.74 o                         
  -2   5   7       6293.33       6353.34       116.34 o                         
  -1   5   7       1585.25       1639.44        56.45 o                         
   0   5   7      17858.34      17971.87       177.89 o                         
   1   5   7      61829.36      62177.66       411.17 o                         
   2   5   7       3389.02       3166.23        45.34 o                         
   3   5   7        345.80        434.14        24.37 o                         
   4   5   7       3582.75       3546.99        68.71 o                         
   5   5   7      39067.45      39182.31       305.19 o                         
   6   5   7        116.61        134.52        31.59 o                         
   7   5   7         82.43         78.91        40.03 o                         
   8   5   7        535.80        413.87        53.13 o                         
   9   5   7      13115.37      12640.65       404.06 o                         
 -10   6   7       1502.56       1553.01       230.30 o                         
  -9   6   7          7.36        124.72        73.36 o                         
  -8   6   7         88.87        123.94        66.90 o                         
  -7   6   7       5986.07       6045.25       114.98 o                         
  -6   6   7       4190.02       4365.55        92.67 o                         
  -5   6   7         89.00         88.98        27.22 o                         
  -4   6   7       1565.00       1494.94        44.64 o                         
  -3   6   7       8722.54       8824.99       153.92 o                         
  -2   6   7       2721.09       2939.73        86.42 o                         
  -1   6   7        961.39       1057.21        50.55 o                         
   0   6   7       4882.30       4808.22        85.81 o                         
   1   6   7        657.23        784.56        45.56 o                         
   2   6   7       1398.98       1433.96        58.03 o                         
   3   6   7       1056.69       1033.76        49.62 o                         
   4   6   7        586.29        717.63        55.18 o                         
   5   6   7       1319.26       1198.00        72.69 o                         
   6   6   7        632.55        570.66        88.22 o                         
   7   6   7        390.64        164.47       143.86 o                         
   8   6   7        322.48        285.05        98.32 o                         
   9   6   7       1107.81        909.00       263.02 o                         
 -10   7   7       1250.96       1087.75       281.81 o                         
  -9   7   7       1931.69       2168.10       176.40 o                         
  -8   7   7       4617.02       4755.12       201.40 o                         
  -7   7   7       5392.63       5708.34       217.10 o                         
  -6   7   7       2363.70       2472.73       109.13 o                         
  -5   7   7       2604.11       2567.84        99.61 o                         
  -4   7   7        832.96        924.29        59.59 o                         
  -3   7   7      11253.00      11344.08       206.92 o                         
  -2   7   7       3150.36       3221.61        87.17 o                         
  -1   7   7       6030.50       6111.96       112.82 o                         
   0   7   7         55.91         69.76        28.87 o                         
   1   7   7      19971.60      20421.27       228.03 o                         
   2   7   7       2261.05       2181.53        72.47 o                         
   3   7   7       5389.79       5506.33       163.81 o                         
   4   7   7        820.46        743.15        61.77 o                         
   5   7   7      11135.34      11363.38       231.22 o                         
   6   7   7       1405.28       1282.55        93.47 o                         
   7   7   7       4505.36       4380.57       232.95 o                         
   8   7   7        132.39         63.80        95.25 o                         
  -9   8   7        353.21        327.45       191.18 o                         
  -8   8   7       5180.38       5421.08       220.15 o                         
  -7   8   7        691.82        730.50        74.08 o                         
  -6   8   7         17.09        -48.53        50.33 o                         
  -5   8   7       1002.19       1040.58        68.94 o                         
  -4   8   7      10182.31      10078.76       185.07 o                         
  -3   8   7        203.18        239.50        48.64 o                         
  -2   8   7        175.96        183.54        37.10 o                         
  -1   8   7        711.60        682.37        50.38 o                         
   0   8   7       8240.88       8297.41       144.65 o                         
   1   8   7        840.20        849.19        50.26 o                         
   2   8   7        736.76        698.15        56.46 o                         
   3   8   7         12.70         27.03        43.60 o                         
   4   8   7       1323.76       1366.55        95.05 o                         
   5   8   7        152.51        107.59        53.01 o                         
   6   8   7        161.50        161.84        68.75 o                         
   7   8   7       1075.55        952.66       132.87 o                         
   8   8   7        147.76         -5.30       208.37 o                         
  -9   9   7        657.28       1016.57       294.27 o                         
  -8   9   7       1853.08       1870.13       155.81 o                         
  -7   9   7       2238.32       2322.16       147.86 o                         
  -6   9   7       3468.17       3669.73       188.17 o                         
  -5   9   7       5106.41       5261.80       157.98 o                         
  -4   9   7        817.79        851.54        70.34 o                         
  -3   9   7       1485.67       1643.70        86.57 o                         
  -2   9   7        822.29        890.89        60.96 o                         
  -1   9   7      15419.67      15513.93       272.74 o                         
   0   9   7        868.04        966.32        62.49 o                         
   1   9   7       1139.31       1032.40        69.28 o                         
   2   9   7         73.73         93.75        50.88 o                         
   3   9   7      14630.55      14853.96       270.57 o                         
   4   9   7       1491.94       1539.72        94.96 o                         
   5   9   7       1627.80       1563.49       108.95 o                         
   6   9   7        542.31        348.63        85.46 o                         
   7   9   7       4633.61       5025.12       559.54 o                         
  -8  10   7       1248.48       1186.10       160.86 o                         
  -7  10   7        149.16         52.98        83.00 o                         
  -6  10   7       4377.06       4606.41       204.06 o                         
  -5  10   7       3374.31       3524.20       145.81 o                         
  -4  10   7       1338.08       1329.25        85.58 o                         
  -3  10   7         77.58         43.51        50.34 o                         
  -2  10   7       5939.98       5732.70       158.53 o                         
  -1  10   7       1112.97       1197.40        81.04 o                         
   0  10   7        804.55        811.00        82.84 o                         
   1  10   7        101.26         71.74        91.39 o                         
   2  10   7       3375.56       3430.48       153.56 o                         
   3  10   7         67.36         57.16        65.15 o                         
   4  10   7        392.71        266.66        67.76 o                         
   5  10   7         65.03        -82.82        88.22 o                         
   6  10   7        106.53        270.80       121.01 o                         
  -7  11   7       2087.65       1939.41       207.33 o                         
  -6  11   7       2400.81       2431.84       181.49 o                         
  -5  11   7       1137.43       1328.65        97.96 o                         
  -4  11   7       1782.75       1904.61       103.16 o                         
  -3  11   7       2985.11       3103.45       125.82 o                         
  -2  11   7         93.05         70.16        56.61 o                         
  -1  11   7       1594.36       1488.78       118.11 o                         
   0  11   7       1509.16       1304.90       151.09 o                         
   1  11   7       7314.45       7474.63       278.62 o                         
   2  11   7        121.76        216.75        79.90 o                         
   3  11   7       1231.42       1099.38       104.78 o                         
   4  11   7        676.13        606.06        97.77 o                         
   5  11   7       4984.04       4377.22       313.04 o                         
  -6  12   7       4056.73       4115.02       313.97 o                         
  -5  12   7          5.63        -22.85        67.17 o                         
  -4  12   7        760.60        772.52        91.64 o                         
  -3  12   7       1686.74       1490.56       123.48 o                         
  -2  12   7       3827.76       3867.83       188.41 o                         
  -1  12   7         13.23        -77.98        77.98 o                         
   0  12   7       1152.77       1106.10       113.39 o                         
   1  12   7        270.34        222.68        86.04 o                         
   2  12   7       1836.60       1910.85       178.99 o                         
   3  12   7        309.23        226.57       121.60 o                         
   4  12   7        627.84        993.53       269.53 o                         
  -4  13   7        358.39        171.33       173.76 o                         
  -3  13   7       3469.46       2666.25       384.37 o                         
  -2  13   7       1757.04       1498.35       335.27 o                         
  -1  13   7        181.32        326.38       229.02 o                         
   0  13   7        225.17        264.45       224.62 o                         
  -1 -17   8       1284.66       1153.57        83.21 o                         
   0 -17   8        531.60        293.42        50.76 o                         
   1 -17   8       1317.09       1457.96        79.79 o                         
   2 -17   8         62.74         33.00        47.89 o                         
   3 -17   8       2051.78       2011.26       100.93 o                         
  -3 -16   8       2066.18       2054.20       103.26 o                         
  -2 -16   8       8163.68       8251.85       175.85 o                         
  -1 -16   8        487.69        290.61        42.93 o                         
   0 -16   8         44.05        -42.11        42.11 o                         
   1 -16   8        973.40       1025.96        60.58 o                         
   2 -16   8      10631.73      10959.42       234.71 o                         
   3 -16   8         82.06         60.77        40.88 o                         
   4 -16   8        158.90        125.44        50.07 o                         
   5 -16   8        298.46        361.89        59.18 o                         
  -5 -15   8         96.86        -36.63        52.64 o                         
  -4 -15   8        130.43         83.88        46.65 o                         
  -3 -15   8       1196.57       1211.88        75.03 o                         
  -2 -15   8        964.19       1018.06        67.15 o                         
  -1 -15   8        605.06        425.44        46.13 o                         
   0 -15   8        610.04        593.10        44.68 o                         
   1 -15   8       3003.42       3093.93        92.34 o                         
   2 -15   8        160.50        200.70        54.21 o                         
   3 -15   8        273.43        328.42        43.76 o                         
   4 -15   8         99.75        114.45        44.04 o                         
   5 -15   8       4668.41       4994.64       133.25 o                         
   6 -15   8         12.06        -25.91        50.31 o                         
  -6 -14   8       3053.77       2705.42       123.36 o                         
  -5 -14   8        109.87         59.20        45.00 o                         
  -4 -14   8       2039.74       2089.49        87.19 o                         
  -3 -14   8         94.46        174.03        42.86 o                         
  -2 -14   8       4747.42       4902.08       118.63 o                         
  -1 -14   8       1139.84       1045.49        55.05 o                         
   0 -14   8       6041.20       6007.84       117.28 o                         
   1 -14   8         16.89          6.81        34.31 o                         
   2 -14   8       4468.58       4445.09        98.55 o                         
   3 -14   8        736.69        792.95        49.43 o                         
   4 -14   8       3961.29       3946.94       102.91 o                         
   5 -14   8        344.58        319.17        45.37 o                         
   6 -14   8       4431.42       4401.42       120.17 o                         
   7 -14   8       1017.14       1040.33        79.54 o                         
  -7 -13   8          6.48         99.37       246.42 o                         
  -6 -13   8        398.32        283.03        54.92 o                         
  -5 -13   8        698.28        604.13        57.86 o                         
  -4 -13   8        995.94        999.58        63.03 o                         
  -3 -13   8        457.61        536.04        50.99 o                         
  -2 -13   8        379.35        332.22        39.68 o                         
  -1 -13   8       1139.63       1175.66        56.35 o                         
   0 -13   8         62.92         82.43        33.00 o                         
   1 -13   8       3410.83       3667.95        89.76 o                         
   2 -13   8       1471.87       1478.85        58.31 o                         
   3 -13   8       1916.69       1994.98        71.97 o                         
   4 -13   8        644.69        587.82        44.85 o                         
   5 -13   8       2033.13       2092.59        83.42 o                         
   6 -13   8       1010.69       1096.23        63.72 o                         
   7 -13   8       3054.45       2962.81       105.49 o                         
   8 -13   8       1334.22       1137.85        95.32 o                         
  -8 -12   8       4861.50       4895.97       545.69 o                         
  -7 -12   8         59.79         63.06        51.81 o                         
  -6 -12   8        198.03        178.37        50.18 o                         
  -5 -12   8        408.18        255.36        43.28 o                         
  -4 -12   8      17611.11      17895.79       222.47 o                         
  -3 -12   8       1821.51       1924.56        72.15 o                         
  -2 -12   8       1292.45       1181.27        54.09 o                         
  -1 -12   8       2920.04       2867.84        76.56 o                         
   0 -12   8      23671.96      23852.95       271.38 o                         
   1 -12   8       9854.64       9739.80       135.67 o                         
   2 -12   8       4327.32       4327.39        92.56 o                         
   3 -12   8       3486.09       3420.46        86.26 o                         
   4 -12   8      10473.66      10690.77       154.41 o                         
   5 -12   8       9191.94       9124.61       158.10 o                         
   6 -12   8       7585.58       7757.50       154.89 o                         
   7 -12   8        277.99        265.92        46.95 o                         
   8 -12   8       2395.08       2565.40       107.38 o                         
   9 -12   8       3662.33       3578.43       445.08 o                         
  -8 -11   8       4555.19       4825.41       173.63 o                         
  -7 -11   8       1097.08       1031.39        78.39 o                         
  -6 -11   8        103.99         24.39        49.82 o                         
  -5 -11   8        253.84        292.11        42.45 o                         
  -4 -11   8       1918.72       1901.10        72.96 o                         
  -3 -11   8       1769.50       1727.14        66.76 o                         
  -2 -11   8         69.50         89.14        31.27 o                         
  -1 -11   8       1233.40       1336.57        56.38 o                         
   0 -11   8        925.46        910.57        43.56 o                         
   1 -11   8       3195.30       3130.04        70.55 o                         
   2 -11   8        152.27        166.56        30.58 o                         
   3 -11   8       6196.61       6285.45       114.23 o                         
   4 -11   8         48.55        100.69        31.82 o                         
   5 -11   8        994.68        996.50        55.73 o                         
   6 -11   8        264.42        258.12        40.95 o                         
   7 -11   8       6238.31       6580.50       142.86 o                         
   8 -11   8         67.07        101.37        53.10 o                         
   9 -11   8        404.13        485.03        69.42 o                         
  -9 -10   8        155.53        354.06       210.38 o                         
  -8 -10   8       2220.46       2258.26       105.71 o                         
  -7 -10   8       2229.73       2309.79       101.65 o                         
  -6 -10   8       6424.81       6675.25       151.73 o                         
  -5 -10   8       2235.71       2210.96        79.26 o                         
  -4 -10   8       5773.54       5583.21       115.57 o                         
  -3 -10   8       5607.06       5578.91       104.58 o                         
  -2 -10   8      23445.81      23540.98       222.27 o                         
  -1 -10   8       4182.85       4131.59        82.34 o                         
   0 -10   8       5608.10       5546.17        94.86 o                         
   1 -10   8      10069.06      10188.40       124.13 o                         
   2 -10   8      47158.58      47116.77       333.93 o                         
   3 -10   8        707.50        727.74        43.89 o                         
   4 -10   8       1250.79       1245.64        52.31 o                         
   5 -10   8       3966.99       3953.91        95.42 o                         
   6 -10   8      21480.38      21637.13       253.08 o                         
   7 -10   8        222.87        226.02        43.64 o                         
   8 -10   8       1094.16       1091.44        74.33 o                         
   9 -10   8       3150.41       3417.60       129.24 o                         
  10 -10   8       7862.25       8869.27      1080.60 o                         
  -9  -9   8        281.96        268.86        60.17 o                         
  -8  -9   8         48.31         22.41        53.64 o                         
  -7  -9   8        327.04        300.06        56.37 o                         
  -6  -9   8       5473.32       5707.02       138.22 o                         
  -5  -9   8         70.22         87.13        37.70 o                         
  -4  -9   8         45.40         65.62        31.35 o                         
  -3  -9   8        242.50        245.05        30.70 o                         
  -2  -9   8       2616.38       2731.70        65.63 o                         
  -1  -9   8       1724.70       1697.40        58.30 o                         
   0  -9   8       1532.05       1569.64        47.79 o                         
   1  -9   8       4161.35       4212.47        70.70 o                         
   2  -9   8         12.75         17.57        21.28 o                         
   3  -9   8       2304.03       2356.53        65.81 o                         
   4  -9   8        998.58        954.08        49.26 o                         
   5  -9   8       5495.51       5596.73       103.10 o                         
   6  -9   8       1711.07       1658.76        70.52 o                         
   7  -9   8        478.34        404.15        44.57 o                         
   8  -9   8          3.11        -44.71        44.71 o                         
   9  -9   8       4771.55       5005.83       146.96 o                         
  10  -9   8       1258.68        926.84       155.48 o                         
  -9  -8   8        629.71        673.29        74.00 o                         
  -8  -8   8        187.61        158.68        52.08 o                         
  -7  -8   8         32.54        -44.70        44.70 o                         
  -6  -8   8      20647.17      20399.97       251.21 o                         
  -5  -8   8       4668.33       4789.29       108.63 o                         
  -4  -8   8        891.34        886.69        43.46 o                         
  -3  -8   8       4160.66       4125.88        84.51 o                         
  -2  -8   8      38272.11      38493.84       268.02 o                         
  -1  -8   8      20543.77      20431.39       177.39 o                         
   0  -8   8      15178.62      15220.45       158.00 o                         
   1  -8   8       4469.66       4294.39        71.08 o                         
   2  -8   8      24365.62      24585.66       201.20 o                         
   3  -8   8      17751.42      17647.47       176.91 o                         
   4  -8   8      14894.75      15366.06       165.37 o                         
   5  -8   8       1337.08       1253.69        48.71 o                         
   6  -8   8       7949.43       8156.47       142.58 o                         
   7  -8   8       7354.94       7439.75       155.13 o                         
   8  -8   8       7356.90       7574.75       154.28 o                         
   9  -8   8        749.09        729.83        64.88 o                         
  10  -8   8       2721.68       2943.15       116.97 o                         
 -10  -7   8       3615.29       4130.41       367.53 o                         
  -9  -7   8       1037.72       1167.61        85.92 o                         
  -8  -7   8        795.43        831.64        65.41 o                         
  -7  -7   8       1840.76       1805.74        81.36 o                         
  -6  -7   8       3298.24       3300.79        97.26 o                         
  -5  -7   8       2366.17       2284.43        73.80 o                         
  -4  -7   8       2598.03       2577.88        69.17 o                         
  -3  -7   8        483.02        471.03        30.23 o                         
  -2  -7   8       1775.44       1725.91        48.79 o                         
  -1  -7   8       2922.19       2835.66        61.65 o                         
   0  -7   8       1651.25       1722.41        50.22 o                         
   1  -7   8       1994.08       2049.42        48.23 o                         
   2  -7   8       1294.65       1362.21        43.45 o                         
   3  -7   8        197.62        222.62        31.20 o                         
   4  -7   8        866.39        934.15        49.23 o                         
   5  -7   8       5994.55       5835.67        87.03 o                         
   6  -7   8       1010.45        958.04        50.61 o                         
   7  -7   8        411.43        362.34        47.78 o                         
   8  -7   8       6555.61       6641.35       167.31 o                         
   9  -7   8       1132.17       1069.72        73.58 o                         
  10  -7   8         76.29        113.88        54.63 o                         
  11  -7   8       1308.29       1326.05       268.98 o                         
 -10  -6   8       3190.02       3334.95       134.92 o                         
  -9  -6   8       2132.39       2217.05       107.28 o                         
  -8  -6   8       1680.66       1797.41        86.28 o                         
  -7  -6   8        109.17         55.58        42.19 o                         
  -6  -6   8       7411.97       7461.80       135.48 o                         
  -5  -6   8       7739.38       7909.61       127.25 o                         
  -4  -6   8      24179.93      24595.55       215.88 o                         
  -3  -6   8       1085.17       1082.04        43.24 o                         
  -2  -6   8       4657.53       4652.19        73.98 o                         
  -1  -6   8       9007.30       8853.41       104.94 o                         
   0  -6   8      62924.48      62972.95       377.10 o                         
   1  -6   8       1611.60       1813.26        42.33 o                         
   2  -6   8       6204.74       6432.24        86.36 o                         
   3  -6   8       5691.42       5760.65        82.75 o                         
   4  -6   8      42054.75      42110.49       292.95 o                         
   5  -6   8       1368.94       1372.61        44.32 o                         
   6  -6   8       1813.98       1753.33        62.36 o                         
   7  -6   8       1642.08       1747.20        72.89 o                         
   8  -6   8      15558.38      15896.59       219.64 o                         
   9  -6   8       2358.92       2398.18       101.63 o                         
  10  -6   8       2254.27       2358.87       108.85 o                         
  11  -6   8       1444.66       1376.85       159.51 o                         
 -11  -5   8        167.34        -60.39       197.72 o                         
 -10  -5   8        320.00        477.33        70.44 o                         
  -9  -5   8         85.52          2.95        49.05 o                         
  -8  -5   8       7088.93       7353.94       157.96 o                         
  -7  -5   8        145.94        124.37        38.62 o                         
  -6  -5   8       1148.87       1112.81        61.17 o                         
  -5  -5   8         34.20         28.74        32.64 o                         
  -4  -5   8       8087.29       8421.95       108.13 o                         
  -3  -5   8        122.36        121.97        20.77 o                         
  -2  -5   8        448.83        404.87        27.20 o                         
  -1  -5   8          7.60         30.65        18.69 o                         
   0  -5   8       1608.66       1622.67        43.01 o                         
   1  -5   8        253.34        288.72        18.77 o                         
   2  -5   8        751.64        760.87        27.99 o                         
   3  -5   8       4002.39       4091.03        64.99 o                         
   4  -5   8        419.09        436.42        30.15 o                         
   5  -5   8        448.01        387.25        27.09 o                         
   6  -5   8        101.28         99.77        35.91 o                         
   7  -5   8       6162.99       6415.45       131.88 o                         
   8  -5   8        580.57        519.81        52.66 o                         
   9  -5   8        136.20         87.57        48.95 o                         
  10  -5   8       1542.50       1589.54        92.46 o                         
  11  -5   8       2633.94       2517.04       211.46 o                         
 -11  -4   8       1694.21       2060.07       376.40 o                         
 -10  -4   8       2340.19       2538.43       117.74 o                         
  -9  -4   8        446.08        420.91        60.33 o                         
  -8  -4   8       1941.58       2034.72        78.62 o                         
  -7  -4   8       4656.66       4792.02       109.11 o                         
  -6  -4   8      16237.50      15900.01       203.87 o                         
  -5  -4   8        430.62        391.76        35.26 o                         
  -4  -4   8       9218.87       9249.77       102.90 o                         
  -3  -4   8      11899.10      11820.07       109.26 o                         
  -2  -4   8      55143.33      55258.13       305.39 o                         
  -1  -4   8       1901.48       1969.11        39.50 o                         
   0  -4   8      16014.53      16164.00       134.64 o                         
   1  -4   8      17765.95      18302.95       138.14 o                         
   2  -4   8      78824.88      79163.86       359.93 o                         
   3  -4   8        143.13        182.68        19.81 o                         
   4  -4   8       5309.29       5404.89        70.42 o                         
   5  -4   8       2521.11       2387.77        44.47 o                         
   6  -4   8      29263.38      29359.67       267.95 o                         
   7  -4   8       1052.99       1051.16        52.49 o                         
   8  -4   8       3758.11       3821.15       110.66 o                         
   9  -4   8        892.48        877.81        61.91 o                         
  10  -4   8       8613.24       8517.83       185.33 o                         
  11  -4   8       2046.13       1563.90       179.97 o                         
 -11  -3   8       1001.91        640.96       229.65 o                         
 -10  -3   8       2669.85       2906.65       126.98 o                         
  -9  -3   8       3545.91       3550.69       103.92 o                         
  -8  -3   8       1678.45       1752.60        73.87 o                         
  -7  -3   8       1137.75       1147.03        58.36 o                         
  -6  -3   8       9199.23       9090.22       137.46 o                         
  -5  -3   8       6428.68       6468.75       100.51 o                         
  -4  -3   8        414.60        409.14        29.22 o                         
  -3  -3   8         51.37         61.74        19.93 o                         
  -2  -3   8      10094.42      10111.56        86.77 o                         
  -1  -3   8        858.89        847.99        24.20 o                         
   0  -3   8        104.65        107.89        17.01 o                         
   1  -3   8          8.70         28.72        16.08 o                         
   2  -3   8          1.97         48.26        13.30 o                         
   3  -3   8         21.95         43.00        14.94 o                         
   4  -3   8        586.32        531.31        24.08 o                         
   5  -3   8       1148.41       1093.76        32.98 o                         
   6  -3   8       2406.17       2535.38        68.33 o                         
   7  -3   8        205.66        172.09        35.68 o                         
   8  -3   8        217.48        173.97        39.89 o                         
   9  -3   8       1282.14       1294.93        71.16 o                         
  10  -3   8       3440.55       3394.39       118.43 o                         
  11  -3   8        144.52        196.25       272.14 o                         
 -11  -2   8       1343.67       1545.78       103.88 o                         
 -10  -2   8       3966.46       4126.45       164.14 o                         
  -9  -2   8        743.69        812.64        71.60 o                         
  -8  -2   8        797.72        785.92        60.50 o                         
  -7  -2   8       2690.13       2737.24        84.74 o                         
  -6  -2   8      35712.77      35616.01       299.87 o                         
  -5  -2   8       2679.27       2651.02        73.28 o                         
  -4  -2   8       1159.79       1222.97        37.91 o                         
  -3  -2   8        208.05        233.58        20.97 o                         
  -2  -2   8     123980.45     122328.93       536.50 o                         
  -1  -2   8      12081.67      12051.75        83.73 o                         
   0  -2   8       2372.13       2503.09        39.21 o                         
   1  -2   8       3882.22       3722.34        43.55 o                         
   2  -2   8     132883.98     131851.92       656.17 o                         
   3  -2   8      24638.21      24411.34       158.41 o                         
   4  -2   8       3175.21       3223.68        52.54 o                         
   5  -2   8      11228.61      10979.09       104.66 o                         
   6  -2   8      32921.30      33256.27       265.07 o                         
   7  -2   8      15829.86      15958.70       184.09 o                         
   8  -2   8       5675.76       5575.93       115.70 o                         
   9  -2   8       1933.85       1809.23        82.02 o                         
  10  -2   8       6813.25       6991.75       188.98 o                         
  11  -2   8       5001.73       4800.69       333.55 o                         
 -11  -1   8        150.22        158.62        69.15 o                         
 -10  -1   8       6046.56       6727.07       190.92 o                         
  -9  -1   8          3.08         40.67        49.12 o                         
  -8  -1   8          9.37         -8.32        43.31 o                         
  -7  -1   8       5063.72       5104.70       114.70 o                         
  -6  -1   8       9798.43       9628.30       148.95 o                         
  -5  -1   8         30.37         99.74        33.16 o                         
  -4  -1   8        695.84        711.20        33.14 o                         
  -3  -1   8       8613.59       8435.21        95.63 o                         
  -2  -1   8       7730.42       7863.32        75.64 o                         
  -1  -1   8          7.32         15.17        12.06 o                         
   0  -1   8       1542.13       1454.84        30.02 o                         
   1  -1   8       2695.03       2708.97        40.27 o                         
   2  -1   8        285.85        268.09        15.39 o                         
   3  -1   8          4.28         26.11        14.86 o                         
   4  -1   8         13.14         36.06        18.47 o                         
   5  -1   8       2324.33       2434.25        54.84 o                         
   6  -1   8         43.81        130.55        31.36 o                         
   7  -1   8        136.09         98.34        32.51 o                         
   8  -1   8       3353.46       3411.99        94.95 o                         
   9  -1   8       1114.98       1150.43        69.42 o                         
  10  -1   8        182.96        217.11        62.15 o                         
  11  -1   8        108.00          7.77       112.32 o                         
 -11   0   8        707.88        773.24       110.51 o                         
 -10   0   8       2679.22       2741.68       118.51 o                         
  -9   0   8       5004.63       5149.99       150.89 o                         
  -8   0   8       7005.55       6913.31       143.08 o                         
  -7   0   8         98.39        129.91        39.44 o                         
  -6   0   8       8040.07       7759.62       132.47 o                         
  -5   0   8      11705.65      11475.16       150.37 o                         
  -4   0   8      34004.03      33496.59       249.10 o                         
  -3   0   8        473.51        426.84        21.15 o                         
  -2   0   8      10961.87      10585.65        98.11 o                         
  -1   0   8      15540.66      15090.25        85.81 o                         
   0   0   8      74941.42      74825.66       281.62 o                         
   1   0   8       2695.58       2580.83        31.94 o                         
   2   0   8       8915.03       8803.61        85.78 o                         
   3   0   8       9180.49       8936.83        85.26 o                         
   4   0   8      53121.44      53276.96       292.81 o                         
   5   0   8        774.41        735.94        38.48 o                         
   6   0   8       4195.79       4222.11        86.20 o                         
   7   0   8       2205.07       2059.58        67.47 o                         
   8   0   8      19180.92      18734.69       253.89 o                         
   9   0   8         97.17         51.37        50.87 o                         
  10   0   8       1921.64       1631.47        95.27 o                         
  11   0   8        993.53        636.06       195.93 o                         
 -11   1   8       1307.13       1308.88       138.38 o                         
 -10   1   8         76.10         91.55        51.61 o                         
  -9   1   8          3.96         68.46        46.27 o                         
  -8   1   8       7365.61       7511.54       139.81 o                         
  -7   1   8       3844.00       3942.48        96.36 o                         
  -6   1   8        177.57        243.67        39.70 o                         
  -5   1   8        267.74        258.99        30.62 o                         
  -4   1   8      14621.81      14301.53       142.16 o                         
  -3   1   8       2487.55       2551.99        45.73 o                         
  -2   1   8        221.56        214.18        16.05 o                         
  -1   1   8       1806.88       1751.45        23.28 o                         
   0   1   8       5848.46       5797.50        44.27 o                         
   1   1   8        107.01         99.25         9.96 o                         
   2   1   8          4.55         18.33         9.84 o                         
   3   1   8         55.62         63.29        16.87 o                         
   4   1   8        244.64        255.15        21.42 o                         
   5   1   8        411.39        392.96        28.83 o                         
   6   1   8        195.94        210.29        28.75 o                         
   7   1   8       2038.61       2125.05        82.81 o                         
   8   1   8       1946.10       1931.58        85.70 o                         
   9   1   8        747.48        735.56        72.73 o                         
  10   1   8       2028.38       1752.06        91.69 o                         
 -11   2   8       1167.36        909.85        93.59 o                         
 -10   2   8       1674.00       1865.82        88.14 o                         
  -9   2   8       5045.08       5180.86       132.88 o                         
  -8   2   8      10227.60      10297.88       163.36 o                         
  -7   2   8       2009.01       1868.59        71.02 o                         
  -6   2   8       1551.28       1501.69        56.02 o                         
  -5   2   8       1177.89       1097.95        42.09 o                         
  -4   2   8      38334.22      38629.32       251.29 o                         
  -3   2   8      11650.54      11417.88       102.41 o                         
  -2   2   8       6658.53       6903.13        57.78 o                         
  -1   2   8       2038.42       1845.11        28.50 o                         
   0   2   8      41051.56      40855.30       353.38 o                         
   1   2   8      22407.37      21498.48       150.16 o                         
   2   2   8      11567.08      11750.63        74.31 o                         
   3   2   8       3485.44       3495.54        52.89 o                         
   4   2   8      23894.36      24323.32       185.92 o                         
   5   2   8      11322.30      11492.24       147.48 o                         
   6   2   8      11210.81      11028.37       147.76 o                         
   7   2   8       1630.01       1597.30        71.14 o                         
   8   2   8       5033.04       4911.32       126.76 o                         
   9   2   8       2213.28       2114.27        90.76 o                         
  10   2   8       6548.24       6306.74       159.31 o                         
 -11   3   8          2.84         -1.62        58.64 o                         
 -10   3   8        139.33         68.85        49.42 o                         
  -9   3   8       3164.26       3025.55       104.88 o                         
  -8   3   8       3136.61       3188.07        92.17 o                         
  -7   3   8        166.62        127.31        32.87 o                         
  -6   3   8       1010.93       1011.98        46.35 o                         
  -5   3   8      12089.06      11858.35       128.97 o                         
  -4   3   8       1967.67       2042.31        54.01 o                         
  -3   3   8       1175.09       1129.58        28.22 o                         
  -2   3   8       2624.11       2494.49        31.02 o                         
  -1   3   8       6982.66       7055.72       109.33 o                         
   0   3   8        104.72        143.72        22.23 o                         
   1   3   8         37.12         41.36        13.84 o                         
   2   3   8         48.04         58.42        13.11 o                         
   3   3   8        630.69        606.64        27.90 o                         
   4   3   8        445.46        407.39        27.00 o                         
   5   3   8        203.41        248.61        30.04 o                         
   6   3   8       2033.23       2130.79        67.23 o                         
   7   3   8         10.63         24.19        36.80 o                         
   8   3   8        105.56        141.44        41.75 o                         
   9   3   8         36.78        -39.05        48.31 o                         
  10   3   8       3971.15       4261.54       152.44 o                         
 -10   4   8       1026.08        893.70        74.78 o                         
  -9   4   8       6812.91       6914.55       152.32 o                         
  -8   4   8       4496.56       4430.67       107.32 o                         
  -7   4   8       1555.85       1582.54        59.02 o                         
  -6   4   8       4615.77       4577.38        91.14 o                         
  -5   4   8       2491.27       2365.84        60.09 o                         
  -4   4   8       9232.69       9178.48       114.31 o                         
  -3   4   8       2034.36       2154.36        34.44 o                         
  -2   4   8      18655.83      18442.39       205.85 o                         
  -1   4   8       2018.49       2092.04        59.28 o                         
   0   4   8      10556.07      10602.14       120.00 o                         
   1   4   8       2260.30       2318.58        55.95 o                         
   2   4   8      29622.28      28707.33       283.99 o                         
   3   4   8       1254.38       1312.03        37.28 o                         
   4   4   8       3774.39       3718.09        68.23 o                         
   5   4   8        311.90        294.17        31.42 o                         
   6   4   8      15858.58      16172.59       185.04 o                         
   7   4   8       1276.01       1229.61        62.65 o                         
   8   4   8       3260.98       2994.81       102.20 o                         
   9   4   8         38.51        -23.50        86.11 o                         
  10   4   8       3410.36       3331.73       502.59 o                         
 -10   5   8       2528.66       2342.08       172.41 o                         
  -9   5   8        833.50        923.55       108.96 o                         
  -8   5   8         52.58         74.33        40.43 o                         
  -7   5   8       2665.38       2525.15        74.71 o                         
  -6   5   8       8325.99       8162.53       125.47 o                         
  -5   5   8        539.44        554.08        34.61 o                         
  -4   5   8        187.78        233.49        29.67 o                         
  -3   5   8       7704.83       7229.77        96.29 o                         
  -2   5   8       5995.70       6135.87       121.93 o                         
  -1   5   8        249.65        256.01        34.43 o                         
   0   5   8        189.60        149.30        29.28 o                         
   1   5   8       4676.25       4715.13        83.38 o                         
   2   5   8          1.96          8.56        22.59 o                         
   3   5   8        446.32        428.62        42.86 o                         
   4   5   8        655.76        682.10        60.66 o                         
   5   5   8        389.31        383.07        65.16 o                         
   6   5   8        298.12        269.28        53.73 o                         
   7   5   8        278.71        259.22        73.54 o                         
   8   5   8        715.28        367.98       105.18 o                         
   9   5   8         11.35         -5.28       124.55 o                         
 -10   6   8       1227.71       1190.21       326.58 o                         
  -9   6   8       5709.32       6028.62       241.30 o                         
  -8   6   8       2513.30       2788.57       159.36 o                         
  -7   6   8        118.28        180.06        51.18 o                         
  -6   6   8       2269.48       2524.12       108.94 o                         
  -5   6   8       9626.75       9590.74       184.91 o                         
  -4   6   8       8865.71       8767.95       171.14 o                         
  -3   6   8        430.53        437.78        45.49 o                         
  -2   6   8       7509.21       7661.44       147.44 o                         
  -1   6   8      16602.28      16966.63       197.92 o                         
   0   6   8      23585.52      23453.79       223.03 o                         
   1   6   8       3565.20       3820.74        87.83 o                         
   2   6   8       1890.02       1892.38        64.41 o                         
   3   6   8       9554.17       9808.27       155.88 o                         
   4   6   8      29035.41      29446.73       351.34 o                         
   5   6   8       1059.22       1007.55        73.47 o                         
   6   6   8        157.89         76.26        52.43 o                         
   7   6   8       1091.44        811.53       110.37 o
[truncated: 361,992 more chars]
