# Supplementary material for: Crystal structures of six miscellaneous products arising from the oxidation of precursors R1R2R3PEAuX (R = tert-butyl or isopropyl; E = S or Se; X = Cl, Br or I)
Source: Acta Crystallogr E Crystallogr Commun. 2024 Nov 28;80(Pt 12):1331–41. doi: 10.1107/S2056989024010788 (PMC11789191; doi:10.1107/S2056989024010788)
Supplement: Supplementary file 4 [file e-80-01331-3sup4.hkl]

data_3                                                                          
_shelx_title ' Corinna in P2(1)/n'                                              
_shelx_refln_list_code          4                                               
_shelx_F_calc_maximum      705.64                                               
_exptl_crystal_F_000      1877.00                                               
_reflns_d_resolution_high  0.7500                                               
                                                                                
loop_                                                                           
 _space_group_symop_operation_xyz                                               
 'x, y, z'                                                                      
 '-x+1/2, y+1/2, -z+1/2'                                                        
 '-x, -y, -z'                                                                   
 'x-1/2, -y-1/2, z-1/2'                                                         
                                                                                
_cell_length_a    11.6180                                                       
_cell_length_b    11.8894                                                       
_cell_length_c    22.5768                                                       
_cell_angle_alpha  90.000                                                       
_cell_angle_beta   90.090                                                       
_cell_angle_gamma  90.000                                                       
                                                                                
_shelx_F_squared_multiplier     1.000                                           
                                                                                
loop_                                                                           
 _refln_index_h                                                                 
 _refln_index_k                                                                 
 _refln_index_l                                                                 
 _refln_F_squared_calc                                                          
 _refln_F_squared_meas                                                          
 _refln_F_squared_sigma                                                         
 _refln_observed_status                                                         
   2   0   0     170329.92     171830.39       941.83 o                         
   4   0   0     497933.38     484692.38      2918.25 o                         
   6   0   0      35801.74      35903.65       410.48 o                         
   8   0   0     164285.36     164289.02      1386.44 o                         
  10   0   0        276.92        267.75        86.07 o                         
  12   0   0      57695.95      59166.20      1045.00 o                         
  14   0   0        155.30         26.91       265.85 o                         
   1   1   0      31141.38      31600.38       249.11 o                         
   2   1   0        291.55        458.21        23.46 o                         
   3   1   0        231.42        327.95        24.04 o                         
   4   1   0       7302.01       7629.83       101.82 o                         
   5   1   0      65575.59      66440.25       429.22 o                         
   6   1   0       1748.02       1904.17        60.09 o                         
   7   1   0       8772.66       9194.42       150.95 o                         
   8   1   0       1141.35       1060.92        60.24 o                         
   9   1   0      34612.29      34359.43       365.09 o                         
  10   1   0        380.71        243.99        62.47 o                         
  11   1   0         40.24        -51.62        86.50 o                         
  12   1   0       5800.49       5623.75       231.64 o                         
  13   1   0       8492.99       8730.34       332.67 o                         
  14   1   0         13.40         75.51       123.88 o                         
  15   1   0        200.50        201.13       239.42 o                         
   0   2   0     144214.97     148850.88       956.66 o                         
   1   2   0      13358.98      14070.54       121.17 o                         
   2   2   0        434.45        571.60        26.70 o                         
   3   2   0       5139.16       5412.78        75.78 o                         
   4   2   0     100907.41     102468.73       540.29 o                         
   5   2   0      13082.09      13270.65       163.87 o                         
   6   2   0       9069.03       8853.78       151.55 o                         
   7   2   0       6512.08       6419.16       123.01 o                         
   8   2   0      23203.29      22631.21       321.87 o                         
   9   2   0      10171.60      10897.18       226.12 o                         
  10   2   0       4190.21       4150.35       155.63 o                         
  11   2   0       1596.86       1540.16       114.49 o                         
  12   2   0      14725.17      16225.56       424.51 o                         
  13   2   0       4051.50       4097.26       228.63 o                         
  14   2   0        834.21        915.39       152.24 o                         
  15   2   0        298.79        407.76       214.16 o                         
   1   3   0      53341.27      54209.93       296.57 o                         
   2   3   0        983.36       1177.02        38.93 o                         
   3   3   0       6800.63       6771.87        99.21 o                         
   4   3   0       2930.63       3365.14        76.54 o                         
   5   3   0     140872.66     141363.81       797.07 o                         
   6   3   0        791.83        683.63        49.79 o                         
   7   3   0       9426.66       9459.55       175.78 o                         
   8   3   0       5140.64       5200.01       119.84 o                         
   9   3   0      56825.57      57327.48       535.44 o                         
  10   3   0       4769.91       4770.02       164.88 o                         
  11   3   0      12154.63      12594.27       307.12 o                         
  12   3   0       7975.37       8261.44       318.00 o                         
  13   3   0       7904.37       7862.48       375.90 o                         
  14   3   0       3209.20       2976.70       264.55 o                         
  15   3   0       7241.27       7313.92       431.50 o                         
   0   4   0      27958.25      29766.70       356.20 o                         
   1   4   0      11784.48      11920.82       152.95 o                         
   2   4   0       7933.99       8347.17       123.59 o                         
   3   4   0      15319.10      15835.20       181.62 o                         
   4   4   0       7983.85       8016.82       135.04 o                         
   5   4   0       2562.57       2756.33        82.65 o                         
   6   4   0       1645.83       1718.66        84.69 o                         
   7   4   0       7090.92       6844.39       139.09 o                         
   8   4   0         26.78         42.05        46.47 o                         
   9   4   0         87.19        131.19        45.14 o                         
  10   4   0        515.34        379.55        77.77 o                         
  11   4   0        459.04        344.77        90.37 o                         
  12   4   0        810.89        739.86       139.30 o                         
  13   4   0       1474.30       1237.51       191.31 o                         
  14   4   0       1311.21       1091.26       190.82 o                         
   1   5   0      59418.48      60835.88       474.10 o                         
   2   5   0          8.90         88.91        32.42 o                         
   3   5   0      23332.29      22240.41       249.87 o                         
   4   5   0      16577.11      16273.52       217.63 o                         
   5   5   0      40780.73      40000.07       385.59 o                         
   6   5   0      14329.82      14226.94       210.62 o                         
   7   5   0      30867.90      30672.22       351.07 o                         
   8   5   0       9918.21       9908.61       214.04 o                         
   9   5   0      18423.86      18554.95       326.48 o                         
  10   5   0       6095.49       6037.55       218.69 o                         
  11   5   0      18552.54      19305.53       430.00 o                         
  12   5   0       9068.82       8971.53       346.86 o                         
  13   5   0       5374.35       5216.27       305.88 o                         
  14   5   0       2703.25       2865.51       263.26 o                         
   0   6   0     109625.55     110758.12      1084.04 o                         
   1   6   0      37978.89      37390.74       369.01 o                         
   2   6   0       2157.42       2135.77        78.91 o                         
   3   6   0      28212.56      27626.09       304.48 o                         
   4   6   0      64722.72      62958.23       486.78 o                         
   5   6   0      20884.66      20013.97       264.66 o                         
   6   6   0       4106.02       3976.29       127.76 o                         
   7   6   0       7861.38       7868.81       220.37 o                         
   8   6   0      18713.69      18883.75       349.67 o                         
   9   6   0      10186.26      10128.17       273.13 o                         
  10   6   0       6524.32       6741.41       256.43 o                         
  11   6   0       2311.88       2330.95       173.48 o                         
  12   6   0      10866.05      10628.82       401.36 o                         
  13   6   0       5862.85       6147.46       332.11 o                         
  14   6   0       1829.37       1746.54       231.44 o                         
   1   7   0       3481.45       3428.03       108.69 o                         
   2   7   0       2877.99       2996.99       102.20 o                         
   3   7   0       9752.81       9951.63       176.69 o                         
   4   7   0       4170.32       4265.14       108.11 o                         
   5   7   0       1230.81       1267.97        79.17 o                         
   6   7   0       1481.54       1781.42       107.08 o                         
   7   7   0       3469.63       3479.38       155.14 o                         
   8   7   0       5076.18       5269.80       201.32 o                         
   9   7   0        857.39        983.81       111.48 o                         
  10   7   0        777.89        683.69       111.63 o                         
  11   7   0        212.13         88.55       114.86 o                         
  12   7   0       3043.50       3474.41       259.72 o                         
  13   7   0       3637.87       3558.64       288.10 o                         
   0   8   0     219263.66     217192.44      1948.78 o                         
   1   8   0      29389.54      29110.84       370.78 o                         
   2   8   0       2581.22       2714.95       103.64 o                         
   3   8   0      22637.86      22120.68       351.03 o                         
   4   8   0     161042.05     158139.50      1056.92 o                         
   5   8   0      13742.33      13740.83       293.73 o                         
   6   8   0       4561.34       4781.28       173.97 o                         
   7   8   0       1195.05       1272.42       117.47 o                         
   8   8   0      93645.05      93396.76       977.57 o                         
   9   8   0         33.93        318.53       123.50 o                         
  10   8   0       1570.25       1269.29       159.66 o                         
  11   8   0        412.32        462.06       135.91 o                         
  12   8   0      50703.43      52633.78      1048.13 o                         
  13   8   0       1733.73       1875.47       222.19 o                         
   1   9   0       7774.80       8288.15       190.98 o                         
   2   9   0       3194.16       3276.05       127.02 o                         
   3   9   0       2637.19       2361.71       107.19 o                         
   4   9   0        231.87        328.53        66.32 o                         
   5   9   0      15400.29      15299.68       323.04 o                         
   6   9   0        222.58         64.29        81.42 o                         
   7   9   0        182.64        247.23        98.60 o                         
   8   9   0        103.02         30.01       130.95 o                         
   9   9   0      13114.16      13293.58       436.62 o                         
  10   9   0        110.24        -22.99       122.07 o                         
  11   9   0        165.56        194.43       150.95 o                         
  12   9   0       1106.92       1467.63       214.14 o                         
   0  10   0       7068.87       6292.68       264.83 o                         
   1  10   0        997.53       1128.87        95.81 o                         
   2  10   0       8868.00       8936.66       236.97 o                         
   3  10   0       1399.73       1463.36       112.60 o                         
   4  10   0      12156.72      12224.60       312.87 o                         
   5  10   0        217.37        276.28        82.90 o                         
   6  10   0       3808.30       3834.61       214.10 o                         
   7  10   0        497.22        506.22       123.20 o                         
   8  10   0      12399.23      12869.56       432.18 o                         
   9  10   0        845.46        930.23       146.16 o                         
  10  10   0       1745.28       1653.96       185.40 o                         
  11  10   0         27.70       -108.71       145.29 o                         
  12  10   0       8438.82       9173.70       452.82 o                         
   1  11   0      15653.17      15471.75       366.94 o                         
   2  11   0        962.22        781.14       108.59 o                         
   3  11   0      22321.34      22351.78       445.13 o                         
   4  11   0       1186.63       1010.26       110.52 o                         
   5  11   0      11574.61      11119.59       331.95 o                         
   6  11   0        630.49        331.17       122.55 o                         
   7  11   0      17253.41      17284.90       497.56 o                         
   8  11   0          5.97         68.26       135.60 o                         
   9  11   0       8152.85       8083.80       374.87 o                         
  10  11   0          0.97        -81.55       174.73 o                         
  11  11   0       6309.85       6730.73       374.86 o                         
   0  12   0        304.57        190.72       162.47 o                         
   1  12   0        703.08        500.94       107.96 o                         
   2  12   0         11.42        -37.23       104.61 o                         
   3  12   0        106.33        -50.29       103.47 o                         
   4  12   0        542.18        369.78       114.73 o                         
   5  12   0        103.48        -71.24       124.51 o                         
   6  12   0         20.60        -35.22       127.29 o                         
   7  12   0        533.84        201.87       143.26 o                         
   8  12   0       1689.89       1526.07       177.79 o                         
   9  12   0        476.92        423.57       154.54 o                         
  10  12   0        377.83        134.41       237.85 o                         
   1  13   0      10391.94      10775.34       432.72 o                         
   2  13   0        824.63        695.90       134.27 o                         
   3  13   0      11060.27      11498.81       396.07 o                         
   4  13   0       4686.18       4591.72       249.58 o                         
   5  13   0       7484.61       7382.40       346.93 o                         
   6  13   0       3731.28       4210.57       253.13 o                         
   7  13   0       9936.59       9728.00       412.56 o                         
   8  13   0       3694.20       3570.77       253.74 o                         
   0  14   0       5794.00       6602.74       572.55 o                         
   1  14   0      19765.89      21889.96       644.09 o                         
   2  14   0       7207.29       7620.16       383.52 o                         
   3  14   0      10981.21      11112.13       442.38 o                         
   4  14   0       6214.39       6645.52       367.77 o                         
   5  14   0       8746.78       9076.65       399.71 o                         
   6  14   0       3492.25       3649.36       273.63 o                         
   7  14   0       4599.74       3916.49       298.59 o                         
   1  15   0        922.28       1489.34       215.04 o                         
   2  15   0          7.05         28.75       162.06 o                         
   3  15   0         74.84        244.54       161.84 o                         
   4  15   0        158.99        246.63       218.52 o                         
   5  15   0       1400.91       1267.88       202.87 o                         
 -15   0   1        102.69         95.83       239.22 o                         
 -13   0   1       8422.85       8407.93       419.64 o                         
 -11   0   1        244.12        396.06       127.93 o                         
  -9   0   1      26530.36      26457.49       440.44 o                         
  -7   0   1       5090.83       5159.20       171.84 o                         
  -5   0   1      43174.00      43147.41       492.97 o                         
  -3   0   1      18571.96      19421.03       164.24 o                         
   3   0   1      20606.21      21715.15       211.09 o                         
   5   0   1       8891.37       8464.30       233.45 o                         
   7   0   1       1475.33       1297.44        88.34 o                         
   9   0   1       5176.09       4451.71       252.47 o                         
  11   0   1        414.56        467.56       106.62 o                         
  13   0   1       1641.74       1736.56       231.33 o                         
  15   0   1         85.27        269.87       206.60 o                         
 -15   1   1       3705.59       3119.21       289.36 o                         
 -14   1   1       2975.29       2813.83       224.38 o                         
 -13   1   1      32765.24      34899.56       673.52 o                         
 -12   1   1       3788.14       3969.43       193.58 o                         
 -11   1   1      14380.56      15020.61       337.22 o                         
 -10   1   1       9239.74      10034.10       217.55 o                         
  -9   1   1     147310.70     149035.34       949.61 o                         
  -8   1   1       2643.51       2730.94        83.58 o                         
  -7   1   1      38443.78      39473.56       327.27 o                         
  -6   1   1      12248.20      12574.37       155.57 o                         
  -5   1   1     386702.41     380571.59      1839.03 o                         
  -4   1   1       2088.90       2247.67        53.28 o                         
  -3   1   1     128768.86     134404.14       489.61 o                         
  -2   1   1       9070.89       9557.71        79.96 o                         
  -1   1   1     233624.16     231416.86      2359.07 o                         
   1   1   1      49171.21      51227.68       368.64 o                         
   2   1   1       4853.59       5189.56        59.49 o                         
   3   1   1     243969.95     243049.81      1200.45 o                         
   4   1   1        400.38        430.42        32.57 o                         
   5   1   1      81370.00      82737.74       837.45 o                         
   6   1   1       3870.63       3797.09        94.10 o                         
   7   1   1      83455.62      83969.11       554.05 o                         
   8   1   1       3007.53       2966.18        98.96 o                         
   9   1   1      28473.75      27730.18       375.13 o                         
  10   1   1       1807.05       1473.23        93.90 o                         
  11   1   1      67923.87      68718.06       732.24 o                         
  12   1   1        727.31        608.57       103.79 o                         
  13   1   1       6616.36       6792.62       283.23 o                         
  14   1   1        575.27        373.66       138.13 o                         
  15   1   1      19074.23      19078.33       740.49 o                         
 -15   2   1       1241.99       1169.12       255.51 o                         
 -14   2   1      11366.35      11567.52       446.65 o                         
 -13   2   1       5674.10       5391.08       269.05 o                         
 -12   2   1       4745.80       4261.47       249.54 o                         
 -11   2   1       1530.35       1303.30       112.48 o                         
 -10   2   1      21310.84      22315.12       359.96 o                         
  -9   2   1      10316.34      10163.59       205.53 o                         
  -8   2   1      19223.69      19124.09       267.65 o                         
  -7   2   1       2395.90       2467.39        87.04 o                         
  -6   2   1       8057.40       7928.11       131.96 o                         
  -5   2   1       4027.76       4250.41        93.90 o                         
  -4   2   1     116360.47     117024.81       605.04 o                         
  -3   2   1      22525.00      23793.66       170.57 o                         
  -2   2   1       2516.84       2851.06        50.83 o                         
  -1   2   1       4012.83       4257.28        58.80 o                         
   0   2   1     316403.62     318182.94      1255.75 o                         
   1   2   1      18176.76      18693.36       149.32 o                         
   2   2   1      11120.99      11646.64        98.49 o                         
   3   2   1      22724.41      23570.37       181.32 o                         
   4   2   1     111794.02     111774.52       560.10 o                         
   5   2   1      17445.96      16976.53       197.70 o                         
   6   2   1       2148.17       2080.79        79.86 o                         
   7   2   1      10862.66      10764.58       190.06 o                         
   8   2   1      36785.97      36716.23       374.85 o                         
   9   2   1      17677.06      17259.19       289.54 o                         
  10   2   1       6053.33       6062.45       182.15 o                         
  11   2   1       5293.00       5452.89       188.00 o                         
  12   2   1      23899.74      24901.66       506.71 o                         
  13   2   1       4735.50       5275.84       276.83 o                         
  14   2   1       2238.83       1891.71       219.01 o                         
  15   2   1       5445.90       5302.28       394.09 o                         
 -15   3   1       2891.21       2906.87       269.84 o                         
 -14   3   1       2205.07       2034.23       219.25 o                         
 -13   3   1        109.64       -128.98       128.98 o                         
 -12   3   1       3233.80       2964.86       193.01 o                         
 -11   3   1      11325.95      11578.91       326.35 o                         
 -10   3   1       1694.24       1455.39       104.76 o                         
  -9   3   1        227.67        256.00        53.82 o                         
  -8   3   1       5530.60       5644.93       126.36 o                         
  -7   3   1       8455.89       8352.48       148.36 o                         
  -6   3   1       1023.42       1085.05        57.83 o                         
  -5   3   1       1675.80       1831.30        61.50 o                         
  -4   3   1      23843.69      24293.25       200.72 o                         
  -3   3   1      12657.49      12746.38       135.00 o                         
  -2   3   1        276.13        346.42        34.32 o                         
  -1   3   1      25638.20      26931.04       188.55 o                         
   0   3   1      24713.31      25403.56       176.61 o                         
   1   3   1      18501.06      19580.49       157.89 o                         
   2   3   1        608.17        695.57        34.00 o                         
   3   3   1      14821.26      14972.37       145.76 o                         
   4   3   1       6521.09       6825.51       109.25 o                         
   5   3   1        761.60        695.72        50.34 o                         
   6   3   1       3192.15       3099.78        85.14 o                         
   7   3   1      20254.11      20222.88       250.98 o                         
   8   3   1       2157.37       1952.42        85.13 o                         
   9   3   1        610.25        480.52        63.07 o                         
  10   3   1       4426.22       4326.16       149.60 o                         
  11   3   1      10517.83      11092.38       290.55 o                         
  12   3   1       5129.38       4946.52       260.31 o                         
  13   3   1        213.03        183.24       140.93 o                         
  14   3   1       2653.32       2783.00       254.92 o                         
  15   3   1       4498.71       4957.89       385.34 o                         
 -14   4   1       9061.98       8964.90       447.50 o                         
 -13   4   1        129.73       -109.60       150.54 o                         
 -12   4   1       7377.13       7495.01       331.31 o                         
 -11   4   1        401.07        345.52        98.83 o                         
 -10   4   1      30979.86      30656.27       440.71 o                         
  -9   4   1       2859.71       2778.27       116.97 o                         
  -8   4   1      10720.78      10475.80       171.06 o                         
  -7   4   1       1075.51       1092.02        58.38 o                         
  -6   4   1      54030.22      54370.25       426.97 o                         
  -5   4   1        304.03        307.11        32.37 o                         
  -4   4   1      58313.28      58552.13       405.29 o                         
  -3   4   1       1660.41       1627.26        59.40 o                         
  -2   4   1      36146.59      35551.41       299.99 o                         
  -1   4   1       3390.11       3621.93        80.73 o                         
   0   4   1     130762.54     133139.94       726.06 o                         
   1   4   1      14460.72      15340.05       170.62 o                         
   2   4   1      47616.17      47237.92       300.58 o                         
   3   4   1       6870.46       7298.28       110.82 o                         
   4   4   1      51188.10      50226.69       347.84 o                         
   5   4   1        237.36        249.46        43.87 o                         
   6   4   1      53244.50      52385.53       478.31 o                         
   7   4   1        436.48        334.80        46.79 o                         
   8   4   1      12000.47      11640.27       204.26 o                         
   9   4   1       1314.19       1344.01        98.79 o                         
  10   4   1      31493.79      32292.28       454.88 o                         
  11   4   1        103.40         93.01        95.42 o                         
  12   4   1      13704.19      13751.67       399.88 o                         
  13   4   1        253.55         25.97       120.04 o                         
  14   4   1       7578.35       7463.96       406.41 o                         
 -14   5   1       1565.37       1429.83       197.81 o                         
 -13   5   1       1084.42       1161.23       178.92 o                         
 -12   5   1       2568.07       2618.07       190.32 o                         
 -11   5   1       4788.08       4625.73       230.39 o                         
 -10   5   1       2738.01       2532.45       150.38 o                         
  -9   5   1       8793.27       8865.87       226.02 o                         
  -8   5   1       2216.49       1983.04       102.56 o                         
  -7   5   1       1358.78       1168.26        83.61 o                         
  -6   5   1       9164.21       8773.96       151.02 o                         
  -5   5   1      18474.85      18515.13       236.48 o                         
  -4   5   1       1068.07       1031.53        53.94 o                         
  -3   5   1       2183.97       2433.75        80.81 o                         
  -2   5   1       4658.46       4625.37        92.19 o                         
  -1   5   1      11521.71      11676.41       180.21 o                         
   0   5   1        157.78        170.82        38.20 o                         
   1   5   1      11212.42      11522.61       167.38 o                         
   2   5   1       4215.00       4113.39        91.67 o                         
   3   5   1       8738.73       9184.39       139.97 o                         
   4   5   1        598.20        654.67        49.39 o                         
   5   5   1      14162.22      13810.75       200.87 o                         
   6   5   1       6799.14       6833.54       153.51 o                         
   7   5   1       6397.74       6589.66       161.34 o                         
   8   5   1       6266.88       6384.89       171.67 o                         
   9   5   1       2422.36       2404.99       126.78 o                         
  10   5   1       6115.07       5920.96       211.60 o                         
  11   5   1      10236.25      10576.59       329.18 o                         
  12   5   1       6309.94       6089.70       286.69 o                         
  13   5   1        770.81        618.84       149.30 o                         
  14   5   1       3999.09       4513.05       323.86 o                         
 -14   6   1        271.54        -36.55       163.42 o                         
 -13   6   1       6675.11       6960.21       352.85 o                         
 -12   6   1      14184.77      14424.56       467.69 o                         
 -11   6   1       1237.86       1074.73       134.61 o                         
 -10   6   1       3623.25       3879.31       190.52 o                         
  -9   6   1      10101.33      10232.11       280.29 o                         
  -8   6   1      22369.81      22254.49       373.39 o                         
  -7   6   1       2674.25       2358.61       132.10 o                         
  -6   6   1       9576.45       9632.69       184.79 o                         
  -5   6   1       5722.60       5749.84       142.96 o                         
  -4   6   1      38353.40      37618.87       364.68 o                         
  -3   6   1      17084.88      17064.63       230.05 o                         
  -2   6   1       4289.28       4101.81       108.62 o                         
  -1   6   1      12326.00      12030.80       203.87 o                         
   0   6   1      36356.70      36022.92       354.92 o                         
   1   6   1      36251.81      36057.23       342.78 o                         
   2   6   1       1449.46       1509.97        65.49 o                         
   3   6   1      27203.92      27486.67       273.28 o                         
   4   6   1      59027.50      58097.71       513.65 o                         
   5   6   1      29644.03      29554.99       347.07 o                         
   6   6   1       2175.38       2180.69       106.80 o                         
   7   6   1      13808.19      13173.60       251.84 o                         
   8   6   1      45158.53      44251.29       551.81 o                         
   9   6   1      13735.31      13896.25       322.82 o                         
  10   6   1       1073.91        779.98       112.20 o                         
  11   6   1       5289.05       5403.41       249.26 o                         
  12   6   1      20467.76      21358.97       544.17 o                         
  13   6   1       6194.37       6604.13       344.21 o                         
  14   6   1        136.28       -134.05       152.23 o                         
 -13   7   1      19735.08      20372.08       646.44 o                         
 -12   7   1       4952.00       5248.09       292.01 o                         
 -11   7   1       4891.19       5184.55       262.15 o                         
 -10   7   1      19204.98      19401.62       460.51 o                         
  -9   7   1      62615.92      63673.36       781.06 o                         
  -8   7   1      18895.36      18673.21       355.53 o                         
  -7   7   1      11031.74      11163.66       273.91 o                         
  -6   7   1      43009.81      42273.77       481.76 o                         
  -5   7   1      98343.98      96671.41       896.61 o                         
  -4   7   1      41862.63      41117.91       438.20 o                         
  -3   7   1      29020.75      29311.95       345.20 o                         
  -2   7   1      58188.33      57212.56       539.32 o                         
  -1   7   1     179747.19     181105.72      1130.70 o                         
   0   7   1      34778.64      35507.63       366.59 o                         
   1   7   1      35029.20      34965.70       379.05 o                         
   2   7   1      24410.07      24313.30       281.86 o                         
   3   7   1     120648.62     118899.53      1082.79 o                         
   4   7   1      11526.87      11112.74       187.00 o                         
   5   7   1      19129.95      18724.40       331.15 o                         
   6   7   1      11681.88      11204.59       243.38 o                         
   7   7   1      56483.27      56615.47       650.86 o                         
   8   7   1       8965.49       8755.18       261.10 o                         
   9   7   1      13710.26      13438.79       360.97 o                         
  10   7   1       6244.31       5986.29       247.25 o                         
  11   7   1      24200.42      24680.25       555.78 o                         
  12   7   1       2566.88       2669.81       243.10 o                         
  13   7   1       6350.78       6471.89       393.54 o                         
 -13   8   1       5495.49       5541.59       343.32 o                         
 -12   8   1        959.48       1129.83       184.72 o                         
 -11   8   1         75.41        -41.79       132.86 o                         
 -10   8   1       1468.28       1677.32       163.62 o                         
  -9   8   1       6387.33       6354.55       270.31 o                         
  -8   8   1        245.77        323.29        89.31 o                         
  -7   8   1       1203.73       1089.33       115.28 o                         
  -6   8   1        669.38        863.23        90.77 o                         
  -5   8   1      13199.48      12839.45       247.57 o                         
  -4   8   1        637.97        776.32        71.94 o                         
  -3   8   1       3203.92       3201.39       127.59 o                         
  -2   8   1         26.58        119.29        49.89 o                         
  -1   8   1      14931.09      15278.97       247.32 o                         
   0   8   1       3045.62       3332.16       119.38 o                         
   1   8   1       4346.36       4442.83       139.30 o                         
   2   8   1        115.33        253.65        36.52 o                         
   3   8   1       7317.73       7314.92       172.98 o                         
   4   8   1       3239.93       3387.97       114.84 o                         
   5   8   1       4416.19       4074.11       170.30 o                         
   6   8   1       1587.64       1602.60       112.41 o                         
   7   8   1       3680.70       3661.48       177.73 o                         
   8   8   1        172.80        356.12       109.65 o                         
   9   8   1       2060.41       1969.88       175.33 o                         
  10   8   1        393.20        418.54       120.73 o                         
  11   8   1        257.37        362.36       131.66 o                         
  12   8   1       1471.73       1484.20       197.56 o                         
  13   8   1       1316.47       1041.40       188.70 o                         
 -12   9   1        369.52        391.01       165.84 o                         
 -11   9   1       3192.47       2418.42       222.81 o                         
 -10   9   1        350.64        405.64       139.91 o                         
  -9   9   1      26000.78      26536.16       614.97 o                         
  -8   9   1       3484.49       3951.39       241.96 o                         
  -7   9   1       8544.03       8140.86       294.70 o                         
  -6   9   1       1664.30       1770.45       130.39 o                         
  -5   9   1      62719.62      62612.89       783.02 o                         
  -4   9   1       5436.85       5763.52       171.24 o                         
  -3   9   1      17448.33      17033.12       296.01 o                         
  -2   9   1       2125.61       2370.62       110.49 o                         
  -1   9   1      93481.45      92883.09       737.35 o                         
   0   9   1       4486.28       4712.10       140.56 o                         
   1   9   1      18610.99      18148.13       299.99 o                         
   2   9   1        853.53        840.31        83.85 o                         
   3   9   1      90272.15      87141.20       854.65 o                         
   4   9   1       1207.10       1321.12       113.50 o                         
   5   9   1      12168.49      12131.33       316.94 o                         
   6   9   1        363.24        315.90        95.02 o                         
   7   9   1      44019.75      43835.63       691.51 o                         
   8   9   1       1657.25       1630.36       165.36 o                         
   9   9   1       5296.01       5328.05       285.00 o                         
  10   9   1       1198.94       1086.34       149.39 o                         
  11   9   1      15909.87      15445.42       505.42 o                         
  12   9   1       1463.10       1216.92       189.09 o                         
 -12  10   1       6362.11       6457.01       383.79 o                         
 -11  10   1       1315.45       1070.70       168.75 o                         
 -10  10   1       5251.83       5405.44       332.12 o                         
  -9  10   1        463.32        451.54       143.11 o                         
  -8  10   1      13408.17      13543.85       446.53 o                         
  -7  10   1       1623.34       1624.58       160.99 o                         
  -6  10   1      10784.91      10518.83       373.33 o                         
  -5  10   1        423.37        352.64        95.57 o                         
  -4  10   1      20484.15      20463.26       404.41 o                         
  -3  10   1        430.14        244.33        79.94 o                         
  -2  10   1       7487.98       7706.93       205.96 o                         
  -1  10   1       3216.27       3017.75       140.67 o                         
   0  10   1      36038.64      35852.63       505.37 o                         
   1  10   1        619.78        719.50        86.91 o                         
   2  10   1       1660.09       1429.62       136.07 o                         
   3  10   1        152.68         75.04        75.85 o                         
   4  10   1      42908.70      41551.09       598.34 o                         
   5  10   1        336.93        351.28        90.96 o                         
   6  10   1       2180.57       2081.19       159.76 o                         
   7  10   1        787.27        904.73       129.07 o                         
   8  10   1      44396.96      44504.70       842.52 o                         
   9  10   1       2082.60       2307.52       204.96 o                         
  10  10   1       2532.31       2528.19       218.31 o                         
  11  10   1        561.59        534.49       141.43 o                         
  12  10   1      19784.52      19779.17       665.70 o                         
 -11  11   1       1522.04       1239.28       255.79 o                         
 -10  11   1        545.36        702.37       173.93 o                         
  -9  11   1        215.27        150.65       136.43 o                         
  -8  11   1       2095.37       1980.78       205.17 o                         
  -7  11   1       2940.05       2758.12       208.45 o                         
  -6  11   1        265.31        208.31       143.33 o                         
  -5  11   1        879.82        711.31       124.71 o                         
  -4  11   1       3549.75       3202.51       191.88 o                         
  -3  11   1       5152.65       4991.88       222.93 o                         
  -2  11   1        177.04        132.96        89.55 o                         
  -1  11   1       1666.85       1316.18       120.13 o                         
   0  11   1        356.53        200.39        77.96 o                         
   1  11   1       6533.21       6222.83       239.71 o                         
   2  11   1        632.74        563.85        93.34 o                         
   3  11   1       1932.75       1664.37       128.89 o                         
   4  11   1        685.76        531.76       100.84 o                         
   5  11   1       1006.44       1000.10       119.14 o                         
   6  11   1       1115.82       1042.60       142.24 o                         
   7  11   1       1877.91       1556.87       177.04 o                         
   8  11   1        441.67        271.06       144.93 o                         
   9  11   1        285.37        380.74       132.49 o                         
  10  11   1        280.10        121.83       151.82 o                         
  11  11   1       3525.71       3283.25       262.20 o                         
 -10  12   1       5868.28       5979.77       350.09 o                         
  -9  12   1        854.68        847.94       154.64 o                         
  -8  12   1      11088.38      10339.90       414.50 o                         
  -7  12   1        469.46        364.25       137.05 o                         
  -6  12   1      12946.75      12569.73       419.50 o                         
  -5  12   1        132.23          8.66       122.64 o                         
  -4  12   1       7875.40       7821.66       309.48 o                         
  -3  12   1       1808.62       1619.04       143.43 o                         
  -2  12   1      23191.95      23575.66       522.51 o                         
  -1  12   1       3540.87       3385.73       193.46 o                         
   0  12   1       9749.38       9783.67       359.65 o                         
   1  12   1       3326.05       3320.38       196.47 o                         
   2  12   1      23846.38      24349.40       554.40 o                         
   3  12   1       1437.53       1537.33       140.68 o                         
   4  12   1      11002.82      10216.49       343.19 o                         
   5  12   1        688.75        490.51       128.16 o                         
   6  12   1      12299.27      12647.41       417.40 o                         
   7  12   1         93.57         66.47       144.92 o                         
   8  12   1      10997.06      10983.95       432.12 o                         
   9  12   1        223.11         84.67       141.24 o                         
  10  12   1       7320.92       7727.03       379.57 o                         
  -8  13   1        531.05        318.04       148.84 o                         
  -7  13   1       4136.26       4129.06       268.33 o                         
  -6  13   1       5726.22       5544.09       290.30 o                         
  -5  13   1       1086.67       1070.71       154.63 o                         
  -4  13   1        754.16        580.49       126.81 o                         
  -3  13   1       3679.07       3561.10       240.98 o                         
  -2  13   1       6207.98       6506.58       308.92 o                         
  -1  13   1       8550.02       9000.26       396.07 o                         
   0  13   1        861.25        727.62       134.48 o                         
   1  13   1       1758.12       1361.94       212.46 o                         
   2  13   1       3313.33       3317.63       244.96 o                         
   3  13   1      12801.65      13302.25       426.16 o                         
   4  13   1        818.06        609.16       129.81 o                         
   5  13   1        313.14        500.00       160.63 o                         
   6  13   1       2663.66       2577.04       226.82 o                         
   7  13   1       4351.55       4536.43       299.04 o                         
   8  13   1       1329.78       1408.85       180.36 o                         
  -7  14   1        303.12        404.41       152.59 o                         
  -6  14   1        953.50        794.53       163.57 o                         
  -5  14   1        426.31        375.90       156.03 o                         
  -4  14   1      13001.75      13660.81       501.51 o                         
  -3  14   1       1410.57        908.43       159.62 o                         
  -2  14   1        363.36        165.92       146.52 o                         
  -1  14   1       1227.62       1139.78       168.88 o                         
   0  14   1       8333.77       9241.23       461.05 o                         
   1  14   1       5166.33       4912.51       297.63 o                         
   2  14   1       1169.74        884.48       174.81 o                         
   3  14   1       1745.55       2030.46       203.59 o                         
   4  14   1       5162.33       5247.89       324.71 o                         
   5  14   1       1510.57       1217.45       198.83 o                         
   6  14   1       3638.60       3819.92       296.08 o                         
   7  14   1       1154.78        850.70       229.70 o                         
  -4  15   1       9044.47      10118.66       498.37 o                         
  -3  15   1       3942.44       3839.85       297.92 o                         
  -2  15   1       9784.77      10739.01       458.10 o                         
  -1  15   1      17106.93      18034.59       659.35 o                         
   0  15   1       5294.12       5870.33       392.09 o                         
   1  15   1       5565.89       6001.65       390.46 o                         
   2  15   1       7427.59       7724.64       394.00 o                         
   3  15   1      14206.85      15277.01       570.54 o                         
   4  15   1       4866.75       4537.35       340.86 o                         
 -14   0   2      56372.72      59087.67      1537.06 o                         
 -12   0   2      19827.46      20299.59       592.25 o                         
 -10   0   2     137189.30     139809.64      1382.45 o                         
  -8   0   2       8742.06       9207.72       221.32 o                         
  -6   0   2     166039.94     164511.64      1165.00 o                         
  -4   0   2       5933.03       6494.77       113.58 o                         
  -2   0   2     159873.88     163619.69       805.11 o                         
   2   0   2     187315.72     188785.95      1237.10 o                         
   4   0   2      17805.28      17957.75       234.26 o                         
   6   0   2     189523.70     190049.05      1654.98 o                         
   8   0   2       2119.52       2060.00       110.91 o                         
  10   0   2      47764.11      48678.43       685.55 o                         
  12   0   2      23489.16      23636.41       630.61 o                         
  14   0   2      15138.72      15245.37       634.04 o                         
 -15   1   2       1133.47        994.08       208.93 o                         
 -14   1   2      15670.98      15841.04       542.40 o                         
 -13   1   2       7276.42       7778.09       316.12 o                         
 -12   1   2       2059.65       1800.28       142.84 o                         
 -11   1   2       6519.69       7038.10       241.32 o                         
 -10   1   2      31281.99      32483.95       418.16 o                         
  -9   1   2      36532.67      37180.72       354.99 o                         
  -8   1   2        271.13        285.32        43.02 o                         
  -7   1   2      16446.50      16539.93       213.88 o                         
  -6   1   2      26449.57      26472.74       243.33 o                         
  -5   1   2      82695.88      83127.17       454.21 o                         
  -4   1   2        335.91        424.95        30.28 o                         
  -3   1   2      72489.27      75291.27       314.74 o                         
  -2   1   2      20063.99      20857.88       131.44 o                         
  -1   1   2      31894.91      33124.28       180.90 o                         
   0   1   2       7655.84       7673.56        98.54 o                         
   1   1   2       7075.83       7558.94        73.73 o                         
   2   1   2      14785.39      15181.07       118.15 o                         
   3   1   2     129982.52     132552.27       653.19 o                         
   4   1   2       1094.01       1112.71        47.32 o                         
   5   1   2      19965.59      20520.67       257.50 o                         
   6   1   2       7869.30       7880.11       140.36 o                         
   7   1   2      38217.16      39026.68       353.82 o                         
   8   1   2       1047.98       1016.23        63.68 o                         
   9   1   2      11598.13      11430.17       216.64 o                         
  10   1   2       6397.84       6137.33       177.26 o                         
  11   1   2      27737.17      28756.39       408.59 o                         
  12   1   2       2162.52       1888.62       141.27 o                         
  13   1   2       3168.33       3225.41       205.94 o                         
  14   1   2       3006.17       2328.18       228.61 o                         
  15   1   2       5857.77       6847.19       410.44 o                         
 -15   2   2       3692.00       3362.57       290.21 o                         
 -14   2   2      10150.95      11188.83       442.82 o                         
 -13   2   2        648.89        527.65       141.09 o                         
 -12   2   2        185.80         45.68       123.00 o                         
 -11   2   2       2644.29       2616.38       144.93 o                         
 -10   2   2      45298.21      45679.39       558.43 o                         
  -9   2   2       6727.13       6747.22       170.33 o                         
  -8   2   2       2143.98       2298.44        89.40 o                         
  -7   2   2       1981.86       2004.71        79.91 o                         
  -6   2   2      92023.67      91684.99       584.28 o                         
  -5   2   2       9479.30       9365.16       135.14 o                         
  -4   2   2       1773.51       1990.25        56.02 o                         
  -3   2   2       2317.30       2475.76        54.50 o                         
  -2   2   2     126764.56     128141.39       554.30 o                         
  -1   2   2       3726.27       3994.15        62.60 o                         
   0   2   2        902.67       1097.39        31.05 o                         
   1   2   2      15140.57      15446.61       115.89 o                         
   2   2   2     141879.48     143165.70       580.39 o                         
   3   2   2       1526.26       1512.25        45.88 o                         
   4   2   2       3334.54       3494.23        74.70 o                         
   5   2   2       4652.85       4667.40       101.34 o                         
   6   2   2     122212.29     120273.49       713.05 o                         
   7   2   2       1189.97       1231.60        71.01 o                         
   8   2   2       3829.43       3920.19       125.21 o                         
   9   2   2       2024.25       1807.42        96.31 o                         
  10   2   2      59209.54      60785.34       612.45 o                         
  11   2   2       1063.87        809.29        93.68 o                         
  12   2   2        207.06        148.94        98.81 o                         
  13   2   2        512.23        316.42       117.39 o                         
  14   2   2      13628.42      13868.82       505.36 o                         
  15   2   2        980.37       1067.60       196.66 o                         
 -15   3   2       9940.88      10025.26       482.29 o                         
 -14   3   2        215.93        238.70       137.20 o                         
 -13   3   2       8820.91       9055.37       371.28 o                         
 -12   3   2       3754.13       3540.35       214.74 o                         
 -11   3   2      17070.47      17110.35       412.57 o                         
 -10   3   2        170.70        277.10        80.91 o                         
  -9   3   2      32412.74      33195.54       410.66 o                         
  -8   3   2       9037.66       9431.43       183.45 o                         
  -7   3   2      18674.20      19294.18       253.77 o                         
  -6   3   2       2548.32       2671.01        85.40 o                         
  -5   3   2     106387.23     107220.98       641.07 o                         
  -4   3   2      12927.72      13128.50       144.03 o                         
  -3   3   2      14934.81      14822.50       150.85 o                         
  -2   3   2       9249.83       9500.53       116.37 o                         
  -1   3   2     112616.84     114374.91       530.22 o                         
   0   3   2      52183.38      53979.09       306.64 o                         
   1   3   2      29827.35      30862.08       208.65 o                         
   2   3   2      16684.30      17063.39       157.05 o                         
   3   3   2      53405.60      52612.60       345.28 o                         
   4   3   2      24445.59      24474.63       220.71 o                         
   5   3   2      34759.52      34502.09       313.74 o                         
   6   3   2       7627.54       7797.36       153.42 o                         
   7   3   2      77648.84      78362.77       609.22 o                         
   8   3   2       6860.61       6724.83       167.91 o                         
   9   3   2       6512.57       6605.95       187.95 o                         
  10   3   2        599.46        598.72        79.94 o                         
  11   3   2      61134.58      62877.13       719.02 o                         
  12   3   2        868.28        814.68       126.42 o                         
  13   3   2       2828.35       2828.55       231.06 o                         
  14   3   2        109.39        141.79       150.20 o                         
  15   3   2      25667.91      26779.13       926.75 o                         
 -14   4   2       1204.54       1309.48       195.30 o                         
 -13   4   2       8171.89       8221.81       372.67 o                         
 -12   4   2        314.82        293.05       126.31 o                         
 -11   4   2       3809.11       3446.63       195.78 o                         
 -10   4   2         31.12         25.42        80.95 o                         
  -9   4   2      19711.29      20231.99       307.39 o                         
  -8   4   2         77.97         87.06        50.32 o                         
  -7   4   2       3899.85       3834.31       117.41 o                         
  -6   4   2         84.73        176.31        38.14 o                         
  -5   4   2      22478.12      21881.85       209.18 o                         
  -4   4   2       1266.25       1138.12        52.19 o                         
  -3   4   2      10625.33      10780.21       140.92 o                         
  -2   4   2       1615.94       2016.19        80.97 o                         
  -1   4   2      13850.55      14392.87       160.07 o                         
   0   4   2       1168.11       1336.93        50.83 o                         
   1   4   2      53224.97      54221.99       407.68 o                         
   2   4   2       1831.08       2185.59        59.53 o                         
   3   4   2       7901.27       8052.48       124.20 o                         
   4   4   2        250.17        315.15        35.60 o                         
   5   4   2      51522.91      50003.51       444.47 o                         
   6   4   2        412.67        450.69        54.72 o                         
   7   4   2      16542.05      16539.49       259.27 o                         
   8   4   2        395.72        301.11        59.03 o                         
   9   4   2      31725.24      31287.63       434.80 o                         
  10   4   2        122.67        262.79        78.27 o                         
  11   4   2      12467.52      13264.22       353.37 o                         
  12   4   2        286.73        433.45       122.26 o                         
  13   4   2      15782.33      16086.51       515.78 o                         
  14   4   2        614.41        736.54       160.89 o                         
 -14   5   2       1216.87        942.25       180.80 o                         
 -13   5   2       3009.29       2800.54       241.10 o                         
 -12   5   2       2153.19       1827.23       183.90 o                         
 -11   5   2      14341.85      14884.98       382.53 o                         
 -10   5   2       1134.42        949.97       129.57 o                         
  -9   5   2      16044.47      16802.49       306.96 o                         
  -8   5   2      14109.15      14107.28       240.36 o                         
  -7   5   2      15539.78      15322.36       220.71 o                         
  -6   5   2       9587.23       9312.04       142.94 o                         
  -5   5   2      60332.43      59814.79       448.23 o                         
  -4   5   2      47611.17      46026.45       375.86 o                         
  -3   5   2      18018.23      18124.11       217.60 o                         
  -2   5   2      33308.19      33837.20       337.22 o                         
  -1   5   2      83424.09      84610.96       580.38 o                         
   0   5   2      79118.44      81784.94       585.89 o                         
   1   5   2      22887.79      22793.01       250.62 o                         
   2   5   2      13745.00      13835.44       195.13 o                         
   3   5   2      50672.79      49914.44       407.34 o                         
   4   5   2      30192.97      29134.48       279.22 o                         
   5   5   2      23107.73      22974.15       254.32 o                         
   6   5   2       8177.78       8072.27       167.77 o                         
   7   5   2      39572.51      39586.96       447.17 o                         
   8   5   2       9101.66       9303.77       205.05 o                         
   9   5   2       5878.64       5880.96       189.07 o                         
  10   5   2       5363.70       5782.46       218.27 o                         
  11   5   2      28797.65      29016.85       547.80 o                         
  12   5   2       9291.01       9650.84       360.25 o                         
  13   5   2       2965.86       3071.59       229.81 o                         
  14   5   2       2147.61       2066.60       243.30 o                         
 -14   6   2       8142.59       9057.56       457.45 o                         
 -13   6   2       1491.88       1123.66       183.68 o                         
 -12   6   2        407.97        368.82       135.94 o                         
 -11   6   2      14066.84      14266.48       424.68 o                         
 -10   6   2      29568.96      31322.28       516.92 o                         
  -9   6   2       4324.66       4293.73       184.49 o                         
  -8   6   2        366.07        290.87        79.07 o                         
  -7   6   2      20389.00      19802.57       350.11 o                         
  -6   6   2      75931.38      73520.61       533.31 o                         
  -5   6   2       2083.37       1908.00        84.13 o                         
  -4   6   2        203.13        268.31        43.45 o                         
  -3   6   2      13810.67      13536.17       207.80 o                         
  -2   6   2      72803.22      72357.17       563.73 o                         
  -1   6   2        972.23       1059.62        68.12 o                         
   0   6   2        331.59        336.84        45.93 o                         
   1   6   2       2622.90       2506.32        91.55 o                         
   2   6   2      92386.64      93674.36       654.85 o                         
   3   6   2       2829.15       2976.91        89.21 o                         
   4   6   2        247.21        358.94        58.05 o                         
   5   6   2      10830.04      10745.56       217.60 o                         
   6   6   2      68808.34      66671.42       596.04 o                         
   7   6   2       4910.68       4905.28       152.74 o                         
   8   6   2        983.98       1132.36        98.31 o                         
   9   6   2       4257.90       4198.67       199.77 o                         
  10   6   2      37448.36      37172.87       611.55 o                         
  11   6   2       3718.01       3775.23       199.91 o                         
  12   6   2        545.93        430.40       131.92 o                         
  13   6   2       1658.40       1151.17       176.38 o                         
  14   6   2       9404.99       9181.96       480.67 o                         
 -13   7   2       2306.28       2738.09       250.66 o                         
 -12   7   2        661.00        533.85       152.99 o                         
 -11   7   2        358.07        328.77       119.31 o                         
 -10   7   2      13067.52      13251.05       366.32 o                         
  -9   7   2       8967.51       9019.52       281.59 o                         
  -8   7   2       2002.27       2009.09       133.04 o                         
  -7   7   2       2901.04       2959.30       148.57 o                         
  -6   7   2      11160.14      11259.44       234.43 o                         
  -5   7   2      17743.43      17657.46       255.13 o                         
  -4   7   2       2543.30       2584.98       102.95 o                         
  -3   7   2       7125.87       6920.29       166.38 o                         
  -2   7   2       2762.23       2780.77       105.19 o                         
  -1   7   2      42433.89      42788.91       429.74 o                         
   0   7   2       9593.42       9781.68       180.58 o                         
   1   7   2      10114.91       9889.20       205.51 o                         
   2   7   2       3298.30       3568.16       107.41 o                         
   3   7   2      25275.08      24757.86       295.98 o                         
   4   7   2       3413.46       3626.15       128.04 o                         
   5   7   2       4795.02       4629.07       162.80 o                         
   6   7   2       2230.80       2113.46       125.07 o                         
   7   7   2       4954.75       5267.67       203.10 o                         
   8   7   2       6685.06       6727.96       241.27 o                         
   9   7   2       2336.89       1980.79       153.69 o                         
  10   7   2       2848.44       2336.37       176.01 o                         
  11   7   2       1857.01       1632.44       164.52 o                         
  12   7   2       3211.27       3155.18       261.67 o                         
  13   7   2       2210.96       2011.27       235.47 o                         
 -13   8   2       3734.03       3774.52       279.55 o                         
 -12   8   2       1651.69       1410.07       190.12 o                         
 -11   8   2       6590.59       6644.82       328.73 o                         
 -10   8   2      53402.36      53790.01       813.75 o                         
  -9   8   2      13397.54      13524.91       376.84 o                         
  -8   8   2       4596.48       4545.94       210.65 o                         
  -7   8   2      11793.09      11921.57       292.35 o                         
  -6   8   2      97235.23      97469.45       861.39 o                         
  -5   8   2       9194.79       9202.57       234.93 o                         
  -4   8   2       8017.97       8310.34       191.55 o                         
  -3   8   2       3375.12       3319.22       135.89 o                         
  -2   8   2      91507.66      91113.09       823.13 o                         
  -1   8   2        881.86        976.41        82.73 o                         
   0   8   2       5948.80       6016.25       157.31 o                         
   1   8   2       4399.95       4475.43       152.19 o                         
   2   8   2      66972.67      65585.80       573.62 o                         
   3   8   2       9220.89       9021.72       174.64 o                         
   4   8   2      22703.38      22626.83       318.14 o                         
   5   8   2       4276.27       4169.48       168.30 o                         
   6   8   2      41400.68      41777.14       577.71 o                         
   7   8   2       6338.78       6061.15       221.37 o                         
   8   8   2      13558.16      13468.23       393.33 o                         
   9   8   2       4869.08       4696.87       242.45 o                         
  10   8   2      19113.71      18882.47       492.07 o                         
  11   8   2       2340.73       1957.76       206.41 o                         
  12   8   2       7361.60       7365.24       389.62 o                         
  13   8   2        758.67        566.35       219.36 o                         
 -12   9   2        531.48        637.60       170.85 o                         
 -11   9   2       3002.72       3211.75       243.03 o                         
 -10   9   2      17710.92      18127.62       514.99 o                         
  -9   9   2       5398.15       5281.85       270.03 o                         
  -8   9   2       1484.11       1051.64       156.01 o                         
  -7   9   2       4429.51       4363.67       226.52 o                         
  -6   9   2      18427.31      18004.91       371.32 o                         
  -5   9   2      21142.09      21378.34       385.32 o                         
  -4   9   2       1276.42       1309.26        96.03 o                         
  -3   9   2      17198.97      16924.17       323.01 o                         
  -2   9   2      18754.93      19091.44       335.40 o                         
  -1   9   2      49658.85      49337.25       506.51 o                         
   0   9   2         39.55         34.24        44.77 o                         
   1   9   2      14179.63      14385.26       290.50 o                         
   2   9   2       8999.68       9084.35       220.49 o                         
   3   9   2      46890.55      45979.45       525.04 o                         
   4   9   2        665.24        674.61        91.78 o                         
   5   9   2       7192.33       6650.95       242.03 o                         
   6   9   2       5311.51       5347.01       224.76 o                         
   7   9   2      22426.68      22415.70       498.58 o                         
   8   9   2        374.41        171.70       119.28 o                         
   9   9   2       1176.01        883.93       147.93 o                         
  10   9   2       6441.65       6108.60       298.35 o                         
  11   9   2       7454.69       7440.07       343.81 o                         
  12   9   2        115.76        185.82       185.87 o                         
 -11  10   2        630.37        909.31       162.19 o                         
 -10  10   2       8164.45       8706.83       386.65 o                         
  -9  10   2       3525.06       3619.63       252.64 o                         
  -8  10   2       1101.09        891.65       148.78 o                         
  -7  10   2        663.78        585.03       117.32 o                         
  -6  10   2      21059.88      20583.97       511.51 o                         
  -5  10   2       6267.40       6282.12       245.65 o                         
  -4  10   2        317.43        387.07        94.02 o                         
  -3  10   2        989.25       1092.59       105.42 o                         
  -2  10   2      24635.13      24961.08       422.50 o                         
  -1  10   2       4379.93       4607.33       179.42 o                         
   0  10   2        118.96        159.84        75.54 o                         
   1  10   2       1453.06       1395.43       109.27 o                         
   2  10   2      32640.16      31908.57       515.44 o                         
   3  10   2       3834.84       3909.28       179.79 o                         
   4  10   2        160.54        142.32        90.37 o                         
   5  10   2       1638.61       1694.62       145.31 o                         
   6  10   2      28819.37      28004.42       558.63 o                         
   7  10   2       3220.57       3388.27       207.86 o                         
   8  10   2        280.18        482.65       136.95 o                         
   9  10   2        717.18        599.02       186.57 o                         
  10  10   2      16613.69      16033.01       496.50 o                         
  11  10   2        490.92        406.60       194.85 o                         
 -11  11   2       9013.38       9082.55       433.65 o                         
 -10  11   2        331.07        558.74       170.37 o                         
  -9  11   2       3817.97       3723.33       296.62 o                         
  -8  11   2        609.69        354.52       133.61 o                         
  -7  11   2      13557.50      13405.21       439.65 o                         
  -6  11   2       1495.82       1260.28       161.96 o                         
  -5  11   2      18594.97      18407.19       454.84 o                         
  -4  11   2        408.29        386.88       110.21 o                         
  -3  11   2      10765.24      10739.21       317.32 o                         
  -2  11   2         39.58         68.06       100.06 o                         
  -1  11   2      38717.97      39685.64       645.54 o                         
   0  11   2        160.01        157.04        81.33 o                         
   1  11   2       9030.17       8943.11       296.16 o                         
   2  11   2         17.79        -37.38        95.16 o                         
   3  11   2      35107.92      35442.00       600.16 o                         
   4  11   2       1770.09       1886.08       146.65 o                         
   5  11   2       4831.74       4606.98       230.57 o                         
   6  11   2        349.37        502.22       126.26 o                         
   7  11   2      19527.18      19694.87       538.47 o                         
   8  11   2        898.62        855.50       154.03 o                         
   9  11   2       4941.91       5132.74       289.92 o                         
  10  11   2       1654.81       2014.04       205.41 o                         
  11  11   2      10064.82      10395.91       442.30 o                         
 -10  12   2       1280.20        762.02       221.21 o                         
  -9  12   2       3372.72       2964.42       241.79 o                         
  -8  12   2       1624.06       1805.60       197.71 o                         
  -7  12   2       3096.67       2723.16       210.57 o                         
  -6  12   2       5717.37       5966.68       294.02 o                         
  -5  12   2       2569.46       2279.74       193.06 o                         
  -4  12   2       2457.92       2359.80       171.91 o                         
  -3  12   2       6530.85       6393.97       270.09 o                         
  -2  12   2       3716.38       3575.69       215.53 o                         
  -1  12   2       1901.57       1719.89       152.25 o                         
   0  12   2         14.40        -82.88       110.17 o                         
   1  12   2       8422.62       8188.02       304.42 o                         
   2  12   2        847.79        741.61       132.81 o                         
   3  12   2       1772.51       1489.31       164.22 o                         
   4  12   2       2706.54       2898.59       201.68 o                         
   5  12   2       8444.83       8340.87       349.89 o                         
   6  12   2       3201.12       2907.44       212.84 o                         
   7  12   2       2838.13       2847.74       219.46 o                         
   8  12   2       2679.22       2742.00       234.23 o                         
   9  12   2       9193.84       9336.85       473.20 o                         
  10  12   2       1094.35        843.17       179.22 o                         
  -8  13   2       4492.97       5060.54       311.78 o                         
  -7  13   2       4704.41       4388.60       280.59 o                         
  -6  13   2       2631.27       3114.08       228.19 o                         
  -5  13   2       8319.24       7665.56       342.12 o                         
  -4  13   2      11722.48      11662.75       378.25 o                         
  -3  13   2      10122.26      10400.10       365.46 o                         
  -2  13   2       3280.91       3515.74       227.81 o                         
  -1  13   2       8285.55       8572.82       356.67 o                         
   0  13   2       8609.46       8251.65       358.62 o                         
   1  13   2      10361.67      10786.58       407.97 o                         
   2  13   2       2298.20       1949.02       183.00 o                         
   3  13   2       8684.52       8869.70       341.75 o                         
   4  13   2      10165.43      10308.78       382.19 o                         
   5  13   2       6242.72       6160.93       328.00 o                         
   6  13   2       3820.81       3967.36       260.44 o                         
   7  13   2       6886.36       7154.95       385.01 o                         
   8  13   2       6232.06       6299.89       370.23 o                         
  -7  14   2       7588.54       7947.99       376.69 o                         
  -6  14   2      14218.97      14788.99       488.28 o                         
  -5  14   2       1214.95       1237.89       183.00 o                         
  -4  14   2        559.25        456.66       153.24 o                         
  -3  14   2       5437.85       5650.87       299.25 o                         
  -2  14   2      17705.99      18522.56       579.57 o                         
  -1  14   2       1304.78       1236.70       196.49 o                         
   0  14   2        542.69        694.50       161.68 o                         
   1  14   2       3570.86       3637.73       266.09 o                         
   2  14   2      14882.25      14819.28       532.87 o                         
   3  14   2       1314.45        720.33       150.60 o                         
   4  14   2       2135.20       2098.70       206.87 o                         
   5  14   2       3031.62       2835.15       241.99 o                         
   6  14   2       9155.37       9388.71       441.40 o                         
   7  14   2       2509.54       2285.13       276.46 o                         
  -4  15   2        780.81        177.93       169.21 o                         
  -3  15   2        155.09        144.06       174.91 o                         
  -2  15   2        673.87        402.75       161.41 o                         
  -1  15   2        558.08        774.24       235.05 o                         
   0  15   2       1265.41        843.58       174.67 o                         
   1  15   2       1581.33       1664.78       231.30 o                         
   2  15   2       1293.56       1311.13       184.74 o                         
   3  15   2         61.24        -79.98       162.26 o                         
   4  15   2        699.36       1038.10       198.52 o                         
 -15   0   3      26651.75      27259.10      1271.98 o                         
 -13   0   3        596.54        436.31       143.68 o                         
 -11   0   3      33484.45      34305.33       771.04 o                         
  -9   0   3        345.00        258.71        72.35 o                         
  -7   0   3      56720.98      56569.66       589.43 o                         
  -5   0   3       9140.13       9339.85       154.17 o                         
  -3   0   3      19415.93      19534.02       187.65 o                         
  -1   0   3      11629.30      12643.30       156.78 o                         
   1   0   3      59073.99      57265.04       402.53 o                         
   3   0   3      15732.44      16063.93       185.14 o                         
   5   0   3      10902.04      11335.68       227.92 o                         
   7   0   3      33949.22      33866.61       601.39 o                         
   9   0   3        712.21        547.01        83.98 o                         
  11   0   3      15459.55      14613.32       406.90 o                         
  13   0   3       1295.59        994.67       204.02 o                         
  15   0   3      10119.37      10225.50       769.93 o                         
 -15   1   3      21494.59      22187.03       783.33 o                         
 -14   1   3       2213.45       2333.43       255.32 o                         
 -13   1   3        483.17        294.11       120.09 o                         
 -12   1   3        120.07         30.71        96.54 o                         
 -11   1   3      35543.85      36125.70       546.25 o                         
 -10   1   3       4576.65       4682.53       174.75 o                         
  -9   1   3       1965.18       1781.68        88.37 o                         
  -8   1   3       1030.26        943.51        64.59 o                         
  -7   1   3      66336.91      66777.80       476.56 o                         
  -6   1   3      12218.68      12065.65       157.90 o                         
  -5   1   3      15789.05      15975.28       302.82 o                         
  -4   1   3       5099.31       5937.64        87.75 o                         
  -3   1   3      96629.67      97909.18       410.34 o                         
  -2   1   3      18205.88      18727.72       130.69 o                         
  -1   1   3      31954.01      34211.44       367.45 o                         
   0   1   3       9936.81      10054.97        97.52 o                         
   1   1   3     165079.45     159352.66       836.55 o                         
   2   1   3      19012.55      19096.05       140.03 o                         
   3   1   3      18884.42      20399.58       228.86 o                         
   4   1   3       1074.79       1227.49        56.98 o                         
   5   1   3      75915.59      76411.58       527.56 o                         
   6   1   3      22131.04      22337.02       247.54 o                         
   7   1   3      48350.81      48506.27       413.06 o                         
   8   1   3       1879.16       2041.04        82.56 o                         
   9   1   3       8839.77       8637.84       177.88 o                         
  10   1   3       1403.67       1104.28       103.25 o                         
  11   1   3      24997.32      25592.98       397.85 o                         
  12   1   3        402.83        364.98        89.93 o                         
  13   1   3       1298.08        921.37       119.71 o                         
  14   1   3        491.88        481.65       143.21 o                         
  15   1   3      12058.85      11305.00       506.41 o                         
 -15   2   3       1912.17       1490.31       228.54 o                         
 -14   2   3      14125.52      14809.31       504.74 o                         
 -13   2   3       2829.96       2445.59       201.75 o                         
 -12   2   3       2318.94       2414.49       194.63 o                         
 -11   2   3       4169.03       4130.90       179.83 o                         
 -10   2   3      37256.21      38002.11       502.96 o                         
  -9   2   3      11496.62      10959.89       203.74 o                         
  -8   2   3       5961.17       6045.06       134.00 o                         
  -7   2   3       2869.85       2934.93        97.01 o                         
  -6   2   3     106553.11     106645.59       647.02 o                         
  -5   2   3      22249.89      22085.86       207.93 o                         
  -4   2   3       3868.90       4163.34        78.37 o                         
  -3   2   3       3270.31       3523.41        68.76 o                         
  -2   2   3     199438.06     200014.11       843.86 o                         
  -1   2   3      11411.46      11693.34       112.82 o                         
   0   2   3      13145.70      13604.47       110.49 o                         
   1   2   3       3838.85       3905.96        60.02 o                         
   2   2   3     163453.98     163353.56       650.12 o                         
   3   2   3      16251.06      17064.73       168.06 o                         
   4   2   3      15577.17      16013.82       181.08 o                         
   5   2   3       8473.53       8146.75       136.48 o                         
   6   2   3     132117.33     131276.12       784.70 o                         
   7   2   3        589.07        533.91        50.66 o                         
   8   2   3       7042.69       6834.22       147.36 o                         
   9   2   3       7411.17       7240.00       189.15 o                         
  10   2   3      39090.70      39212.71       495.68 o                         
  11   2   3       1210.13        969.61       107.34 o                         
  12   2   3       3338.24       3465.53       204.70 o                         
  13   2   3       2704.99       2683.43       196.93 o                         
  14   2   3       6678.16       6780.10       381.32 o                         
  15   2   3        370.86         68.66       166.61 o                         
 -15   3   3       5257.95       5019.11       350.59 o                         
 -14   3   3       8716.03       8437.58       389.29 o                         
 -13   3   3       3455.95       3238.32       241.79 o                         
 -12   3   3       6938.78       6875.59       319.59 o                         
 -11   3   3       9463.43       9624.65       308.13 o                         
 -10   3   3       9392.23       9583.27       255.73 o                         
  -9   3   3       5870.95       6008.32       172.52 o                         
  -8   3   3      20201.30      20115.95       275.23 o                         
  -7   3   3      19228.24      19534.62       256.51 o                         
  -6   3   3       6547.79       6677.83       134.21 o                         
  -5   3   3      15892.85      15953.06       202.80 o                         
  -4   3   3      47288.30      47147.84       341.19 o                         
  -3   3   3      42336.13      42955.38       304.18 o                         
  -2   3   3        259.86        364.86        33.94 o                         
  -1   3   3      42694.22      44276.32       270.21 o                         
   0   3   3     108919.83     111609.92       507.78 o                         
   1   3   3      85460.67      86942.99       421.26 o                         
   2   3   3        101.77        195.91        26.71 o                         
   3   3   3      19688.89      19664.97       173.97 o                         
   4   3   3      54242.93      54689.51       400.60 o                         
   5   3   3      66708.11      66232.40       463.05 o                         
   6   3   3       4680.44       4699.67       110.57 o                         
   7   3   3      11415.46      11641.47       206.03 o                         
   8   3   3      32260.60      32363.92       387.31 o                         
   9   3   3      28016.76      27717.39       384.34 o                         
  10   3   3       7598.42       7886.12       222.15 o                         
  11   3   3       5169.63       5220.66       209.78 o                         
  12   3   3      30369.53      31586.90       589.85 o                         
  13   3   3      13473.19      13975.29       471.93 o                         
  14   3   3       7828.71       7674.31       443.92 o                         
  15   3   3       1658.94       2109.83       288.82 o                         
 -14   4   3       7894.72       6910.85       381.22 o                         
 -13   4   3       1339.67        967.71       160.81 o                         
 -12   4   3       4037.89       4123.80       233.15 o                         
 -11   4   3       1677.91       1583.31       152.81 o                         
 -10   4   3      37198.70      38331.82       574.66 o                         
  -9   4   3       4278.43       4327.41       148.65 o                         
  -8   4   3       4612.23       4541.26       138.86 o                         
  -7   4   3       3628.34       3721.99       106.93 o                         
  -6   4   3      66238.85      66672.66       493.08 o                         
  -5   4   3       1152.70       1229.34        61.84 o                         
  -4   4   3       8237.86       8141.95       128.98 o                         
  -3   4   3        871.80        870.26        49.88 o                         
  -2   4   3     122968.21     123831.28       718.39 o                         
  -1   4   3        565.23        742.04        46.77 o                         
   0   4   3      16882.34      16981.67       161.85 o                         
   1   4   3        389.31        394.79        37.45 o                         
   2   4   3     149451.09     147976.27       906.08 o                         
   3   4   3       4181.71       4276.44       105.59 o                         
   4   4   3       4557.36       4832.47        96.09 o                         
   5   4   3       3416.78       3411.21       103.91 o                         
   6   4   3     142409.25     140410.03       957.26 o                         
   7   4   3       8006.72       7653.61       210.28 o                         
   8   4   3       4117.83       4129.34       139.02 o                         
   9   4   3       6253.44       6325.58       193.38 o                         
  10   4   3      79209.74      80323.65       784.98 o                         
  11   4   3       2587.32       2566.48       166.23 o                         
  12   4   3        955.79        655.09       120.93 o                         
  13   4   3        614.23        666.09       145.17 o                         
  14   4   3      23161.81      22962.56       711.98 o                         
 -14   5   3       3447.86       3140.85       273.59 o                         
 -13   5   3        127.74         13.05       152.54 o                         
 -12   5   3       8124.33       7985.60       328.24 o                         
 -11   5   3      13332.67      13401.60       423.00 o                         
 -10   5   3       8346.85       8357.90       257.31 o                         
  -9   5   3       4461.84       4256.48       166.91 o                         
  -8   5   3      11841.70      11683.54       224.72 o                         
  -7   5   3      30632.20      30099.13       305.55 o                         
  -6   5   3       6614.30       6350.60       120.87 o                         
  -5   5   3      17206.63      17343.65       224.89 o                         
  -4   5   3      39831.12      39211.83       336.08 o                         
  -3   5   3      53033.64      52227.75       410.41 o                         
  -2   5   3       1338.39       1402.75        64.83 o                         
  -1   5   3      39012.45      40220.03       357.06 o                         
   0   5   3     115379.26     117731.23       728.52 o                         
   1   5   3      78924.92      81387.59       594.83 o                         
   2   5   3       6058.83       5927.78       129.37 o                         
   3   5   3      15846.81      15815.52       196.47 o                         
   4   5   3      56208.58      55369.45       453.56 o                         
   5   5   3      45692.07      45318.38       392.13 o                         
   6   5   3       5137.85       5313.74       137.26 o                         
   7   5   3       5888.89       5588.48       162.92 o                         
   8   5   3      35362.52      35377.56       459.40 o                         
   9   5   3       6886.90       6845.13       203.49 o                         
  10   5   3       5716.45       5860.41       227.96 o                         
  11   5   3       3856.30       3659.21       200.76 o                         
  12   5   3      15614.27      15794.73       430.59 o                         
  13   5   3        230.63        253.52       147.23 o                         
  14   5   3       4174.12       4244.82       351.03 o                         
 -14   6   3      11002.55      11762.88       566.12 o                         
 -13   6   3       4484.37       4737.82       325.02 o                         
 -12   6   3       3288.43       3489.47       239.50 o                         
 -11   6   3       1288.54       1176.07       144.79 o                         
 -10   6   3      32545.19      32784.77       566.56 o                         
  -9   6   3      19427.40      19844.51       389.83 o                         
  -8   6   3       5364.03       5390.29       186.56 o                         
  -7   6   3       3840.81       3765.03       142.70 o                         
  -6   6   3      74466.26      74058.88       584.50 o                         
  -5   6   3      37483.31      36140.27       376.51 o                         
  -4   6   3       2532.76       2580.72        92.85 o                         
  -3   6   3       4387.86       4549.66       150.02 o                         
  -2   6   3      47220.69      47207.54       463.73 o                         
  -1   6   3      16741.56      16255.30       253.89 o                         
   0   6   3       3256.71       3122.81       100.48 o                         
   1   6   3       3291.81       3263.71       100.51 o                         
   2   6   3      47200.01      47613.32       449.46 o                         
   3   6   3      22427.23      22653.02       271.89 o                         
   4   6   3       3806.67       3809.28       112.03 o                         
   5   6   3       7223.21       7129.79       149.32 o                         
   6   6   3      31685.79      30445.18       309.68 o                         
   7   6   3      14192.92      14564.36       262.65 o                         
   8   6   3       1909.27       1893.68       120.07 o                         
   9   6   3       3992.04       3923.22       201.91 o                         
  10   6   3      17169.32      16772.28       415.87 o                         
  11   6   3       3551.19       3791.01       216.64 o                         
  12   6   3       1998.33       1837.16       188.93 o                         
  13   6   3       1623.30       1400.76       207.02 o                         
  14   6   3       7417.28       7981.09       473.73 o                         
 -13   7   3       1512.28        937.69       203.47 o                         
 -12   7   3       5046.57       5569.03       302.78 o                         
 -11   7   3      28808.95      29594.59       637.80 o                         
 -10   7   3        843.78        848.90       130.63 o                         
  -9   7   3       2155.62       2089.67       155.45 o                         
  -8   7   3        141.07        111.06        82.76 o                         
  -7   7   3      41599.05      41238.92       545.03 o                         
  -6   7   3       3687.81       3789.07       123.15 o                         
  -5   7   3      16679.04      16307.80       263.93 o                         
  -4   7   3        624.40        637.51        63.16 o                         
  -3   7   3      31923.25      30977.95       405.88 o                         
  -2   7   3        861.79        979.89        79.73 o                         
  -1   7   3      17756.50      18213.69       275.21 o                         
   0   7   3       1820.43       1829.87        81.21 o                         
   1   7   3      32426.30      32364.67       409.35 o                         
   2   7   3       1218.40       1451.73        67.63 o                         
   3   7   3      13942.04      13621.06       212.96 o                         
   4   7   3       3005.19       2843.74        93.39 o                         
   5   7   3      52212.93      52072.29       559.21 o                         
   6   7   3       1092.10       1054.52        99.07 o                         
   7   7   3      15790.30      15722.45       343.64 o                         
   8   7   3        237.87        353.07       103.66 o                         
   9   7   3      10093.97      10422.50       323.89 o                         
  10   7   3       3219.11       3458.19       203.00 o                         
  11   7   3      14122.85      13827.21       409.65 o                         
  12   7   3       3132.74       3403.44       243.25 o                         
  13   7   3       3651.03       3028.02       269.07 o                         
 -13   8   3       2398.41       2226.87       225.15 o                         
 -12   8   3        783.13        734.02       150.37 o                         
 -11   8   3      25113.92      25528.68       635.93 o                         
 -10   8   3        562.32        497.18       131.49 o                         
  -9   8   3        190.77        254.16       105.03 o                         
  -8   8   3        294.68        349.62       104.27 o                         
  -7   8   3      31371.92      31259.59       483.92 o                         
  -6   8   3       1926.92       1867.33       124.76 o                         
  -5   8   3       2941.24       2621.55       122.45 o                         
  -4   8   3        102.96        145.15        63.65 o                         
  -3   8   3      11194.83      11331.13       261.10 o                         
  -2   8   3       1464.07       1400.25        92.58 o                         
  -1   8   3       6562.42       6582.99       171.77 o                         
   0   8   3        963.86       1055.20        72.34 o                         
   1   8   3      13986.79      13867.89       273.80 o                         
   2   8   3       3130.97       3166.69       111.48 o                         
   3   8   3       8752.73       8563.54       190.62 o                         
   4   8   3        471.87        492.41        61.67 o                         
   5   8   3       6023.73       5892.15       200.64 o                         
   6   8   3       1107.36       1161.70       104.45 o                         
   7   8   3       9036.40       8768.21       310.73 o                         
   8   8   3       1498.33       1322.75       144.76 o                         
   9   8   3        450.78        421.21       123.74 o                         
  10   8   3       2652.93       2605.50       193.22 o                         
  11   8   3       7094.29       6475.30       315.80 o                         
  12   8   3        349.99        481.15       151.31 o                         
  13   8   3        832.07        438.42       183.38 o                         
 -12   9   3       2022.34       1749.97       220.38 o                         
 -11   9   3      14563.20      14834.94       501.55 o                         
 -10   9   3      10682.35      11302.28       404.99 o                         
  -9   9   3       3794.74       3622.06       227.61 o                         
  -8   9   3       1324.01       1088.21       135.70 o                         
  -7   9   3      14407.83      14130.83       360.14 o                         
  -6   9   3      12142.45      12320.56       319.96 o                         
  -5   9   3      13500.97      13715.11       315.84 o                         
  -4   9   3       2047.45       1775.60       106.73 o                         
  -3   9   3      17274.38      17028.94       326.74 o                         
  -2   9   3      25514.88      24951.74       394.15 o                         
  -1   9   3      13227.57      13197.57       250.79 o                         
   0   9   3       6394.86       6334.13       165.74 o                         
   1   9   3      17721.47      17633.23       314.48 o                         
   2   9   3      20807.87      20573.49       315.56 o                         
   3   9   3      12132.19      11896.89       261.42 o                         
   4   9   3       1810.29       2032.21       141.65 o                         
   5   9   3      19814.21      19415.37       415.53 o                         
   6   9   3       8929.47       8543.04       272.90 o                         
   7   9   3       7406.04       7493.67       293.12 o                         
   8   9   3        294.62        382.72       128.77 o                         
   9   9   3      18433.65      18724.84       498.64 o                         
  10   9   3       2066.12       1463.87       174.75 o                         
  11   9   3       5584.89       4690.98       256.26 o                         
  12   9   3       1551.54       1409.66       187.71 o                         
 -11  10   3       6558.70       7236.01       377.87 o                         
 -10  10   3      21511.45      21965.19       607.14 o                         
  -9  10   3       2037.39       1922.19       192.68 o                         
  -8  10   3       3428.86       3100.19       222.17 o                         
  -7  10   3       6433.77       6642.93       280.32 o                         
  -6  10   3      45612.09      45323.40       768.89 o                         
  -5  10   3       3746.18       4026.93       210.63 o                         
  -4  10   3       2579.58       2429.36       151.26 o                         
  -3  10   3       6582.08       6562.81       220.90 o                         
  -2  10   3      52784.56      52681.12       665.64 o                         
  -1  10   3       2409.56       2650.24       131.37 o                         
   0  10   3        357.34        496.66        78.95 o                         
   1  10   3       5980.75       5699.32       188.33 o                         
   2  10   3      35312.35      36096.40       527.06 o                         
   3  10   3       3513.40       3390.26       170.72 o                         
   4  10   3       1747.72       1320.53       127.73 o                         
   5  10   3      14444.40      13571.50       361.73 o                         
   6  10   3      24086.38      23140.61       499.35 o                         
   7  10   3       3733.36       3908.89       232.85 o                         
   8  10   3       1435.46       1246.15       162.57 o                         
   9  10   3       8523.83       8458.96       362.39 o                         
  10  10   3      16085.47      16362.43       518.38 o                         
  11  10   3       2238.00       2122.66       203.08 o                         
 -11  11   3        464.53        575.32       200.22 o                         
 -10  11   3       7037.11       7559.39       379.33 o                         
  -9  11   3       1748.84       1495.72       191.27 o                         
  -8  11   3       4675.21       4880.11       284.32 o                         
  -7  11   3       3643.91       3344.67       220.13 o                         
  -6  11   3       4391.16       4015.74       240.60 o                         
  -5  11   3       4169.97       3979.16       217.69 o                         
  -4  11   3       8155.99       7993.94       301.39 o                         
  -3  11   3      12045.44      11741.18       327.05 o                         
  -2  11   3       2128.49       2200.38       149.86 o                         
  -1  11   3       9368.93       9412.12       287.24 o                         
   0  11   3      13101.61      12718.18       300.79 o                         
   1  11   3      18902.66      19089.93       398.88 o                         
   2  11   3        765.71        600.41       101.33 o                         
   3  11   3       5946.65       6308.64       256.00 o                         
   4  11   3      12885.44      13119.29       365.79 o                         
   5  11   3      17938.63      17582.59       444.03 o                         
   6  11   3       1458.33       1688.29       164.38 o                         
   7  11   3       3492.82       3622.37       243.93 o                         
   8  11   3      10476.67      10334.57       403.85 o                         
   9  11   3       7891.89       7929.10       372.92 o                         
  10  11   3       1588.62       1380.65       188.66 o                         
  11  11   3       1166.25       1250.19       193.41 o                         
 -10  12   3       7956.41       7754.47       424.40 o                         
  -9  12   3       2210.32       2026.46       238.92 o                         
  -8  12   3       2371.73       2122.67       207.74 o                         
  -7  12   3       2774.70       2189.23       204.66 o                         
  -6  12   3      17129.02      17164.53       508.54 o                         
  -5  12   3       3519.04       3477.66       232.29 o                         
  -4  12   3       2807.52       3010.26       195.80 o                         
  -3  12   3       3788.65       3792.13       206.36 o                         
  -2  12   3      21301.77      21455.15       476.47 o                         
  -1  12   3       4965.25       5498.80       271.23 o                         
   0  12   3       4094.82       4629.63       250.08 o                         
   1  12   3       3840.64       3797.86       220.19 o                         
   2  12   3      23876.21      23939.40       574.52 o                         
   3  12   3       7678.22       7562.51       302.41 o                         
   4  12   3       5765.15       5858.51       273.20 o                         
   5  12   3       6438.75       6172.71       296.24 o                         
   6  12   3      20713.24      20202.15       546.46 o                         
   7  12   3       6449.73       6805.66       341.07 o                         
   8  12   3       1793.73       1729.86       193.85 o                         
   9  12   3       2550.43       2686.34       243.32 o                         
  10  12   3      13119.83      13319.57       495.84 o                         
  -8  13   3       6737.43       6862.46       354.75 o                         
  -7  13   3       8909.43       9617.85       409.76 o                         
  -6  13   3        190.58        212.94       139.51 o                         
  -5  13   3       1076.72       1460.47       175.12 o                         
  -4  13   3      12834.92      13516.75       424.19 o                         
  -3  13   3       2291.74       2416.64       186.57 o                         
  -2  13   3         92.54       -133.39       133.39 o                         
  -1  13   3       1721.57       1504.43       163.30 o                         
   0  13   3      13903.77      13960.64       465.84 o                         
   1  13   3       2183.44       2348.15       206.83 o                         
   2  13   3        155.58         85.86       122.80 o                         
   3  13   3       2066.40       2471.97       186.23 o                         
   4  13   3      13881.07      13736.48       431.03 o                         
   5  13   3       4732.56       4764.54       292.95 o                         
   6  13   3        320.73        144.20       157.71 o                         
   7  13   3       1775.98       1984.32       241.90 o                         
   8  13   3       4735.14       4611.60       320.60 o                         
  -7  14   3        511.20        749.82       191.02 o                         
  -6  14   3       2108.32       1844.91       196.13 o                         
  -5  14   3       6517.85       6607.77       346.04 o                         
  -4  14   3       2875.57       2653.77       225.01 o                         
  -3  14   3        838.01        728.20       156.26 o                         
  -2  14   3       5576.25       5513.06       301.89 o                         
  -1  14   3       5836.70       5870.23       358.47 o                         
   0  14   3        798.25        760.92       166.74 o                         
   1  14   3       1245.02        754.95       191.62 o                         
   2  14   3       9335.73       9318.49       395.04 o                         
   3  14   3       3948.51       4158.39       280.21 o                         
   4  14   3        854.91        868.46       164.54 o                         
   5  14   3       1311.69        964.84       161.79 o                         
   6  14   3       2901.70       2678.44       260.08 o                         
   7  14   3       2471.75       2681.72       253.29 o                         
  -4  15   3       1073.44        653.88       173.04 o                         
  -3  15   3      10248.88      10649.94       481.69 o                         
  -2  15   3         65.92       -166.88       166.88 o                         
  -1  15   3       5012.65       5862.59       378.36 o                         
   0  15   3        588.54        290.44       170.94 o                         
   1  15   3       4973.61       5018.47       367.19 o                         
   2  15   3         14.65         26.22       151.55 o                         
   3  15   3       7095.47       7946.01       410.53 o                         
   4  15   3        408.58        288.57       170.91 o                         
 -14   0   4        999.08        808.09       245.30 o                         
 -12   0   4      10631.04      10743.73       434.25 o                         
 -10   0   4      10065.35       9583.66       322.83 o                         
  -8   0   4      20673.48      19975.94       397.19 o                         
  -6   0   4      30884.01      30615.28       410.03 o                         
  -4   0   4      33614.96      34760.95       348.88 o                         
  -2   0   4      62799.28      62896.96       410.17 o                         
   0   0   4       3223.93       3148.35       103.51 o                         
   2   0   4      98514.78      97560.62       601.82 o                         
   4   0   4       7455.01       7785.17       174.65 o                         
   6   0   4      76953.81      75387.70       795.37 o                         
   8   0   4       8724.72       8940.82       311.72 o                         
  10   0   4      29266.78      29466.60       517.16 o                         
  12   0   4      14548.22      15354.64       484.05 o                         
  14   0   4       2215.47       1765.23       279.20 o                         
 -15   1   4       3941.14       3783.76       350.03 o                         
 -14   1   4        622.94        747.60       166.84 o                         
 -13   1   4        436.90        369.47       115.34 o                         
 -12   1   4      14386.75      14515.83       395.09 o                         
 -11   1   4      12677.31      12525.19       335.01 o                         
 -10   1   4       7717.88       7606.32       222.99 o                         
  -9   1   4       2219.27       2147.63       110.43 o                         
  -8   1   4      19033.66      19193.27       253.34 o                         
  -7   1   4      23811.99      23468.89       271.07 o                         
  -6   1   4      30192.69      30278.34       292.10 o                         
  -5   1   4       6031.23       5987.71       110.64 o                         
  -4   1   4      46245.55      47143.28       308.56 o                         
  -3   1   4      26154.36      26549.95       182.26 o                         
  -2   1   4      46416.92      46555.22       245.02 o                         
  -1   1   4       8344.02       9247.71       109.69 o                         
   0   1   4       3182.16       3550.10        65.41 o                         
   1   1   4      28766.25      28536.25       186.78 o                         
   2   1   4      34356.74      34498.79       217.14 o                         
   3   1   4       6606.94       6959.56        96.63 o                         
   4   1   4      11644.71      12186.09       174.87 o                         
   5   1   4       4420.31       4744.94       119.84 o                         
   6   1   4      34040.09      33688.87       356.69 o                         
   7   1   4      17868.82      17832.01       265.44 o                         
   8   1   4       4307.94       4218.74       131.06 o                         
   9   1   4        468.90        306.90        63.45 o                         
  10   1   4       9655.07       9640.83       223.59 o                         
  11   1   4       6562.99       6435.50       206.07 o                         
  12   1   4       7891.11       7806.23       255.30 o                         
  13   1   4        284.97        202.46       106.69 o                         
  14   1   4        276.23        230.28       142.05 o                         
  15   1   4       4091.20       4124.11       350.37 o                         
 -15   2   4      11542.92      11345.81       543.84 o                         
 -14   2   4        739.58       1037.54       181.91 o                         
 -13   2   4       1538.76       1444.80       174.85 o                         
 -12   2   4      20402.55      21468.81       537.88 o                         
 -11   2   4      25534.18      25903.21       466.63 o                         
 -10   2   4       3844.79       3944.42       171.91 o                         
  -9   2   4        806.77        642.95        61.49 o                         
  -8   2   4      36430.15      34998.39       349.20 o                         
  -7   2   4      34384.76      34166.74       352.25 o                         
  -6   2   4       5446.00       5595.59       115.41 o                         
  -5   2   4        535.07        553.13        39.61 o                         
  -4   2   4     121748.53     122862.05       624.69 o                         
  -3   2   4      60758.36      60955.70       380.04 o                         
  -2   2   4       9220.43       9543.09       112.53 o                         
  -1   2   4      10675.64      11452.66       124.89 o                         
   0   2   4     141730.97     142280.25       641.34 o                         
   1   2   4      38866.37      39043.60       224.20 o                         
   2   2   4       1850.37       2142.10        49.36 o                         
   3   2   4      18077.66      18417.38       193.57 o                         
   4   2   4      43764.61      43910.73       331.96 o                         
   5   2   4       1743.04       1942.37        74.02 o                         
   6   2   4       4159.96       4282.49       109.47 o                         
   7   2   4      43618.48      43573.84       401.01 o                         
   8   2   4      24037.75      23954.55       308.63 o                         
   9   2   4       3410.55       3264.49       120.84 o                         
  10   2   4       7256.97       7508.29       217.90 o                         
  11   2   4      23567.37      23225.54       411.60 o                         
  12   2   4       9438.70       9146.40       311.79 o                         
  13   2   4       2964.81       2874.92       199.02 o                         
  14   2   4        940.94        868.99       170.83 o                         
  15   2   4       9870.17       9715.90       525.13 o                         
 -15   3   4       7858.56       8216.57       442.04 o                         
 -14   3   4       1056.47       1043.67       170.52 o                         
 -13   3   4       2854.15       2694.27       232.77 o                         
 -12   3   4       1981.93       1881.52       183.63 o                         
 -11   3   4      32461.63      33047.84       583.14 o                         
 -10   3   4       3782.76       3736.11       163.87 o                         
  -9   3   4       9559.85       9373.69       228.93 o                         
  -8   3   4       5806.27       5520.34       148.16 o                         
  -7   3   4      71507.34      72520.04       573.51 o                         
  -6   3   4       2667.92       2649.66        83.99 o                         
  -5   3   4      41702.47      42848.92       419.24 o                         
  -4   3   4      28213.82      28193.73       270.82 o                         
  -3   3   4     164003.94     158750.70      1229.25 o                         
  -2   3   4      13391.86      13889.28       164.86 o                         
  -1   3   4      72176.55      75187.12       479.40 o                         
   0   3   4      60021.75      61915.08       338.58 o                         
   1   3   4     330816.88     329847.09      1335.69 o                         
   2   3   4      26524.03      27076.29       212.21 o                         
   3   3   4      50558.30      52704.96       361.33 o                         
   4   3   4      72689.80      72857.41       443.82 o                         
   5   3   4     147766.33     146624.42       888.82 o                         
   6   3   4       8237.58       8196.11       152.00 o                         
   7   3   4      14720.51      14502.11       229.71 o                         
   8   3   4      18063.23      18300.14       286.23 o                         
   9   3   4      39024.00      39943.81       481.92 o                         
  10   3   4       4486.70       4691.55       177.13 o                         
  11   3   4       7226.44       6730.15       249.50 o                         
  12   3   4       6511.19       6708.14       270.27 o                         
  13   3   4      13306.80      13289.37       463.68 o                         
  14   3   4       1996.33       2321.07       238.31 o                         
  15   3   4       1784.87       1963.24       294.07 o                         
 -14   4   4       1381.18       1251.31       182.12 o                         
 -13   4   4      10896.45      11210.37       411.65 o                         
 -12   4   4       1415.69       1232.80       148.36 o                         
 -11   4   4      10685.41      11068.21       361.03 o                         
 -10   4   4        897.77        770.21       103.69 o                         
  -9   4   4      37910.62      38499.66       463.08 o                         
  -8   4   4        957.90        962.58        80.86 o                         
  -7   4   4      15807.18      15761.35       292.44 o                         
  -6   4   4       1247.13       1325.30        60.21 o                         
  -5   4   4     102329.38     101298.88       746.08 o                         
  -4   4   4       2330.59       2446.39        78.01 o                         
  -3   4   4      32795.24      34029.39       501.42 o                         
  -2   4   4       7094.51       7253.37       113.85 o                         
  -1   4   4     103370.22     103194.91       629.83 o                         
   0   4   4       3216.92       3302.83        77.89 o                         
   1   4   4      19797.43      20680.01       199.06 o                         
   2   4   4       8063.97       7941.18       125.71 o                         
   3   4   4     143211.11     142491.83       807.75 o                         
   4   4   4       6960.27       7018.20       113.68 o                         
   5   4   4      21910.42      21681.97       256.75 o                         
   6   4   4       4133.99       4111.05       121.67 o                         
   7   4   4      81670.70      81503.76       723.67 o                         
   8   4   4       3764.98       3689.46       134.52 o                         
   9   4   4      17065.73      17226.26       325.65 o                         
  10   4   4       2874.87       3211.36       155.80 o                         
  11   4   4      36045.83      36532.29       617.89 o                         
  12   4   4        309.50        205.69       112.39 o                         
  13   4   4       5404.64       5224.41       318.11 o                         
  14   4   4        307.88        167.02       192.11 o                         
 -14   5   4       3167.69       3676.80       294.17 o                         
 -13   5   4       3636.81       3656.62       274.38 o                         
 -12   5   4       1966.47       1866.08       176.21 o                         
 -11   5   4      17150.40      17190.83       431.05 o                         
 -10   5   4       6515.97       6889.78       243.85 o                         
  -9   5   4       8758.35       8803.17       279.88 o                         
  -8   5   4       2444.01       2341.86       107.73 o                         
  -7   5   4      35445.61      35397.89       375.89 o                         
  -6   5   4       5187.36       5143.55       119.88 o                         
  -5   5   4      24286.37      24902.23       436.86 o                         
  -4   5   4       2643.50       2733.72        89.77 o                         
  -3   5   4      94863.73      94316.79       700.30 o                         
  -2   5   4      11289.54      11264.31       169.90 o                         
  -1   5   4      33032.93      33612.19       319.53 o                         
   0   5   4        224.78        449.57        41.75 o                         
   1   5   4     142806.23     141514.00       859.64 o                         
   2   5   4      15436.31      15772.00       212.38 o                         
   3   5   4      25423.20      25073.99       315.31 o                         
   4   5   4        568.56        674.87        60.52 o                         
   5   5   4     126538.51     123877.12       873.90 o                         
   6   5   4       4732.54       4738.26       125.38 o                         
   7   5   4      10477.66      10074.33       197.64 o                         
   8   5   4       5367.33       5211.21       174.94 o                         
   9   5   4      43991.98      44962.79       591.01 o                         
  10   5   4       2597.33       2343.08       167.98 o                         
  11   5   4       3365.65       3033.54       196.92 o                         
  12   5   4       9567.13      10067.60       355.34 o                         
  13   5   4      17080.30      16562.94       532.11 o                         
  14   5   4       2820.12       2626.49       280.94 o                         
 -14   6   4       2792.80       2487.35       259.48 o                         
 -13   6   4        268.73        -99.14       154.72 o                         
 -12   6   4      22145.11      21465.90       568.99 o                         
 -11   6   4      12132.88      12540.62       393.42 o                         
 -10   6   4       4998.62       5014.36       220.17 o                         
  -9   6   4       3323.92       3332.87       153.46 o                         
  -8   6   4      25306.60      26085.60       409.21 o                         
  -7   6   4       3462.44       3483.04       124.15 o                         
  -6   6   4       3385.15       3317.02       112.85 o                         
  -5   6   4      19342.34      19256.59       250.76 o                         
  -4   6   4      65838.30      63386.64       597.01 o                         
  -3   6   4       3577.95       3827.80       116.34 o                         
  -2   6   4        154.21        183.10        51.88 o                         
  -1   6   4      22636.34      22708.37       280.10 o                         
   0   6   4      57320.14      57295.16       486.42 o                         
   1   6   4       6143.73       6221.24       152.04 o                         
   2   6   4        261.90        263.40        47.95 o                         
   3   6   4       8986.29       9058.82       191.53 o                         
   4   6   4      24441.44      23796.08       316.59 o                         
   5   6   4       8201.48       8226.51       171.74 o                         
   6   6   4      12110.93      12392.75       247.69 o                         
   7   6   4       2233.30       2263.20       133.68 o                         
   8   6   4      10000.62      10187.52       298.44 o                         
   9   6   4       1578.45       1398.68       143.93 o                         
  10   6   4      12883.88      12947.34       367.59 o                         
  11   6   4      10092.59      10427.17       359.89 o                         
  12   6   4       4852.28       4927.80       264.50 o                         
  13   6   4        544.81        446.01       152.61 o                         
  14   6   4       4995.21       5728.96       531.79 o                         
 -13   7   4       1747.48       1841.23       202.41 o                         
 -12   7   4       3942.16       4074.11       259.90 o                         
 -11   7   4       4728.57       4627.29       257.61 o                         
 -10   7   4       9680.78      10022.85       328.41 o                         
  -9   7   4         60.11         84.35        93.53 o                         
  -8   7   4       6801.41       6900.38       235.80 o                         
  -7   7   4       1892.35       1892.02       123.06 o                         
  -6   7   4      27246.96      26823.98       377.84 o                         
  -5   7   4       4133.87       4050.82       128.30 o                         
  -4   7   4      13039.13      12934.60       238.76 o                         
  -3   7   4        839.77        897.86        63.88 o                         
  -2   7   4      23755.93      23828.85       325.33 o                         
  -1   7   4       1560.53       1511.55        84.24 o                         
   0   7   4       7838.80       7930.62       158.14 o                         
   1   7   4       3135.04       3229.62       122.02 o                         
   2   7   4      17656.49      17439.98       249.85 o                         
   3   7   4       3064.66       3214.65       118.45 o                         
   4   7   4       4859.36       4632.54       143.05 o                         
   5   7   4       1620.53       1558.65        92.64 o                         
   6   7   4      23540.24      23803.81       367.41 o                         
   7   7   4       2786.34       2921.73       157.73 o                         
   8   7   4       3925.54       3767.77       201.12 o                         
   9   7   4        290.41        238.61       110.97 o                         
  10   7   4       4656.06       4821.46       246.03 o                         
  11   7   4       2616.78       2663.33       202.22 o                         
  12   7   4       2892.46       2600.51       207.78 o                         
  13   7   4        520.81        601.87       169.29 o                         
 -13   8   4        236.82        154.21       192.98 o                         
 -12   8   4       2537.77       2267.14       210.61 o                         
 -11   8   4       1093.71        872.52       150.28 o                         
 -10   8   4      13050.83      13407.25       396.29 o                         
  -9   8   4       1604.36       1364.25       131.97 o                         
  -8   8   4       3755.12       3853.72       190.60 o                         
  -7   8   4       3860.70       4036.66       186.90 o                         
  -6   8   4      20438.86      20643.03       370.61 o                         
  -5   8   4       2215.60       2357.25       115.24 o                         
  -4   8   4      10617.75      10140.41       226.77 o                         
  -3   8   4       4718.65       4646.55       127.93 o                         
  -2   8   4      12182.07      12200.40       253.12 o                         
  -1   8   4       1743.00       1628.53        89.71 o                         
   0   8   4      23938.78      24044.68       321.29 o                         
   1   8   4        722.95        775.79        75.62 o                         
   2   8   4      11118.47      10976.23       200.16 o                         
   3   8   4       1931.50       1918.64        95.62 o                         
   4   8   4      17674.57      16891.41       303.99 o                         
   5   8   4       2209.55       2040.80       133.57 o                         
   6   8   4      25075.10      24395.87       446.45 o                         
   7   8   4       4043.56       4112.91       212.06 o                         
   8   8   4       5509.53       5930.30       276.16 o                         
   9   8   4       1152.76        998.83       133.33 o                         
  10   8   4      16295.75      16304.26       446.91 o                         
  11   8   4        946.16        785.90       147.01 o                         
  12   8   4       3719.70       3927.10       271.58 o                         
  13   8   4        312.69         66.25       213.50 o                         
 -12   9   4       7542.33       7966.35       388.11 o                         
 -11   9   4       8404.28       8696.91       383.54 o                         
 -10   9   4       4048.56       3875.56       252.23 o                         
  -9   9   4       1031.19        787.72       130.08 o                         
  -8   9   4      10785.84      10718.16       324.36 o                         
  -7   9   4      10327.75      10468.17       311.72 o                         
  -6   9   4       5302.78       5261.66       209.35 o                         
  -5   9   4       2274.55       2118.60       128.98 o                         
  -4   9   4      25666.82      24876.88       381.75 o                         
  -3   9   4       4941.62       5117.27       175.13 o                         
  -2   9   4        518.83        532.44        77.31 o                         
  -1   9   4       1325.59       1226.77        93.69 o                         
   0   9   4      33808.30      33526.89       443.66 o                         
   1   9   4       5323.57       5272.70       168.77 o                         
   2   9   4       1876.64       1850.10        95.47 o                         
   3   9   4       1243.34       1117.71        92.45 o                         
   4   9   4      22105.76      21799.16       417.92 o                         
   5   9   4      11626.10      11097.96       323.34 o                         
   6   9   4       2193.86       2328.46       173.88 o                         
   7   9   4       2266.46       1994.31       164.24 o                         
   8   9   4       5668.80       5000.73       266.71 o                         
   9   9   4       2001.15       1574.87       168.08 o                         
  10   9   4       2810.11       2846.56       227.73 o                         
  11   9   4       2869.11       2727.66       231.26 o                         
  12   9   4       2739.76       2297.29       225.54 o                         
 -11  10   4      10565.08      10393.76       441.84 o                         
 -10  10   4         29.92        -42.95       143.43 o                         
  -9  10   4        840.44        828.72       136.04 o                         
  -8  10   4       9108.15       9146.86       354.46 o                         
  -7  10   4      14029.35      14247.91       414.80 o                         
  -6  10   4        665.14        701.99       134.55 o                         
  -5  10   4       1129.98       1206.95       171.80 o                         
  -4  10   4      25959.23      25659.58       485.54 o                         
  -3  10   4       9464.40       9617.94       258.16 o                         
  -2  10   4        509.30        491.59        89.96 o                         
  -1  10   4       5847.05       6107.02       196.74 o                         
   0  10   4      30484.68      31011.01       445.39 o                         
   1  10   4      12330.65      12375.88       271.38 o                         
   2  10   4        994.68        905.14        96.55 o                         
   3  10   4       5881.84       6077.00       225.86 o                         
   4  10   4      24097.78      24140.88       498.28 o                         
   5  10   4       1170.45       1030.61       126.86 o                         
   6  10   4        323.46        399.18       107.66 o                         
   7  10   4       9219.05       9253.48       372.10 o                         
   8  10   4      14524.32      14570.54       459.50 o                         
   9  10   4        208.15        175.27       136.75 o                         
  10  10   4         66.87          0.92       147.85 o                         
  11  10   4       7366.23       7877.06       381.69 o                         
 -10  11   4       1192.24       1043.52       175.20 o                         
  -9  11   4       5204.05       5433.82       305.87 o                         
  -8  11   4       9505.42       9288.76       386.03 o                         
  -7  11   4      16580.11      16839.76       480.70 o                         
  -6  11   4       2909.62       2803.09       206.19 o                         
  -5  11   4       8022.42       8425.47       380.22 o                         
  -4  11   4      14956.75      14947.93       395.88 o                         
  -3  11   4      26924.31      27424.05       568.26 o                         
  -2  11   4      10161.51      10247.29       303.88 o                         
  -1  11   4       6905.18       6499.55       244.77 o                         
   0  11   4      32042.40      31773.12       545.01 o                         
   1  11   4      33442.99      34543.56       526.87 o                         
   2  11   4      15632.23      15654.20       371.18 o                         
   3  11   4       6046.38       5913.80       248.65 o                         
   4  11   4      23088.85      22955.02       490.69 o                         
   5  11   4      40909.59      41651.15       704.10 o                         
   6  11   4       7889.77       8114.54       335.60 o                         
   7  11   4       4327.41       4166.51       255.84 o                         
   8  11   4      12839.71      13783.46       481.49 o                         
   9  11   4      25737.24      26291.77       683.31 o                         
  10  11   4       2940.46       3008.67       254.93 o                         
  -9  12   4      12345.42      12903.17       527.34 o                         
  -8  12   4       1032.37        927.43       169.77 o                         
  -7  12   4       2144.25       2316.97       212.31 o                         
  -6  12   4       1711.76       1666.04       186.00 o                         
  -5  12   4      23571.39      23705.75       599.92 o                         
  -4  12   4        161.31        228.73       112.97 o                         
  -3  12   4       3829.42       4501.64       225.87 o                         
  -2  12   4       1076.41       1276.76       152.28 o                         
  -1  12   4      27339.73      27389.91       650.96 o                         
   0  12   4         26.74        145.53       130.77 o                         
   1  12   4       5432.12       5351.58       234.78 o                         
   2  12   4        343.22        387.55       118.25 o                         
   3  12   4      19339.81      19030.06       482.49 o                         
   4  12   4         37.72        159.01       118.34 o                         
   5  12   4       5171.39       5283.58       290.64 o                         
   6  12   4       1586.45       1275.20       176.75 o                         
   7  12   4       9490.50       9018.94       394.65 o                         
   8  12   4       2968.37       2956.69       242.64 o                         
   9  12   4       2415.68       2230.08       282.35 o                         
  -8  13   4        274.09         74.75       149.06 o                         
  -7  13   4       7103.38       7099.38       367.31 o                         
  -6  13   4       4892.61       5209.02       286.66 o                         
  -5  13   4       1838.96       2022.88       209.46 o                         
  -4  13   4        163.78        282.56       119.76 o                         
  -3  13   4      14121.12      14427.71       437.16 o                         
  -2  13   4       3722.62       4154.04       261.58 o                         
  -1  13   4       2702.25       2258.22       218.69 o                         
   0  13   4        152.64        123.64       121.26 o                         
   1  13   4      12080.21      12812.18       468.32 o                         
   2  13   4       4277.62       4447.37       263.18 o                         
   3  13   4       3996.75       3987.25       229.86 o                         
   4  13   4        734.22        692.10       140.59 o                         
   5  13   4       8389.64       8917.96       396.17 o                         
   6  13   4       2075.06       2605.35       238.43 o                         
   7  13   4       2021.12       1860.86       258.66 o                         
   8  13   4        824.05        849.39       168.91 o                         
  -6  14   4       1162.33        946.28       168.78 o                         
  -5  14   4       1421.06       1014.89       177.19 o                         
  -4  14   4       6682.02       7081.26       369.08 o                         
  -3  14   4       2830.34       3064.64       245.43 o                         
  -2  14   4       1261.21       1165.96       173.64 o                         
  -1  14   4       2106.98       2302.79       227.00 o                         
   0  14   4       8535.81       8539.08       433.92 o                         
   1  14   4       1439.27       1498.70       198.52 o                         
   2  14   4        498.43        224.49       132.01 o                         
   3  14   4       1871.14       1676.99       183.12 o                         
   4  14   4       8646.12       8730.56       419.46 o                         
   5  14   4        854.55        814.23       157.49 o                         
   6  14   4       2282.94       2275.44       233.47 o                         
  -4  15   4       5072.84       5943.87       364.94 o                         
  -3  15   4       1581.57       1657.44       234.21 o                         
  -2  15   4       3339.94       3611.16       295.42 o                         
  -1  15   4        296.04        322.32       156.76 o                         
   0  15   4       2596.00       2157.48       404.79 o                         
   1  15   4         63.06        -29.12       168.13 o                         
   2  15   4       4196.27       3883.24       296.67 o                         
   3  15   4       2864.75       2080.63       230.29 o                         
   4  15   4       2461.27       2078.62       234.47 o                         
 -15   0   5      10557.51       8828.65       736.30 o                         
 -13   0   5       8416.65       8207.90       439.08 o                         
 -11   0   5      24041.95      23480.60       638.34 o                         
  -9   0   5       7621.76       8065.33       283.22 o                         
  -7   0   5      56295.25      57250.21       714.49 o                         
  -5   0   5      14252.05      14721.82       318.92 o                         
  -3   0   5     130539.17     128073.06      1027.41 o                         
  -1   0   5      41859.85      44714.32       434.30 o                         
   1   0   5     116480.84     116066.16       795.46 o                         
   3   0   5      25412.29      26597.67       641.24 o                         
   5   0   5      57179.71      57343.08       645.16 o                         
   7   0   5      42103.19      41220.39       665.31 o                         
   9   0   5       3930.36       3830.52       212.54 o                         
  11   0   5      15496.90      15022.03       415.16 o                         
  13   0   5       1843.50       1669.86       254.18 o                         
  15   0   5       7722.29       7832.40       538.82 o                         
 -15   1   5        528.32         82.38       177.81 o                         
 -14   1   5       1776.34       1531.00       195.04 o                         
 -13   1   5       5231.23       5110.45       291.40 o                         
 -12   1   5      13298.87      14074.26       390.38 o                         
 -11   1   5       3689.91       3327.31       184.58 o                         
 -10   1   5       3326.71       3371.86       159.93 o                         
  -9   1   5       8577.63       8490.20       185.98 o                         
  -8   1   5      16303.71      16158.78       242.44 o                         
  -7   1   5       5126.96       4926.24       126.34 o                         
  -6   1   5       4244.58       4047.04       131.17 o                         
  -5   1   5       9683.57       9309.68       146.59 o                         
  -4   1   5      14586.89      15022.59       169.07 o                         
  -3   1   5      33077.71      33064.88       232.90 o                         
  -2   1   5       9539.63      10129.22       112.79 o                         
  -1   1   5      23988.60      24183.13       213.76 o                         
   0   1   5         75.57        194.32        37.13 o                         
   1   1   5      33204.00      32840.73       213.34 o                         
   2   1   5      40848.72      41039.59       249.79 o                         
   3   1   5      14381.38      14675.47       174.81 o                         
   4   1   5       6498.22       6727.29       130.21 o                         
   5   1   5      22144.28      22245.08       258.52 o                         
   6   1   5      21906.07      21734.04       315.21 o                         
   7   1   5      12486.89      12728.65       254.26 o                         
   8   1   5       3649.01       3717.09       139.46 o                         
   9   1   5       7994.01       7911.20       190.88 o                         
  10   1   5      16698.85      16879.44       300.74 o                         
  11   1   5      10423.64      10659.21       251.14 o                         
  12   1   5       3433.76       3418.07       171.31 o                         
  13   1   5       5300.58       5244.91       261.33 o                         
  14   1   5       3127.99       3147.70       253.82 o                         
  15   1   5       2332.22       2728.47       306.23 o                         
 -15   2   5       3596.46       4408.02       354.76 o                         
 -14   2   5       3552.42       3585.20       272.03 o                         
 -13   2   5       8155.18       8353.64       370.58 o                         
 -12   2   5      16849.17      17730.70       491.27 o                         
 -11   2   5       6690.93       6773.99       242.57 o                         
 -10   2   5       3870.02       3800.30       158.97 o                         
  -9   2   5      22939.84      22799.76       361.26 o                         
  -8   2   5      29456.75      29197.46       352.92 o                         
  -7   2   5       6740.98       6816.98       153.82 o                         
  -6   2   5       1539.98       1567.67        68.67 o                         
  -5   2   5      85149.89      84325.83       542.35 o                         
  -4   2   5      45727.64      46291.35       329.86 o                         
  -3   2   5      10644.33      11162.81       149.14 o                         
  -2   2   5       3533.71       3765.53        81.79 o                         
  -1   2   5     114839.58     112708.89       663.73 o                         
   0   2   5      70754.05      72406.82       410.48 o                         
   1   2   5      22000.58      23184.77       282.91 o                         
   2   2   5       3496.97       3597.34        74.32 o                         
   3   2   5      53807.71      53301.10       375.91 o                         
   4   2   5      29118.95      29219.62       290.44 o                         
   5   2   5      16286.04      16498.06       239.53 o                         
   6   2   5       1570.70       1236.14        77.20 o                         
   7   2   5      33896.97      33645.77       392.73 o                         
   8   2   5      17365.67      17076.89       289.57 o                         
   9   2   5       7790.45       7816.19       206.44 o                         
  10   2   5       3171.11       3027.95       152.89 o                         
  11   2   5      27568.00      27482.83       472.07 o                         
  12   2   5      11725.42      11434.96       322.32 o                         
  13   2   5       3573.95       4106.22       244.45 o                         
  14   2   5        869.18        756.22       215.73 o                         
  15   2   5      10860.38      10746.17       582.42 o                         
 -14   3   5       4490.08       4149.30       284.92 o                         
 -13   3   5       4788.53       5226.29       299.01 o                         
 -12   3   5       9751.63       9856.30       377.26 o                         
 -11   3   5       2971.00       3052.70       180.20 o                         
 -10   3   5      27786.96      28779.43       463.14 o                         
  -9   3   5      21998.39      21916.93       349.73 o                         
  -8   3   5      10099.00       9908.15       191.10 o                         
  -7   3   5       5241.00       5501.50       128.85 o                         
  -6   3   5      57353.03      56960.89       477.19 o                         
  -5   3   5      16720.50      16527.68       207.44 o                         
  -4   3   5      10698.53      10665.75       161.01 o                         
  -3   3   5        887.03        910.31        54.08 o                         
  -2   3   5      99353.70     100825.97       626.28 o                         
  -1   3   5       4720.93       4730.99        92.47 o                         
   0   3   5       2129.17       2093.94        57.75 o                         
   1   3   5       2309.72       2546.99        61.55 o                         
   2   3   5     105028.08     104746.09       550.25 o                         
   3   3   5       1447.18       1642.06        60.25 o                         
   4   3   5       3644.91       3726.65        96.91 o                         
   5   3   5       7112.01       6758.21       131.03 o                         
   6   3   5      91626.98      91565.62       679.99 o                         
   7   3   5       1053.06       1160.07        87.78 o                         
   8   3   5       2281.08       2111.82        88.51 o                         
   9   3   5       9853.00       9780.65       243.08 o                         
  10   3   5      33220.19      33831.51       537.78 o                         
  11   3   5       1210.73       1119.76       126.18 o                         
  12   3   5       2309.35       2275.41       173.33 o                         
  13   3   5       2846.70       3079.34       236.22 o                         
  14   3   5       7223.72       7207.86       421.55 o                         
 -14   4   5       4861.94       4556.54       311.74 o                         
 -13   4   5        112.72        279.14       122.93 o                         
 -12   4   5      39396.02      41026.82       799.48 o                         
 -11   4   5       1040.68       1050.34       140.92 o                         
 -10   4   5      12264.07      12564.38       332.00 o                         
  -9   4   5       4052.57       3943.33       146.83 o                         
  -8   4   5     108573.35     109364.25       842.83 o                         
  -7   4   5       8351.85       8366.28       152.99 o                         
  -6   4   5      38473.84      38621.72       357.25 o                         
  -5   4   5      11050.79      11064.67       183.49 o                         
  -4   4   5     248347.72     242086.23      1259.89 o                         
  -3   4   5      13557.12      13350.49       189.97 o                         
  -2   4   5      86310.88      87120.79       565.97 o                         
  -1   4   5      12499.49      12679.94       169.30 o                         
   0   4   5     309264.44     309724.28      1569.94 o                         
   1   4   5       7048.91       7206.43       117.72 o                         
   2   4   5      65093.96      65896.30       435.97 o                         
   3   4   5       2642.48       2729.17        82.03 o                         
   4   4   5     216909.14     211637.84      1092.11 o                         
   5   4   5       2204.38       2118.41        71.07 o                         
   6   4   5      16145.29      16137.89       218.81 o                         
   7   4   5       1991.82       1887.50        84.57 o                         
   8   4   5      90012.98      88929.89       764.35 o                         
   9   4   5        928.92        887.74        97.65 o                         
  10   4   5       4052.85       3895.25       180.76 o                         
  11   4   5        324.51        452.76       121.12 o                         
  12   4   5      37250.68      37343.81       718.45 o                         
  13   4   5        567.17        632.52       154.06 o                         
  14   4   5       1075.95        984.34       186.53 o                         
 -14   5   5      13618.13      14706.18       546.91 o                         
 -13   5   5       6110.66       6329.02       348.31 o                         
 -12   5   5       1668.03       1590.24       174.02 o                         
 -11   5   5        568.56        470.97       120.27 o                         
 -10   5   5      39147.92      40468.47       653.80 o                         
  -9   5   5       9231.75       9177.08       246.28 o                         
  -8   5   5       1697.84       1604.66       102.68 o                         
  -7   5   5        852.40        808.31        58.58 o                         
  -6   5   5      49950.18      49472.01       449.94 o                         
  -5   5   5       5035.78       5013.52       123.01 o                         
  -4   5   5       8379.80       8490.92       149.63 o                         
  -3   5   5        246.01        311.87        36.95 o                         
  -2   5   5      51190.01      51594.50       414.01 o                         
  -1   5   5       8298.02       8807.02       150.72 o                         
   0   5   5      11370.19      11545.29       180.80 o                         
   1   5   5      18124.98      18807.41       223.68 o                         
   2   5   5      60036.74      59354.91       452.79 o                         
   3   5   5        711.40        765.25        49.74 o                         
   4   5   5       2602.93       2664.92        86.54 o                         
   5   5   5      17935.40      17527.14       280.02 o                         
   6   5   5      68554.63      67513.77       544.13 o                         
   7   5   5       2857.97       3054.25       135.46 o                         
   8   5   5       1068.91        987.21        88.45 o                         
   9   5   5      18614.91      18936.91       355.97 o                         
  10   5   5      31589.77      31352.20       598.80 o                         
  11   5   5       1770.83       1577.80       165.24 o                         
  12   5   5        377.18        115.43       119.91 o                         
  13   5   5       9230.40      10061.48       400.01 o                         
  14   5   5      11008.34      10471.28       495.55 o                         
 -14   6   5        203.31        243.04       152.71 o                         
 -13   6   5       4318.61       4672.96       316.47 o                         
 -12   6   5       1822.86       1376.82       161.78 o                         
 -11   6   5       7810.38       7721.16       305.25 o                         
 -10   6   5        508.02        476.38       108.72 o                         
  -9   6   5       9366.14       9658.37       266.87 o                         
  -8   6   5       4810.21       5101.11       177.01 o                         
  -7   6   5      10344.69      10413.08       217.80 o                         
  -6   6   5       2157.96       2110.84        92.60 o                         
  -5   6   5      17288.47      16849.09       253.53 o                         
  -4   6   5      29413.20      29387.29       331.83 o                         
  -3   6   5      15065.26      15174.61       225.27 o                         
  -2   6   5        454.64        518.01        62.01 o                         
  -1   6   5      24976.84      25096.69       300.77 o                         
   0   6   5      37031.44      37764.07       400.63 o                         
   1   6   5      17460.24      17624.87       259.04 o                         
   2   6   5       1096.39       1189.92        73.25 o                         
   3   6   5      31328.98      31400.34       364.82 o                         
   4   6   5      13675.16      13402.98       213.82 o                         
   5   6   5       3665.68       3598.12       127.96 o                         
   6   6   5       8082.02       8007.11       197.05 o                         
   7   6   5      31423.71      31680.68       447.73 o                         
   8   6   5       5196.68       5449.14       220.36 o                         
   9   6   5       2179.98       1955.22       156.22 o                         
  10   6   5       1476.27       1516.81       147.64 o                         
  11   6   5      15664.39      15673.52       439.71 o                         
  12   6   5       2655.58       2643.59       219.79 o                         
  13   6   5        994.26        603.81       144.77 o                         
  14   6   5        218.20        130.99       170.05 o                         
 -13   7   5       2269.98       2211.64       234.40 o                         
 -12   7   5       1477.29       1068.96       162.48 o                         
 -11   7   5       2320.48       2260.45       182.27 o                         
 -10   7   5       2614.09       2344.69       172.60 o                         
  -9   7   5       7432.33       7388.76       247.42 o                         
  -8   7   5       1592.46       1636.82       125.12 o                         
  -7   7   5        892.47        876.80       100.04 o                         
  -6   7   5       2845.01       2758.41       143.33 o                         
  -5   7   5      19111.76      18884.61       305.24 o                         
  -4   7   5       6374.67       6356.48       162.27 o                         
  -3   7   5       7074.41       6997.14       166.79 o                         
  -2   7   5        929.66       1058.01        77.73 o                         
  -1   7   5      13957.51      14131.77       245.87 o                         
   0   7   5      13579.98      13354.18       234.94 o                         
   1   7   5      24814.67      24692.00       353.55 o                         
   2   7   5        309.54        276.48        63.36 o                         
   3   7   5       2122.99       2071.77        99.88 o                         
   4   7   5       5111.88       5249.21       145.66 o                         
   5   7   5      32638.30      31952.37       392.29 o                         
   6   7   5       7651.84       7442.93       210.75 o                         
   7   7   5       1766.83       1628.09       145.68 o                         
   8   7   5       1186.32       1046.70       133.94 o                         
   9   7   5      11000.64      11012.91       387.74 o                         
  10   7   5       6918.18       7025.30       306.30 o                         
  11   7   5       5543.72       5646.64       290.20 o                         
  12   7   5       3263.56       3314.66       240.75 o                         
  13   7   5       3040.51       3126.21       272.00 o                         
 -13   8   5       4517.48       4204.61       303.26 o                         
 -12   8   5       1362.70       1449.11       189.51 o                         
 -11   8   5      10088.71       9999.62       379.97 o                         
 -10   8   5        952.97        782.88       130.66 o                         
  -9   8   5      10719.14      11236.80       339.40 o                         
  -8   8   5        474.73        452.27        97.79 o                         
  -7   8   5      12810.72      13024.07       326.27 o                         
  -6   8   5        367.00        343.97        90.23 o                         
  -5   8   5      29736.29      30199.47       432.69 o                         
  -4   8   5        425.21        351.96        79.72 o                         
  -3   8   5      33060.92      31714.04       424.69 o                         
  -2   8   5       1554.51       1416.65        95.46 o                         
  -1   8   5      11184.06      10771.07       226.73 o                         
   0   8   5       3611.32       3452.00       122.42 o                         
   1   8   5      34535.17      34053.48       427.12 o                         
   2   8   5       1813.96       1659.24        84.21 o                         
   3   8   5       6896.04       6526.85       190.13 o                         
   4   8   5        582.42        368.31        83.66 o                         
   5   8   5      40427.68      40762.95       597.37 o                         
   6   8   5        215.27        179.00        85.20 o                         
   7   8   5       7312.09       6849.41       278.88 o                         
   8   8   5        308.04        309.91       125.68 o                         
   9   8   5       9451.96       9337.19       366.81 o                         
  10   8   5        613.82        429.62       128.02 o                         
  11   8   5       6796.71       7126.93       332.83 o                         
  12   8   5        980.24        516.64       145.72 o                         
  13   8   5       1069.34       1030.12       184.75 o                         
 -12   9   5       6390.18       6351.35       349.02 o                         
 -11   9   5       2886.92       2710.06       235.16 o                         
 -10   9   5       2174.94       1908.80       188.33 o                         
  -9   9   5       4188.73       4225.56       234.82 o                         
  -8   9   5       7128.64       7041.86       266.35 o                         
  -7   9   5       2567.18       2418.89       161.65 o                         
  -6   9   5       4271.40       4393.69       193.55 o                         
  -5   9   5       9536.59       9375.28       262.21 o                         
  -4   9   5       9992.84       9600.18       227.04 o                         
  -3   9   5       3203.35       3312.81       135.83 o                         
  -2   9   5       4048.12       4120.92       157.39 o                         
  -1   9   5      10757.26      10432.26       256.26 o                         
   0   9   5        105.40         75.48        71.01 o                         
   1   9   5      10687.89      10344.66       231.15 o                         
   2   9   5      12431.03      12516.26       254.40 o                         
   3   9   5       3151.85       3427.70       146.24 o                         
   4   9   5       2134.45       2032.92       145.19 o                         
   5   9   5       4756.99       4827.82       225.36 o                         
   6   9   5      18585.55      18447.24       439.58 o                         
   7   9   5       8959.47       8659.49       348.89 o                         
   8   9   5       3020.64       3224.84       231.78 o                         
   9   9   5       4995.27       4611.44       272.88 o                         
  10   9   5      10969.65      10870.41       403.20 o                         
  11   9   5       9032.32       9638.99       403.09 o                         
  12   9   5       2457.38       2358.12       228.45 o                         
 -11  10   5       2250.00       1944.68       212.00 o                         
 -10  10   5       1560.71       1287.97       173.36 o                         
  -9  10   5      20537.02      20885.74       564.20 o                         
  -8  10   5       5204.12       5196.96       250.37 o                         
  -7  10   5       3699.75       3631.54       211.90 o                         
  -6  10   5        367.44        525.43       127.51 o                         
  -5  10   5      49626.91      48748.47       686.35 o                         
  -4  10   5      12463.24      12638.31       328.38 o                         
  -3  10   5       7463.98       7186.20       224.65 o                         
  -2  10   5        250.84        262.66        88.31 o                         
  -1  10   5      38746.84      39208.46       540.25 o                         
   0  10   5      26735.37      27095.17       424.08 o                         
   1  10   5       9842.79      10345.24       273.42 o                         
   2  10   5        413.76        440.27        82.62 o                         
   3  10   5      25863.57      26034.79       447.50 o                         
   4  10   5      12909.09      12856.57       365.09 o                         
   5  10   5      10091.08       9959.95       329.43 o                         
   6  10   5       1645.13       1448.26       143.81 o                         
   7  10   5       9994.58       9917.90       382.65 o                         
   8  10   5       2659.36       2530.83       214.25 o                         
   9  10   5       4265.10       4145.20       256.98 o                         
  10  10   5       7940.59       8246.44       386.77 o                         
  11  10   5       9703.92       9285.38       407.59 o                         
 -10  11   5       9977.29      10458.52       464.85 o                         
  -9  11   5       3516.22       3616.48       274.15 o                         
  -8  11   5       5200.82       5057.69       285.24 o                         
  -7  11   5       1947.70       1834.48       175.12 o                         
  -6  11   5      13076.90      13228.92       431.84 o                         
  -5  11   5       3920.65       3990.86       237.51 o                         
  -4  11   5      10126.27      10376.17       330.81 o                         
  -3  11   5        886.47        988.74       135.23 o                         
  -2  11   5      11102.84      11149.28       339.24 o                         
  -1  11   5       1975.26       2011.73       147.75 o                         
   0  11   5      12368.71      13137.01       331.04 o                         
   1  11   5        562.41        560.34        91.53 o                         
   2  11   5      16917.51      17258.17       383.95 o                         
   3  11   5       3993.61       4289.36       216.29 o                         
   4  11   5       4512.94       4714.78       238.04 o                         
   5  11   5       2558.02       2897.44       196.38 o                         
   6  11   5      17139.23      17498.44       492.88 o                         
   7  11   5       7281.80       7574.24       354.02 o                         
   8  11   5       1184.14        938.27       173.87 o                         
   9  11   5        866.97       1021.35       178.31 o                         
  10  11   5      11294.95      11774.68       514.51 o                         
  -9  12   5       1345.47        972.60       244.81 o                         
  -8  12   5      16776.21      17469.64       539.48 o                         
  -7  12   5       4241.29       4118.48       252.17 o                         
  -6  12   5       1219.84       1198.65       155.92 o                         
  -5  12   5       4200.35       3842.31       245.35 o                         
  -4  12   5      32743.72      33053.92       634.81 o                         
  -3  12   5       7957.13       8188.18       307.37 o                         
  -2  12   5       4209.23       4018.43       251.60 o                         
  -1  12   5       8650.82       9289.43       354.41 o                         
   0  12   5      45107.56      45968.30       785.73 o                         
   1  12   5      11540.50      11832.01       343.78 o                         
   2  12   5       3524.53       3263.79       209.46 o                         
   3  12   5       6276.19       6184.30       269.91 o                         
   4  12   5      39551.28      39146.20       706.06 o                         
   5  12   5       7383.65       8086.18       349.63 o                         
   6  12   5        576.82        834.92       163.19 o                         
   7  12   5       2452.47       2669.69       227.58 o                         
   8  12   5      17400.32      17266.19       559.77 o                         
   9  12   5       1306.00       1659.17       197.87 o                         
  -8  13   5       2042.20       1893.99       208.90 o                         
  -7  13   5        644.69        485.48       150.17 o                         
  -6  13   5       8457.88       8368.62       355.61 o                         
  -5  13   5       4935.92       5077.16       286.69 o                         
  -4  13   5       2166.83       2498.09       228.24 o                         
  -3  13   5        712.14        695.26       165.04 o                         
  -2  13   5      12254.12      12561.53       445.61 o                         
  -1  13   5       1865.50       2127.21       204.64 o                         
   0  13   5       3847.81       3712.11       239.06 o                         
   1  13   5       4595.24       4424.85       279.69 o                         
   2  13   5      10239.97      10217.83       397.92 o                         
   3  13   5       2991.26       2710.24       195.20 o                         
   4  13   5       3088.07       3331.44       230.65 o                         
   5  13   5      14241.59      14241.54       484.02 o                         
   6  13   5       6502.87       6550.96       345.08 o                         
   7  13   5       3253.87       3293.25       263.45 o                         
   8  13   5       1989.70       2122.10       227.68 o                         
  -6  14   5        507.48        514.17       160.27 o                         
  -5  14   5       4847.92       5094.46       320.80 o                         
  -4  14   5        277.50         39.07       160.70 o                         
  -3  14   5       6276.46       6367.54       329.58 o                         
  -2  14   5       4121.03       4172.63       293.96 o                         
  -1  14   5       3386.80       3573.38       314.11 o                         
   0  14   5        283.15        183.51       158.44 o                         
   1  14   5       3721.46       3553.18       293.40 o                         
   2  14   5       5551.49       5778.75       330.15 o                         
   3  14   5       3633.99       3590.54       272.61 o                         
   4  14   5       1083.53       1094.55       182.76 o                         
   5  14   5       2828.24       2867.41       235.43 o                         
   6  14   5        555.43        591.86       170.71 o                         
  -4  15   5        279.58        246.70       199.55 o                         
  -3  15   5       2723.37       2906.10       273.83 o                         
  -2  15   5        644.22        577.11       196.02 o                         
  -1  15   5       3622.78       3527.23       297.83 o                         
   0  15   5        165.03         82.09       157.84 o                         
   1  15   5       2220.13       2234.76       251.61 o                         
   2  15   5        353.75         26.32       202.98 o                         
   3  15   5       3608.94       3414.68       278.38 o                         
   4  15   5       1074.40       1121.00       195.99 o                         
 -14   0   6       1272.41        774.42       263.81 o                         
 -12   0   6       1978.50       1749.30       227.71 o                         
 -10   0   6       4625.44       4138.92       262.97 o                         
  -8   0   6       6525.76       6789.60       249.79 o                         
  -6   0   6      11401.03      11286.11       256.69 o                         
  -4   0   6       2798.75       2615.47       101.27 o                         
  -2   0   6      26039.80      26080.30       292.74 o                         
   0   0   6       5653.07       5708.35       167.08 o                         
   2   0   6      13866.38      14167.69       227.09 o                         
   4   0   6       4014.47       3908.40       138.98 o                         
   6   0   6      11783.17      11288.22       282.42 o                         
   8   0   6       5424.89       5301.97       246.01 o                         
  10   0   6      13119.91      12581.28       378.10 o                         
  12   0   6       3233.74       3090.35       221.02 o                         
  14   0   6       5825.16       5988.78       439.04 o                         
 -15   1   6        357.12        386.89       256.77 o                         
 -14   1   6       6295.92       6775.98       367.95 o                         
 -13   1   6         53.39        -57.63       121.52 o                         
 -12   1   6      15375.76      14905.05       405.78 o                         
 -11   1   6        471.76        451.71       101.07 o                         
 -10   1   6      25826.20      25482.29       432.86 o                         
  -9   1   6        305.16        346.41        80.82 o                         
  -8   1   6      16803.76      17233.27       296.80 o                         
  -7   1   6       5425.23       5418.32       158.25 o                         
  -6   1   6      46057.05      45542.85       428.40 o                         
  -5   1   6       1260.63       1450.34        63.47 o                         
  -4   1   6      45979.90      46558.79       354.30 o                         
  -3   1   6        979.45        957.98        41.51 o                         
  -2   1   6      51144.09      51318.67       362.97 o                         
  -1   1   6       1343.64       1441.31        63.89 o                         
   0   1   6      86006.22      85278.26       513.89 o                         
   1   1   6       1212.47       1317.09        48.76 o                         
   2   1   6      75724.35      75356.80       419.81 o                         
   3   1   6       2814.30       2951.34        86.19 o                         
   4   1   6       9215.45       9159.89       166.27 o                         
   5   1   6       2398.58       2474.22        90.01 o                         
   6   1   6      67330.16      65858.45       567.25 o                         
   7   1   6       2843.86       2813.09       123.00 o                         
   8   1   6       3805.42       3588.24       143.22 o                         
   9   1   6        217.55        250.99        55.41 o                         
  10   1   6      46300.88      46996.53       592.65 o                         
  11   1   6        936.83        888.48        89.82 o                         
  12   1   6       2993.72       2505.27       153.86 o                         
  13   1   6        248.58        327.46       110.77 o                         
  14   1   6      13265.39      13576.21       477.54 o                         
  15   1   6       1272.20       1190.36       267.67 o                         
 -15   2   6       3526.68       3509.48       393.24 o                         
 -14   2   6       1446.90       1475.31       196.36 o                         
 -13   2   6      10267.01      10556.79       419.36 o                         
 -12   2   6       2668.73       2546.84       207.52 o                         
 -11   2   6      11341.60      11262.44       322.87 o                         
 -10   2   6        606.48        540.12        84.92 o                         
  -9   2   6      11347.44      11706.39       278.25 o                         
  -8   2   6       9992.86      10031.12       228.01 o                         
  -7   2   6      30176.83      29741.82       316.49 o                         
  -6   2   6        383.92        397.90        46.44 o                         
  -5   2   6      19040.05      19101.68       328.89 o                         
  -4   2   6      19565.73      18889.41       189.59 o                         
  -3   2   6      67799.60      66612.09       429.75 o                         
  -2   2   6       4166.53       4482.11       110.33 o                         
  -1   2   6      29998.11      31276.68       484.98 o                         
   0   2   6      72476.18      74168.13       476.93 o                         
   1   2   6     156368.09     153293.16       743.94 o                         
   2   2   6       1830.16       2052.50        63.39 o                         
   3   2   6      13187.89      13430.03       175.40 o                         
   4   2   6      28252.46      27384.46       273.42 o                         
   5   2   6      92050.92      91006.26       604.29 o                         
   6   2   6       1574.43       1728.57        85.52 o                         
   7   2   6       9140.50       9171.20       192.56 o                         
   8   2   6      22366.61      22610.62       379.04 o                         
   9   2   6      34055.70      33463.42       435.24 o                         
  10   2   6        915.54       1004.59       101.08 o                         
  11   2   6       3723.69       3690.53       180.95 o                         
  12   2   6      13943.69      13363.17       356.78 o                         
  13   2   6      26049.84      26687.83       551.93 o                         
  14   2   6        317.47        440.99       191.11 o                         
  15   2   6       2421.45       2103.46       308.10 o                         
 -14   3   6      15763.21      16627.06       577.84 o                         
 -13   3   6      16815.37      16574.28       531.46 o                         
 -12   3   6       5127.23       5718.54       291.41 o                         
 -11   3   6      12636.49      12893.35       352.49 o                         
 -10   3   6      28900.63      29835.96       478.80 o                         
  -9   3   6      45526.78      45515.51       531.44 o                         
  -8   3   6       9537.57      10181.12       209.52 o                         
  -7   3   6      39162.43      39564.98       380.52 o                         
  -6   3   6      52066.06      52026.05       439.14 o                         
  -5   3   6      93590.64      91964.05       632.79 o                         
  -4   3   6       2337.34       2443.34        76.18 o                         
  -3   3   6      45524.22      46373.77       425.94 o                         
  -2   3   6      36525.82      35387.98       340.38 o                         
  -1   3   6     119330.84     119390.26       739.50 o                         
   0   3   6       3416.49       3421.22        82.81 o                         
   1   3   6      41181.25      42489.21       320.96 o                         
   2   3   6      36586.20      35898.42       285.72 o                         
   3   3   6     100069.84      99393.37       617.46 o                         
   4   3   6       2954.37       2936.06        95.99 o                         
   5   3   6      18499.45      18442.47       251.47 o                         
   6   3   6      47878.85      48066.15       469.64 o                         
   7   3   6      39470.54      39266.02       416.95 o                         
   8   3   6       5636.80       5379.95       152.63 o                         
   9   3   6       8934.21       8344.71       231.11 o                         
  10   3   6      16455.99      16890.12       384.02 o                         
  11   3   6      12046.91      12297.28       321.11 o                         
  12   3   6       1177.65       1140.64       130.85 o                         
  13   3   6       4667.03       3987.30       277.54 o                         
  14   3   6       4094.42       3648.33       305.36 o                         
 -14   4   6        441.91        316.90       163.74 o                         
 -13   4   6       6024.95       6122.30       327.73 o                         
 -12   4   6        497.05        768.95       165.46 o                         
 -11   4   6      20007.99      21447.10       504.35 o                         
 -10   4   6        232.83        466.50        96.25 o                         
  -9   4   6      24880.60      24856.73       386.37 o                         
  -8   4   6        566.43        397.39        55.22 o                         
  -7   4   6      29041.07      29406.52       340.54 o                         
  -6   4   6       1950.56       2085.20        89.60 o                         
  -5   4   6      37787.16      37595.88       372.15 o                         
  -4   4   6        852.49        934.22        65.77 o                         
  -3   4   6      41740.92      41622.40       407.72 o                         
  -2   4   6       3127.30       3405.22        96.98 o                         
  -1   4   6      33474.77      33987.50       320.54 o                         
   0   4   6        474.13        483.67        42.98 o                         
   1   4   6      81445.34      81229.20       555.19 o                         
   2   4   6       1285.28       1284.86        55.25 o                         
   3   4   6      16568.98      16531.27       205.44 o                         
   4   4   6       4438.37       4315.14       105.69 o                         
   5   4   6      50556.84      49775.57       459.40 o                         
   6   4   6       4470.19       4499.34       121.27 o                         
   7   4   6      21989.62      21870.08       281.75 o                         
   8   4   6       2814.46       3003.00       133.71 o                         
   9   4   6      19009.73      18810.70       368.98 o                         
  10   4   6       1003.54        865.11        95.54 o                         
  11   4   6      10413.23      10577.59       346.74 o                         
  12   4   6        780.68        651.77       133.43 o                         
  13   4   6       5378.40       5247.66       314.88 o                         
  14   4   6        237.87         59.50       157.19 o                         
 -14   5   6        993.58        858.49       228.92 o                         
 -13   5   6      16291.03      17139.37       543.11 o                         
 -12   5   6       2555.53       2842.21       198.30 o                         
 -11   5   6      16664.75      16586.89       443.43 o                         
 -10   5   6       4673.51       4595.67       216.33 o                         
  -9   5   6      51210.93      51769.34       611.50 o                         
  -8   5   6       2707.14       2853.64       132.20 o                         
  -7   5   6      37080.56      36094.59       397.65 o                         
  -6   5   6      13655.44      13697.83       230.26 o                         
  -5   5   6      68275.13      67876.42       577.78 o                         
  -4   5   6       2768.29       2903.05       104.13 o                         
  -3   5   6      32771.05      33199.65       348.82 o                         
  -2   5   6      17976.82      17704.54       218.88 o                         
  -1   5   6      92895.25      93568.62       656.25 o                         
   0   5   6       4152.95       4779.86       119.42 o                         
   1   5   6      22191.77      23187.60       279.89 o                         
   2   5   6      20091.68      19784.15       225.92 o                         
   3   5   6      59209.93      58537.83       446.40 o                         
   4   5   6       1313.64       1356.33        71.29 o                         
   5   5   6      16375.16      16696.77       272.27 o                         
   6   5   6       8599.35       8552.12       183.16 o                         
   7   5   6      42544.17      42899.79       509.46 o                         
   8   5   6       4739.71       4808.82       185.38 o                         
   9   5   6      10014.13       9541.84       308.72 o                         
  10   5   6       3003.08       3159.76       191.57 o                         
  11   5   6      21486.39      20662.20       500.20 o                         
  12   5   6       1885.44       1776.72       208.26 o                         
  13   5   6       3324.43       3263.80       278.47 o                         
  14   5   6       1246.50       1163.83       177.90 o                         
 -14   6   6        513.22        340.04       177.45 o                         
 -13   6   6       5609.02       5531.88       333.04 o                         
 -12   6   6       3583.23       3535.23       235.24 o                         
 -11   6   6       5424.75       5780.14       261.40 o                         
 -10   6   6        528.61        472.34       117.33 o                         
  -9   6   6      15109.31      15387.17       342.63 o                         
  -8   6   6       7825.13       7692.60       217.95 o                         
  -7   6   6       3671.85       3667.18       143.04 o                         
  -6   6   6       1565.96       1388.33        83.76 o                         
  -5   6   6      27239.51      26393.64       314.72 o                         
  -4   6   6      22132.65      21996.57       281.87 o                         
  -3   6   6      25230.03      24581.10       294.50 o                         
  -2   6   6       7869.90       8274.34       166.27 o                         
  -1   6   6      12966.90      12904.83       206.68 o                         
   0   6   6      75212.72      75837.68       586.63 o                         
   1   6   6      66313.68      65431.73       592.41 o                         
   2   6   6      12179.63      12377.40       207.29 o                         
   3   6   6       9486.62       9223.58       188.98 o                         
   4   6   6      47919.99      46640.89       468.76 o                         
   5   6   6      57507.70      57359.52       589.44 o                         
   6   6   6       7869.49       8009.94       239.53 o                         
   7   6   6       1170.85        929.36       111.67 o                         
   8   6   6      28830.65      29049.75       549.00 o                         
   9   6   6      22663.54      21864.33       504.74 o                         
  10   6   6       1377.35       1404.56       140.74 o                         
  11   6   6       1495.97       1716.92       174.77 o                         
  12   6   6      14450.69      15064.21       458.05 o                         
  13   6   6       3268.25       3356.29       264.99 o                         
 -13   7   6        137.69         59.79       178.16 o                         
 -12   7   6       7427.89       7197.71       353.12 o                         
 -11   7   6       1202.20        938.90       182.87 o                         
 -10   7   6      18072.74      18456.72       449.13 o                         
  -9   7   6        892.90        718.91       104.48 o                         
  -8   7   6      16256.19      16481.34       345.52 o                         
  -7   7   6       2795.22       2807.04       140.95 o                         
  -6   7   6      15497.92      15460.74       268.04 o                         
  -5   7   6         20.54         91.62        52.99 o                         
  -4   7   6      44071.90      42686.25       417.23 o                         
  -3   7   6       2604.19       2514.58       104.56 o                         
  -2   7   6      23912.90      23653.65       334.98 o                         
  -1   7   6       3567.91       3615.42       115.92 o                         
   0   7   6      41130.37      41340.20       452.44 o                         
   1   7   6       7575.26       7601.91       192.82 o                         
   2   7   6      27981.42      27450.32       386.55 o                         
   3   7   6        540.85        515.84        63.59 o                         
   4   7   6      10825.34      10501.34       215.74 o                         
   5   7   6         14.03        137.93        47.17 o                         
   6   7   6      46028.74      45273.40       642.55 o                         
   7   7   6       9413.58       9331.38       290.46 o                         
   8   7   6       3272.86       3178.30       212.94 o                         
   9   7   6       1760.28       1516.07       155.25 o                         
  10   7   6      31801.09      31844.39       656.74 o                         
  11   7   6       5617.55       5526.29       286.72 o                         
  12   7   6       1504.52       1031.31       164.26 o                         
  13   7   6        691.19        482.16       159.45 o                         
 -13   8   6        252.04        451.13       171.90 o                         
 -12   8   6        417.07        365.89       149.42 o                         
 -11   8   6        602.25        673.28       142.99 o                         
 -10   8   6       4352.82       4332.92       245.57 o                         
  -9   8   6        822.43        636.01       113.20 o                         
  -8   8   6       1709.92       1550.37       131.19 o                         
  -7   8   6        692.99        645.33       108.80 o                         
  -6   8   6       3645.00       3450.01       162.77 o                         
  -5   8   6       1556.95       1483.61       109.57 o                         
  -4   8   6       8443.42       7818.45       167.38 o                         
  -3   8   6       4987.55       4747.09       150.93 o                         
  -2   8   6       3275.92       3196.00       137.26 o                         
  -1   8   6       1419.32       1376.41        91.17 o                         
   0   8   6       7150.50       6787.82       173.68 o                         
   1   8   6       5457.99       5571.11       178.33 o                         
   2   8   6       7960.91       7898.49       220.40 o                         
   3   8   6       2078.54       2108.40       114.85 o                         
   4   8   6       2614.81       2737.62       137.91 o                         
   5   8   6       1785.09       1949.77       150.36 o                         
   6   8   6      13571.12      13878.47       348.27 o                         
   7   8   6        780.59        649.31       121.53 o                         
   8   8   6        456.05        488.82       140.71 o                         
   9   8   6       1182.86       1203.08       160.84 o                         
  10   8   6      11577.81      12022.08       425.24 o                         
  11   8   6        932.99        560.89       148.35 o                         
  12   8   6        859.98       1011.55       192.58 o                         
  13   8   6        904.78        820.15       177.23 o                         
 -12   9   6       1405.49       1058.88       192.34 o                         
 -11   9   6        382.94        410.41       141.97 o                         
 -10   9   6      20926.59      21394.89       604.05 o                         
  -9   9   6        580.83        433.67       115.97 o                         
  -8   9   6       3419.41       3063.29       186.28 o                         
  -7   9   6        609.10        601.63       106.37 o                         
  -6   9   6      17227.19      17346.37       379.82 o                         
  -5   9   6       3885.62       3802.96       170.17 o                         
  -4   9   6      16428.14      15883.93       328.32 o                         
  -3   9   6        178.64        261.81        60.38 o                         
  -2   9   6      24962.31      25190.16       409.69 o                         
  -1   9   6       2188.73       2375.80       130.79 o                         
   0   9   6      16618.34      16881.15       345.92 o                         
   1   9   6       1069.68       1164.73        92.73 o                         
   2   9   6      32516.25      31534.67       460.20 o                         
   3   9   6        289.94        301.23        72.70 o                         
   4   9   6       3969.69       3977.90       200.60 o                         
   5   9   6       4674.86       4615.53       211.04 o                         
   6   9   6      33039.30      33014.62       604.24 o                         
   7   9   6        610.81        601.17       140.03 o                         
   8   9   6        991.32        914.91       146.15 o                         
   9   9   6       2228.62       2422.26       205.29 o                         
  10   9   6      25292.15      25318.88       640.13 o                         
  11   9   6        646.38        683.33       167.67 o                         
  12   9   6        685.89        430.63       166.98 o                         
 -11  10   6       1540.86       1331.33       185.22 o                         
 -10  10   6        888.11        962.48       159.77 o                         
  -9  10   6      14734.67      14943.67       479.34 o                         
  -8  10   6       1362.74       1332.69       140.72 o                         
  -7  10   6       3703.14       3675.23       199.84 o                         
  -6  10   6        350.42        399.99       112.21 o                         
  -5  10   6      12510.83      12529.18       339.33 o                         
  -4  10   6       3332.96       3338.99       167.08 o                         
  -3  10   6      27677.25      26958.68       486.50 o                         
  -2  10   6        797.69        895.74       113.04 o                         
  -1  10   6       8400.90       8396.88       246.36 o                         
   0  10   6       5211.82       5125.77       182.98 o                         
   1  10   6      43129.97      43536.82       588.38 o                         
   2  10   6       3880.88       3932.73       170.06 o                         
   3  10   6       7320.73       6873.83       252.72 o                         
   4  10   6       1960.57       1888.20       154.80 o                         
   5  10   6      43766.89      43247.75       703.61 o                         
   6  10   6        529.41        330.01       123.04 o                         
   7  10   6       1194.58       1117.73       162.80 o                         
   8  10   6       1300.30       1160.83       200.53 o                         
   9  10   6      16800.97      16841.66       532.19 o                         
  10  10   6       1132.10        830.60       217.60 o                         
  11  10   6        352.10        693.69       167.61 o                         
 -10  11   6      14175.89      14689.90       549.99 o                         
  -9  11   6      12716.80      12762.87       496.95 o                         
  -8  11   6       8485.54       8639.92       346.40 o                         
  -7  11   6       5436.69       5494.06       265.44 o                         
  -6  11   6      24789.37      24262.65       551.18 o                         
  -5  11   6      19139.65      19576.80       483.64 o                         
  -4  11   6      10673.51      11075.53       353.09 o                         
  -3  11   6       6870.76       7433.10       300.41 o                         
  -2  11   6      33532.01      33439.33       605.03 o                         
  -1  11   6      22999.45      24138.56       481.51 o                         
   0  11   6       6363.28       6620.25       236.16 o                         
   1  11   6       4467.94       4572.19       198.35 o                         
   2  11   6      18469.11      18760.66       404.78 o                         
   3  11   6       9662.08       9480.92       305.87 o                         
   4  11   6       3689.27       3370.51       201.53 o                         
   5  11   6       4809.62       4880.69       242.86 o                         
   6  11   6      11650.02      11762.24       389.32 o                         
   7  11   6       4564.05       4693.29       282.43 o                         
   8  11   6       1975.62       1572.64       192.86 o                         
   9  11   6       3951.07       3654.88       265.11 o                         
  10  11   6       3934.21       3935.45       272.70 o                         
  -9  12   6      11597.14      12615.12       507.28 o                         
  -8  12   6        436.70        229.60       144.23 o                         
  -7  12   6       7931.50       8073.63       336.01 o                         
  -6  12   6        776.27       1076.81       160.62 o                         
  -5  12   6      18034.73      18038.26       526.47 o                         
  -4  12   6       1824.46       1909.19       176.90 o                         
  -3  12   6       8227.37       8582.30       338.59 o                         
  -2  12   6       4783.95       5334.85       285.29 o                         
  -1  12   6      11901.47      12496.28       397.53 o                         
   0  12   6      11628.18      12175.58       395.67 o                         
   1  12   6       9705.41       9417.13       315.45 o                         
   2  12   6       6355.19       6286.20       272.88 o                         
   3  12   6       9855.09      10720.79       338.80 o                         
   4  12   6       5709.98       5921.15       269.93 o                         
   5  12   6      10895.98      10234.62       365.90 o                         
   6  12   6       2534.86       2545.30       206.75 o                         
   7  12   6      10332.80      10359.96       408.57 o                         
   8  12   6       1076.46       1226.54       175.27 o                         
   9  12   6       4942.88       4908.81       303.44 o                         
  -8  13   6       2970.67       3378.11       266.73 o                         
  -7  13   6       2402.98       2170.65       230.51 o                         
  -6  13   6        904.73        728.63       146.34 o                         
  -5  13   6       9447.62       9935.44       408.24 o                         
  -4  13   6       8381.35       8383.96       371.26 o                         
  -3  13   6       2866.80       2766.30       278.20 o                         
  -2  13   6        196.95        295.76       129.55 o                         
  -1  13   6      10425.05      10922.96       443.35 o                         
   0  13   6       5997.58       5721.74       330.97 o                         
   1  13   6       3196.49       3212.21       286.93 o                         
   2  13   6        764.59        823.86       152.56 o                         
   3  13   6      11530.01      12125.28       388.79 o                         
   4  13   6       2355.29       2462.05       199.35 o                         
   5  13   6       2037.45       2237.79       216.82 o                         
   6  13   6       4253.59       4358.98       293.45 o                         
   7  13   6       8867.15       8573.70       406.11 o                         
   8  13   6       1179.99       1358.66       182.75 o                         
  -6  14   6        301.14        158.55       168.49 o                         
  -5  14   6       1603.23       1431.43       200.43 o                         
  -4  14   6       6267.26       5850.30       339.44 o                         
  -3  14   6       4528.14       3962.91       281.89 o                         
  -2  14   6       1282.42       1111.27       176.39 o                         
  -1  14   6       2901.88       2925.08       266.72 o                         
   0  14   6      15845.16      16292.82       607.56 o                         
   1  14   6       1805.00       1906.44       213.11 o                         
   2  14   6       3192.89       4013.98       284.47 o                         
   3  14   6       4883.33       5034.98       299.58 o                         
   4  14   6      14977.68      16126.49       578.71 o                         
   5  14   6       1618.46       1588.35       207.90 o                         
   6  14   6       1520.46       1591.35       198.48 o                         
  -3  15   6       1992.68       1708.39       223.25 o                         
  -2  15   6      12705.16      11365.97       539.28 o                         
  -1  15   6        380.45        367.90       164.95 o                         
   0  15   6       4969.82       4542.58       332.08 o                         
   1  15   6        156.25        -66.62       155.45 o                         
   2  15   6       9550.47       9899.17       461.70 o                         
   3  15   6       2339.16       1629.82       246.64 o                         
 -15   0   7      11777.05      12133.41      1336.64 o                         
 -13   0   7      20035.42      19640.60       889.56 o                         
 -11   0   7      18383.60      19341.49       609.19 o                         
  -9   0   7      45370.89      46943.23       835.93 o                         
  -7   0   7      21346.69      21685.11       391.78 o                         
  -5   0   7      82795.81      84198.91      1098.51 o                         
  -3   0   7      81056.39      80638.05       744.81 o                         
  -1   0   7      57871.07      59549.41      1753.08 o                         
   1   0   7     195442.28     186360.42      1246.66 o                         
   3   0   7      16331.33      17759.69       631.18 o                         
   5   0   7     200416.95     199562.30      1607.80 o                         
   7   0   7      15095.99      15135.32       358.22 o                         
   9   0   7      99512.06     100458.77      1326.64 o                         
  11   0   7       6586.99       6404.75       296.34 o                         
  13   0   7      69146.77      71400.64      1382.29 o                         
  15   0   7      10595.74      10190.18       649.62 o                         
 -15   1   7        518.87        205.74       181.06 o                         
 -14   1   7        163.87        197.88       155.76 o                         
 -13   1   7        507.64        487.86       159.75 o                         
 -12   1   7       9664.64      10075.40       338.60 o                         
 -11   1   7       1287.54       1150.81       133.02 o                         
 -10   1   7        232.92        274.19        80.39 o                         
  -9   1   7       1528.42       1366.48       108.30 o                         
  -8   1   7      24896.21      25679.39       392.67 o                         
  -7   1   7       1970.02       1959.11        99.71 o                         
  -6   1   7       1323.91       1358.57        82.44 o                         
  -5   1   7      14617.99      14304.49       202.92 o                         
  -4   1   7      63844.91      62885.55       444.28 o                         
  -3   1   7      11128.71      11946.17       154.11 o                         
  -2   1   7      13487.42      14066.26       178.57 o                         
  -1   1   7      27255.47      26375.84       313.58 o                         
   0   1   7      61362.88      60115.00       470.70 o                         
   1   1   7       5827.15       6687.20       209.46 o                         
   2   1   7      23808.46      24053.68       231.24 o                         
   3   1   7      35428.87      36164.73       328.87 o                         
   4   1   7      63907.60      61839.91       522.99 o                         
   5   1   7       2930.75       3089.64       112.62 o                         
   6   1   7       6332.47       6228.65       150.47 o                         
   7   1   7       8334.48       8271.14       207.34 o                         
   8   1   7      42536.17      42916.85       500.00 o                         
   9   1   7        364.70        244.09        79.72 o                         
  10   1   7        526.80        581.67        89.19 o                         
  11   1   7       5198.01       5262.18       196.81 o                         
  12   1   7       7401.88       7575.86       246.47 o                         
  13   1   7       1061.25       1024.37       136.15 o                         
  14   1   7         49.69          2.04       125.13 o                         
  15   1   7       1832.24       1555.53       253.87 o                         
 -14   2   7       2637.23       2283.21       235.97 o                         
 -13   2   7       1426.55       1049.37       184.69 o                         
 -12   2   7       1389.19       1318.58       158.46 o                         
 -11   2   7      26507.86      26550.61       509.08 o                         
 -10   2   7       9242.52       9072.47       273.22 o                         
  -9   2   7       5036.99       5098.45       189.85 o                         
  -8   2   7       8735.14       8835.69       217.86 o                         
  -7   2   7      16203.34      15830.55       265.46 o                         
  -6   2   7      20250.32      19864.08       255.48 o                         
  -5   2   7      17483.14      17630.80       290.54 o                         
  -4   2   7      11194.89      11381.03       158.53 o                         
  -3   2   7      46520.59      45947.46       380.92 o                         
  -2   2   7      30393.41      30593.47       308.47 o                         
  -1   2   7      31770.88      33502.57       585.09 o                         
   0   2   7       2609.55       2896.64        88.29 o                         
   1   2   7     134955.64     134921.50       833.76 o                         
   2   2   7      16036.61      16451.87       189.43 o                         
   3   2   7       9457.27       9948.33       161.91 o                         
   4   2   7       2665.68       2667.71        92.86 o                         
   5   2   7      45813.43      45907.81       392.58 o                         
   6   2   7      17525.50      17692.58       265.81 o                         
   7   2   7       4308.43       4034.39       145.04 o                         
   8   2   7       1924.74       1649.90        89.23 o                         
   9   2   7      12813.19      13028.47       276.92 o                         
  10   2   7       8212.23       8387.69       245.12 o                         
  11   2   7       7261.90       6904.28       251.17 o                         
  12   2   7        365.08        170.75        96.89 o                         
  13   2   7       6209.40       6401.24       288.61 o                         
  14   2   7       3093.03       3237.03       289.80 o                         
 -14   3   7       9474.52       9140.73       463.57 o                         
 -13   3   7       1741.06       1792.08       195.68 o                         
 -12   3   7       9237.26       9351.85       374.76 o                         
 -11   3   7       5796.90       5673.30       231.12 o                         
 -10   3   7      32148.89      31865.58       503.45 o                         
  -9   3   7       8092.43       7995.20       249.34 o                         
  -8   3   7      22010.05      22409.69       329.45 o                         
  -7   3   7       6328.68       6047.47       148.78 o                         
  -6   3   7      39844.61      39490.68       383.44 o                         
  -5   3   7      15823.17      16237.15       224.63 o                         
  -4   3   7      67361.66      66768.98       497.62 o                         
  -3   3   7      14965.88      15350.87       212.82 o                         
  -2   3   7      10404.39      10082.05       180.26 o                         
  -1   3   7      14361.52      13938.89       200.81 o                         
   0   3   7      88303.94      88643.67       622.75 o                         
   1   3   7       6217.86       6242.62       120.99 o                         
   2   3   7       8233.26       8461.59       138.27 o                         
   3   3   7      20630.24      21075.40       240.50 o                         
   4   3   7      67219.03      65668.35       534.92 o                         
   5   3   7       9766.02       9820.32       188.18 o                         
   6   3   7      20568.52      20148.73       275.35 o                         
   7   3   7      10662.14      10817.38       221.94 o                         
   8   3   7      37720.77      37914.59       487.71 o                         
   9   3   7       3896.53       3867.65       159.25 o                         
  10   3   7       9713.84       9763.94       294.99 o                         
  11   3   7       5266.00       5276.12       214.60 o                         
  12   3   7      16346.09      15855.03       441.86 o                         
  13   3   7        446.77        241.97       140.04 o                         
  14   3   7       3129.99       3034.00       278.25 o                         
 -14   4   7      15283.36      16242.80       543.50 o                         
 -13   4   7        355.69        475.71       141.05 o                         
 -12   4   7      25580.92      25868.80       636.06 o                         
 -11   4   7        399.84        407.37       119.39 o                         
 -10   4   7      34060.61      33529.17       526.16 o                         
  -9   4   7        370.78        390.18        83.15 o                         
  -8   4   7      26311.06      26749.27       385.32 o                         
  -7   4   7        415.29        394.39        55.02 o                         
  -6   4   7      63580.16      63050.51       542.34 o                         
  -5   4   7       2503.01       2424.50        99.57 o                         
  -4   4   7      31294.03      31854.61       334.17 o                         
  -3   4   7       5134.99       4988.78       139.77 o                         
  -2   4   7      50990.05      50603.52       466.65 o                         
  -1   4   7      16753.12      17049.65       231.86 o                         
   0   4   7       7971.97       7740.52       138.46 o                         
   1   4   7       9834.81      10327.69       173.79 o                         
   2   4   7      38716.25      39027.61       333.56 o                         
   3   4   7       9479.64       9448.60       150.73 o                         
   4   4   7       5985.10       6111.79       140.34 o                         
   5   4   7       1525.77       1720.67        91.25 o                         
   6   4   7      21290.25      21910.63       304.49 o                         
   7   4   7         84.71         68.07        45.07 o                         
   8   4   7       7233.61       7178.26       208.52 o                         
   9   4   7        346.38        437.10        86.09 o                         
  10   4   7       7988.92       7647.68       259.12 o                         
  11   4   7        992.44       1073.73       138.57 o                         
  12   4   7      10903.69      10852.66       411.77 o                         
  13   4   7       1639.97       1771.64       203.89 o                         
  14   4   7       3031.96       2784.64       302.94 o                         
 -14   5   7      11724.48      11524.51       485.00 o                         
 -13   5   7        544.74        541.18       143.62 o                         
 -12   5   7       4955.20       5111.34       282.68 o                         
 -11   5   7       2301.00       2070.18       174.08 o                         
 -10   5   7      25458.58      25399.07       522.31 o                         
  -9   5   7       6935.27       7095.91       220.16 o                         
  -8   5   7      22169.37      21894.84       347.85 o                         
  -7   5   7      15635.90      15547.98       278.10 o                         
  -6   5   7      18803.29      18630.71       288.60 o                         
  -5   5   7      46544.27      46592.89       465.13 o                         
  -4   5   7      53994.90      53354.09       482.95 o                         
  -3   5   7      51580.41      51208.95       455.07 o                         
  -2   5   7      13311.25      13136.55       207.25 o                         
  -1   5   7      79281.54      78076.32       608.01 o                         
   0   5   7      57890.02      57770.23       472.27 o                         
   1   5   7      62689.14      61873.48       512.95 o                         
   2   5   7      28253.39      27528.70       279.97 o                         
   3   5   7      59127.39      58801.00       481.32 o                         
   4   5   7      31442.85      31910.40       351.19 o                         
   5   5   7      21794.27      21695.82       301.91 o                         
   6   5   7      26814.53      24509.51       307.35 o                         
   7   5   7      16147.43      16245.40       318.40 o                         
   8   5   7      10841.45      10909.95       273.10 o                         
   9   5   7       5319.01       5081.76       229.98 o                         
  10   5   7      17722.71      17078.17       438.81 o                         
  11   5   7       4669.47       4687.86       259.40 o                         
  12   5   7       9754.50       9639.55       386.21 o                         
  13   5   7        389.78        302.20       151.48 o                         
  14   5   7       3242.86       2796.18       258.55 o                         
 -13   6   7       4769.74       4886.26       322.70 o                         
 -12   6   7       1816.79       1813.82       176.37 o                         
 -11   6   7       9629.29       9703.62       349.22 o                         
 -10   6   7       4046.87       4422.90       222.37 o                         
  -9   6   7      11547.76      11771.97       302.79 o                         
  -8   6   7       1831.59       1873.35       113.46 o                         
  -7   6   7      10173.41      10240.91       226.92 o                         
  -6   6   7       9562.06       9420.98       226.62 o                         
  -5   6   7      14016.40      13912.13       231.98 o                         
  -4   6   7       4443.82       4373.83       128.49 o                         
  -3   6   7      23971.26      22847.73       284.10 o                         
  -2   6   7      22237.85      22423.03       283.57 o                         
  -1   6   7      27440.77      27485.22       320.85 o                         
   0   6   7      15643.07      15309.87       232.66 o                         
   1   6   7      41742.45      40669.80       432.03 o                         
   2   6   7      49847.54      48072.67       518.69 o                         
   3   6   7      11948.31      11196.40       181.43 o                         
   4   6   7      16381.50      15884.50       216.51 o                         
   5   6   7      24106.70      23317.91       324.98 o                         
   6   6   7      34766.43      34117.21       501.60 o                         
   7   6   7       3752.70       3750.62       196.40 o                         
   8   6   7       4879.11       4734.49       232.96 o                         
   9   6   7      14597.29      14933.37       407.83 o                         
  10   6   7      12563.74      13125.68       395.09 o                         
  11   6   7       2357.42       2158.74       195.33 o                         
  12   6   7       1302.96        841.72       171.39 o                         
  13   6   7       9208.14       9516.89       440.80 o                         
 -13   7   7         40.76         -3.71       234.00 o                         
 -12   7   7       1771.89       1838.10       194.28 o                         
 -11   7   7       1353.86        984.72       144.73 o                         
 -10   7   7        548.06        570.66       124.27 o                         
  -9   7   7       2837.97       3195.62       170.33 o                         
  -8   7   7       7883.06       8081.30       236.99 o                         
  -7   7   7       2973.78       2770.71       139.51 o                         
  -6   7   7       2206.00       1886.52       113.86 o                         
  -5   7   7       7334.93       7271.09       201.26 o                         
  -4   7   7      28477.79      28049.81       359.63 o                         
  -3   7   7       4904.59       5014.11       141.34 o                         
  -2   7   7        734.10        695.72        66.44 o                         
  -1   7   7      10251.74      10204.20       203.29 o                         
   0   7   7      23463.64      23509.80       304.48 o                         
   1   7   7       2803.07       2929.88       123.37 o                         
   2   7   7        254.03        406.07        64.47 o                         
   3   7   7      17556.34      17656.54       275.51 o                         
   4   7   7       7539.53       7084.41       173.66 o                         
   5   7   7       1662.17       1588.78       123.67 o                         
   6   7   7       2278.39       2252.39       148.49 o                         
   7   7   7       8268.92       8591.24       278.15 o                         
   8   7   7       2827.26       2767.48       202.93 o                         
   9   7   7        630.61        544.64       131.38 o                         
  10   7   7       1401.52       1308.09       155.51 o                         
  11   7   7       7003.79       7553.80       350.18 o                         
  12   7   7       1528.46       1342.21       205.14 o                         
  13   7   7         64.34        106.22       167.44 o                         
 -12   8   7        329.11        363.30       141.60 o                         
 -11   8   7       4903.96       4173.66       254.63 o                         
 -10   8   7        825.68        601.87       127.75 o                         
  -9   8   7      35852.95      36457.40       624.72 o                         
  -8   8   7       1421.66       1610.42       135.51 o                         
  -7   8   7      11504.39      11344.22       293.31 o                         
  -6   8   7       3806.20       3981.97       164.32 o                         
  -5   8   7      28719.04      29262.41       449.23 o                         
  -4   8   7       2957.58       2939.86       127.48 o                         
  -3   8   7      54480.89      53612.32       571.02 o                         
  -2   8   7       1310.52       1410.01        91.72 o                         
  -1   8   7      23685.38      24118.56       378.84 o                         
   0   8   7       1632.61       1656.41        92.71 o                         
   1   8   7     114649.34     112609.59       933.83 o                         
   2   8   7       5368.59       5080.84       181.92 o                         
   3   8   7      13534.46      13406.67       289.13 o                         
   4   8   7       4562.62       4487.17       174.06 o                         
   5   8   7      83653.84      83914.85       937.70 o                         
   6   8   7       1828.06       1858.12       143.18 o                         
   7   8   7       2862.14       2433.30       186.71 o                         
   8   8   7       1886.56       1962.04       176.80 o                         
   9   8   7      51180.84      52091.39       880.42 o                         
  10   8   7       1820.95       1500.62       172.73 o                         
  11   8   7       1027.20        854.66       152.03 o                         
  12   8   7        821.44        590.36       144.52 o                         
 -12   9   7       5439.83       5133.82       327.64 o                         
 -11   9   7        890.43        718.57       155.19 o                         
 -10   9   7         81.87       -127.79       127.79 o                         
  -9   9   7       1761.08       1504.52       159.62 o                         
  -8   9   7      22276.76      21888.27       459.37 o                         
  -7   9   7        641.70        336.80        90.89 o                         
  -6   9   7       2810.44       2892.82       158.55 o                         
  -5   9   7        501.52        568.92        89.64 o                         
  -4   9   7      40012.48      39759.73       553.16 o                         
  -3   9   7        757.26        749.29        90.93 o                         
  -2   9   7       8188.21       8207.08       248.83 o                         
  -1   9   7       1342.10       1329.25       114.83 o                         
   0   9   7      56445.29      56154.60       668.21 o                         
   1   9   7       6374.04       6190.16       192.36 o                         
   2   9   7       5984.81       5762.14       202.36 o                         
   3   9   7        412.54        428.94        76.22 o                         
   4   9   7      25620.68      25945.25       504.12 o                         
   5   9   7       2216.04       2236.38       154.76 o                         
   6   9   7       1135.75       1090.14       133.41 o                         
   7   9   7       1435.62       1487.29       163.28 o                         
   8   9   7      19478.69      18876.66       518.36 o                         
   9   9   7        639.99        475.85       154.39 o                         
  10   9   7         46.33         84.05       132.14 o                         
  11   9   7       2060.65       1661.31       185.35 o                         
  12   9   7       5234.54       5208.99       334.71 o                         
 -11  10   7      11619.08      11633.98       470.75 o                         
 -10  10   7       2645.03       2490.79       238.61 o                         
  -9  10   7       1073.30       1016.18       170.32 o                         
  -8  10   7       1703.59       1863.19       170.17 o                         
  -7  10   7      18746.38      18931.32       462.42 o                         
  -6  10   7       5540.82       5893.98       245.41 o                         
  -5  10   7       2642.80       2804.96       173.00 o                         
  -4  10   7        984.17       1094.59       118.52 o                         
  -3  10   7      22706.97      22982.65       480.39 o                         
  -2  10   7       3310.19       3539.28       185.46 o                         
  -1  10   7       5976.16       5919.76       213.04 o                         
   0  10   7        202.97        298.30        79.14 o                         
   1  10   7      30825.05      30878.06       503.13 o                         
   2  10   7       1974.17       1944.85       121.74 o                         
   3  10   7       4934.83       5145.35       217.99 o                         
   4  10   7        840.16        857.27       151.16 o                         
   5  10   7      13418.69      13139.44       378.77 o                         
   6  10   7       3836.81       4192.00       233.09 o                         
   7  10   7       4643.59       3932.33       252.36 o                         
   8  10   7        910.81        783.68       136.84 o                         
   9  10   7       4375.19       4512.21       276.29 o                         
  10  10   7       4297.91       4534.83       284.33 o                         
  11  10   7       3848.56       3897.73       282.39 o                         
 -10  11   7       7657.75       8083.03       399.64 o                         
  -9  11   7       1465.11       1386.02       210.19 o                         
  -8  11   7      13144.25      13479.89       441.09 o                         
  -7  11   7        820.95        783.84       148.79 o                         
  -6  11   7       7135.31       7527.40       321.75 o                         
  -5  11   7        555.50        411.73       122.96 o                         
  -4  11   7      26870.75      27033.95       558.44 o                         
  -3  11   7        861.54        844.23       116.03 o                         
  -2  11   7       7060.39       7529.17       298.96 o                         
  -1  11   7        115.85        319.71       104.08 o                         
   0  11   7      29647.56      29882.88       512.25 o                         
   1  11   7         43.63         92.27        80.53 o                         
   2  11   7      10609.10      10708.94       322.01 o                         
   3  11   7        720.69        679.58       113.11 o                         
   4  11   7      14641.79      13660.13       388.47 o                         
   5  11   7        117.01        134.26       107.23 o                         
   6  11   7      13189.92      13525.54       408.37 o                         
   7  11   7       1409.85       1289.37       177.25 o                         
   8  11   7       7845.06       8010.02       366.00 o                         
   9  11   7        295.77        474.31       160.42 o                         
  10  11   7       4485.42       4194.82       281.52 o                         
  -9  12   7       6844.67       6887.75       391.53 o                         
  -8  12   7       2644.61       2287.06       218.13 o                         
  -7  12   7       4130.41       4128.49       262.79 o                         
  -6  12   7       5827.07       5882.10       325.50 o                         
  -5  12   7       5397.76       5226.89       286.06 o                         
  -4  12   7       1112.10        997.41       151.81 o                         
  -3  12   7        428.93        595.00       139.31 o                         
  -2  12   7       5593.67       6172.47       309.54 o                         
  -1  12   7        720.67        610.88       130.90 o                         
   0  12   7         24.27        -38.36       115.24 o                         
   1  12   7        181.89        135.43       106.91 o                         
   2  12   7       4967.22       4920.18       248.10 o                         
   3  12   7        256.36        340.07       110.60 o                         
   4  12   7        342.31        332.98       116.65 o                         
   5  12   7       1103.77       1085.97       145.02 o                         
   6  12   7       3122.34       2792.14       224.46 o                         
   7  12   7       1040.35       1037.03       184.91 o                         
   8  12   7        756.38        600.81       147.69 o                         
   9  12   7       1317.47       1152.23       188.80 o                         
  -8  13   7       3115.99       2791.38       270.75 o                         
  -7  13   7       2893.08       2900.09       238.24 o                         
  -6  13   7      12167.22      12791.79       475.06 o                         
  -5  13   7       9950.49      10716.31       442.34 o                         
  -4  13   7       2618.93       2550.98       222.47 o                         
  -3  13   7      10660.18      10595.92       417.69 o                         
  -2  13   7      19447.72      19816.36       568.90 o                         
  -1  13   7      12420.01      12411.49       457.04 o                         
   0  13   7       3934.56       4539.75       321.81 o                         
   1  13   7       7539.91       7304.69       363.13 o                         
   2  13   7      15267.58      16372.07       502.58 o                         
   3  13   7       8212.63       8035.53       331.12 o                         
   4  13   7       3111.46       3436.26       225.29 o                         
   5  13   7       2715.55       2388.92       215.71 o                         
   6  13   7       9023.92       9440.84       422.26 o                         
   7  13   7       2912.25       2794.18       255.88 o                         
   8  13   7       2824.71       2552.43       220.85 o                         
  -6  14   7       2030.71       1972.36       217.65 o                         
  -5  14   7       3682.64       3959.66       299.15 o                         
  -4  14   7        840.32        704.03       162.21 o                         
  -3  14   7       5634.12       5714.59       333.05 o                         
  -2  14   7       4850.77       4792.71       292.13 o                         
  -1  14   7       6189.11       6095.60       379.98 o                         
   0  14   7       2275.51       2369.06       247.01 o                         
   1  14   7       9390.59       9829.46       474.00 o                         
   2  14   7       5415.10       5211.50       316.54 o                         
   3  14   7       3863.78       4018.26       278.69 o                         
   4  14   7       1528.97       1076.21       187.64 o                         
   5  14   7       3420.84       3449.53       283.37 o                         
   6  14   7       8104.31       8321.01       422.56 o                         
  -3  15   7        656.09        332.06       182.07 o                         
  -2  15   7       2134.57       2167.70       265.64 o                         
  -1  15   7       1690.65       1510.99       210.45 o                         
   0  15   7         24.26         28.85       161.38 o                         
   1  15   7        333.44        626.92       170.24 o                         
   2  15   7        509.54        240.69       180.00 o                         
   3  15   7       1345.16       1280.63       224.71 o                         
 -14   0   8       1149.44        358.06       250.55 o                         
 -12   0   8       1009.54        798.25       197.06 o                         
 -10   0   8       1802.08       1655.27       202.07 o                         
  -8   0   8       9273.61       9863.86       379.10 o                         
  -6   0   8      11864.03      12058.80       323.61 o                         
  -4   0   8       3716.79       3582.89       136.21 o                         
  -2   0   8      16097.84      15987.56       255.18 o                         
   0   0   8      21985.42      22274.51       470.39 o                         
   2   0   8      18182.85      18109.71       342.42 o                         
   4   0   8       3002.33       3091.73       191.75 o                         
   6   0   8      22428.26      22939.47       427.80 o                         
   8   0   8       7046.39       7179.82       249.74 o                         
  10   0   8       9181.64       9195.99       427.97 o                         
  12   0   8       1171.96       1241.75       162.67 o                         
  14   0   8       3466.03       3457.05       317.88 o                         
 -14   1   8       8330.18       8596.10       439.79 o                         
 -13   1   8       3322.56       3241.87       255.10 o                         
 -12   1   8      19245.21      19621.09       504.47 o                         
 -11   1   8       2667.45       2090.57       163.71 o                         
 -10   1   8      26573.90      26641.83       473.66 o                         
  -9   1   8       7898.83       7813.30       231.26 o                         
  -8   1   8      50552.75      52288.11       602.64 o                         
  -7   1   8      10123.06       9980.44       217.88 o                         
  -6   1   8       6961.62       7134.86       177.55 o                         
  -5   1   8      13526.10      13662.42       209.21 o                         
  -4   1   8     155965.66     155073.95       894.38 o                         
  -3   1   8      14467.24      14653.38       184.34 o                         
  -2   1   8       8480.47       9372.58       177.73 o                         
  -1   1   8      11750.45      12391.23       212.98 o                         
   0   1   8     312406.81     302550.31      1772.17 o                         
   1   1   8      24468.74      24483.01       250.92 o                         
   2   1   8       6982.51       7508.48       139.06 o                         
   3   1   8      23230.05      23577.54       283.82 o                         
   4   1   8     217698.59     211436.58      1367.78 o                         
   5   1   8      17816.37      17531.71       250.42 o                         
   6   1   8       1629.46       1511.45        80.76 o                         
   7   1   8       8824.31       8659.82       186.96 o                         
   8   1   8     108419.41     109285.21       896.79 o                         
   9   1   8       8540.21       8587.79       234.45 o                         
  10   1   8      10516.83      10283.35       281.07 o                         
  11   1   8       2316.16       2398.19       158.50 o                         
  12   1   8      54151.86      55302.74       711.18 o                         
  13   1   8       2592.43       2426.52       176.45 o                         
  14   1   8       3159.40       3294.68       270.49 o                         
 -14   2   8       2519.04       2359.92       263.14 o                         
 -13   2   8       5885.07       5827.90       335.96 o                         
 -12   2   8       9329.14       9226.27       347.76 o                         
 -11   2   8       3838.40       3609.18       196.15 o                         
 -10   2   8       8090.36       7950.25       256.36 o                         
  -9   2   8      43704.77      42581.89       561.83 o                         
  -8   2   8      13845.32      13816.98       293.26 o                         
  -7   2   8       4193.90       4185.52       145.54 o                         
  -6   2   8      19588.92      19602.47       256.53 o                         
  -5   2   8     114969.03     111228.16       702.63 o                         
  -4   2   8      29604.26      29819.45       299.03 o                         
  -3   2   8      14465.67      15467.62       297.35 o                         
  -2   2   8      42430.85      41891.27       401.21 o                         
  -1   2   8     161702.80     156395.58      1764.05 o                         
   0   2   8      27687.79      28134.04       293.05 o                         
   1   2   8      33836.36      36451.00       699.90 o                         
   2   2   8      27747.97      28206.36       275.34 o                         
   3   2   8      64577.95      64368.89       497.73 o                         
   4   2   8      10669.08      10480.73       175.66 o                         
   5   2   8      27857.01      27213.77       384.28 o                         
   6   2   8      13206.40      12873.83       248.54 o                         
   7   2   8      11346.74      11734.05       249.49 o                         
   8   2   8       2782.22       2490.65       137.75 o                         
   9   2   8      16958.04      16044.16       331.55 o                         
  10   2   8       1918.83       1855.64       130.56 o                         
  11   2   8       5753.93       5706.33       235.61 o                         
  12   2   8       2664.92       2339.50       168.64 o                         
  13   2   8       8323.53       8452.31       336.01 o                         
  14   2   8        519.74        379.08       178.46 o                         
 -14   3   8        112.78        370.67       158.13 o                         
 -13   3   8       8519.21       8658.98       389.44 o                         
 -12   3   8       2073.79       2023.46       187.84 o                         
 -11   3   8       8920.93       9317.49       306.07 o                         
 -10   3   8       1966.86       2052.12       146.85 o                         
  -9   3   8      14725.32      15256.65       347.64 o                         
  -8   3   8       9737.00       9700.43       204.15 o                         
  -7   3   8       9016.43       8824.59       185.49 o                         
  -6   3   8       3411.41       3458.96       149.43 o                         
  -5   3   8       7159.40       7545.18       137.04 o                         
  -4   3   8      10597.48      10520.50       157.82 o                         
  -3   3   8       4725.62       4844.71       130.10 o                         
  -2   3   8      10238.64      11255.29       199.11 o                         
  -1   3   8       3231.02       3752.92       116.21 o                         
   0   3   8       3736.55       3826.83       118.17 o                         
   1   3   8       1981.52       2399.79        86.20 o                         
   2   3   8      26352.23      26660.48       300.96 o                         
   3   3   8       2636.83       2880.72       101.07 o                         
   4   3   8       2674.23       3034.30       108.29 o                         
   5   3   8       1717.25       2028.69        90.78 o                         
   6   3   8      15219.92      15244.12       238.21 o                         
   7   3   8       2484.34       2349.46       124.76 o                         
   8   3   8       2021.37       2145.59       131.43 o                         
   9   3   8       3590.39       3474.93       163.34 o                         
  10   3   8       5115.30       5524.69       219.04 o                         
  11   3   8       3374.67       3155.79       181.39 o                         
  12   3   8       2555.46       2619.29       200.66 o                         
  13   3   8       1932.61       1681.02       188.10 o                         
  14   3   8         52.35         -5.40       148.11 o                         
 -14   4   8         32.27        -47.13       146.55 o                         
 -13   4   8       2251.30       2650.11       245.33 o                         
 -12   4   8        313.64        399.97       130.25 o                         
 -11   4   8      28661.15      29242.12       603.26 o                         
 -10   4   8       1306.80       1170.21       119.47 o                         
  -9   4   8      13181.98      13637.74       324.55 o                         
  -8   4   8       1323.30       1323.48        99.83 o                         
  -7   4   8      32719.96      32447.20       393.54 o                         
  -6   4   8       1144.62       1121.52        79.61 o                         
  -5   4   8      55364.91      54714.27       519.58 o                         
  -4   4   8       4699.69       4611.36       134.62 o                         
  -3   4   8      61075.70      60483.52       539.15 o                         
  -2   4   8       3011.20       3183.19       124.36 o                         
  -1   4   8      47571.16      46457.35       452.20 o                         
   0   4   8          4.78         93.17        52.91 o                         
   1   4   8      50004.69      48414.41       422.65 o                         
   2   4   8        726.88        804.31        59.26 o                         
   3   4   8      27541.36      27999.40       292.58 o                         
   4   4   8       1093.06       1170.88        75.60 o                         
   5   4   8      39322.30      39129.13       401.12 o                         
   6   4   8        256.46        275.66        72.66 o                         
   7   4   8      33117.18      32187.79       394.61 o                         
   8   4   8        253.49        259.49        71.04 o                         
   9   4   8       9418.55       9725.51       260.21 o                         
  10   4   8        784.63        741.15       112.78 o                         
  11   4   8      25600.21      25219.19       557.64 o                         
  12   4   8        996.55       1036.75       166.52 o                         
  13   4   8       4718.91       4886.46       304.97 o                         
  14   4   8        166.47        198.57       155.84 o                         
 -14   5   8       3749.10       3947.41       295.93 o                         
 -13   5   8       5618.61       5746.74       311.72 o                         
 -12   5   8        246.90        380.08       133.62 o                         
 -11   5   8       5523.10       5273.85       263.01 o                         
 -10   5   8      13055.01      12993.64       376.84 o                         
  -9   5   8      11197.94      11592.97       295.15 o                         
  -8   5   8       1369.38       1287.45       101.11 o                         
  -7   5   8       7982.17       8114.91       212.99 o                         
  -6   5   8      34606.93      34556.95       433.70 o                         
  -5   5   8      11244.81      11065.10       222.21 o                         
  -4   5   8       2015.99       2063.66        99.37 o                         
  -3   5   8       9903.93       9729.40       188.23 o                         
  -2   5   8      11058.08      10772.70       218.77 o                         
  -1   5   8      10492.55      10487.77       188.92 o                         
   0   5   8       6362.10       6343.09       142.65 o                         
   1   5   8       8450.61       8862.65       174.88 o                         
   2   5   8       5139.48       4951.44       121.29 o                         
   3   5   8       1895.73       1889.15        75.94 o                         
   4   5   8      10124.42      10093.49       193.00 o                         
   5   5   8       3588.20       3705.66       102.37 o                         
   6   5   8       8542.30       8365.49       158.37 o                         
   7   5   8       2331.85       2226.28       118.88 o                         
   8   5   8       6349.72       6143.44       196.34 o                         
   9   5   8       2883.23       2703.08       173.84 o                         
  10   5   8       5292.81       5435.75       252.04 o                         
  11   5   8       1714.58       1225.88       151.86 o                         
  12   5   8        983.94        825.09       164.67 o                         
  13   5   8       2120.24       1757.34       211.52 o                         
  14   5   8       1390.25       1441.04       234.74 o                         
 -13   6   8       9424.88       9816.89       464.10 o                         
 -12   6   8       9462.36       9833.45       377.78 o                         
 -11   6   8       2173.54       2149.61       186.79 o                         
 -10   6   8      11207.54      11354.47       343.40 o                         
  -9   6   8      23734.43      23791.54       463.21 o                         
  -8   6   8      21702.99      22268.05       384.20 o                         
  -7   6   8       6975.70       6703.91       196.71 o                         
  -6   6   8      34387.49      34159.48       454.30 o                         
  -5   6   8      16080.24      16185.48       266.99 o                         
  -4   6   8      43622.97      42776.47       426.17 o                         
  -3   6   8      15046.96      14501.06       238.70 o                         
  -2   6   8      38354.52      37792.16       393.32 o                         
  -1   6   8      12220.97      12183.06       227.08 o                         
   0   6   8      21938.62      21714.75       310.38 o                         
   1   6   8      39726.93      39628.45       416.12 o                         
   2   6   8      21989.79      21016.78       271.34 o                         
   3   6   8       8465.19       8232.79       164.77 o                         
   4   6   8      12989.27      12848.76       228.68 o                         
   5   6   8      13036.25      13164.07       242.53 o                         
   6   6   8      16527.81      16339.15       365.72 o                         
   7   6   8      13035.94      12822.85       334.80 o                         
   8   6   8       6199.94       6111.26       257.16 o                         
   9   6   8       6886.07       7297.34       308.94 o                         
  10   6   8       4400.15       4159.20       240.54 o                         
  11   6   8       8076.64       8462.59       347.95 o                         
  12   6   8       1851.89       1278.87       201.54 o                         
  13   6   8       4073.30       4130.03       303.41 o                         
 -13   7   8       1654.11        855.19       179.18 o                         
 -12   7   8      14532.75      15091.44       481.87 o                         
 -11   7   8       1217.37       1152.71       154.96 o                         
 -10   7   8      11825.56      11493.11       364.86 o                         
  -9   7   8       2062.99       1902.34       149.02 o                         
  -8   7   8      39921.38      40117.95       558.74 o                         
  -7   7   8       4150.69       4148.98       172.70 o                         
  -6   7   8       2325.63       2700.23       137.28 o                         
  -5   7   8      18353.12      18301.51       297.93 o                         
  -4   7   8      76105.06      73871.22       623.50 o                         
  -3   7   8      32348.94      31307.46       362.41 o                         
  -2   7   8       1033.92        995.48        72.08 o                         
  -1   7   8      29607.13      29818.12       372.52 o                         
   0   7   8     120174.13     119215.18       909.81 o                         
   1   7   8      26854.71      26062.99       333.34 o                         
   2   7   8       3052.10       3119.98       127.23 o                         
   3   7   8      23205.46      22609.00       336.89 o                         
   4   7   8      83694.45      81976.02       753.29 o                         
   5   7   8      19113.17      19271.93       349.13 o                         
   6   7   8       1006.46        840.73       129.33 o                         
   7   7   8       6614.68       7050.38       272.39 o                         
   8   7   8      47414.70      47379.34       818.02 o                         
   9   7   8       9143.28       9409.64       349.62 o                         
  10   7   8       2523.44       2197.17       183.51 o                         
  11   7   8       5841.16       5881.33       311.68 o                         
  12   7   8      36561.53      37015.56       811.01 o                         
  13   7   8       8480.68       9318.89       449.36 o                         
 -12   8   8       1078.67        728.41       205.98 o                         
 -11   8   8        111.03        266.28       129.76 o                         
 -10   8   8        961.60       1215.97       152.71 o                         
  -9   8   8        499.91        404.17       117.35 o                         
  -8   8   8        920.81        867.82       104.09 o                         
  -7   8   8       2360.73       2316.90       144.74 o                         
  -6   8   8       3477.16       3749.57       167.67 o                         
  -5   8   8       7516.68       7209.78       216.64 o                         
  -4   8   8        880.12        877.49        87.80 o                         
  -3   8   8       4694.21       4814.69       150.18 o                         
  -2   8   8       4918.79       5147.84       176.35 o                         
  -1   8   8       6811.22       6924.67       191.01 o                         
   0   8   8       6921.48       6936.89       191.25 o                         
   1   8   8       2036.34       2106.77       117.14 o                         
   2   8   8      10379.93      10085.73       240.06 o                         
   3   8   8       4295.99       4412.32       175.22 o                         
   4   8   8       2036.77       2070.57       135.60 o                         
   5   8   8       2208.05       2386.45       155.94 o                         
   6   8   8       8473.07       8381.54       294.64 o                         
   7   8   8        828.18        960.25       140.88 o                         
   8   8   8       1634.44       1827.42       185.72 o                         
   9   8   8        126.66          2.74       128.36 o                         
  10   8   8       3177.47       3044.68       219.76 o                         
  11   8   8         23.23         75.78       135.60 o                         
  12   8   8        481.55        376.36       148.70 o                         
 -12   9   8      15167.71      15843.39       575.31 o                         
 -11   9   8       2937.66       2838.74       254.52 o                         
 -10   9   8        847.61        824.18       173.33 o                         
  -9   9   8       5697.89       6006.23       294.11 o                         
  -8   9   8      39551.38      39992.92       674.41 o                         
  -7   9   8       2382.04       2215.68       164.51 o                         
  -6   9   8        721.19        580.11       100.08 o                         
  -5   9   8       1186.36       1249.01       117.99 o                         
  -4   9   8      59653.33      59352.15       686.46 o                         
  -3   9   8        667.15        754.39        94.19 o                         
  -2   9   8       1175.29       1185.86        98.72 o                         
  -1   9   8        251.50        409.33        93.02 o                         
   0   9   8      65346.26      65938.88       747.97 o                         
   1   9   8        770.49       1029.15       115.16 o                         
   2   9   8       4888.20       4948.35       187.81 o                         
   3   9   8       1462.29       1446.93       116.25 o                         
   4   9   8      48058.10      47004.07       707.81 o                         
   5   9   8       1399.36       1209.66       126.49 o                         
   6   9   8       1117.17       1287.41       134.63 o                         
   7   9   8        480.46        472.75       132.52 o                         
   8   9   8      27127.62      27305.38       630.89 o                         
   9   9   8       1223.49        680.03       142.48 o                         
  10   9   8        260.85        308.66       139.00 o                         
  11   9   8        751.45        639.07       168.84 o                         
  12   9   8      22380.68      23965.02       703.29 o                         
 -11  10   8       1565.82       1146.82       186.92 o                         
 -10  10   8        457.77        229.06       183.35 o                         
  -9  10   8      23770.94      23632.01       618.47 o                         
  -8  10   8        561.57        463.14       127.23 o                         
  -7  10   8       2854.64       2966.05       197.83 o                         
  -6  10   8        313.64        329.67       106.05 o                         
  -5  10   8      26278.44      25823.75       477.56 o                         
  -4  10   8        222.03        366.22        90.12 o                         
  -3  10   8       5676.96       5782.04       247.32 o                         
  -2  10   8        841.54        997.92       118.93 o                         
  -1  10   8      21260.70      21624.66       418.14 o                         
   0  10   8       1137.13       1166.16       118.20 o                         
   1  10   8       8550.49       8489.25       274.02 o                         
   2  10   8       2802.23       2760.41       151.03 o                         
   3  10   8      23027.05      23063.18       467.97 o                         
   4  10   8        208.13        228.04       112.85 o                         
   5  10   8       7313.93       6702.45       277.63 o                         
   6  10   8        548.47        369.53       126.74 o                         
   7  10   8      12534.43      12389.18       427.18 o                         
   8  10   8        895.59        539.50       138.74 o                         
   9  10   8       5433.79       5249.93       301.61 o                         
  10  10   8        142.99        190.43       139.19 o                         
  11  10   8       7389.58       7984.07       385.34 o                         
 -10  11   8        487.68        443.47       163.97 o                         
  -9  11   8       1331.17        906.67       183.98 o                         
  -8  11   8       2327.33       1914.48       225.43 o                         
  -7  11   8       1039.76        993.71       142.85 o                         
  -6  11   8        478.45        493.53       133.63 o                         
  -5  11   8        213.06        192.77       111.49 o                         
  -4  11   8       3128.76       3177.44       209.34 o                         
  -3  11   8        307.78        148.84       108.62 o                         
  -2  11   8       2178.43       2070.52       166.85 o                         
  -1  11   8          4.26        -50.33        97.92 o                         
   0  11   8        759.76        685.64        97.64 o                         
   1  11   8          8.07        -18.01        86.24 o                         
   2  11   8       2771.65       2983.34       186.64 o                         
   3  11   8        551.89        558.05       114.92 o                         
   4  11   8        790.42        511.03       125.75 o                         
   5  11   8        883.32        509.71       115.27 o                         
   6  11   8       2169.11       1993.07       185.84 o                         
   7  11   8        794.70        554.43       139.39 o                         
   8  11   8        473.11        212.99       165.73 o                         
   9  11   8        413.65        222.38       136.18 o                         
  10  11   8       2166.36       2360.32       226.45 o                         
  -9  12   8       3938.51       3623.15       289.90 o                         
  -8  12   8       2030.40       1694.55       200.87 o                         
  -7  12   8      21583.81      22019.91       595.66 o                         
  -6  12   8       5432.99       5931.95       317.77 o                         
  -5  12   8       5951.50       6255.58       309.14 o                         
  -4  12   8       3370.18       3557.36       224.40 o                         
  -3  12   8      26227.49      27156.31       620.72 o                         
  -2  12   8        822.99        624.40       138.29 o                         
  -1  12   8       7254.22       7860.96       328.50 o                         
   0  12   8       1631.47       1446.48       161.53 o                         
   1  12   8      22238.67      21553.07       593.95 o                         
   2  12   8        495.03        366.91       107.97 o                         
   3  12   8      10084.45      10067.58       344.91 o                         
   4  12   8        799.22        762.69       127.02 o                         
   5  12   8       8583.06       8484.78       339.06 o                         
   6  12   8       2076.71       1935.77       190.43 o                         
   7  12   8      15266.86      16594.13       530.81 o                         
   8  12   8       1771.72       1548.20       187.41 o                         
   9  12   8       4889.94       5006.20       315.68 o                         
  -7  13   8        338.43        359.13       151.96 o                         
  -6  13   8       6165.92       6273.85       333.31 o                         
  -5  13   8       1846.64       1838.47       200.91 o                         
  -4  13   8        697.71        505.04       159.92 o                         
  -3  13   8       1499.94       1927.97       197.03 o                         
  -2  13   8       8440.01       8811.64       371.55 o                         
  -1  13   8       1201.18       1103.41       172.05 o                         
   0  13   8         71.01        -20.68       152.46 o                         
   1  13   8       3253.20       2993.15       243.39 o                         
   2  13   8      11962.75      12468.04       434.40 o                         
   3  13   8       1851.22       1937.18       178.69 o                         
   4  13   8        370.88        297.68       121.87 o                         
   5  13   8       2577.74       2744.72       229.03 o                         
   6  13   8       5953.79       6320.30       372.53 o                         
   7  13   8        183.03        -32.25       149.20 o                         
  -5  14   8       2434.59       2587.21       269.11 o                         
  -4  14   8       3072.71       2910.14       255.39 o                         
  -3  14   8       3646.31       3639.68       273.07 o                         
  -2  14   8       3021.77       3300.02       270.73 o                         
  -1  14   8       3165.39       2926.95       261.94 o                         
   0  14   8       1095.94       1148.98       191.07 o                         
   1  14   8       6319.74       6944.80       404.60 o                         
   2  14   8       1326.59       1693.56       210.61 o                         
   3  14   8       1369.31       1190.25       181.26 o                         
   4  14   8       1148.18       1115.99       222.37 o                         
   5  14   8       6686.99       6803.19       363.83 o                         
  -2  15   8       4675.09       5176.04       395.34 o                         
  -1  15   8       6083.04       6504.35       405.84 o                         
   0  15   8      13225.61      14066.65       597.65 o                         
   1  15   8       6858.40       7238.14       431.96 o                         
   2  15   8       3200.25       3168.65       295.44 o                         
 -13   0   9      10773.10      10865.97       578.30 o                         
 -11   0   9      16770.35      16464.93       666.73 o                         
  -9   0   9     101152.55     101731.62      1447.23 o                         
  -7   0   9      35723.34      37358.76       980.91 o                         
  -5   0   9     273569.62     265192.28      2448.48 o                         
  -3   0   9      44170.88      46337.36       972.92 o                         
  -1   0   9     343980.16     324757.09      5086.62 o                         
   1   0   9      66648.38      59331.92      1650.09 o                         
   3   0   9     182831.86     181844.55      1538.48 o                         
   5   0   9      57024.82      55161.76       815.30 o                         
   7   0   9     126771.61     127920.38      1317.71 o                         
   9   0   9      21046.70      21080.68       591.80 o                         
  11   0   9      76600.66      76838.79      1383.31 o                         
  13   0   9       3563.93       3331.79       286.67 o                         
 -14   1   9       8293.13       8724.97       444.38 o                         
 -13   1   9       9145.39       9402.09       417.16 o                         
 -12   1   9       2265.87       2504.23       206.33 o                         
 -11   1   9       3238.63       3025.37       193.38 o                         
 -10   1   9      15173.09      15766.26       364.90 o                         
  -9   1   9      27909.31      27620.90       445.33 o                         
  -8   1   9       2724.68       2713.77       141.27 o                         
  -7   1   9      15132.94      15155.87       278.01 o                         
  -6   1   9      21454.05      21556.85       304.59 o                         
  -5   1   9      48287.70      47982.04       431.99 o                         
  -4   1   9       6659.07       6395.66       133.09 o                         
  -3   1   9      27388.07      27373.25       286.13 o                         
  -2   1   9       3022.57       3154.86       119.80 o                         
  -1   1   9      39908.71      39327.18       423.61 o                         
   0   1   9      42622.31      43155.64       451.57 o                         
   1   1   9      29894.09      29983.71       297.65 o                         
   2   1   9        712.33       1014.78        65.41 o                         
   3   1   9      34516.38      35160.42       366.37 o                         
   4   1   9      18809.06      18649.85       312.81 o                         
   5   1   9      22093.96      21822.92       328.94 o                         
   6   1   9       4353.00       4279.70       129.72 o                         
   7   1   9       9150.03       9095.02       174.17 o                         
   8   1   9      12081.04      12507.98       276.89 o                         
   9   1   9      10567.96      10652.45       273.98 o                         
  10   1   9       2910.72       2733.68       180.55 o                         
  11   1   9       2534.17       2582.07       184.60 o                         
  12   1   9       7709.61       7822.36       292.88 o                         
  13   1   9       3089.40       2883.76       191.32 o                         
  14   1   9       1650.15       1318.64       188.75 o                         
 -14   2   9       9470.95      10203.89       478.30 o                         
 -13   2   9       3108.90       3061.92       256.57 o                         
 -12   2   9       4040.13       4309.09       235.92 o                         
 -11   2   9       8458.52       8992.96       306.81 o                         
 -10   2   9      13214.19      13442.84       339.43 o                         
  -9   2   9      16059.61      16560.26       343.34 o                         
  -8   2   9       5061.55       4906.30       180.49 o                         
  -7   2   9      16605.21      16691.17       293.89 o                         
  -6   2   9      15866.89      15755.09       211.18 o                         
  -5   2   9      37877.03      38201.56       349.87 o                         
  -4   2   9       4366.37       4372.74       110.21 o                         
  -3   2   9      14457.08      15422.82       248.50 o                         
  -2   2   9      14428.42      14196.58       237.30 o                         
  -1   2   9      18615.97      18111.38       319.70 o                         
   0   2   9       4601.44       4896.78       128.87 o                         
   1   2   9      24089.14      24308.02       299.43 o                         
   2   2   9      11408.24      11446.40       196.05 o                         
   3   2   9      48943.15      47928.96       538.62 o                         
   4   2   9       3699.87       3896.36       115.40 o                         
   5   2   9       9303.19       8838.38       189.42 o                         
   6   2   9       5088.71       5076.51       133.49 o                         
   7   2   9      52067.24      52479.96       535.20 o                         
   8   2   9       1239.20        991.16        91.45 o                         
   9   2   9       3698.59       3202.43       150.92 o                         
  10   2   9       2681.39       2493.19       159.57 o                         
  11   2   9      24162.56      24546.84       493.66 o                         
  12   2   9        785.40        920.51       149.53 o                         
  13   2   9        710.38        299.48       115.78 o                         
  14   2   9       2028.10       1384.50       233.60 o                         
 -14   3   9      12288.76      12148.25       502.03 o                         
 -13   3   9       3437.90       3560.76       261.87 o                         
 -12   3   9       3587.85       3497.56       248.94 o                         
 -11   3   9        652.24        701.05       114.23 o                         
 -10   3   9      44804.83      45725.55       657.25 o                         
  -9   3   9       6771.78       6917.70       240.39 o                         
  -8   3   9       7888.56       7847.26       246.64 o                         
  -7   3   9       2400.75       2366.99        97.37 o                         
  -6   3   9      50808.15      49961.18       494.28 o                         
  -5   3   9       4437.62       4071.57       111.78 o                         
  -4   3   9      28911.64      27818.07       295.82 o                         
  -3   3   9       2172.26       2157.32       102.26 o                         
  -2   3   9      35703.31      35246.73       479.90 o                         
  -1   3   9        791.27        941.66        69.41 o                         
   0   3   9      55534.38      55256.42       573.73 o                         
   1   3   9        415.37        526.48        56.09 o                         
   2   3   9      47400.21      47076.86       442.45 o                         
   3   3   9       1020.36       1134.80        76.23 o                         
   4   3   9      27515.46      27449.60       367.58 o                         
   5   3   9       2804.53       2672.54       113.22 o                         
   6   3   9      51325.59      50861.76       515.42 o                         
   7   3   9       5603.14       5318.72       153.49 o                         
   8   3   9      11324.86      11695.41       275.40 o                         
   9   3   9       4452.63       4528.68       188.26 o                         
  10   3   9      21453.47      21885.35       439.04 o                         
  11   3   9        708.07        686.92       122.81 o                         
  12   3   9       9204.86       9340.34       381.94 o                         
  13   3   9       1132.57       1047.74       169.24 o                         
  14   3   9       4936.47       4790.83       336.41 o                         
 -14   4   9       4481.10       4892.48       322.68 o                         
 -13   4   9       2462.56       2469.03       220.70 o                         
 -12   4   9        116.70        257.08       136.76 o                         
 -11   4   9       2486.72       2776.15       197.54 o                         
 -10   4   9       2854.12       2794.87       161.52 o                         
  -9   4   9        614.57        599.12        96.53 o                         
  -8   4   9       2327.18       2317.67       145.17 o                         
  -7   4   9        667.58        664.78        86.12 o                         
  -6   4   9        638.58        540.75        62.32 o                         
  -5   4   9       2987.86       2847.06       106.64 o                         
  -4   4   9       7724.08       7772.78       183.77 o                         
  -3   4   9        801.25        719.63        71.43 o                         
  -2   4   9       3378.55       3623.18       134.09 o                         
  -1   4   9       4856.56       4713.36       150.20 o                         
   0   4   9      22709.41      22914.53       318.69 o                         
   1   4   9       1065.41       1062.95        66.76 o                         
   2   4   9       2966.66       3132.75        98.43 o                         
   3   4   9        153.17        191.34        49.20 o                         
   4   4   9       4290.03       4360.90       145.48 o                         
   5   4   9        757.72        574.25        65.57 o                         
   6   4   9       2979.67       2999.79       105.07 o                         
   7   4   9       1570.82       1275.41       102.05 o                         
   8   4   9       1663.25       1527.26       109.16 o                         
   9   4   9       1352.86       1080.49       111.84 o                         
  10   4   9        942.49        884.98       130.66 o                         
  11   4   9        479.99        367.00       129.86 o                         
  12   4   9         35.65        -26.99       147.79 o                         
  13   4   9        519.61        204.35       140.02 o                         
  14   4   9        933.01        882.40       177.60 o                         
 -13   5   9       8078.43       8592.38       389.14 o                         
 -12   5   9      14712.72      14999.89       481.37 o                         
 -11   5   9       4542.60       4108.19       239.03 o                         
 -10   5   9       8900.48       8723.71       299.44 o                         
  -9   5   9      14338.78      14330.86       345.50 o                         
  -8   5   9      27839.82      27547.47       424.72 o                         
  -7   5   9       8542.78       8999.86       233.88 o                         
  -6   5   9      15042.49      15455.40       302.70 o                         
  -5   5   9       5519.14       5680.22       176.03 o                         
  -4   5   9      47795.39      46297.47       494.84 o                         
  -3   5   9         26.87        130.32        51.04 o                         
  -2   5   9      26755.90      27308.15       381.57 o                         
  -1   5   9       2421.56       2704.79       107.79 o                         
   0   5   9      42522.56      41764.63       428.40 o                         
   1   5   9        842.79        884.20        64.91 o                         
   2   5   9      39466.86      38809.94       386.80 o                         
   3   5   9         51.77        102.95        35.62 o                         
   4   5   9      21528.29      21244.67       298.42 o                         
   5   5   9       1071.50       1219.73        85.04 o                         
   6   5   9      26668.13      26559.96       347.88 o                         
   7   5   9       1683.86       1572.33        97.65 o                         
   8   5   9      16674.22      17292.44       396.64 o                         
   9   5   9       3811.85       3274.19       191.64 o                         
  10   5   9       7575.42       7664.03       311.14 o                         
  11   5   9       2754.23       2543.97       209.68 o                         
  12   5   9      17171.94      18240.03       578.76 o                         
  13   5   9       4354.85       4520.56       309.23 o                         
 -13   6   9        647.16        625.03       156.44 o                         
 -12   6   9       3466.80       3028.10       224.95 o                         
 -11   6   9      15700.89      15850.49       454.33 o                         
 -10   6   9      14847.56      14783.96       419.57 o                         
  -9   6   9       4689.17       4891.36       220.32 o                         
  -8   6   9      15639.04      15557.98       329.46 o                         
  -7   6   9      15489.43      15356.69       313.36 o                         
  -6   6   9      26453.67      26141.90       421.68 o                         
  -5   6   9      28568.27      28182.65       390.03 o                         
  -4   6   9      10348.13      10466.12       211.84 o                         
  -3   6   9      12126.39      12365.96       231.90 o                         
  -2   6   9      18095.46      17846.87       284.16 o                         
  -1   6   9      26796.49      26841.63       337.91 o                         
   0   6   9      10245.00      10616.54       206.25 o                         
   1   6   9      13366.34      12810.84       232.24 o                         
   2   6   9      17307.21      16781.22       227.16 o                         
   3   6   9      31559.64      31120.81       343.55 o                         
   4   6   9       8686.43       8538.00       192.76 o                         
   5   6   9      11823.45      11504.98       254.54 o                         
   6   6   9      13373.41      13627.35       302.56 o                         
   7   6   9      26721.16      26599.50       496.58 o                         
   8   6   9      13153.01      12870.83       354.51 o                         
   9   6   9       1087.00        994.32       143.83 o                         
  10   6   9       6740.22       6447.39       302.42 o                         
  11   6   9      23542.14      24150.53       645.56 o                         
  12   6   9       4436.79       4284.20       299.91 o                         
  13   6   9        215.35        -44.33       158.25 o                         
 -13   7   9       5279.89       5093.37       336.31 o                         
 -12   7   9       4215.85       4422.41       264.10 o                         
 -11   7   9       4480.95       4795.51       291.52 o                         
 -10   7   9       1724.93       1529.50       150.45 o                         
  -9   7   9      28778.78      28675.20       549.43 o                         
  -8   7   9      12249.36      11993.00       300.96 o                         
  -7   7   9       8898.61       8835.20       248.47 o                         
  -6   7   9        329.06        423.92        82.02 o                         
  -5   7   9      22994.66      22975.74       341.57 o                         
  -4   7   9      20509.90      20705.97       317.37 o                         
  -3   7   9      18177.27      17845.58       292.58 o                         
  -2   7   9        152.86        363.45        54.08 o                         
  -1   7   9      23852.23      24513.98       333.28 o                         
   0   7   9      11957.76      11948.73       239.44 o                         
   1   7   9      11006.80      10880.84       241.23 o                         
   2   7   9        664.78        662.51        65.31 o                         
   3   7   9      18655.47      18119.33       285.33 o                         
   4   7   9       8821.70       8424.56       211.48 o                         
   5   7   9      13388.82      13224.85       287.35 o                         
   6   7   9        901.35        880.19       135.63 o                         
   7   7   9       6933.68       7013.38       275.54 o                         
   8   7   9      11419.61      11292.06       375.91 o                         
   9   7   9      11260.85      11368.53       399.68 o                         
  10   7   9       2490.88       2207.32       213.75 o                         
  11   7   9       2593.03       2586.02       228.94 o                         
  12   7   9      12805.10      12863.32       493.56 o                         
  13   7   9       1203.58        884.15       191.59 o                         
 -12   8   9        845.60        901.98       183.36 o                         
 -11   8   9       7998.13       8080.92       365.37 o                         
 -10   8   9       2144.33       2398.23       209.39 o                         
  -9   8   9      44599.39      44711.09       697.65 o                         
  -8   8   9       4581.18       4815.89       209.04 o                         
  -7   8   9      16196.62      16013.64       471.39 o                         
  -6   8   9       5290.77       5463.85       201.30 o                         
  -5   8   9      69188.98      68407.44       708.05 o                         
  -4   8   9       7143.66       7117.87       206.37 o                         
  -3   8   9      20740.95      22339.14       771.98 o                         
  -2   8   9       5852.29       5614.99       186.53 o                         
  -1   8   9      75186.16      74314.09       737.49 o                         
   0   8   9       3958.35       3842.74       167.77 o                         
   1   8   9      14581.84      14801.86       319.49 o                         
   2   8   9       2761.30       2708.76       128.39 o                         
   3   8   9     104728.18     101974.70       946.76 o                         
   4   8   9       5200.50       4876.61       188.74 o                         
   5   8   9      14397.70      14133.61       352.04 o                         
   6   8   9       6992.13       7142.65       263.92 o                         
   7   8   9      81075.30      80332.54      1062.78 o                         
   8   8   9       9349.19       9156.30       347.53 o                         
   9   8   9      12115.23      11969.39       420.62 o                         
  10   8   9       7604.04       7540.22       333.53 o                         
  11   8   9      40335.33      42248.92       901.88 o                         
  12   8   9       4344.13       4792.49       315.80 o                         
 -11   9   9        229.29         62.83       202.12 o                         
 -10   9   9       8588.29       8110.09       361.09 o                         
  -9   9   9       4654.02       5170.20       277.04 o                         
  -8   9   9       1172.06       1205.89       149.11 o                         
  -7   9   9        628.38        885.05       122.17 o                         
  -6   9   9      11737.71      12216.17       316.79 o                         
  -5   9   9       9431.49       9837.49       279.11 o                         
  -4   9   9       1418.75       1220.77       115.19 o                         
  -3   9   9       6815.25       7247.67       237.67 o                         
  -2   9   9       9129.51       9663.66       255.40 o                         
  -1   9   9       8880.55       8960.33       257.83 o                         
   0   9   9       2019.29       2010.80       130.86 o                         
   1   9   9       4866.14       4915.13       192.26 o                         
   2   9   9       7179.16       7497.99       242.89 o                         
   3   9   9       6879.30       7311.01       236.37 o                         
   4   9   9       4518.65       4283.60       216.61 o                         
   5   9   9       5826.63       6086.10       255.63 o                         
   6   9   9       3355.39       3341.55       209.84 o                         
   7   9   9       1710.30       1542.43       173.15 o                         
   8   9   9       5928.85       6114.05       300.95 o                         
   9   9   9       2177.45       1919.54       191.11 o                         
  10   9   9       1742.50       1344.25       168.36 o                         
  11   9   9       1059.36       1142.13       174.12 o                         
 -11  10   9       2392.33       2032.57       265.96 o                         
 -10  10   9       2559.57       2336.12       212.21 o                         
  -9  10   9       6895.33       6956.95       335.16 o                         
  -8  10   9        277.35         87.72       125.98 o                         
  -7  10   9       6977.53       7323.93       289.88 o                         
  -6  10   9        721.85        423.35       127.03 o                         
  -5  10   9       5242.48       5263.85       218.64 o                         
  -4  10   9        129.94        131.51        87.95 o                         
  -3  10   9       8503.87       8850.79       301.67 o                         
  -2  10   9       4139.62       4100.46       202.10 o                         
  -1  10   9       5571.72       5597.69       218.45 o                         
   0  10   9        852.65        658.16       106.81 o                         
   1  10   9       5110.24       5310.01       221.08 o                         
   2  10   9       1570.60       1503.11       123.35 o                         
   3  10   9      13032.81      12936.78       356.73 o                         
   4  10   9         43.25         54.48       109.69 o                         
   5  10   9       4741.40       4766.71       243.82 o                         
   6  10   9        207.47        218.11       120.33 o                         
   7  10   9      16959.36      17216.93       506.14 o                         
   8  10   9        974.31        579.62       142.78 o                         
   9  10   9       1472.21       1105.50       161.05 o                         
  10  10   9       1633.31       1213.24       177.83 o                         
  11  10   9       5818.12       5929.43       365.36 o                         
 -10  11   9       4816.60       4789.64       334.71 o                         
  -9  11   9        159.94        -27.66       150.87 o                         
  -8  11   9       9603.51      10109.65       419.75 o                         
  -7  11   9        571.37        305.43       131.92 o                         
  -6  11   9      13420.59      13431.94       430.67 o                         
  -5  11   9        556.04        347.76       117.81 o                         
  -4  11   9      11683.16      11767.73       373.55 o                         
  -3  11   9        595.36        662.59       125.66 o                         
  -2  11   9      27552.64      29199.58       604.95 o                         
  -1  11   9        104.81        113.09       104.79 o                         
   0  11   9       4253.40       4382.34       204.47 o                         
   1  11   9        541.61        387.55        99.03 o                         
   2  11   9      29057.51      28879.40       564.80 o                         
   3  11   9       3005.96       3286.72       200.10 o                         
   4  11   9       6546.62       6520.09       275.88 o                         
   5  11   9       2570.85       2454.77       176.64 o                         
   6  11   9      16836.54      16960.26       506.35 o                         
   7  11   9       1628.26       1692.27       181.43 o                         
   8  11   9       8409.54       8181.41       371.27 o                         
   9  11   9        432.75        398.04       143.39 o                         
  10  11   9       3326.58       3353.73       270.83 o                         
  -9  12   9        974.11        635.57       212.11 o                         
  -8  12   9       1465.41       1224.84       184.65 o                         
  -7  12   9       1862.85       1957.01       191.89 o                         
  -6  12   9        140.66          2.66       135.29 o                         
  -5  12   9        219.32        291.00       137.05 o                         
  -4  12   9        382.67         86.47       132.20 o                         
  -3  12   9       1991.45       2054.90       183.32 o                         
  -2  12   9         84.77          9.43       112.40 o                         
  -1  12   9         17.63         -1.22       114.70 o                         
   0  12   9        686.01        657.62       130.20 o                         
   1  12   9         12.84        -57.03       133.48 o                         
   2  12   9         24.39        -48.92       102.63 o                         
   3  12   9       1591.90       1159.04       164.22 o                         
   4  12   9        308.85        230.27       118.06 o                         
   5  12   9        868.95        528.64       129.81 o                         
   6  12   9        300.80        425.15       172.58 o                         
   7  12   9       2974.19       2828.84       235.46 o                         
   8  12   9        310.36        241.09       153.55 o                         
  -7  13   9        867.41        602.98       144.92 o                         
  -6  13   9       1902.31       1524.69       206.79 o                         
  -5  13   9       1055.46        872.64       173.13 o                         
  -4  13   9      18849.78      20007.06       622.52 o                         
  -3  13   9        163.70        188.60       129.99 o                         
  -2  13   9       2791.00       3079.42       228.96 o                         
  -1  13   9        145.60         36.99       133.73 o                         
   0  13   9      18369.76      18087.30       601.35 o                         
   1  13   9         28.43        169.29       142.38 o                         
   2  13   9       4164.81       4194.39       271.93 o                         
   3  13   9        509.26        388.01       123.41 o                         
   4  13   9      14644.64      14800.87       460.58 o                         
   5  13   9        425.31        429.67       197.09 o                         
   6  13   9       1379.62       1584.93       199.25 o                         
   7  13   9        169.71         35.10       134.83 o                         
  -5  14   9       1909.51       2082.50       255.15 o                         
  -4  14   9       3696.13       3991.96       302.51 o                         
  -3  14   9       7127.87       7679.33       393.27 o                         
  -2  14   9       8490.13       8919.44       445.32 o                         
  -1  14   9       4512.51       4710.61       326.19 o                         
   0  14   9       4384.71       4800.13       339.58 o                         
   1  14   9       4255.82       4607.66       314.73 o                         
   2  14   9       4698.82       4822.06       318.77 o                         
   3  14   9      11073.35      11083.40       458.62 o                         
   4  14   9       2980.94       3511.64       291.10 o                         
   5  14   9       2029.94       2457.60       251.16 o                         
  -1  15   9       3091.09       3008.25       326.09 o                         
   0  15   9       8773.52       9571.34       522.17 o                         
   1  15   9       1943.04       2479.19       245.93 o                         
 -14   0  10      24186.77      24152.49      1246.31 o                         
 -12   0  10      12523.75      12712.89       649.28 o                         
 -10   0  10      71665.87      73159.06      1316.45 o                         
  -8   0  10      15968.79      16577.79       540.04 o                         
  -6   0  10      98333.24      98127.24      1271.94 o                         
  -4   0  10      41561.60      41689.82       548.15 o                         
  -2   0  10     134893.75     134012.09      1287.98 o                         
   0   0  10      49858.37      50228.99       695.64 o                         
   2   0  10     102276.30     102712.55      1099.93 o                         
   4   0  10      31918.32      31589.07       618.93 o                         
   6   0  10      62206.86      62101.51       914.04 o                         
   8   0  10      17834.79      17565.32       448.67 o                         
  10   0  10      22406.47      20891.48       639.90 o                         
  12   0  10       3077.19       2239.55       255.04 o                         
  14   0  10       6170.77       6337.53       482.44 o                         
 -14   1  10      26607.95      27620.68       914.75 o                         
 -13   1  10       1312.48        908.41       172.59 o                         
 -12   1  10        799.76        922.92       149.89 o                         
 -11   1  10       6573.19       6645.62       289.38 o                         
 -10   1  10      71927.62      73412.01       952.17 o                         
  -9   1  10       1112.50        965.87       114.88 o                         
  -8   1  10        784.75        855.02       104.37 o                         
  -7   1  10       7741.52       8178.26       221.02 o                         
  -6   1  10      98662.02      99215.20       842.02 o                         
  -5   1  10        258.19        236.81        45.12 o                         
  -4   1  10       3673.17       3539.07       107.26 o                         
  -3   1  10       3232.12       3432.84       102.50 o                         
  -2   1  10      92151.16      92196.62      1194.36 o                         
  -1   1  10       1210.02       1548.39        87.79 o                         
   0   1  10        303.30        497.23        67.66 o                         
   1   1  10       4029.92       4228.81       106.14 o                         
   2   1  10     159399.19     156470.28       949.96 o                         
   3   1  10       2100.15       2410.50        97.19 o                         
   4   1  10        891.81        992.77        98.76 o                         
   5   1  10        719.09        663.86        73.06 o                         
   6   1  10     152290.47     153665.66      1182.90 o                         
   7   1  10       2863.22       2895.98       109.22 o                         
   8   1  10       2162.36       2066.69       108.82 o                         
   9   1  10        664.72        517.94        97.88 o                         
  10   1  10      63564.92      64165.26       862.21 o                         
  11   1  10       3093.08       2757.94       195.38 o                         
  12   1  10        303.93        458.93       122.62 o                         
  13   1  10        927.44        691.48       116.13 o                         
  14   1  10      16700.80      16801.95       562.95 o                         
 -14   2  10       8046.00       8978.24       450.49 o                         
 -13   2  10       2164.41       2152.02       244.11 o                         
 -12   2  10       1054.97       1073.05       146.84 o                         
 -11   2  10      11022.53      11375.31       351.10 o                         
 -10   2  10      14704.57      15492.36       386.83 o                         
  -9   2  10      22747.14      22470.34       430.96 o                         
  -8   2  10        593.51        561.33        81.68 o                         
  -7   2  10       7134.07       7112.12       194.71 o                         
  -6   2  10      11070.62      10964.11       189.09 o                         
  -5   2  10      68912.48      68521.51       544.92 o                         
  -4   2  10        321.41        377.95        61.47 o                         
  -3   2  10       7633.14       8034.50       181.42 o                         
  -2   2  10       4136.73       4280.51       130.34 o                         
  -1   2  10      46070.62      42989.61       519.23 o                         
   0   2  10       1204.89       1198.60        72.16 o                         
   1   2  10      16909.66      17170.39       267.00 o                         
   2   2  10       3130.49       3387.71       115.32 o                         
   3   2  10      35052.18      33849.41       442.47 o                         
   4   2  10        365.27        398.47        70.99 o                         
   5   2  10      14552.80      13907.47       242.26 o                         
   6   2  10       2828.40       2568.85        93.61 o                         
   7   2  10      36004.41      36624.39       377.04 o                         
   8   2  10        312.02        250.94        72.82 o                         
   9   2  10       4659.66       4462.70       202.93 o                         
  10   2  10       2804.38       2421.39       169.00 o                         
  11   2  10      36285.94      36883.23       618.82 o                         
  12   2  10        518.45        570.42       162.24 o                         
  13   2  10       1934.39       2057.26       191.56 o                         
  14   2  10       1699.88       1408.58       234.28 o                         
 -14   3  10        793.40        846.85       197.96 o                         
 -13   3  10       1007.86        898.25       164.36 o                         
 -12   3  10       6089.72       6313.33       315.56 o                         
 -11   3  10       2706.02       2690.83       179.87 o                         
 -10   3  10       1327.77       1402.33       134.66 o                         
  -9   3  10       6818.48       7024.17       246.39 o                         
  -8   3  10       3354.28       3399.94       180.41 o                         
  -7   3  10        662.39        625.71        69.21 o                         
  -6   3  10       4036.97       3941.35       152.53 o                         
  -5   3  10      11762.96      11774.09       198.44 o                         
  -4   3  10      12695.83      12755.83       190.01 o                         
  -3   3  10       4064.32       3817.26       123.24 o                         
  -2   3  10      21256.94      21632.48       332.46 o                         
  -1   3  10       5617.43       5614.25       147.02 o                         
   0   3  10        599.54        793.65        67.89 o                         
   1   3  10       3223.92       3445.87       111.52 o                         
   2   3  10      24828.99      24847.56       336.76 o                         
   3   3  10       4408.45       4198.82       133.78 o                         
   4   3  10       4879.66       4970.40       162.04 o                         
   5   3  10       2396.00       2267.79       114.89 o                         
   6   3  10      17592.56      17794.22       294.75 o                         
   7   3  10       2870.86       3015.01       142.55 o                         
   8   3  10        696.21        537.88        86.94 o                         
   9   3  10       1323.82       1041.15       110.55 o                         
  10   3  10       6635.11       6510.04       265.63 o                         
  11   3  10        693.70        526.10       142.48 o                         
  12   3  10       1254.17        954.85       172.27 o                         
  13   3  10        564.65        170.55       146.75 o                         
  14   3  10       3579.45       3120.17       280.47 o                         
 -14   4  10        750.11        741.65       216.09 o                         
 -13   4  10       4508.44       4526.27       288.52 o                         
 -12   4  10        548.51        279.73       136.36 o                         
 -11   4  10      16218.97      15838.79       470.06 o                         
 -10   4  10        757.06        537.59       102.65 o                         
  -9   4  10      10880.44      10867.44       309.52 o                         
  -8   4  10        294.38        249.21        89.55 o                         
  -7   4  10      24651.01      24373.57       391.48 o                         
  -6   4  10         65.64         61.82        63.65 o                         
  -5   4  10      32492.15      32235.21       380.50 o                         
  -4   4  10        447.42        603.21        55.48 o                         
  -3   4  10      61393.78      59589.07       600.82 o                         
  -2   4  10        645.83        795.48        74.80 o                         
  -1   4  10      30929.46      31544.69       502.25 o                         
   0   4  10         11.77         91.46        58.95 o                         
   1   4  10      88710.71      85675.25       680.11 o                         
   2   4  10       1889.19       1936.91        85.39 o                         
   3   4  10      19597.27      19662.72       384.68 o                         
   4   4  10       1073.03        964.50        76.93 o                         
   5   4  10      37760.54      36691.01       456.78 o                         
   6   4  10         35.72        -25.63        56.69 o                         
   7   4  10      22741.48      22954.76       371.48 o                         
   8   4  10       1409.07       1291.00       108.94 o                         
   9   4  10       6406.27       6605.35       238.08 o                         
  10   4  10        636.96        374.77       126.51 o                         
  11   4  10      28191.40      27388.66       640.90 o                         
  12   4  10        652.42        607.23       144.78 o                         
  13   4  10       2701.53       3017.63       265.80 o                         
  14   4  10        501.71        212.76       202.53 o                         
 -13   5  10        686.79        746.58       163.54 o                         
 -12   5  10       2439.00       2320.47       202.97 o                         
 -11   5  10       2884.10       2684.87       195.04 o                         
 -10   5  10       8270.81       8392.53       301.73 o                         
  -9   5  10       3804.61       3863.33       198.81 o                         
  -8   5  10       2060.33       1904.66       141.47 o                         
  -7   5  10       1761.53       1949.15       120.14 o                         
  -6   5  10      10644.23      10262.80       273.16 o                         
  -5   5  10       5892.50       5951.10       180.11 o                         
  -4   5  10       5748.41       5442.33       170.90 o                         
  -3   5  10       2174.31       2393.52       111.72 o                         
  -2   5  10       6909.71       7232.51       186.27 o                         
  -1   5  10       3193.97       3158.55       132.18 o                         
   0   5  10       9632.25       9478.15       200.37 o                         
   1   5  10       3850.41       3787.79       133.32 o                         
   2   5  10       9868.32       9817.42       191.34 o                         
   3   5  10       1743.51       1713.50        88.54 o                         
   4   5  10       1339.43       1367.86        92.84 o                         
   5   5  10       4261.22       4348.56       154.60 o                         
   6   5  10      38720.31      37684.79       494.80 o                         
   7   5  10        337.74        308.94        78.91 o                         
   8   5  10       6153.47       6017.42       237.86 o                         
   9   5  10       1179.03        928.62       146.05 o                         
  10   5  10      23839.78      24486.79       582.76 o                         
  11   5  10        555.29         70.74       136.25 o                         
  12   5  10       4201.35       4112.12       293.63 o                         
  13   5  10        614.13        319.22       184.50 o                         
 -13   6  10      10214.61      10086.45       453.18 o                         
 -12   6  10       2389.34       2124.25       194.08 o                         
 -11   6  10       3232.43       2756.39       212.56 o                         
 -10   6  10      10394.70      10447.41       354.89 o                         
  -9   6  10      18426.51      17503.61       427.66 o                         
  -8   6  10        576.62        637.13       102.85 o                         
  -7   6  10      11448.67      11105.58       277.60 o                         
  -6   6  10      10986.65      10705.52       268.54 o                         
  -5   6  10      20924.42      20686.07       330.46 o                         
  -4   6  10        237.06        267.52        68.39 o                         
  -3   6  10      14269.52      14584.32       525.08 o                         
  -2   6  10       5412.78       5798.42       167.76 o                         
  -1   6  10      37279.37      36974.94       424.10 o                         
   0   6  10         37.88         82.20        58.99 o                         
   1   6  10       7228.32       6890.33       175.34 o                         
   2   6  10       7976.60       8068.89       166.34 o                         
   3   6  10      67590.89      65493.03       549.58 o                         
   4   6  10        132.06         93.44        63.03 o                         
   5   6  10       6438.05       6425.03       210.34 o                         
   6   6  10       2297.00       2596.52       149.48 o                         
   7   6  10      53214.34      52786.73       733.14 o                         
   8   6  10       2837.74       2691.08       169.66 o                         
   9   6  10       5666.29       5292.26       258.18 o                         
  10   6  10       3537.51       3434.90       256.01 o                         
  11   6  10      15418.79      16273.33       533.25 o                         
  12   6  10       2330.14       1758.95       217.03 o                         
  13   6  10       2168.49       1384.64       217.99 o                         
 -12   7  10       2906.63       3213.57       251.49 o                         
 -11   7  10      10997.24      11160.61       396.05 o                         
 -10   7  10      27090.99      27184.24       578.38 o                         
  -9   7  10       5146.19       5316.66       242.34 o                         
  -8   7  10       1915.47       1962.26       158.39 o                         
  -7   7  10      11208.05      11022.51       275.33 o                         
  -6   7  10      53939.82      53842.04       627.22 o                         
  -5   7  10       6042.58       5960.70       182.24 o                         
  -4   7  10       2328.31       2309.48       118.81 o                         
  -3   7  10       9617.02       9341.21       229.56 o                         
  -2   7  10      80233.36      80084.22       713.76 o                         
  -1   7  10       7552.36       7590.38       185.11 o                         
   0   7  10        372.25        458.83        70.33 o                         
   1   7  10      14381.07      13929.20       271.85 o                         
   2   7  10      86724.82      85187.67       719.35 o                         
   3   7  10      11074.32      11046.82       244.88 o                         
   4   7  10        850.11        827.89        86.51 o                         
   5   7  10      10113.89       9954.22       266.68 o                         
   6   7  10      72395.30      71918.14       921.39 o                         
   7   7  10       4715.55       4869.06       238.56 o                         
   8   7  10       1047.49       1181.11       150.80 o                         
   9   7  10       2243.56       2044.39       185.22 o                         
  10   7  10      24534.02      25143.20       599.84 o                         
  11   7  10       2439.84       2109.61       218.62 o                         
  12   7  10       2085.82       2106.65       221.86 o                         
 -12   8  10       2410.18       2171.56       244.35 o                         
 -11   8  10       1409.78       1503.58       180.69 o                         
 -10   8  10      21459.86      22211.92       545.36 o                         
  -9   8  10        648.41        462.36       120.80 o                         
  -8   8  10       4963.75       5146.95       231.05 o                         
  -7   8  10       3010.20       3212.50       175.44 o                         
  -6   8  10      44665.61      44953.63       587.92 o                         
  -5   8  10        336.89        417.02        89.24 o                         
  -4   8  10       8220.62       8529.38       231.43 o                         
  -3   8  10        612.06        625.20        87.71 o                         
  -2   8  10      42982.21      43496.06       531.27 o                         
  -1   8  10        641.34        739.99        88.05 o                         
   0   8  10      23131.22      23201.17       370.66 o                         
   1   8  10       2459.79       2205.13       122.46 o                         
   2   8  10      43399.30      42656.38       556.75 o                         
   3   8  10       1498.46       1451.86       114.78 o                         
   4   8  10      10192.96      10254.06       275.03 o                         
   5   8  10        757.69        727.00       109.68 o                         
   6   8  10      26294.97      26778.86       548.94 o                         
   7   8  10        706.16        806.98       137.95 o                         
   8   8  10       6357.49       6293.37       292.04 o                         
   9   8  10        453.60        273.99       132.95 o                         
  10   8  10       6676.93       6818.31       321.61 o                         
  11   8  10        540.37        666.22       170.94 o                         
  12   8  10        745.87        525.98       174.00 o                         
 -11   9  10       1012.10        666.56       156.23 o                         
 -10   9  10      10219.09      10640.40       428.12 o                         
  -9   9  10       1708.63       1870.37       167.64 o                         
  -8   9  10       3470.33       3462.17       204.50 o                         
  -7   9  10       3076.89       3361.29       200.37 o                         
  -6   9  10      40350.86      41144.15       645.11 o                         
  -5   9  10       2792.33       3017.17       165.93 o                         
  -4   9  10       1174.03       1334.36       118.68 o                         
  -3   9  10       2756.93       2877.21       154.94 o                         
  -2   9  10      56135.55      56256.87       653.40 o                         
  -1   9  10       2489.80       2287.20       141.81 o                         
   0   9  10        257.45        304.16        84.53 o                         
   1   9  10       2245.25       2203.05       163.98 o                         
   2   9  10      54155.48      53870.32       691.85 o                         
   3   9  10      12490.67      12859.01       315.93 o                         
   4   9  10        420.25        370.38       108.89 o                         
   5   9  10      11711.62      11892.77       354.20 o                         
   6   9  10      41827.14      42310.40       721.36 o                         
   7   9  10      12447.25      12716.11       439.30 o                         
   8   9  10       4002.32       4139.79       259.18 o                         
   9   9  10       4731.24       4583.32       272.85 o                         
  10   9  10       9302.10       9748.52       410.11 o                         
  11   9  10       4511.69       4987.88       323.27 o                         
 -10  10  10       2865.78       3029.42       258.82 o                         
  -9  10  10       1303.00       1228.98       165.13 o                         
  -8  10  10        192.23        357.17       179.27 o                         
  -7  10  10      14752.31      14543.38       409.78 o                         
  -6  10  10       2200.54       2283.81       169.55 o                         
  -5  10  10       6571.77       6109.59       247.05 o                         
  -4  10  10        517.12        591.50       106.38 o                         
  -3  10  10      12806.87      13080.19       353.19 o                         
  -2  10  10        110.71        160.87        98.98 o                         
  -1  10  10      13831.41      13627.09       335.65 o                         
   0  10  10       2994.82       2775.62       168.85 o                         
   1  10  10       3686.99       3546.04       197.10 o                         
   2  10  10         69.95        132.79        92.04 o                         
   3  10  10      25328.29      25245.06       520.11 o                         
   4  10  10        875.76        887.72       128.21 o                         
   5  10  10       1569.80       1587.24       158.44 o                         
   6  10  10        428.20        206.70       130.34 o                         
   7  10  10      28511.94      29025.62       666.81 o                         
   8  10  10        122.75        323.40       144.47 o                         
   9  10  10        502.96        443.60       146.68 o                         
  10  10  10       1507.97       1095.68       178.85 o                         
  -9  11  10       1675.00       1616.85       201.59 o                         
  -8  11  10       2082.67       1758.04       191.76 o                         
  -7  11  10       2164.49       2270.54       189.88 o                         
  -6  11  10        259.14         58.75       129.02 o                         
  -5  11  10       1141.94        966.74       141.19 o                         
  -4  11  10       3728.59       3838.97       222.63 o                         
  -3  11  10       1286.16       1074.93       129.93 o                         
  -2  11  10        749.94        657.51       123.64 o                         
  -1  11  10       2202.10       2365.24       177.47 o                         
   0  11  10       1699.30       1425.49       131.78 o                         
   1  11  10       1007.82        730.86       111.94 o                         
   2  11  10       1554.91       1416.81       154.25 o                         
   3  11  10       3356.03       3209.17       210.96 o                         
   4  11  10        776.00        541.92       115.56 o                         
   5  11  10        225.94        208.86       115.87 o                         
   6  11  10       1142.59       1030.43       152.45 o                         
   7  11  10        937.90        824.55       144.24 o                         
   8  11  10        508.68        168.14       153.79 o                         
   9  11  10        449.34        374.86       142.14 o                         
  -8  12  10        340.96        105.84       185.83 o                         
  -7  12  10      11723.49      12032.23       429.67 o                         
  -6  12  10        137.92        -73.51       137.57 o                         
  -5  12  10       4027.14       4351.90       269.72 o                         
  -4  12  10        133.45         32.04       140.78 o                         
  -3  12  10      20553.81      20688.74       593.99 o                         
  -2  12  10        891.87        696.88       128.78 o                         
  -1  12  10      10554.04      10648.19       390.07 o                         
   0  12  10        664.14        412.20       124.84 o                         
   1  12  10      14430.81      14780.50       473.20 o                         
   2  12  10       1738.19       1522.30       147.97 o                         
   3  12  10      14266.91      14162.88       429.23 o                         
   4  12  10         83.89        183.10       115.41 o                         
   5  12  10       6461.88       6049.24       285.01 o                         
   6  12  10        286.88        198.36       139.27 o                         
   7  12  10      10255.95       9980.50       417.80 o                         
   8  12  10       1142.37        811.16       149.55 o                         
  -7  13  10       2595.81       2251.62       245.72 o                         
  -6  13  10       2995.13       3561.33       272.34 o                         
  -5  13  10       1366.94       1135.64       172.47 o                         
  -4  13  10        664.66        730.96       191.12 o                         
  -3  13  10       1085.53        769.01       154.41 o                         
  -2  13  10      11766.39      11464.36       443.08 o                         
  -1  13  10        517.40        540.74       141.58 o                         
   0  13  10        133.33         74.08       148.08 o                         
   1  13  10        957.97        941.75       172.62 o                         
   2  13  10      10682.49      10270.47       413.46 o                         
   3  13  10        241.68        355.71       152.26 o                         
   4  13  10        318.43        455.82       154.16 o                         
   5  13  10       3353.65       3752.26       258.11 o                         
   6  13  10       6041.83       5902.92       322.82 o                         
   7  13  10       1376.17       1318.19       200.54 o                         
  -5  14  10      13996.43      14998.07       536.07 o                         
  -4  14  10        279.55        418.30       145.90 o                         
  -3  14  10       2990.60       2784.12       262.69 o                         
  -2  14  10       2019.10       2246.97       238.79 o                         
  -1  14  10      16209.80      17194.75       653.42 o                         
   0  14  10         31.58        356.90       152.98 o                         
   1  14  10       3195.64       3241.94       288.04 o                         
   2  14  10        770.89        892.96       167.92 o                         
   3  14  10       9399.48      10210.48       440.02 o                         
   4  14  10       1175.41        997.39       181.78 o                         
   5  14  10       3009.79       3035.29       297.73 o                         
 -13   0  11       2126.06       1669.90       276.17 o                         
 -11   0  11      20109.76      20947.58       820.32 o                         
  -9   0  11       8061.88       8370.85       414.94 o                         
  -7   0  11      28233.39      28335.45       686.90 o                         
  -5   0  11      29415.72      29868.52       707.43 o                         
  -3   0  11     119747.48     117329.91      1445.40 o                         
  -1   0  11      31372.07      33159.12      3544.72 o                         
   1   0  11     153109.84     150115.44      2869.39 o                         
   3   0  11      25368.51      26092.84      1154.92 o                         
   5   0  11      80188.82      80486.16      1149.06 o                         
   7   0  11      12534.52      11976.34       383.00 o                         
   9   0  11      15603.26      17124.98       606.65 o                         
  11   0  11      18826.68      18270.83       653.27 o                         
  13   0  11       5426.43       5219.26       377.71 o                         
 -14   1  11       6161.05       6567.49       399.32 o                         
 -13   1  11       2241.71       2190.18       294.50 o                         
 -12   1  11       1990.83       2113.94       199.82 o                         
 -11   1  11      25695.17      26818.15       590.31 o                         
 -10   1  11      17449.11      18652.68       472.65 o                         
  -9   1  11       1598.59       1641.00       134.40 o                         
  -8   1  11       1640.19       1767.12       145.58 o                         
  -7   1  11      51642.19      52002.97       679.81 o                         
  -6   1  11      17823.29      17248.29       299.02 o                         
  -5   1  11       4663.28       4551.36       142.32 o                         
  -4   1  11       1531.53       1552.39        79.14 o                         
  -3   1  11      65593.98      65409.57       620.50 o                         
  -2   1  11      25745.27      26494.73       364.77 o                         
  -1   1  11      21747.44      21802.69       520.99 o                         
   0   1  11       1144.94       1203.30        90.17 o                         
   1   1  11      63197.17      60158.31       635.80 o                         
   2   1  11      51086.46      50275.00       451.79 o                         
   3   1  11      16851.95      16671.89       328.08 o                         
   4   1  11       4925.82       4796.40       176.05 o                         
   5   1  11      20407.34      20061.94       388.52 o                         
   6   1  11      38762.36      38713.01       500.25 o                         
   7   1  11      10201.07       9738.17       244.92 o                         
   8   1  11       6946.38       7341.08       215.65 o                         
   9   1  11       1794.13       1763.71       151.43 o                         
  10   1  11      16115.12      15963.78       424.19 o                         
  11   1  11       5781.79       5367.21       270.45 o                         
  12   1  11        489.21        244.23       126.37 o                         
  13   1  11        516.28        471.52       137.05 o                         
  14   1  11       3259.13       2764.29       259.24 o                         
 -14   2  11       3884.44       3760.72       323.41 o                         
 -13   2  11       4159.46       3549.99       290.79 o                         
 -12   2  11        846.05       1131.26       153.21 o                         
 -11   2  11       6271.33       6321.69       278.23 o                         
 -10   2  11       8141.07       8440.13       291.30 o                         
  -9   2  11      10742.23      10727.40       316.61 o                         
  -8   2  11       3010.53       3072.41       156.29 o                         
  -7   2  11      26539.09      26258.09       430.32 o                         
  -6   2  11       9358.13       9590.80       191.58 o                         
  -5   2  11      13065.82      12802.86       361.17 o                         
  -4   2  11       2146.22       2214.18       104.18 o                         
  -3   2  11      90906.16      90228.67       890.03 o                         
  -2   2  11      19466.07      19940.30       308.81 o                         
  -1   2  11      19684.20      22145.89       992.44 o                         
   0   2  11        597.86        742.60        66.72 o                         
   1   2  11      88300.62      86846.86       857.78 o                         
   2   2  11      35331.63      34366.91       391.84 o                         
   3   2  11      28685.45      29875.32       573.20 o                         
   4   2  11       2999.75       3110.94       136.34 o                         
   5   2  11      67744.51      66077.57       640.65 o                         
   6   2  11      25544.01      25316.04       378.67 o                         
   7   2  11       5161.13       5064.31       185.19 o                         
   8   2  11       2349.20       2511.53       132.54 o                         
   9   2  11      36935.98      37003.77       652.55 o                         
  10   2  11       6022.83       6001.48       253.22 o                         
  11   2  11       1323.84       1008.63       144.78 o                         
  12   2  11        189.17        247.50       152.86 o                         
  13   2  11      14153.37      14140.04       506.06 o                         
  14   2  11       1028.39        780.47       185.58 o                         
 -14   3  11       9498.80       9384.96       480.36 o                         
 -13   3  11        306.72        243.33       159.93 o                         
 -12   3  11       4905.45       5350.32       294.09 o                         
 -11   3  11        711.35        663.15       129.15 o                         
 -10   3  11      21171.68      21768.57       458.60 o                         
  -9   3  11       2102.09       2216.18       149.16 o                         
  -8   3  11      13132.21      12796.36       323.92 o                         
  -7   3  11        339.94        402.67        65.41 o                         
  -6   3  11      24779.62      24269.79       388.29 o                         
  -5   3  11       4724.12       4767.33       125.78 o                         
  -4   3  11      45377.95      44087.18       473.37 o                         
  -3   3  11         90.53        104.85        48.26 o                         
  -2   3  11      28176.60      28908.38       554.57 o                         
  -1   3  11       6107.33       5909.35       158.40 o                         
   0   3  11      19975.14      18913.81       295.27 o                         
   1   3  11       1700.03       1829.03        91.87 o                         
   2   3  11      63888.16      63383.39       643.79 o                         
   3   3  11        369.54        368.12        60.38 o                         
   4   3  11       9845.29       9500.25       329.82 o                         
   5   3  11       2084.47       1621.75       102.73 o                         
   6   3  11     100012.05      96603.07       826.70 o                         
   7   3  11        104.12         47.88        82.35 o                         
   8   3  11       5667.99       5536.76       217.99 o                         
   9   3  11        922.83        750.14       105.85 o                         
  10   3  11      48821.00      50383.30       823.03 o                         
  11   3  11        135.65         71.83       133.63 o                         
  12   3  11       1554.48       1017.94       164.53 o                         
  13   3  11        452.89        255.79       160.56 o                         
  14   3  11      16413.32      17173.85       737.63 o                         
 -13   4  11        170.40        159.80       145.24 o                         
 -12   4  11       2919.92       2878.83       227.11 o                         
 -11   4  11        120.44        -40.02       111.61 o                         
 -10   4  11      14424.65      14021.80       381.10 o                         
  -9   4  11         76.93         48.82        97.92 o                         
  -8   4  11       6195.71       6239.27       232.83 o                         
  -7   4  11        262.01        310.70        72.68 o                         
  -6   4  11       5969.39       6206.01       173.86 o                         
  -5   4  11       2941.83       2579.59       113.75 o                         
  -4   4  11      11086.04      10418.74       204.94 o                         
  -3   4  11       2358.59       2629.04       135.50 o                         
  -2   4  11       6416.53       6083.86       148.41 o                         
  -1   4  11       4101.26       4309.16       150.41 o                         
   0   4  11      19868.57      19939.20       342.78 o                         
   1   4  11       7517.99       7548.71       188.78 o                         
   2   4  11       5600.48       5349.10       154.57 o                         
   3   4  11      10658.17      10129.08       210.39 o                         
   4   4  11       8611.10       8899.80       216.24 o                         
   5   4  11       6988.04       7608.02       211.59 o                         
   6   4  11       2122.66       2039.57       132.87 o                         
   7   4  11       1361.20       1530.12       117.40 o                         
   8   4  11       7901.87       8079.90       254.52 o                         
   9   4  11        383.39        309.83        93.44 o                         
  10   4  11       4168.19       3983.00       254.12 o                         
  11   4  11        259.95        413.33       150.55 o                         
  12   4  11       9483.11       9250.48       445.01 o                         
  13   4  11        622.05        747.61       173.05 o                         
 -13   5  11        696.34        389.71       153.76 o                         
 -12   5  11       3978.80       4288.52       263.00 o                         
 -11   5  11        482.99        326.42       124.72 o                         
 -10   5  11      14657.19      14422.87       410.51 o                         
  -9   5  11       3470.80       3738.70       201.78 o                         
  -8   5  11       6056.05       6189.63       235.47 o                         
  -7   5  11        852.44        909.33       107.65 o                         
  -6   5  11      27409.07      27689.55       429.62 o                         
  -5   5  11       5443.88       5253.73       159.50 o                         
  -4   5  11      11874.12      11855.84       230.09 o                         
  -3   5  11       2108.90       2313.34       114.25 o                         
  -2   5  11      41786.85      42341.27       558.68 o                         
  -1   5  11        690.25        751.01        81.85 o                         
   0   5  11       6449.04       6378.50       184.26 o                         
   1   5  11        735.96        733.36        71.26 o                         
   2   5  11      63552.04      62304.98       555.81 o                         
   3   5  11       8278.38       8144.95       198.88 o                         
   4   5  11       3334.01       3276.82       128.98 o                         
   5   5  11       3095.47       3144.07       139.51 o                         
   6   5  11      50587.90      49773.62       620.08 o                         
   7   5  11       2931.75       2882.69       158.96 o                         
   8   5  11       2164.16       2311.42       160.70 o                         
   9   5  11       1004.41       1077.76       129.59 o                         
  10   5  11      19302.24      18681.39       530.90 o                         
  11   5  11       2274.06       2360.86       227.06 o                         
  12   5  11       1545.65       1472.83       275.09 o                         
  13   5  11        181.04        255.59       156.39 o                         
 -13   6  11       2108.82       2080.26       242.41 o                         
 -12   6  11       3162.10       2766.46       234.70 o                         
 -11   6  11       7073.31       7209.33       337.75 o                         
 -10   6  11       1234.52       1188.86       142.71 o                         
  -9   6  11       7847.94       7944.27       294.71 o                         
  -8   6  11       1904.16       1632.99       136.32 o                         
  -7   6  11      20378.74      19744.72       400.85 o                         
  -6   6  11       6470.32       6607.49       214.73 o                         
  -5   6  11      13738.68      13803.83       388.01 o                         
  -4   6  11       3750.33       3768.26       147.55 o                         
  -3   6  11      41773.54      40835.93       460.94 o                         
  -2   6  11       2968.54       3115.40       139.21 o                         
  -1   6  11      18610.37      18842.43       314.71 o                         
   0   6  11       1172.27       1194.94        85.72 o                         
   1   6  11      90322.02      88982.55       755.11 o                         
   2   6  11       6358.57       6520.64       169.70 o                         
   3   6  11      20423.32      19602.59       284.37 o                         
   4   6  11        980.69        923.84        79.68 o                         
   5   6  11      64319.21      63874.38       852.28 o                         
   6   6  11       5679.41       5645.96       204.79 o                         
   7   6  11       4617.51       4594.27       216.06 o                         
   8   6  11        468.86        281.64        95.68 o                         
   9   6  11      27176.80      27242.28       588.58 o                         
  10   6  11        849.38        755.11       207.48 o                         
  11   6  11       1749.78       1554.44       197.11 o                         
  12   6  11        625.81        226.68       166.67 o                         
  13   6  11       8007.87       8069.00       451.63 o                         
 -12   7  11       2221.69       2460.96       228.24 o                         
 -11   7  11      21477.28      21938.95       577.81 o                         
 -10   7  11       9769.14       9536.89       355.41 o                         
  -9   7  11       1082.97        907.64       123.27 o                         
  -8   7  11       3674.29       3932.09       207.34 o                         
  -7   7  11      30055.39      30149.18       507.95 o                         
  -6   7  11      24560.40      24264.30       440.49 o                         
  -5   7  11       2605.08       2544.04       134.70 o                         
  -4   7  11      13515.28      13043.43       275.83 o                         
  -3   7  11      53135.78      51618.26       585.64 o                         
  -2   7  11      59242.38      58408.81       619.23 o                         
  -1   7  11       7490.30       7385.30       187.89 o                         
   0   7  11      11571.24      11464.66       268.97 o                         
   1   7  11      18013.14      18252.60       313.64 o                         
   2   7  11      38947.42      37478.48       416.32 o                         
   3   7  11      10247.31       9752.67       260.28 o                         
   4   7  11       5344.63       5309.68       190.62 o                         
   5   7  11       6124.86       6150.35       211.45 o                         
   6   7  11      10178.41      10146.33       336.55 o                         
   7   7  11       9380.79       9471.24       334.87 o                         
   8   7  11       1797.85       1779.44       171.03 o                         
   9   7  11        482.48        284.69       125.77 o                         
  10   7  11       2075.40       1695.22       207.55 o                         
  11   7  11       4560.41       3725.67       276.18 o                         
  12   7  11       2094.50       2232.40       225.35 o                         
 -12   8  11        958.38        855.09       221.62 o                         
 -11   8  11      18608.34      18782.79       561.41 o                         
 -10   8  11        521.68        761.52       142.81 o                         
  -9   8  11       1919.25       1767.33       157.26 o                         
  -8   8  11        785.62        880.81       128.20 o                         
  -7   8  11      24903.90      24802.51       489.50 o                         
  -6   8  11       4147.98       4271.97       188.87 o                         
  -5   8  11       6075.04       6502.38       216.26 o                         
  -4   8  11       5710.19       5925.51       205.53 o                         
  -3   8  11      36430.71      35348.08       499.88 o                         
  -2   8  11      12554.06      12547.89       264.28 o                         
  -1   8  11      13993.91      13990.00       281.16 o                         
   0   8  11      17028.78      16607.09       328.06 o                         
   1   8  11      23737.09      23658.60       406.33 o                         
   2   8  11      19784.51      19410.13       383.32 o                         
   3   8  11      20058.91      20574.05       392.88 o                         
   4   8  11       7367.78       7534.90       235.05 o                         
   5   8  11      11306.26      10904.45       347.73 o                         
   6   8  11       6122.37       6176.17       271.33 o                         
   7   8  11      18731.18      18361.64       492.28 o                         
   8   8  11       1326.14       1167.63       149.60 o                         
   9   8  11       8222.70       8491.09       372.28 o                         
  10   8  11        357.18        460.44       161.66 o                         
  11   8  11       8728.04       8616.64       413.56 o                         
  12   8  11        331.65        423.51       222.30 o                         
 -11   9  11      15184.92      15493.71       558.98 o                         
 -10   9  11       3422.14       3191.04       233.04 o                         
  -9   9  11       2219.55       2223.06       181.90 o                         
  -8   9  11         89.34        103.55       106.55 o                         
  -7   9  11      22339.93      22561.35       477.10 o                         
  -6   9  11       8529.44       8256.43       282.91 o                         
  -5   9  11       2371.24       2568.56       158.64 o                         
  -4   9  11        111.13        221.85        78.69 o                         
  -3   9  11      21545.51      20982.84       404.76 o                         
  -2   9  11      12183.44      12297.46       300.52 o                         
  -1   9  11       3841.04       3791.43       178.53 o                         
   0   9  11        454.79        505.55        95.73 o                         
   1   9  11      16760.56      15999.90       382.63 o                         
   2   9  11      11386.62      10960.82       299.53 o                         
   3   9  11       5481.00       5525.92       225.93 o                         
   4   9  11        118.60        230.85       114.03 o                         
   5   9  11      11499.28      11439.86       354.13 o                         
   6   9  11       9485.86       9947.24       364.92 o                         
   7   9  11       4539.39       4598.08       277.88 o                         
   8   9  11        118.91        -45.69       140.82 o                         
   9   9  11       4345.49       4704.54       276.39 o                         
  10   9  11       5684.10       5877.83       327.68 o                         
  11   9  11       3167.62       2728.92       247.50 o                         
 -10  10  11       3059.47       2270.96       220.72 o                         
  -9  10  11       2814.43       2463.28       243.44 o                         
  -8  10  11        444.69        455.49       121.34 o                         
  -7  10  11       8001.07       8159.07       304.34 o                         
  -6  10  11      10150.23      10092.07       341.79 o                         
  -5  10  11       1767.73       1549.11       141.94 o                         
  -4  10  11        717.92        597.64       109.12 o                         
  -3  10  11      15854.87      15739.38       368.01 o                         
  -2  10  11      27260.79      28247.70       531.98 o                         
  -1  10  11       2843.27       3024.58       173.80 o                         
   0  10  11       6428.58       6725.98       251.68 o                         
   1  10  11      13298.21      12895.36       367.71 o                         
   2  10  11      25234.22      25397.73       473.45 o                         
   3  10  11       3848.73       3837.54       221.78 o                         
   4  10  11       1801.36       1673.62       156.04 o                         
   5  10  11       8371.31       8351.49       329.00 o                         
   6  10  11      10885.27      10934.86       418.88 o                         
   7  10  11       2507.35       2568.33       224.57 o                         
   8  10  11        766.68        704.97       151.24 o                         
   9  10  11      10651.31      10584.14       426.72 o                         
  10  10  11       3169.59       2870.53       238.63 o                         
  -9  11  11       2125.82       1903.86       209.32 o                         
  -8  11  11       5090.32       5181.59       311.22 o                         
  -7  11  11        814.63        532.31       122.64 o                         
  -6  11  11      14196.33      14786.11       473.38 o                         
  -5  11  11       4655.16       4143.66       237.39 o                         
  -4  11  11       2490.29       2628.60       189.20 o                         
  -3  11  11        391.73        316.89       107.76 o                         
  -2  11  11      26687.98      27017.00       576.16 o                         
  -1  11  11        747.69        788.90       127.66 o                         
   0  11  11       3031.17       3082.94       196.94 o                         
   1  11  11        832.12        701.89       111.13 o                         
   2  11  11      23486.14      23265.28       537.84 o                         
   3  11  11        458.72        406.46       123.73 o                         
   4  11  11       1805.05       1517.03       160.19 o                         
   5  11  11       5273.92       5207.82       272.54 o                         
   6  11  11      15823.54      15528.94       495.52 o                         
   7  11  11       3555.87       3661.52       245.13 o                         
   8  11  11       3053.88       2821.24       230.84 o                         
   9  11  11       2271.64       1970.18       205.60 o                         
  -8  12  11       2621.15       2079.63       223.72 o                         
  -7  12  11       1589.16       1649.02       205.88 o                         
  -6  12  11       2822.25       2550.96       218.74 o                         
  -5  12  11        565.89        379.98       141.23 o                         
  -4  12  11       5978.61       5846.00       321.09 o                         
  -3  12  11        574.04        432.28       142.61 o                         
  -2  12  11       1674.17       1462.27       168.64 o                         
  -1  12  11        224.18         51.24       118.02 o                         
   0  12  11       5864.56       6155.31       311.74 o                         
   1  12  11        549.61        558.37       136.07 o                         
   2  12  11        395.00        270.98       110.98 o                         
   3  12  11        278.78        203.59       111.80 o                         
   4  12  11       8258.56       8584.45       338.80 o                         
   5  12  11        270.25        125.12       129.79 o                         
   6  12  11        992.02        676.84       156.63 o                         
   7  12  11        326.97        471.30       150.28 o                         
   8  12  11       5067.44       5139.28       314.95 o                         
  -6  13  11      11254.05      11696.64       471.67 o                         
  -5  13  11        665.27        610.85       164.28 o                         
  -4  13  11       2185.60       1375.57       203.40 o                         
  -3  13  11       1459.91       1357.35       215.86 o                         
  -2  13  11      10887.16      11337.77       468.82 o                         
  -1  13  11        998.63       1010.82       154.40 o                         
   0  13  11       1978.38       2057.84       310.08 o                         
   1  13  11        404.07        372.43       156.88 o                         
   2  13  11      14317.96      15052.55       500.79 o                         
   3  13  11       5062.27       5247.17       310.54 o                         
   4  13  11       2059.23       1874.99       195.36 o                         
   5  13  11        991.45        912.00       166.61 o                         
   6  13  11      10216.31      11099.43       447.89 o                         
  -4  14  11       1895.39       2404.48       252.19 o                         
  -3  14  11       8373.20       8533.83       430.89 o                         
  -2  14  11        245.07        397.98       189.70 o                         
  -1  14  11       2070.76       2692.30       284.62 o                         
   0  14  11       5167.24       5630.53       394.41 o                         
   1  14  11       6808.19       7148.25       408.58 o                         
   2  14  11        205.53       -146.44       149.03 o                         
   3  14  11       2505.05       2505.65       237.15 o                         
   4  14  11       2673.86       2344.61       238.81 o                         
 -14   0  12        398.04       -244.17       253.97 o                         
 -12   0  12      36082.86      36832.02      1163.81 o                         
 -10   0  12       3175.73       3505.67       343.88 o                         
  -8   0  12      60878.48      60075.07      1127.15 o                         
  -6   0  12      11635.67      10954.02       285.75 o                         
  -4   0  12     137356.34     133849.14      1388.94 o                         
  -2   0  12       2080.93       1773.70       131.62 o                         
   0   0  12      44725.87      42660.40       672.11 o                         
   2   0  12       9586.59       9144.21       293.03 o                         
   4   0  12      30518.76      29337.73       668.47 o                         
   6   0  12      28774.14      28664.95       625.05 o                         
   8   0  12      12179.62      12106.81       436.82 o                         
  10   0  12       8394.24       9241.65       523.63 o                         
  12   0  12       7032.75       6561.63       448.87 o                         
  14   0  12       1099.86        850.87       437.54 o                         
 -14   1  12       2787.53       2756.07       289.13 o                         
 -13   1  12        188.87        315.06       167.65 o                         
 -12   1  12       9125.31       9430.96       403.73 o                         
 -11   1  12       3720.80       3578.51       243.78 o                         
 -10   1  12       2776.87       2791.87       214.39 o                         
  -9   1  12       1293.85       1211.12       130.21 o                         
  -8   1  12      34442.99      34399.29       572.23 o                         
  -7   1  12      20334.42      20874.94       422.47 o                         
  -6   1  12       3658.37       3673.69       139.71 o                         
  -5   1  12       6393.89       6330.93       161.66 o                         
  -4   1  12      79632.94      79268.41       701.78 o                         
  -3   1  12      40240.95      40280.97       466.74 o                         
  -2   1  12       2561.79       2591.49       127.11 o                         
  -1   1  12      30530.17      29316.98       429.05 o                         
   0   1  12      78834.47      76740.73       751.46 o                         
   1   1  12      53429.48      51709.29       557.82 o                         
   2   1  12       8851.20       8820.88       175.15 o                         
   3   1  12      20850.47      20749.59       298.78 o                         
   4   1  12      31114.04      30716.17       484.60 o                         
   5   1  12      21560.31      22062.49       436.61 o                         
   6   1  12      14354.98      14161.26       324.16 o                         
   7   1  12       4692.40       4424.98       180.29 o                         
   8   1  12      17869.25      18260.31       392.62 o                         
   9   1  12       2462.89       2632.79       192.54 o                         
  10   1  12       6451.31       6267.43       283.18 o                         
  11   1  12        755.49        522.62       146.34 o                         
  12   1  12      10618.56      10398.83       399.05 o                         
  13   1  12        616.27        425.34       145.33 o                         
  14   1  12       1137.37        701.37       198.69 o                         
 -14   2  12       1896.71       1946.83       251.34 o                         
 -13   2  12       1457.16       1401.97       223.98 o                         
 -12   2  12       8068.81       8194.04       362.02 o                         
 -11   2  12       3899.83       3810.68       225.46 o                         
 -10   2  12        729.29        895.78       131.87 o                         
  -9   2  12       4343.19       4359.16       220.87 o                         
  -8   2  12      16026.91      16487.20       369.97 o                         
  -7   2  12      20643.15      20753.38       387.66 o                         
  -6   2  12        322.80        328.20        46.38 o                         
  -5   2  12      11904.65      12364.13       328.93 o                         
  -4   2  12      34025.30      32660.01       445.12 o                         
  -3   2  12      59658.44      58606.85       602.49 o                         
  -2   2  12        228.32        219.56        63.87 o                         
  -1   2  12      27640.45      28982.92       918.71 o                         
   0   2  12      38690.37      37341.27       409.35 o                         
   1   2  12      87835.61      86051.41       865.15 o                         
   2   2  12        794.58        852.22        74.30 o                         
   3   2  12      20978.84      22302.25       531.71 o                         
   4   2  12      15913.35      15911.97       315.87 o                         
   5   2  12      56992.40      55282.13       667.10 o                         
   6   2  12        473.60        497.04        70.38 o                         
   7   2  12       4494.99       4255.74       177.92 o                         
   8   2  12      11046.50      10934.10       316.05 o                         
   9   2  12      12201.92      13209.58       416.67 o                         
  10   2  12        245.22          6.42       129.34 o                         
  11   2  12       2496.58       2207.25       199.96 o                         
  12   2  12       6866.73       7136.03       390.91 o                         
  13   2  12       4916.23       5696.18       361.73 o                         
  14   2  12       1342.85        622.34       305.04 o                         
 -13   3  12       3732.20       3405.99       299.82 o                         
 -12   3  12       4712.21       5029.41       308.66 o                         
 -11   3  12       8208.57       8464.37       313.58 o                         
 -10   3  12        986.36        960.87       117.24 o                         
  -9   3  12      12083.86      12176.68       332.68 o                         
  -8   3  12      14659.36      15237.33       360.66 o                         
  -7   3  12      18708.43      18846.93       398.25 o                         
  -6   3  12       2323.83       2346.22       107.59 o                         
  -5   3  12       5029.66       4783.37       143.51 o                         
  -4   3  12      18612.86      18373.99       296.61 o                         
  -3   3  12      35333.56      34284.61       431.83 o                         
  -2   3  12       2604.53       2620.08       130.15 o                         
  -1   3  12       8194.98       8972.97       349.45 o                         
   0   3  12      38629.85      38319.81       447.13 o                         
   1   3  12      40642.96      39304.07       455.61 o                         
   2   3  12       1642.77       1588.21       111.72 o                         
   3   3  12       9115.40       9000.58       291.01 o                         
   4   3  12      23784.13      23498.42       416.99 o                         
   5   3  12       6653.71       6440.15       228.80 o                         
   6   3  12       6212.53       6284.91       211.44 o                         
   7   3  12      13035.70      13282.11       313.82 o                         
   8   3  12      20521.43      20841.47       421.04 o                         
   9   3  12       2624.01       2306.77       177.43 o                         
  10   3  12       1244.59       1388.17       162.23 o                         
  11   3  12       8640.03       8410.95       377.46 o                         
  12   3  12       6849.16       6821.67       372.57 o                         
  13   3  12        745.11        911.77       215.48 o                         
 -13   4  12      11055.81      10696.56       520.04 o                         
 -12   4  12         81.15         52.21       139.27 o                         
 -11   4  12       4628.90       4631.71       271.90 o                         
 -10   4  12        128.20        237.15       105.49 o                         
  -9   4  12      24051.12      24041.54       482.08 o                         
  -8   4  12       1496.41       1443.24       127.07 o                         
  -7   4  12       8317.79       8184.94       244.22 o                         
  -6   4  12       2727.48       2674.13       125.89 o                         
  -5   4  12      20914.81      20480.33       561.63 o                         
  -4   4  12        669.40        616.80        82.82 o                         
  -3   4  12      61530.34      59449.55       660.10 o                         
  -2   4  12       1895.09       1975.58       142.18 o                         
  -1   4  12      24153.79      25959.00       742.22 o                         
   0   4  12       3217.77       3376.85       138.99 o                         
   1   4  12     125655.49     123677.39      1296.24 o                         
   2   4  12       5789.68       5887.57       177.62 o                         
   3   4  12      18985.20      19006.38       315.98 o                         
   4   4  12       1979.59       2237.67       131.18 o                         
   5   4  12      94629.79      92808.47       954.15 o                         
   6   4  12       2938.36       3065.01       156.28 o                         
   7   4  12       3075.16       3351.25       173.97 o                         
   8   4  12       1335.89        957.29       114.91 o                         
   9   4  12      58157.60      59395.70       844.40 o                         
  10   4  12        568.92        445.64       143.91 o                         
  11   4  12       2215.76       1871.55       197.69 o                         
  12   4  12        370.21        427.64       159.89 o                         
  13   4  12      30123.09      30322.74       894.72 o                         
 -13   5  12       2835.01       2306.77       246.73 o                         
 -12   5  12       5708.85       5450.81       340.06 o                         
 -11   5  12      11101.59      10899.04       419.42 o                         
 -10   5  12        354.12        249.65       122.20 o                         
  -9   5  12       6205.92       6058.01       254.90 o                         
  -8   5  12      11806.57      11631.96       337.60 o                         
  -7   5  12       8665.34       8675.04       267.51 o                         
  -6   5  12      12838.33      13052.71       318.03 o                         
  -5   5  12      13383.12      13396.37       267.22 o                         
  -4   5  12      57477.94      55121.06       663.55 o                         
  -3   5  12      13484.15      13100.08       242.37 o                         
  -2   5  12      18810.87      18583.79       366.64 o                         
  -1   5  12       7868.85       7967.72       223.10 o                         
   0   5  12      74875.30      73468.85       769.07 o                         
   1   5  12       8592.39       8440.47       201.30 o                         
   2   5  12       5982.57       6175.27       177.68 o                         
   3   5  12      10931.52      10640.89       248.36 o                         
   4   5  12      24948.00      25353.65       403.85 o                         
   5   5  12       5092.18       5206.11       188.60 o                         
   6   5  12       2557.95       2543.19       214.44 o                         
   7   5  12      13860.47      14316.18       365.97 o                         
   8   5  12       4916.38       4705.34       213.73 o                         
   9   5  12       1271.69       1114.49       137.73 o                         
  10   5  12        443.80        343.99       132.65 o                         
  11   5  12       7651.23       7444.08       399.78 o                         
  12   5  12       3293.69       3373.09       291.99 o                         
  13   5  12        708.38        370.25       188.55 o                         
 -12   6  12       5974.01       5931.06       337.50 o                         
 -11   6  12      12404.39      11765.93       427.58 o                         
 -10   6  12        489.05        533.96       116.40 o                         
  -9   6  12       2540.02       2228.74       197.87 o                         
  -8   6  12      13131.88      13058.78       356.94 o                         
  -7   6  12      28336.52      27683.31       483.80 o                         
  -6   6  12       1685.04       1807.74       130.06 o                         
  -5   6  12       2889.96       2886.95       144.26 o                         
  -4   6  12      18487.08      18076.35       331.98 o                         
  -3   6  12      23776.48      22716.71       359.07 o                         
  -2   6  12       6177.14       6134.36       208.45 o                         
  -1   6  12       4343.09       4336.92       166.34 o                         
   0   6  12       4833.83       4955.94       168.69 o                         
   1   6  12      21149.29      21103.77       339.18 o                         
   2   6  12       7033.77       6894.22       185.33 o                         
   3   6  12       7914.71       7852.17       204.21 o                         
   4   6  12       5265.50       5281.92       204.42 o                         
   5   6  12      12435.55      12357.77       312.85 o                         
   6   6  12       7019.57       7162.89       257.97 o                         
   7   6  12       6907.51       7520.40       343.11 o                         
   8   6  12       4901.92       4927.66       231.71 o                         
   9   6  12       9837.27       9498.25       367.18 o                         
  10   6  12        189.48        265.65       153.55 o                         
  11   6  12       2433.14       2088.55       233.51 o                         
  12   6  12       2806.58       2831.56       269.96 o                         
 -12   7  12       7049.87       7486.84       392.49 o                         
 -11   7  12       2421.94       2400.52       209.20 o                         
 -10   7  12       4532.54       4244.27       245.02 o                         
  -9   7  12        517.45        523.88       120.84 o                         
  -8   7  12       9851.33       9619.93       323.99 o                         
  -7   7  12        572.10        658.12       110.05 o                         
  -6   7  12       5523.28       5327.87       215.27 o                         
  -5   7  12       1302.95       1295.12       104.87 o                         
  -4   7  12      31109.83      31128.24       445.15 o                         
  -3   7  12        308.70        462.37        77.19 o                         
  -2   7  12       2280.36       2538.15       129.05 o                         
  -1   7  12       2366.01       2526.53       131.56 o                         
   0   7  12      36216.75      35363.47       470.57 o                         
   1   7  12       2830.85       2948.21       134.78 o                         
   2   7  12       4215.71       4088.26       149.45 o                         
   3   7  12        132.29        101.83        64.92 o                         
   4   7  12      27400.08      27029.18       469.08 o                         
   5   7  12       2692.91       2739.68       161.95 o                         
   6   7  12       4441.26       4224.58       228.39 o                         
   7   7  12        187.19        220.37       118.09 o                         
   8   7  12      12212.40      12291.67       406.19 o                         
   9   7  12        718.60        745.02       141.34 o                         
  10   7  12       5275.93       5069.70       317.50 o                         
  11   7  12        473.11        -54.53       165.65 o                         
  12   7  12       7548.48       7758.65       407.20 o                         
 -11   8  12        776.17       1004.58       172.62 o                         
 -10   8  12        556.42        513.42       132.91 o                         
  -9   8  12       3632.02       3719.63       221.01 o                         
  -8   8  12      28878.94      28922.61       587.23 o                         
  -7   8  12       1262.71       1093.56       128.56 o                         
  -6   8  12        581.86        495.73       100.81 o                         
  -5   8  12       3812.05       3803.30       176.40 o                         
  -4   8  12      31680.55      31257.42       513.92 o                         
  -3   8  12       1628.64       1778.97       135.48 o                         
  -2   8  12       3197.61       3162.41       146.78 o                         
  -1   8  12       2049.90       2190.82       122.87 o                         
   0   8  12      22866.58      23243.32       439.63 o                         
   1   8  12        425.22        492.04        86.67 o                         
   2   8  12       3696.68       3743.78       175.70 o                         
   3   8  12       1649.84       1808.36       134.30 o                         
   4   8  12      10408.90      10279.05       294.86 o                         
   5   8  12       2802.84       2853.02       190.57 o                         
   6   8  12       2266.62       2048.02       166.77 o                         
   7   8  12        738.00        807.83       139.62 o                         
   8   8  12       8434.57       8690.68       354.01 o                         
   9   8  12        851.88        631.34       157.67 o                         
  10   8  12       2426.05       2544.41       243.75 o                         
  11   8  12        332.00        373.02       152.24 o                         
 -11   9  12       8860.96       8895.25       411.36 o                         
 -10   9  12       3760.92       3961.37       266.94 o                         
  -9   9  12       4539.45       4657.93       256.12 o                         
  -8   9  12       8897.84       8680.33       330.60 o                         
  -7   9  12      22415.29      21653.67       487.11 o                         
  -6   9  12       4387.78       4559.92       215.29 o                         
  -5   9  12      12610.42      12619.07       330.19 o                         
  -4   9  12       8504.87       8554.01       274.79 o                         
  -3   9  12      42800.37      43011.53       606.38 o                         
  -2   9  12      10468.13      10890.11       299.52 o                         
  -1   9  12      13621.76      13388.73       335.33 o                         
   0   9  12      13617.91      13717.76       346.36 o                         
   1   9  12      25396.15      25402.43       480.23 o                         
   2   9  12       5610.86       6168.62       230.23 o                         
   3   9  12      12895.57      12634.80       331.40 o                         
   4   9  12      10088.49      10230.81       342.50 o                         
   5   9  12      11418.57      11422.67       372.85 o                         
   6   9  12       2972.73       3056.00       218.18 o                         
   7   9  12       4584.08       4343.52       269.90 o                         
   8   9  12      15173.39      15659.82       505.01 o                         
   9   9  12       4899.78       5027.21       313.71 o                         
  10   9  12       2068.73       2032.24       222.34 o                         
  11   9  12       2401.68       1892.00       225.70 o                         
 -10  10  12       1415.39       1360.91       191.65 o                         
  -9  10  12       2618.70       2615.34       246.88 o                         
  -8  10  12       5002.78       5610.99       303.92 o                         
  -7  10  12       7659.25       7142.70       322.52 o                         
  -6  10  12       1256.59       1136.53       140.56 o                         
  -5  10  12       5184.85       5514.81       242.47 o                         
  -4  10  12      16464.52      16857.96       422.40 o                         
  -3  10  12       7504.92       7102.33       268.85 o                         
  -2  10  12       1611.06       1630.82       143.46 o                         
  -1  10  12       4315.42       4651.47       217.26 o                         
   0  10  12      21786.07      22108.08       477.27 o                         
   1  10  12      13631.40      13867.49       364.42 o                         
   2  10  12       4651.66       4544.33       206.93 o                         
   3  10  12       1785.11       1671.86       160.44 o                         
   4  10  12      19728.47      18797.08       494.97 o                         
   5  10  12      15610.02      15216.98       443.68 o                         
   6  10  12       2417.40       2582.32       215.78 o                         
   7  10  12       1603.50       1410.41       172.81 o                         
   8  10  12      11634.41      11560.54       435.74 o                         
   9  10  12      12997.65      13522.04       502.12 o                         
  10  10  12       1858.18       1511.73       220.90 o                         
  -9  11  12       2637.76       2965.45       289.21 o                         
  -8  11  12       3503.73       3792.49       272.64 o                         
  -7  11  12       8966.92       9578.24       404.79 o                         
  -6  11  12        179.69         28.94       127.10 o                         
  -5  11  12       2028.38       1643.25       161.56 o                         
  -4  11  12       2647.05       2812.70       195.58 o                         
  -3  11  12       6572.21       6696.12       307.32 o                         
  -2  11  12        258.44        244.58       119.61 o                         
  -1  11  12       5202.58       5290.12       266.50 o                         
   0  11  12       1301.54       1084.93       167.24 o                         
   1  11  12       4674.05       4907.01       230.85 o                         
   2  11  12        406.96        437.27       125.63 o                         
   3  11  12       5275.24       4882.23       258.50 o                         
   4  11  12       2066.12       1959.44       182.47 o                         
   5  11  12       3703.41       3505.75       233.65 o                         
   6  11  12         91.01        102.88       144.42 o                         
   7  11  12       3749.77       3366.88       245.94 o                         
   8  11  12       3203.83       3221.41       246.91 o                         
   9  11  12       1716.31       1586.36       199.18 o                         
  -8  12  12        155.39        142.97       153.10 o                         
  -7  12  12       7512.45       7412.54       370.75 o                         
  -6  12  12        514.46        358.42       210.37 o                         
  -5  12  12       5074.35       5725.81       324.19 o                         
  -4  12  12        950.56        806.07       153.34 o                         
  -3  12  12      13274.51      12994.62       481.65 o                         
  -2  12  12       3425.59       3405.08       243.66 o                         
  -1  12  12       4897.73       5397.30       296.60 o                         
   0  12  12       3587.94       4272.92       275.59 o                         
   1  12  12      18257.40      17900.30       518.55 o                         
   2  12  12       5393.81       5567.61       279.86 o                         
   3  12  12       3641.77       3458.14       253.10 o                         
   4  12  12       1211.40        978.89       143.56 o                         
   5  12  12      22433.90      22570.16       608.09 o                         
   6  12  12       1325.22       1107.53       174.61 o                         
   7  12  12       1937.36       2282.28       224.67 o                         
   8  12  12        301.23        123.43       144.73 o                         
  -6  13  12        204.05        297.62       145.01 o                         
  -5  13  12       7080.16       7094.99       374.84 o                         
  -4  13  12       6207.51       6390.01       368.99 o                         
  -3  13  12       1086.41       1010.42       171.13 o                         
  -2  13  12       1115.28        986.25       171.88 o                         
  -1  13  12       8589.43       8579.97       460.67 o                         
   0  13  12      16946.94      17224.63       665.31 o                         
   1  13  12       1937.13       1847.17       218.64 o                         
   2  13  12       2318.60       2427.01       223.58 o                         
   3  13  12       3943.96       4557.78       296.53 o                         
   4  13  12      13422.77      13440.51       482.50 o                         
   5  13  12       2229.64       2089.22       243.33 o                         
   6  13  12        920.84        926.43       218.90 o                         
  -3  14  12       9355.64       9210.31       477.36 o                         
  -2  14  12       3603.03       3777.71       337.26 o                         
  -1  14  12        795.22        612.38       181.18 o                         
   0  14  12       1555.30       1642.97       245.76 o                         
   1  14  12       3702.95       4225.49       323.94 o                         
   2  14  12       1072.63       1000.81       233.16 o                         
   3  14  12       2654.36       2567.23       250.45 o                         
 -13   0  13       5577.44       5235.48       466.21 o                         
 -11   0  13       4214.68       4083.20       393.80 o                         
  -9   0  13      14757.35      14236.27       581.21 o                         
  -7   0  13       9850.75      10028.32       397.18 o                         
  -5   0  13      11981.69      11580.94       292.86 o                         
  -3   0  13      16157.72      15680.81       366.01 o                         
  -1   0  13      10292.58       9647.60       704.41 o                         
   1   0  13      33313.54      31609.14       719.69 o                         
   3   0  13      22497.52      22491.20       504.66 o                         
   5   0  13       7028.81       6855.41       320.86 o                         
   7   0  13      22580.62      22678.33       583.52 o                         
   9   0  13       3705.22       3779.73       321.69 o                         
  11   0  13      19268.80      18107.14       758.83 o                         
  13   0  13       2809.50       3138.17       359.98 o                         
 -13   1  13      26609.59      27720.93       782.27 o                         
 -12   1  13       2068.22       2019.39       204.24 o                         
 -11   1  13       1691.11       1635.80       193.48 o                         
 -10   1  13         64.58        138.81       120.11 o                         
  -9   1  13      46437.24      47321.65       787.40 o                         
  -8   1  13       3610.47       3684.34       201.81 o                         
  -7   1  13       3723.85       3871.86       202.79 o                         
  -6   1  13       2435.67       2427.02       135.32 o                         
  -5   1  13      34101.66      32596.07       403.71 o                         
  -4   1  13       8806.68       8463.17       216.41 o                         
  -3   1  13      21813.25      21978.32       323.75 o                         
  -2   1  13       1691.61       1721.72       110.32 o                         
  -1   1  13      19001.47      18426.40       385.17 o                         
   0   1  13       2648.65       2796.20       132.36 o                         
   1   1  13      34295.75      33859.43       474.44 o                         
   2   1  13       4955.86       4859.49       130.91 o                         
   3   1  13       6991.67       6774.25       170.04 o                         
   4   1  13       2092.20       2179.79       142.16 o                         
   5   1  13      15718.81      15293.41       372.88 o                         
   6   1  13       6998.85       6926.70       251.54 o                         
   7   1  13      16541.47      16195.74       371.31 o                         
   8   1  13       1356.48       1237.71       140.41 o                         
   9   1  13       9950.22       9759.40       357.87 o                         
  10   1  13        151.85        322.24       145.24 o                         
  11   1  13       7988.52       8096.06       371.73 o                         
  12   1  13       1866.96       1455.06       188.66 o                         
  13   1  13       5888.15       5306.16       341.05 o                         
 -13   2  13       7591.55       7479.50       431.47 o                         
 -12   2  13      22922.45      23365.86       642.86 o                         
 -11   2  13       1570.06       1348.93       156.30 o                         
 -10   2  13       1527.60       1343.90       151.22 o                         
  -9   2  13      20842.13      21156.92       490.68 o                         
  -8   2  13      48173.50      48885.18       738.25 o                         
  -7   2  13       2542.22       2811.76       165.06 o                         
  -6   2  13      10652.28      10220.12       257.00 o                         
  -5   2  13      23748.03      23685.47       388.91 o                         
  -4   2  13      97276.66      95340.15       855.81 o                         
  -3   2  13       2709.51       2756.20       174.30 o                         
  -2   2  13       1213.36       1190.88        94.27 o                         
  -1   2  13      31613.90      30793.99       408.72 o                         
   0   2  13      35908.23      34368.24       373.54 o                         
   1   2  13       6861.07       7221.01       307.92 o                         
   2   2  13       2850.56       2795.36       116.07 o                         
   3   2  13      13792.58      13683.71       269.33 o                         
   4   2  13      24415.13      24022.03       549.79 o                         
   5   2  13       5652.05       5765.87       194.67 o                         
   6   2  13      10480.47      10357.62       308.69 o                         
   7   2  13       7588.22       7306.72       270.76 o                         
   8   2  13      12147.25      11753.62       353.79 o                         
   9   2  13       6272.51       6257.76       300.78 o                         
  10   2  13       3186.62       3457.94       235.22 o                         
  11   2  13       4390.00       4370.30       264.17 o                         
  12   2  13       4965.96       4766.59       333.17 o                         
  13   2  13       4768.96       5248.33       351.13 o                         
 -13   3  13       1239.23        929.90       195.55 o                         
 -12   3  13      15834.87      15341.57       681.48 o                         
 -11   3  13       2050.66       1834.60       180.04 o                         
 -10   3  13        808.65        656.53       122.05 o                         
  -9   3  13       7723.57       7917.14       283.99 o                         
  -8   3  13      41718.23      42245.30       644.91 o                         
  -7   3  13       4752.82       4923.12       213.21 o                         
  -6   3  13       8113.29       8048.28       210.46 o                         
  -5   3  13      23098.13      22745.64       321.56 o                         
  -4   3  13      97935.08      96690.60       845.72 o                         
  -3   3  13       9300.73       9518.34       240.06 o                         
  -2   3  13      13508.78      13386.41       273.66 o                         
  -1   3  13      26806.37      26097.14       444.00 o                         
   0   3  13     151835.22     147932.53      1089.92 o                         
   1   3  13       6929.31       7040.12       239.51 o                         
   2   3  13       6305.56       6497.55       197.92 o                         
   3   3  13      25838.00      24641.01       426.10 o                         
   4   3  13      82549.39      80603.20       860.80 o                         
   5   3  13       7482.76       7448.10       246.88 o                         
   6   3  13       5992.69       6096.42       247.56 o                         
   7   3  13      12558.15      12543.58       317.56 o                         
   8   3  13      61469.78      61741.58       903.61 o                         
   9   3  13       5617.19       5434.70       277.66 o                         
  10   3  13       3457.40       3454.57       242.18 o                         
  11   3  13       7390.91       7160.64       350.88 o                         
  12   3  13      37752.89      38659.86       896.56 o                         
  13   3  13       1546.74       2000.46       266.46 o                         
 -13   4  13        329.63        803.30       200.17 o                         
 -12   4  13       6119.73       6457.05       462.87 o                         
 -11   4  13        512.27        422.31       142.45 o                         
 -10   4  13      12697.96      13381.10       398.78 o                         
  -9   4  13       2599.35       2426.70       167.93 o                         
  -8   4  13      19989.10      19735.63       425.84 o                         
  -7   4  13        909.63        830.45       109.94 o                         
  -6   4  13      10432.60      10491.62       257.17 o                         
  -5   4  13        130.16        195.00        62.70 o                         
  -4   4  13      34028.49      33125.19       455.50 o                         
  -3   4  13        521.00        580.40       128.06 o                         
  -2   4  13      15586.13      15834.36       315.30 o                         
  -1   4  13        343.62        502.65        66.42 o                         
   0   4  13      19221.84      19145.37       328.40 o                         
   1   4  13       1008.23       1031.33        96.67 o                         
   2   4  13      29124.76      29434.84       422.52 o                         
   3   4  13       1757.04       1749.84       113.09 o                         
   4   4  13      13001.71      13070.87       301.45 o                         
   5   4  13         89.98        192.55        96.72 o                         
   6   4  13      19142.94      18815.81       383.53 o                         
   7   4  13        482.87        417.54        95.19 o                         
   8   4  13       5576.46       5968.36       256.41 o                         
   9   4  13        559.52        414.92       135.61 o                         
  10   4  13       5363.85       5348.36       289.12 o                         
  11   4  13        804.02        803.05       172.25 o                         
  12   4  13       4902.65       4475.25       339.60 o                         
  13   4  13         97.95         45.35       177.91 o                         
 -13   5  13       5228.82       5964.58       387.86 o                         
 -12   5  13       8242.96       7360.41       398.54 o                         
 -11   5  13        563.58        217.87       135.08 o                         
 -10   5  13        647.79        737.26       143.77 o                         
  -9   5  13       9035.58       9253.71       338.05 o                         
  -8   5  13      29627.26      29566.94       550.16 o                         
  -7   5  13       2963.47       2806.64       170.59 o                         
  -6   5  13        954.48       1044.62       110.56 o                         
  -5   5  13       2870.95       3002.65       145.96 o                         
  -4   5  13      62623.46      62847.29       712.40 o                         
  -3   5  13       3455.48       3606.83       163.85 o                         
  -2   5  13       8051.31       7982.79       200.36 o                         
  -1   5  13       3306.59       3431.43       140.65 o                         
   0   5  13      76555.95      76117.67       758.80 o                         
   1   5  13       3832.80       3516.61       139.97 o                         
   2   5  13       4184.60       4297.30       165.87 o                         
   3   5  13       4955.59       5053.09       171.43 o                         
   4   5  13      77396.14      76133.16       810.56 o                         
   5   5  13        864.36       1008.46       118.94 o                         
   6   5  13       4016.93       3819.48       179.81 o                         
   7   5  13       9577.62       9133.94       286.21 o                         
   8   5  13      52635.77      53264.64       797.72 o                         
   9   5  13       1794.04       1593.11       174.93 o                         
  10   5  13       3207.40       3007.00       238.13 o                         
  11   5  13       1870.64       1958.99       232.28 o                         
  12   5  13      23906.82      23807.09       746.57 o                         
  13   5  13       1024.35        938.01       198.06 o                         
 -12   6  13       6165.87       6567.22       359.29 o                         
 -11   6  13       1398.03       1231.93       189.61 o                         
 -10   6  13       3921.14       3625.23       229.93 o                         
  -9   6  13      24911.40      25082.96       554.66 o                         
  -8   6  13      12915.15      12618.63       368.09 o                         
  -7   6  13       4714.13       4930.32       220.93 o                         
  -6   6  13       2389.80       2157.54       140.39 o                         
  -5   6  13      33095.72      32786.89       472.36 o                         
  -4   6  13      16213.83      16161.41       339.08 o                         
  -3   6  13       1747.00       1942.87       112.25 o                         
  -2   6  13        883.67        939.53        97.62 o                         
  -1   6  13      18937.54      18692.84       340.39 o                         
   0   6  13      20472.28      20112.64       361.10 o                         
   1   6  13       4093.83       3697.80       145.90 o                         
   2   6  13        767.63        718.39        91.37 o                         
   3   6  13       7620.90       7632.99       232.50 o                         
   4   6  13       6919.72       7242.72       245.52 o                         
   5   6  13      10390.83      10332.59       304.30 o                         
   6   6  13       3840.26       3504.76       192.07 o                         
   7   6  13       6278.50       6352.45       249.52 o                         
   8   6  13       4903.58       4798.77       251.71 o                         
   9   6  13       6549.09       6407.64       300.25 o                         
  10   6  13       5926.52       6562.11       363.17 o                         
  11   6  13       2850.56       3126.61       278.51 o                         
  12   6  13       1187.09        939.67       193.90 o                         
 -12   7  13       2434.96       2467.78       235.55 o                         
 -11   7  13       2237.17       2172.33       273.66 o                         
 -10   7  13        218.15         79.38       123.75 o                         
  -9   7  13      17103.90      16811.33       464.16 o                         
  -8   7  13       1798.88       1859.25       161.25 o                         
  -7   7  13       4737.92       4784.52       234.73 o                         
  -6   7  13        346.21        327.97        87.94 o                         
  -5   7  13      15148.24      15253.53       347.83 o                         
  -4   7  13        412.44        502.98        89.03 o                         
  -3   7  13      19624.52      19078.95       341.12 o                         
  -2   7  13       4229.12       4299.44       172.87 o                         
  -1   7  13      10522.01      10445.00       267.50 o                         
   0   7  13        381.71        519.51        82.02 o                         
   1   7  13      16806.07      16477.47       315.87 o                         
   2   7  13       3376.84       3873.97       153.51 o                         
   3   7  13       7574.12       7543.60       249.34 o                         
   4   7  13        908.87        917.08       112.94 o                         
   5   7  13      12185.65      12126.96       345.44 o                         
   6   7  13       1653.08       1430.51       143.76 o                         
   7   7  13       3575.01       3403.01       214.31 o                         
   8   7  13       1115.97       1071.80       153.69 o                         
   9   7  13      11700.30      11580.62       424.58 o                         
  10   7  13       1103.77       1262.09       193.98 o                         
  11   7  13       1209.87       1095.62       186.28 o                         
  12   7  13        512.58        474.21       178.33 o                         
 -11   8  13       6860.62       6815.78       359.11 o                         
 -10   8  13       2992.97       3127.03       228.22 o                         
  -9   8  13       3198.46       3278.36       217.38 o                         
  -8   8  13       4800.77       5023.62       249.13 o                         
  -7   8  13       4985.27       4442.05       230.66 o                         
  -6   8  13       3640.49       3646.48       188.06 o                         
  -5   8  13       6502.09       6579.79       246.71 o                         
  -4   8  13       2116.20       2175.23       145.67 o                         
  -3   8  13       4895.79       5332.30       212.19 o                         
  -2   8  13         75.59         57.35        74.72 o                         
  -1   8  13      14425.13      14415.12       313.52 o                         
   0   8  13       1509.57       1541.84       130.35 o                         
   1   8  13      13107.96      12943.34       318.12 o                         
   2   8  13         37.36         84.70       101.65 o                         
   3   8  13       9445.53       9383.73       285.57 o                         
   4   8  13        473.81        554.16       107.76 o                         
   5   8  13       6936.57       7490.77       301.12 o                         
   6   8  13        757.62        645.80       130.23 o                         
   7   8  13       4919.72       5323.71       275.00 o                         
   8   8  13       1704.13       1409.09       161.52 o                         
   9   8  13       5441.02       5434.87       308.40 o                         
  10   8  13        608.62        500.00       163.75 o                         
  11   8  13       4495.48       4726.62       321.76 o                         
 -10   9  13       3434.60       3424.17       250.71 o                         
  -9   9  13      16006.27      16051.88       484.43 o                         
  -8   9  13        381.91        245.10       130.40 o                         
  -7   9  13       1116.18       1160.16       141.80 o                         
  -6   9  13       3697.66       3924.33       217.22 o                         
  -5   9  13      23229.15      23016.79       448.95 o                         
  -4   9  13       1033.44        876.37       115.47 o                         
  -3   9  13       2426.49       2765.28       170.74 o                         
  -2   9  13        287.46        326.00        93.68 o                         
  -1   9  13      26939.99      27184.31       502.78 o                         
   0   9  13       8062.24       8353.16       289.55 o                         
   1   9  13       8696.85       8687.33       288.15 o                         
   2   9  13        112.95        204.35        97.02 o                         
   3   9  13      11115.71      11385.03       323.05 o                         
   4   9  13       3501.86       3492.04       209.62 o                         
   5   9  13       5890.08       5882.55       285.32 o                         
   6   9  13       1928.10       1586.19       170.35 o                         
   7   9  13       4274.83       4499.20       274.24 o                         
   8   9  13        236.29        235.84       149.07 o                         
   9   9  13       4004.00       4388.65       308.70 o                         
  10   9  13       1659.51       1414.48       191.58 o                         
  -9  10  13       1827.24       2045.63       222.15 o                         
  -8  10  13      19679.71      18551.15       565.18 o                         
  -7  10  13       1713.39       1680.42       182.18 o                         
  -6  10  13        286.15        358.63       121.84 o                         
  -5  10  13       2435.47       2101.57       160.23 o                         
  -4  10  13      25911.80      26021.13       524.81 o                         
  -3  10  13       2906.39       3123.42       190.24 o                         
  -2  10  13        463.88        338.05       114.31 o                         
  -1  10  13       4178.77       3742.28       225.07 o                         
   0  10  13      27857.28      27846.41       550.31 o                         
   1  10  13       2621.62       2710.55       177.05 o                         
   2  10  13        161.56        180.64       102.90 o                         
   3  10  13       6402.23       6427.78       286.14 o                         
   4  10  13      15857.30      15096.34       462.55 o                         
   5  10  13        749.32        704.05       159.33 o                         
   6  10  13        166.37         42.52       143.61 o                         
   7  10  13       2182.99       2224.10       211.77 o                         
   8  10  13       8279.92       8406.86       406.43 o                         
   9  10  13       1801.76       1720.82       204.99 o                         
  -8  11  13       8114.72       8430.35       429.55 o                         
  -7  11  13       4546.71       5177.07       312.38 o                         
  -6  11  13        847.43        971.15       144.99 o                         
  -5  11  13      10536.07      10607.05       385.98 o                         
  -4  11  13      19603.81      20197.73       516.23 o                         
  -3  11  13       6326.99       6489.28       302.20 o                         
  -2  11  13       1198.13       1339.92       158.38 o                         
  -1  11  13      18690.17      18302.01       504.80 o                         
   0  11  13      37366.90      37927.79       752.25 o                         
   1  11  13       8475.35       9316.64       308.05 o                         
   2  11  13       3645.77       3763.02       223.68 o                         
   3  11  13      14679.44      14027.42       433.99 o                         
   4  11  13      35915.18      35902.58       757.39 o                         
   5  11  13       7381.05       7488.38       371.12 o                         
   6  11  13       1627.97       2248.79       224.96 o                         
   7  11  13       9428.67       9543.96       417.08 o                         
   8  11  13      16392.05      16339.15       559.42 o                         
  -7  12  13       1310.54       1492.52       262.24 o                         
  -6  12  13      10226.07      10010.21       457.01 o                         
  -5  12  13       4714.75       5175.17       316.81 o                         
  -4  12  13       5787.16       6172.09       333.34 o                         
  -3  12  13       4771.48       5265.15       303.23 o                         
  -2  12  13       5749.49       5696.86       308.44 o                         
  -1  12  13       3652.26       4066.14       273.69 o                         
   0  12  13       7759.04       8288.29       429.39 o                         
   1  12  13        894.01        963.45       173.97 o                         
   2  12  13       3958.85       4344.51       263.28 o                         
   3  12  13        918.47        849.42       151.60 o                         
   4  12  13       7181.92       7729.66       350.40 o                         
   5  12  13       1889.60       1712.97       193.72 o                         
   6  12  13       4292.46       4077.74       284.02 o                         
   7  12  13       1299.17       1256.56       170.53 o                         
  -5  13  13        773.64        491.20       225.13 o                         
  -4  13  13       8356.46       8801.05       426.45 o                         
  -3  13  13       1270.73       1189.06       197.17 o                         
  -2  13  13        458.53        481.55       149.62 o                         
  -1  13  13       3053.16       3075.88       295.80 o                         
   0  13  13       9104.31       9863.29       494.25 o                         
   1  13  13       1371.68       1195.96       215.09 o                         
   2  13  13        157.06        538.74       163.82 o                         
   3  13  13       1129.75       1156.39       183.31 o                         
   4  13  13       9748.62      10217.07       423.97 o                         
   5  13  13        993.01        878.79       156.06 o                         
  -2  14  13       1097.92       1136.86       214.61 o                         
  -1  14  13       5293.20       5129.69       421.07 o                         
   0  14  13       1956.54       2041.67       251.98 o                         
   1  14  13       1453.55       1287.40       216.05 o                         
   2  14  13       1148.07       1117.86       202.16 o                         
 -12   0  14      12053.10      12829.97       752.20 o                         
 -10   0  14      12363.98      13789.62       686.08 o                         
  -8   0  14      29290.48      29804.59       848.25 o                         
  -6   0  14       3324.68       3352.04       206.20 o                         
  -4   0  14      78089.46      74716.21      1088.13 o                         
  -2   0  14      12486.80      11594.00       433.73 o                         
   0   0  14      61745.78      62074.89      1035.65 o                         
   2   0  14      36509.53      35509.66       936.50 o                         
   4   0  14      23186.15      20942.01       640.47 o                         
   6   0  14      13396.28      14091.92       522.05 o                         
   8   0  14      17531.66      17718.92       760.82 o                         
  10   0  14       3957.59       3755.93       386.00 o                         
  12   0  14      10072.88       9867.98       634.55 o                         
 -13   1  14      10373.75      10550.53       516.09 o                         
 -12   1  14       2125.70       1346.20       191.54 o                         
 -11   1  14        958.97       1057.52       180.85 o                         
 -10   1  14       1407.73       1280.49       212.42 o                         
  -9   1  14      20965.65      21920.59       559.38 o                         
  -8   1  14       2534.60       2619.83       180.15 o                         
  -7   1  14        312.46        239.83       102.87 o                         
  -6   1  14       6915.18       6819.38       229.30 o                         
  -5   1  14       4482.51       4536.31       155.42 o                         
  -4   1  14       4353.40       3904.70       164.79 o                         
  -3   1  14       3969.66       3973.68       135.28 o                         
  -2   1  14      14683.35      14694.90       296.39 o                         
  -1   1  14       6428.31       6210.80       199.31 o                         
   0   1  14       2995.51       3021.73       160.91 o                         
   1   1  14      11583.74      11602.71       266.44 o                         
   2   1  14      20486.22      19854.10       272.83 o                         
   3   1  14        803.72        881.17        71.81 o                         
   4   1  14       4230.23       3824.96       181.99 o                         
   5   1  14       4724.04       4709.39       214.51 o                         
   6   1  14       8635.60       9073.30       293.79 o                         
   7   1  14       1367.81       1230.44       131.84 o                         
   8   1  14       4174.00       3850.18       209.95 o                         
   9   1  14       8314.05       7942.63       328.75 o                         
  10   1  14        570.99        605.10       142.04 o                         
  11   1  14        365.12        291.96       141.26 o                         
  12   1  14       9750.50      10107.40       472.39 o                         
  13   1  14       6132.02       6128.41       367.90 o                         
 -13   2  14       1003.04        983.30       201.39 o                         
 -12   2  14        511.36        591.83       154.01 o                         
 -11   2  14       3272.41       3003.19       241.60 o                         
 -10   2  14      24975.12      25959.46       594.24 o                         
  -9   2  14       6288.10       6414.80       276.88 o                         
  -8   2  14       1431.71       1514.26       148.08 o                         
  -7   2  14       5907.08       5777.62       230.14 o                         
  -6   2  14      30433.47      30437.72       473.80 o                         
  -5   2  14       7177.98       6982.97       219.21 o                         
  -4   2  14       1228.98       1154.25       110.38 o                         
  -3   2  14       4013.24       3998.00       208.24 o                         
  -2   2  14      39491.93      39481.98       489.55 o                         
  -1   2  14      11832.48      11364.70       240.35 o                         
   0   2  14       1894.64       1897.34        90.27 o                         
   1   2  14       2290.55       2256.46       172.17 o                         
   2   2  14      53360.09      51558.83       539.34 o                         
   3   2  14      20190.06      20209.02       448.17 o                         
   4   2  14        593.67        586.25        87.01 o                         
   5   2  14       3927.72       3889.27       162.92 o                         
   6   2  14      28426.90      27499.22       482.54 o
[truncated: 228,342 more chars]
