# Supplementary material for: Crystal structures of six miscellaneous products arising from the oxidation of precursors R1R2R3PEAuX (R = tert-butyl or isopropyl; E = S or Se; X = Cl, Br or I)
Source: Acta Crystallogr E Crystallogr Commun. 2024 Nov 28;80(Pt 12):1331–41. doi: 10.1107/S2056989024010788 (PMC11789191; doi:10.1107/S2056989024010788)
Supplement: Supplementary file 5 [file e-80-01331-4sup5.hkl]

data_4                                                                          
_shelx_title ' Dario in Pccn'                                                   
_shelx_refln_list_code          4                                               
_shelx_F_calc_maximum     1031.57                                               
_exptl_crystal_F_000      2776.00                                               
_reflns_d_resolution_high  0.7100                                               
                                                                                
loop_                                                                           
 _space_group_symop_operation_xyz                                               
 'x, y, z'                                                                      
 '-x+1/2, -y+1/2, z'                                                            
 '-x, y+1/2, -z+1/2'                                                            
 'x+1/2, -y, -z+1/2'                                                            
 '-x, -y, -z'                                                                   
 'x-1/2, y-1/2, -z'                                                             
 'x, -y-1/2, z-1/2'                                                             
 '-x-1/2, y, z-1/2'                                                             
                                                                                
_cell_length_a    15.0435                                                       
_cell_length_b    15.2629                                                       
_cell_length_c    17.7574                                                       
_cell_angle_alpha  90.000                                                       
_cell_angle_beta   90.000                                                       
_cell_angle_gamma  90.000                                                       
                                                                                
_shelx_F_squared_multiplier     1.000                                           
                                                                                
loop_                                                                           
 _refln_index_h                                                                 
 _refln_index_k                                                                 
 _refln_index_l                                                                 
 _refln_F_squared_calc                                                          
 _refln_F_squared_meas                                                          
 _refln_F_squared_sigma                                                         
 _refln_observed_status                                                         
   2   0   0    1064142.50    1055210.50      9218.81 o                         
   4   0   0     881966.19     882069.81      3499.84 o                         
   6   0   0     157355.48     160456.88       926.30 o                         
   8   0   0      54535.34      54025.78       540.14 o                         
  10   0   0       6589.73       6773.36       214.69 o                         
  12   0   0       1303.27       1405.41       173.59 o                         
  14   0   0       3351.75       3306.08       314.75 o                         
  16   0   0       3472.36       2940.14       335.89 o                         
  18   0   0       8417.02       8103.09       564.02 o                         
  20   0   0        359.29        334.06       261.61 o                         
   3   1   0       2133.70       2208.66        57.00 o                         
   5   1   0       1614.24       1948.86        80.81 o                         
   7   1   0      21354.84      21011.09       322.41 o                         
   9   1   0       6473.37       6572.15       190.49 o                         
  11   1   0        922.35        733.36        81.56 o                         
  13   1   0      12290.04      12709.54       371.76 o                         
  15   1   0      14697.69      14204.06       459.24 o                         
  17   1   0      24229.78      24721.99       652.83 o                         
  19   1   0       1609.44       1139.35       183.21 o                         
  21   1   0       1147.93        514.55       370.99 o                         
   0   2   0      10988.36      10731.86       246.21 o                         
   2   2   0     117594.69     119954.65       524.22 o                         
   4   2   0       9832.14      10320.10       134.37 o                         
   6   2   0      31811.29      30654.92       350.45 o                         
   8   2   0     219318.17     216264.91      1148.51 o                         
  10   2   0     213451.48     212497.25      1216.80 o                         
  12   2   0     201592.94     198654.23      1291.77 o                         
  14   2   0     180441.89     177869.84      1643.97 o                         
  16   2   0     129033.92     131247.58      1527.04 o                         
  18   2   0     110298.03     114300.86      1767.42 o                         
  20   2   0      39009.06      39565.98      1076.74 o                         
   1   3   0       2767.79       3191.76        93.50 o                         
   3   3   0       1427.10       1945.13        67.99 o                         
   5   3   0     180687.95     181500.53       829.49 o                         
   7   3   0      76963.05      76496.36       646.58 o                         
   9   3   0      98130.84      98042.57       787.02 o                         
  11   3   0       2704.78       2836.03       163.88 o                         
  13   3   0       6195.92       6003.55       272.30 o                         
  15   3   0       2287.61       2400.32       204.65 o                         
  17   3   0        513.80        776.62       176.55 o                         
  19   3   0       1909.36       1679.51       240.65 o                         
   0   4   0      70682.88      72469.50       594.04 o                         
   2   4   0     192677.25     193456.17       820.43 o                         
   4   4   0     569592.38     570643.94      2522.02 o                         
   6   4   0     312232.00     303075.31      1509.10 o                         
   8   4   0     251600.39     252927.95      1349.15 o                         
  10   4   0     112583.87     110770.59       972.57 o                         
  12   4   0      21734.16      21227.78       520.08 o                         
  14   4   0      10571.92      10363.91       401.12 o                         
  16   4   0        593.50        392.85       152.38 o                         
  18   4   0      10480.86      11509.81       536.26 o                         
  20   4   0      13834.42      13212.75       827.00 o                         
   1   5   0        494.67        791.43        79.89 o                         
   3   5   0       1348.81       2044.05       105.53 o                         
   5   5   0      38882.29      39168.60       435.76 o                         
   7   5   0       1388.45       1333.26        98.71 o                         
   9   5   0       2204.03       2214.96       157.32 o                         
  11   5   0       1356.52       1375.03       158.82 o                         
  13   5   0      10505.45      10888.34       405.32 o                         
  15   5   0       1894.40       1515.56       220.89 o                         
  17   5   0        729.41        569.24       178.13 o                         
  19   5   0       2289.32       2149.13       275.10 o                         
   0   6   0     377610.91     368696.16      2449.02 o                         
   2   6   0     364113.88     358587.50      1718.31 o                         
   4   6   0     317512.75     315981.03      1326.39 o                         
   6   6   0      88941.06      90094.11       812.71 o                         
   8   6   0      20698.72      20213.95       371.11 o                         
  10   6   0      54241.82      55105.66       801.77 o                         
  12   6   0      67799.68      68549.41       971.84 o                         
  14   6   0      84863.55      85380.48      1170.30 o                         
  16   6   0      24487.21      24171.85       767.05 o                         
  18   6   0      23223.99      22447.47       747.46 o                         
  20   6   0      13925.32      13473.69      1404.98 o                         
   1   7   0      33853.52      33471.29       495.55 o                         
   3   7   0       2958.62       2831.96       143.63 o                         
   5   7   0       1382.83       1027.20       156.00 o                         
   7   7   0      37624.67      36796.90       607.06 o                         
   9   7   0        425.03        589.01        82.81 o                         
  11   7   0      16198.62      16026.06       471.29 o                         
  13   7   0      63561.12      64273.66      1003.15 o                         
  15   7   0      33924.08      34053.26       896.59 o                         
  17   7   0      20940.10      19937.76       736.81 o                         
  19   7   0       7263.51       6428.18       484.11 o                         
   0   8   0      41375.72      40152.81       871.78 o                         
   2   8   0      32212.82      32740.10       400.60 o                         
   4   8   0      13309.75      13614.58       317.71 o                         
   6   8   0      17864.48      18275.89       495.04 o                         
   8   8   0      20375.58      19729.92       480.06 o                         
  10   8   0      47014.27      46570.41       788.94 o                         
  12   8   0     113177.03     114533.13      1382.13 o                         
  14   8   0     131200.64     137644.33      1685.76 o                         
  16   8   0      82030.23      83703.40      1482.34 o                         
  18   8   0      57895.34      58020.76      1431.15 o                         
   1   9   0     118652.14     117111.81      1056.94 o                         
   3   9   0     119704.66     116362.89       853.81 o                         
   5   9   0      37886.50      37805.66       626.85 o                         
   7   9   0      15436.61      14591.94       451.21 o                         
   9   9   0      11272.19      12086.36       460.03 o                         
  11   9   0       9679.88       9621.80       394.35 o                         
  13   9   0      12329.42      12342.55       545.61 o                         
  15   9   0       8175.33       8048.79       448.96 o                         
  17   9   0       2745.07       2807.27       316.50 o                         
  19   9   0        414.78        963.49       704.34 o                         
   0  10   0     251478.91     258650.64      2961.86 o                         
   2  10   0     187625.14     187139.58      1503.76 o                         
   4  10   0     245619.08     238849.19      1938.53 o                         
   6  10   0     247836.11     241060.09      2868.97 o                         
   8  10   0     207850.53     209321.41      2108.70 o                         
  10  10   0      51092.41      49270.30       875.02 o                         
  12  10   0       2122.83       1949.39       233.58 o                         
  14  10   0        480.70        618.24       195.26 o                         
  16  10   0        662.13        312.42       218.04 o                         
  18  10   0       4600.79       5433.65      1332.69 o                         
   1  11   0     198950.91     204069.77      1574.89 o                         
   3  11   0      90896.51      88533.40      1123.04 o                         
   5  11   0      15422.19      15528.39       450.43 o                         
   7  11   0      30344.46      29690.83       704.39 o                         
   9  11   0      58347.11      58753.10      1213.19 o                         
  11  11   0      26042.06      24320.77       817.68 o                         
  13  11   0      18026.06      17442.89       686.33 o                         
  15  11   0      22181.30      22173.43       774.69 o                         
  17  11   0      22661.06      22078.85       982.27 o                         
   0  12   0       4699.07       5776.40       411.85 o                         
   2  12   0       2270.31       2694.84       218.69 o                         
   4  12   0      10892.42      10871.45       382.69 o                         
   6  12   0      26069.31      25513.49       582.86 o                         
   8  12   0      93601.29      93745.02      1475.23 o                         
  10  12   0      87829.57      85911.64      1559.33 o                         
  12  12   0      57433.46      56988.98      1321.95 o                         
  14  12   0      47742.34      48510.21      1634.36 o                         
  16  12   0      55429.15      57073.71      1479.36 o                         
   1  13   0     188549.77     193992.91      1665.53 o                         
   3  13   0      69283.27      70998.23       956.64 o                         
   5  13   0      25285.97      25997.88       632.25 o                         
   7  13   0       2663.05       2766.76       272.38 o                         
   9  13   0       1410.65       1008.96       230.95 o                         
  11  13   0       1240.91        840.10       239.20 o                         
  13  13   0       1897.02       1623.25       313.53 o                         
  15  13   0        617.86        425.66       263.04 o                         
   0  14   0     187075.47     195195.38      2493.30 o                         
   2  14   0     158588.14     164131.03      1665.03 o                         
   4  14   0      64339.81      64247.88      1130.89 o                         
   6  14   0       8160.67       7798.00       400.69 o                         
   8  14   0       5070.90       4802.07       377.65 o                         
  10  14   0       9606.96       9228.79       536.63 o                         
  12  14   0      18140.12      18654.79       904.84 o                         
  14  14   0      15994.94      16304.35       878.81 o                         
   1  15   0        676.50       1192.61       205.73 o                         
   3  15   0        839.97       1417.56       275.96 o                         
   5  15   0        567.92        811.26       237.91 o                         
   7  15   0       2868.72       3074.90       324.34 o                         
   9  15   0       3860.49       4262.33       445.40 o                         
  11  15   0       3935.54       4077.14       443.97 o                         
  13  15   0       8215.74       9582.27       645.56 o                         
  15  15   0       8181.77       9190.34      1841.59 o                         
   0  16   0      17868.71      18995.82       955.05 o                         
   2  16   0      39681.71      43011.79      1120.90 o                         
   4  16   0      48651.09      48800.56      1292.77 o                         
   6  16   0      48286.06      50426.53      1147.68 o                         
   8  16   0      29767.05      29954.05      1021.69 o                         
  10  16   0      30220.31      30489.11      1120.73 o                         
  12  16   0      30927.62      30943.36      1160.01 o                         
  14  16   0      22762.57      24431.35      2051.82 o                         
   1  17   0      34430.85      35910.66      1127.81 o                         
   3  17   0        473.73        698.20       249.19 o                         
   5  17   0       2968.32       4033.13       429.33 o                         
   7  17   0       8580.79       8439.80       560.06 o                         
   9  17   0       6813.13       6732.16       520.54 o                         
  11  17   0       9603.99       9949.71       684.08 o                         
   0  18   0        281.12        924.18       433.52 o                         
   2  18   0      10638.87      10597.30       608.91 o                         
   4  18   0      15448.69      16120.55       865.27 o                         
   6  18   0      51242.06      54345.39      1479.53 o                         
   8  18   0      23685.15      24662.43       912.58 o                         
  10  18   0      17075.60      16062.12      1572.53 o                         
   1  19   0      34761.85      34625.45      1092.78 o                         
   3  19   0      31655.34      32957.53      1148.98 o                         
   5  19   0      16443.84      16786.10       894.50 o                         
   7  19   0       7444.29       7542.96       614.59 o                         
   9  19   0        215.44        494.66       521.25 o                         
   0  20   0      21134.69      21936.72      1351.50 o                         
   2  20   0      24763.24      23794.19       991.16 o                         
   4  20   0       5566.84       6302.02       620.56 o                         
   6  20   0      13588.78      13270.92      1098.04 o                         
   1  21   0       6029.26       5237.52       676.77 o                         
   3  21   0      13894.38      14811.44      1307.35 o                         
   1   1   1       1772.74       1881.48        51.46 o                         
   2   1   1      78558.84      80185.27       222.66 o                         
   3   1   1      39125.82      39821.52       149.98 o                         
   4   1   1     242974.44     246947.25       616.80 o                         
   5   1   1      59075.49      59667.64       252.34 o                         
   6   1   1      73314.25      72734.20       308.18 o                         
   7   1   1      25669.96      25601.38       207.95 o                         
   8   1   1      36478.92      36795.70       268.47 o                         
   9   1   1       2431.94       2372.50        75.69 o                         
  10   1   1      10676.57      10563.28       168.17 o                         
  11   1   1       1382.41       1306.28        71.44 o                         
  12   1   1        293.24        408.28        64.50 o                         
  13   1   1        357.15        258.31        73.25 o                         
  14   1   1        111.15        190.64        90.73 o                         
  15   1   1        320.43        186.98        95.92 o                         
  16   1   1        403.25        449.94       105.94 o                         
  17   1   1        643.12        496.09       111.22 o                         
  18   1   1        704.83        635.72       124.36 o                         
  19   1   1       2129.19       1733.82       172.29 o                         
  20   1   1         27.77        -13.47       138.67 o                         
  21   1   1       1468.75       1321.30       301.54 o                         
   1   2   1      15465.76      15807.57        97.47 o                         
   2   2   1      62862.59      63955.04       191.12 o                         
   3   2   1      94621.76      96541.91       281.23 o                         
   4   2   1     146165.72     147788.23       412.63 o                         
   5   2   1       5033.06       4773.61        86.92 o                         
   6   2   1     129015.12     130270.08       477.41 o                         
   7   2   1      10740.19      10108.47       143.02 o                         
   8   2   1      44877.30      44263.84       334.12 o                         
   9   2   1      29419.51      29246.69       291.12 o                         
  10   2   1       1999.90       2051.14        90.43 o                         
  11   2   1      20260.49      20204.33       259.94 o                         
  12   2   1       4580.01       4609.64       139.25 o                         
  13   2   1      21355.47      20459.96       305.86 o                         
  14   2   1        609.43        830.33        97.46 o                         
  15   2   1       2596.67       2297.83       143.66 o                         
  16   2   1        696.82        908.62       113.19 o                         
  17   2   1        416.77        760.71       120.65 o                         
  18   2   1        886.12       1196.88       144.25 o                         
  19   2   1       4213.51       4723.92       246.93 o                         
  20   2   1        963.58        885.13       165.35 o                         
  21   2   1        221.24        -26.28       212.53 o                         
   1   3   1       2716.42       3114.20        53.90 o                         
   2   3   1       6019.05       6086.47        72.94 o                         
   3   3   1      20196.24      20985.78       135.42 o                         
   4   3   1       3354.23       3444.83        66.23 o                         
   5   3   1       1259.71       1336.56        47.35 o                         
   6   3   1      13086.71      13647.26       184.90 o                         
   7   3   1      11802.55      11744.77       183.56 o                         
   8   3   1      14779.25      14302.67       214.78 o                         
   9   3   1      19823.59      19041.80       256.43 o                         
  10   3   1       5031.46       5059.72       129.27 o                         
  11   3   1      21558.80      21360.38       261.31 o                         
  12   3   1      10300.74      10184.45       230.65 o                         
  13   3   1       4218.52       4131.50       158.49 o                         
  14   3   1       5435.75       5179.42       191.64 o                         
  15   3   1       1098.67       1186.51       120.81 o                         
  16   3   1         94.86         38.53       107.70 o                         
  17   3   1       1507.92       1452.72       146.82 o                         
  18   3   1       2037.10       1918.94       170.27 o                         
  19   3   1        913.09        913.49       159.68 o                         
  20   3   1       2252.49       2528.61       268.46 o                         
   1   4   1          0.99        139.49        31.48 o                         
   2   4   1      95562.08      97438.18       299.02 o                         
   3   4   1       7545.49       8302.65       107.24 o                         
   4   4   1      89817.00      89244.80       401.20 o                         
   5   4   1        115.34        252.21        45.43 o                         
   6   4   1     190868.58     187259.73       890.78 o                         
   7   4   1      12237.16      12729.08       175.07 o                         
   8   4   1      92248.52      92288.16       587.26 o                         
   9   4   1      28680.85      27879.80       327.05 o                         
  10   4   1      81112.12      79331.70       570.91 o                         
  11   4   1      37289.08      36702.23       449.01 o                         
  12   4   1      13915.34      14555.25       300.37 o                         
  13   4   1       8959.72       9098.80       244.02 o                         
  14   4   1       4201.99       4025.01       171.76 o                         
  15   4   1        147.30        165.35       106.78 o                         
  16   4   1        115.05        140.22       112.28 o                         
  17   4   1         10.22        -48.33       133.83 o                         
  18   4   1         70.12        103.05       122.22 o                         
  19   4   1        258.81        358.30       137.17 o                         
  20   4   1       2572.05       2687.85       278.58 o                         
   1   5   1       7455.37       7734.03       112.37 o                         
   2   5   1      34272.03      33892.51       232.33 o                         
   3   5   1       1182.88       1292.95        56.79 o                         
   4   5   1      86668.16      86011.56       420.30 o                         
   5   5   1       4071.95       4554.16       116.15 o                         
   6   5   1      25973.65      26022.95       285.17 o                         
   7   5   1      25261.96      24751.29       248.71 o                         
   8   5   1        399.50        453.46        54.36 o                         
   9   5   1      39831.45      38968.46       432.35 o                         
  10   5   1      10416.13      10122.56       230.21 o                         
  11   5   1      27635.89      27616.13       409.76 o                         
  12   5   1       6030.54       6341.33       214.51 o                         
  13   5   1       6241.92       6000.09       216.37 o                         
  14   5   1        673.39        667.55       102.09 o                         
  15   5   1        569.15        451.65       119.74 o                         
  16   5   1        839.66       1177.38       149.19 o                         
  17   5   1        733.57        690.03       130.54 o                         
  18   5   1        129.76        128.29       134.99 o                         
  19   5   1       4944.64       4421.66       249.22 o                         
  20   5   1        312.49        666.87       249.45 o                         
   1   6   1      10963.75      10965.51       161.28 o                         
   2   6   1       7714.98       7875.97       139.15 o                         
   3   6   1      70515.20      68917.15       397.95 o                         
   4   6   1      44050.17      43558.22       327.84 o                         
   5   6   1      41886.68      42104.18       365.20 o                         
   6   6   1      61746.87      60091.71       462.48 o                         
   7   6   1      17624.91      17969.97       231.95 o                         
   8   6   1     107763.79     103692.73       567.40 o                         
   9   6   1        653.03        640.80        69.03 o                         
  10   6   1      95558.52      95575.84       760.45 o                         
  11   6   1        573.34        638.98       103.17 o                         
  12   6   1      49297.14      49746.68       597.65 o                         
  13   6   1        302.28        300.28       102.35 o                         
  14   6   1       3704.08       3671.14       192.01 o                         
  15   6   1         38.47         14.62       114.51 o                         
  16   6   1        136.95        239.50       139.34 o                         
  17   6   1       2234.49       2447.18       195.24 o                         
  18   6   1       8061.47       8656.82       334.83 o                         
  19   6   1        261.40        233.24       176.57 o                         
  20   6   1       4251.89       4477.33       439.19 o                         
   1   7   1       5361.24       5136.49       151.34 o                         
   2   7   1        234.53        331.94        47.57 o                         
   3   7   1       1229.95       1265.29        70.31 o                         
   4   7   1      11508.96      11692.45       195.50 o                         
   5   7   1      45333.56      45096.80       431.84 o                         
   6   7   1      35036.63      34269.18       387.03 o                         
   7   7   1      19964.58      19991.07       292.35 o                         
   8   7   1      16409.75      16164.89       250.35 o                         
   9   7   1      21580.37      20340.00       259.19 o                         
  10   7   1       9927.05       9470.62       257.98 o                         
  11   7   1       5946.51       5960.10       216.37 o                         
  12   7   1       2872.66       2863.56       154.27 o                         
  13   7   1       3734.99       3846.91       194.18 o                         
  14   7   1       8795.30       9384.77       311.77 o                         
  15   7   1       3480.70       3758.22       223.03 o                         
  16   7   1        187.04         61.89       135.32 o                         
  17   7   1        535.38        854.41       156.03 o                         
  18   7   1         11.75         20.50       144.99 o                         
  19   7   1         43.27         11.39       150.03 o                         
  20   7   1        819.69        -90.67       414.69 o                         
   1   8   1       1287.37       1223.50        82.27 o                         
   2   8   1         58.37        164.65        52.27 o                         
   3   8   1       4492.05       4589.98       125.27 o                         
   4   8   1       8081.73       8069.18       173.59 o                         
   5   8   1      35175.80      35341.83       387.07 o                         
   6   8   1      48526.95      47687.68       498.72 o                         
   7   8   1         68.62        139.71        80.64 o                         
   8   8   1      49654.58      49108.53       554.74 o                         
   9   8   1       3331.22       3716.29       160.55 o                         
  10   8   1      41441.80      41066.52       522.57 o                         
  11   8   1      16943.17      16473.98       356.64 o                         
  12   8   1      15234.86      15650.93       379.35 o                         
  13   8   1       1577.84       1693.33       166.26 o                         
  14   8   1      10070.22      10482.14       340.84 o                         
  15   8   1       2876.59       3732.12       227.75 o                         
  16   8   1        978.97       1183.51       167.05 o                         
  17   8   1        184.82        435.16       147.66 o                         
  18   8   1       2656.07       3155.00       259.51 o                         
  19   8   1        472.24        957.68       248.58 o                         
   1   9   1       4915.89       5424.91       182.28 o                         
   2   9   1       1434.01       1283.21        99.47 o                         
   3   9   1      45052.45      44398.46       420.69 o                         
   4   9   1       2362.99       2397.11       105.88 o                         
   5   9   1       8033.80       7888.89       191.99 o                         
   6   9   1       1538.51       1606.09       111.18 o                         
   7   9   1       8588.54       8831.86       239.50 o                         
   8   9   1      35843.30      34869.23       542.27 o                         
   9   9   1        274.23        284.15       100.64 o                         
  10   9   1      38461.12      38365.17       525.39 o                         
  11   9   1        987.85        853.86       120.99 o                         
  12   9   1      38427.97      38878.25       633.18 o                         
  13   9   1        218.25        253.69       123.00 o                         
  14   9   1        400.70        382.60       131.59 o                         
  15   9   1        189.62        121.14       127.88 o                         
  16   9   1         18.54         89.20       148.51 o                         
  17   9   1       1425.70       1579.49       193.70 o                         
  18   9   1        961.07       1014.10       229.26 o                         
  19   9   1        124.19       -121.62       363.10 o                         
   1  10   1       9179.23       9638.31       249.33 o                         
   2  10   1       6860.35       6972.17       178.28 o                         
   3  10   1       6404.19       6395.76       151.51 o                         
   4  10   1      16758.99      16804.68       268.25 o                         
   5  10   1      51721.98      50345.82       490.94 o                         
   6  10   1       8912.36       8815.88       237.54 o                         
   7  10   1      17552.06      17695.50       361.25 o                         
   8  10   1      10506.77      10682.51       303.82 o                         
   9  10   1       9265.19       8773.95       278.06 o                         
  10  10   1        558.13        422.39       125.62 o                         
  11  10   1          8.67         56.76       116.36 o                         
  12  10   1       1127.70        858.99       135.27 o                         
  13  10   1        467.84        366.57       132.33 o                         
  14  10   1       2359.80       1954.54       179.35 o                         
  15  10   1       1077.25        556.61       134.50 o                         
  16  10   1          7.93         24.83       158.17 o                         
  17  10   1         14.97        233.35       157.96 o                         
  18  10   1        901.79        789.30       319.03 o                         
   1  11   1       1680.41       1660.73       132.41 o                         
   2  11   1         19.74        -17.93        91.31 o                         
   3  11   1       3266.96       3117.35       147.97 o                         
   4  11   1        391.52        411.16        74.81 o                         
   5  11   1          2.53        147.07        89.77 o                         
   6  11   1       5858.02       5620.50       205.17 o                         
   7  11   1       4987.41       5198.27       216.44 o                         
   8  11   1       3938.75       3884.12       212.45 o                         
   9  11   1       2046.37       2167.15       177.68 o                         
  10  11   1      19002.35      19058.45       503.31 o                         
  11  11   1       4082.23       4126.90       257.68 o                         
  12  11   1       3045.20       2659.52       201.66 o                         
  13  11   1        482.09        299.62       130.77 o                         
  14  11   1       4829.21       4726.37       271.47 o                         
  15  11   1        455.00        623.76       158.54 o                         
  16  11   1        190.44        168.71       161.28 o                         
  17  11   1        886.78        588.84       180.94 o                         
  18  11   1         29.55       -394.83       597.61 o                         
   1  12   1        175.11        549.27       111.44 o                         
   2  12   1       7484.15       7721.02       238.67 o                         
   3  12   1      72236.17      69800.90       695.64 o                         
   4  12   1       9085.95       8787.75       247.48 o                         
   5  12   1      48633.13      48527.30       563.86 o                         
   6  12   1        342.41        335.54       115.00 o                         
   7  12   1      34297.22      33891.46       551.45 o                         
   8  12   1       1443.92       1379.93       161.58 o                         
   9  12   1       2399.88       2245.64       193.09 o                         
  10  12   1        216.56        334.67       139.94 o                         
  11  12   1         54.20        307.14       147.06 o                         
  12  12   1       6160.73       5771.67       326.27 o                         
  13  12   1        189.98        400.28       153.88 o                         
  14  12   1         13.40         26.89       166.99 o                         
  15  12   1        737.42        809.50       182.89 o                         
  16  12   1       1385.42       1082.10       200.57 o                         
  17  12   1        225.13         -4.85       428.89 o                         
   1  13   1      11324.68      11764.26       306.29 o                         
   2  13   1        693.27        998.98       128.49 o                         
   3  13   1      31884.76      31359.26       464.86 o                         
   4  13   1      13580.58      13586.91       314.44 o                         
   5  13   1      51764.36      50694.87       656.91 o                         
   6  13   1       4457.01       4131.33       215.26 o                         
   7  13   1      26490.52      26314.63       553.52 o                         
   8  13   1        282.15        223.17       134.86 o                         
   9  13   1      24761.37      25026.51       575.41 o                         
  10  13   1      15906.91      16647.26       498.77 o                         
  11  13   1       6595.93       5917.31       335.79 o                         
  12  13   1       1471.75       1309.32       227.91 o                         
  13  13   1        680.66        550.42       187.60 o                         
  14  13   1       1446.30        914.42       232.01 o                         
  15  13   1          5.96       -146.25       187.35 o                         
  16  13   1        339.05       -106.28       311.78 o                         
   1  14   1       4941.66       5109.63       210.00 o                         
   2  14   1       2302.22       2381.06       197.42 o                         
   3  14   1       2927.01       3028.61       186.62 o                         
   4  14   1       1984.36       1687.37       150.51 o                         
   5  14   1       6824.79       6680.81       294.71 o                         
   6  14   1       1948.26       2023.86       184.61 o                         
   7  14   1       1407.96       1388.58       167.83 o                         
   8  14   1        231.29        334.24       159.34 o                         
   9  14   1      10590.42      10471.45       415.77 o                         
  10  14   1      10712.24       9896.26       397.95 o                         
  11  14   1       8903.87       8426.98       419.63 o                         
  12  14   1         12.11        150.50       183.92 o                         
  13  14   1       1428.41       1529.54       241.16 o                         
  14  14   1       1245.27       1085.54       217.75 o                         
  15  14   1        350.78        597.17       303.13 o                         
  16  14   1         64.99       1025.93       742.48 o                         
   1  15   1       4458.90       4743.51       235.18 o                         
   2  15   1       5497.80       5967.48       249.12 o                         
   3  15   1      30646.58      32141.19       642.02 o                         
   4  15   1        883.05        847.95       154.74 o                         
   5  15   1      53513.38      53713.46       801.45 o                         
   6  15   1        117.62         62.19       148.02 o                         
   7  15   1      63810.14      63154.46      1163.64 o                         
   8  15   1      10516.08      10728.93       411.17 o                         
   9  15   1      18389.11      18115.23       526.69 o                         
  10  15   1       1373.78       1095.94       219.99 o                         
  11  15   1       9971.51       9810.85       445.13 o                         
  12  15   1       8077.59       9235.11       452.01 o                         
  13  15   1       2897.26       3118.35       331.30 o                         
  14  15   1        658.04        255.96       320.29 o                         
  15  15   1        153.50       -116.47       718.71 o                         
   1  16   1       4708.15       4613.22       261.10 o                         
   2  16   1       4110.65       4634.55       265.08 o                         
   3  16   1       7568.56       7835.86       365.96 o                         
   4  16   1       9411.50       9812.71       411.69 o                         
   5  16   1       8428.13       8881.58       402.26 o                         
   6  16   1       3861.07       4473.17       267.23 o                         
   7  16   1         22.23         46.10       155.76 o                         
   8  16   1       2487.99       2540.28       231.02 o                         
   9  16   1       1080.96       1356.34       193.06 o                         
  10  16   1        698.68        934.47       194.35 o                         
  11  16   1       2528.40       2323.51       243.79 o                         
  12  16   1        119.36       -106.53       188.98 o                         
  13  16   1       2538.56       1536.43       457.15 o                         
  14  16   1        374.39       -332.22       338.67 o                         
   1  17   1       1785.71       1903.09       213.41 o                         
   2  17   1       3182.84       3336.65       249.35 o                         
   3  17   1       6100.55       5834.89       332.05 o                         
   4  17   1       6809.91       7614.10       388.96 o                         
   5  17   1      25862.38      27783.54       717.51 o                         
   6  17   1      15450.60      16148.41       517.22 o                         
   7  17   1      24587.50      24698.64       643.87 o                         
   8  17   1       3122.71       2775.29       263.43 o                         
   9  17   1      29829.15      30753.42       869.86 o                         
  10  17   1       1975.62       1525.13       224.49 o                         
  11  17   1      18579.41      19451.97       664.95 o                         
  12  17   1        333.55        -47.81       244.43 o                         
   1  18   1        340.34        313.00       169.45 o                         
   2  18   1        141.96        146.56       181.11 o                         
   3  18   1       8576.15       8976.39       434.52 o                         
   4  18   1        631.59        827.09       190.84 o                         
   5  18   1       3057.73       3368.37       292.04 o                         
   6  18   1       3581.75       3672.73       279.07 o                         
   7  18   1       1862.26       1799.84       233.04 o                         
   8  18   1        356.74        766.58       211.39 o                         
   9  18   1       1332.18       1057.39       207.77 o                         
  10  18   1          6.01        -41.40       265.21 o                         
  11  18   1        525.54        790.14       315.85 o                         
   1  19   1          2.07        141.07       190.47 o                         
   2  19   1       7426.84       8131.41       400.57 o                         
   3  19   1       1426.68       1354.14       260.25 o                         
   4  19   1      12271.12      13264.42       565.37 o                         
   5  19   1        831.12       1085.78       233.51 o                         
   6  19   1        546.64        382.33       228.41 o                         
   7  19   1       7544.46       7857.39       446.33 o                         
   8  19   1        408.45        -60.31       285.10 o                         
   9  19   1      10542.94       9376.51       746.51 o                         
   1  20   1        179.57        366.73       173.03 o                         
   2  20   1         27.60         93.21       234.29 o                         
   3  20   1        580.17        525.48       232.73 o                         
   4  20   1         61.60        -16.81       223.74 o                         
   5  20   1       2163.97       1866.88       317.47 o                         
   6  20   1        664.93        232.63       300.04 o                         
   7  20   1       4927.24       5555.86       597.23 o                         
   1  21   1        153.34        -94.33       287.82 o                         
   2  21   1        349.55       1065.44       347.63 o                         
   3  21   1         36.33       -132.59       267.08 o                         
   4  21   1        165.39        210.15       338.67 o                         
   0   0   2        160.56        588.70        81.96 o                         
   1   0   2     180962.05     188632.73      1209.25 o                         
   2   0   2       3903.20       4319.68        64.87 o                         
   3   0   2     317361.75     318352.06      1154.05 o                         
   4   0   2      32307.90      32374.65       205.69 o                         
   5   0   2     456690.94     456625.09      1876.74 o                         
   6   0   2       5253.22       5229.37       111.54 o                         
   7   0   2     389833.03     385059.56      1360.59 o                         
   8   0   2       4499.89       4652.38       120.66 o                         
   9   0   2     364931.78     360246.09      1798.09 o                         
  10   0   2       7532.65       7582.81       160.37 o                         
  11   0   2      40396.72      39105.09       371.02 o                         
  12   0   2      50046.84      49729.29       557.70 o                         
  13   0   2      18619.54      17753.41       435.31 o                         
  14   0   2      47755.38      45845.14       727.29 o                         
  15   0   2       5849.78       5701.13       298.91 o                         
  16   0   2      44116.50      42456.39       820.25 o                         
  17   0   2      25678.30      26570.13       678.04 o                         
  18   0   2      17312.86      17046.65       574.23 o                         
  19   0   2       6797.29       7695.39       403.88 o                         
  20   0   2       4056.81       3904.22       339.70 o                         
  21   0   2      10484.19      11270.48      1233.47 o                         
   0   1   2       5309.71       5161.24        88.65 o                         
   1   1   2      12975.87      13415.32        76.86 o                         
   2   1   2     140375.78     144185.53       340.39 o                         
   3   1   2       8681.04       9118.12        70.74 o                         
   4   1   2       4409.17       5203.27        59.93 o                         
   5   1   2       1605.62       1569.95        47.35 o                         
   6   1   2       8897.05       8403.49       110.94 o                         
   7   1   2       1351.91       1298.65        49.96 o                         
   8   1   2      67514.02      65305.61       320.12 o                         
   9   1   2       8842.38       8665.99       121.11 o                         
  10   1   2      26557.48      26172.27       276.32 o                         
  11   1   2       3300.41       3227.81       101.93 o                         
  12   1   2       4391.26       4354.13       137.31 o                         
  13   1   2      10064.08      10191.21       223.26 o                         
  14   1   2       2745.22       2733.71       140.05 o                         
  15   1   2       7495.75       6938.97       229.58 o                         
  16   1   2       4200.82       4346.81       194.95 o                         
  17   1   2      10810.74      10317.06       305.86 o                         
  18   1   2      11752.00      12360.94       346.60 o                         
  19   1   2       1746.60       1813.50       169.01 o                         
  20   1   2       1488.73       1689.52       166.61 o                         
  21   1   2        859.71        972.74       355.48 o                         
   0   2   2     124491.80     126201.99       602.77 o                         
   1   2   2     141870.06     144885.27       392.46 o                         
   2   2   2     138746.98     142271.22       379.94 o                         
   3   2   2      79859.55      80825.29       223.02 o                         
   4   2   2      93199.77      95079.45       297.63 o                         
   5   2   2     106827.05     108557.38       326.43 o                         
   6   2   2      25397.81      25429.06       193.32 o                         
   7   2   2      44685.91      44374.60       285.41 o                         
   8   2   2      16406.36      16755.96       185.98 o                         
   9   2   2     133471.75     132635.75       660.75 o                         
  10   2   2        973.52       1065.66        82.42 o                         
  11   2   2      42708.32      42627.01       400.52 o                         
  12   2   2       3741.86       3592.09       138.01 o                         
  13   2   2      99484.02     100080.14       677.57 o                         
  14   2   2       5835.84       6053.34       195.84 o                         
  15   2   2      55896.18      56997.91       634.96 o                         
  16   2   2       2722.49       2711.97       159.51 o                         
  17   2   2      61095.32      62348.97       740.98 o                         
  18   2   2        599.60        752.67       130.45 o                         
  19   2   2      28077.53      28338.59       580.76 o                         
  20   2   2         38.25        348.18       209.66 o                         
  21   2   2      18329.43      17928.10      1267.42 o                         
   0   3   2     542910.38     535403.56      3170.77 o                         
   1   3   2      34090.18      34414.98       165.89 o                         
   2   3   2     403501.50     407037.97       921.32 o                         
   3   3   2      63294.83      64384.29       240.65 o                         
   4   3   2     168565.20     174917.83       578.13 o                         
   5   3   2      40254.88      39633.59       238.86 o                         
   6   3   2       3087.09       3359.33        78.89 o                         
   7   3   2      55790.38      55509.03       355.11 o                         
   8   3   2       1477.44       1370.55        69.72 o                         
   9   3   2       7406.91       7409.14       181.51 o                         
  10   3   2       7390.62       7471.74       182.25 o                         
  11   3   2        192.82        305.09        77.46 o                         
  12   3   2        871.99        740.85        82.16 o                         
  13   3   2       1838.90       1898.77       117.30 o                         
  14   3   2        761.20        724.86       114.68 o                         
  15   3   2       7083.58       7402.22       247.07 o                         
  16   3   2       1028.29       1059.12       119.68 o                         
  17   3   2       1734.44       1587.50       143.23 o                         
  18   3   2        305.57        200.98       129.77 o                         
  19   3   2         41.08        -28.36       138.27 o                         
  20   3   2        877.00        491.51       246.23 o                         
   0   4   2     138196.27     140290.95       534.84 o                         
   1   4   2     398226.94     392554.56      1069.25 o                         
   2   4   2      25663.11      25443.84       173.19 o                         
   3   4   2     180686.22     181333.00       515.89 o                         
   4   4   2       1170.32       1234.33        51.47 o                         
   5   4   2     122076.49     126603.67       469.33 o                         
   6   4   2       4300.83       4016.57        96.23 o                         
   7   4   2      11453.01      11689.49       185.92 o                         
   8   4   2      32785.09      32352.77       274.43 o                         
   9   4   2      39067.17      39332.40       422.77 o                         
  10   4   2      29885.47      29632.56       386.88 o                         
  11   4   2      55534.99      56049.52       545.07 o                         
  12   4   2      21996.78      22226.08       356.76 o                         
  13   4   2     146921.91     149631.06       953.60 o                         
  14   4   2      13026.60      12728.69       301.81 o                         
  15   4   2      59531.89      60807.58       709.58 o                         
  16   4   2       8576.99       8689.30       295.16 o                         
  17   4   2      49254.90      48691.48       710.61 o                         
  18   4   2       7466.54       7910.56       314.91 o                         
  19   4   2      25297.37      24620.97       691.18 o                         
  20   4   2       4324.45       4723.81       386.45 o                         
   0   5   2     101084.92     104207.82       623.63 o                         
   1   5   2      69115.91      68683.12       324.25 o                         
   2   5   2     103853.42     106390.44       429.99 o                         
   3   5   2      27840.12      27888.96       235.52 o                         
   4   5   2        693.70        776.89        51.73 o                         
   5   5   2       1692.93       1992.57        78.92 o                         
   6   5   2      26035.77      26537.80       248.88 o                         
   7   5   2       6895.26       7075.36       137.87 o                         
   8   5   2       1779.49       1770.86        75.69 o                         
   9   5   2       5216.27       4860.64       117.66 o                         
  10   5   2      11285.77      11223.22       229.13 o                         
  11   5   2      31757.09      31285.50       435.93 o                         
  12   5   2      33092.95      33610.23       461.98 o                         
  13   5   2      35245.48      35195.02       485.91 o                         
  14   5   2      60391.17      61928.03       708.01 o                         
  15   5   2      22185.70      22716.51       465.48 o                         
  16   5   2      15299.54      15815.19       419.67 o                         
  17   5   2      10846.40      11096.60       377.69 o                         
  18   5   2      20686.93      20593.66       535.71 o                         
  19   5   2       9270.93      10199.40       398.75 o                         
  20   5   2       8593.67       8299.44       584.76 o                         
   0   6   2      69647.58      68268.55       608.76 o                         
   1   6   2     208829.48     209772.02       829.25 o                         
   2   6   2      67193.27      68354.95       411.11 o                         
   3   6   2     232279.58     227058.56       859.56 o                         
   4   6   2      25241.74      24965.11       241.60 o                         
   5   6   2     390890.12     387047.09      1673.75 o                         
   6   6   2       4993.96       5232.13       135.08 o                         
   7   6   2     169192.56     167126.48       664.64 o                         
   8   6   2        155.84        212.74        43.71 o                         
   9   6   2     105981.38     105497.70       663.63 o                         
  10   6   2        426.91        353.42        88.76 o                         
  11   6   2      47400.59      45898.66       538.47 o                         
  12   6   2       2473.47       2450.89       142.27 o                         
  13   6   2      29663.34      29052.06       486.90 o                         
  14   6   2        840.75        778.11       108.49 o                         
  15   6   2       1836.22       1591.35       147.11 o                         
  16   6   2        191.52          1.97       129.73 o                         
  17   6   2       6980.17       6901.45       304.61 o                         
  18   6   2        350.68        201.73       153.01 o                         
  19   6   2       8919.45      10016.04       421.13 o                         
  20   6   2        292.56        104.14       314.10 o                         
   0   7   2       1356.86       1389.34       119.06 o                         
   1   7   2     201428.12     196969.95       944.22 o                         
   2   7   2       2925.96       3225.13       100.03 o                         
   3   7   2     141928.39     142839.36       606.42 o                         
   4   7   2      88008.61      85105.13       475.95 o                         
   5   7   2      23186.57      23001.21       286.48 o                         
   6   7   2      97258.61      95479.32       649.40 o                         
   7   7   2        607.71        699.81        69.61 o                         
   8   7   2      36849.34      36337.65       360.93 o                         
   9   7   2      10134.99       9636.04       199.88 o                         
  10   7   2       5611.56       5409.67       173.72 o                         
  11   7   2       1602.20       1339.49       116.82 o                         
  12   7   2        606.43        807.40       119.93 o                         
  13   7   2       3898.17       4012.05       199.84 o                         
  14   7   2       3677.03       3846.39       191.81 o                         
  15   7   2       1463.37       1228.85       141.51 o                         
  16   7   2       9809.91       9835.14       357.98 o                         
  17   7   2       1828.26       2187.67       199.61 o                         
  18   7   2        467.06         76.40       142.24 o                         
  19   7   2       1177.85       1145.08       259.18 o                         
   0   8   2      37586.18      36955.66       471.76 o                         
   1   8   2       3923.22       4156.98       130.81 o                         
   2   8   2      17380.98      17045.83       244.13 o                         
   3   8   2       3119.31       3231.24       112.57 o                         
   4   8   2       1769.46       1892.01        88.34 o                         
   5   8   2      61680.76      59526.54       470.71 o                         
   6   8   2       3282.88       3511.38       132.34 o                         
   7   8   2      71011.15      69030.01       571.14 o                         
   8   8   2        103.01        171.60        64.77 o                         
   9   8   2     156785.94     157078.17       965.01 o                         
  10   8   2        770.33        729.42       105.57 o                         
  11   8   2      80312.33      78806.77       845.94 o                         
  12   8   2       3576.75       3723.77       192.17 o                         
  13   8   2      72615.29      73329.80       814.23 o                         
  14   8   2       3721.63       4006.08       226.05 o                         
  15   8   2      42735.37      42080.42       677.15 o                         
  16   8   2       1827.94       1719.57       204.09 o                         
  17   8   2      39874.85      40899.06       816.31 o                         
  18   8   2       2013.07       1474.68       189.38 o                         
  19   8   2      31008.18      32654.74      1223.54 o                         
   0   9   2      31150.03      31551.74       545.92 o                         
   1   9   2      34641.37      34814.57       389.29 o                         
   2   9   2       3271.76       3391.38       135.47 o                         
   3   9   2      10377.47      10074.37       191.62 o                         
   4   9   2       2179.71       2318.36       104.06 o                         
   5   9   2       2620.99       2841.10       120.76 o                         
   6   9   2       2443.51       2573.07       119.02 o                         
   7   9   2       3534.56       3438.98       145.17 o                         
   8   9   2       3171.81       3216.92       148.40 o                         
   9   9   2      11930.54      12077.71       284.92 o                         
  10   9   2       1833.44       1555.09       141.44 o                         
  11   9   2      20796.57      20327.58       430.15 o                         
  12   9   2       3079.46       2961.57       184.51 o                         
  13   9   2      15095.96      14917.23       398.43 o                         
  14   9   2       5772.18       5805.60       267.66 o                         
  15   9   2      20081.80      20659.68       505.73 o                         
  16   9   2       3779.84       3934.72       259.24 o                         
  17   9   2      14391.42      14594.87       505.99 o                         
  18   9   2       3881.84       4546.56       316.39 o                         
  19   9   2       4500.23       4670.76       676.57 o                         
   0  10   2      12155.44      12175.52       381.24 o                         
   1  10   2     392694.28     386915.50      1668.47 o                         
   2  10   2       3555.33       3563.96       149.14 o                         
   3  10   2     215198.31     211308.36      1266.31 o                         
   4  10   2       1081.81       1069.45        82.96 o                         
   5  10   2      56743.01      58143.24       562.76 o                         
   6  10   2      13979.27      13839.58       290.91 o                         
   7  10   2      32453.05      32179.87       465.38 o                         
   8  10   2      20477.40      20642.71       373.65 o                         
   9  10   2      44161.71      44285.60       623.44 o                         
  10  10   2      13630.67      14359.73       386.05 o                         
  11  10   2      17058.91      17373.95       414.22 o                         
  12  10   2       7620.98       7076.61       291.13 o                         
  13  10   2      30468.02      30394.27       596.50 o                         
  14  10   2       3419.58       3295.93       205.88 o                         
  15  10   2      27844.54      28315.41       650.65 o                         
  16  10   2       5379.15       5827.95       331.59 o                         
  17  10   2      23424.48      22604.78       643.15 o                         
  18  10   2       3329.11       3158.59       390.40 o                         
   0  11   2      24709.10      24598.18       595.87 o                         
   1  11   2      17593.95      17929.34       351.51 o                         
   2  11   2        369.15        482.67        91.14 o                         
   3  11   2      12460.23      12622.41       254.56 o                         
   4  11   2       9092.40       9289.67       244.05 o                         
   5  11   2      19615.88      19894.74       366.76 o                         
   6  11   2      18464.21      18205.97       347.21 o                         
   7  11   2      16797.39      16266.01       461.52 o                         
   8  11   2       2349.63       2421.32       155.56 o                         
   9  11   2       5330.57       5085.73       232.53 o                         
  10  11   2        685.09        753.90       145.37 o                         
  11  11   2        374.71         66.29       140.19 o                         
  12  11   2       3248.07       3047.47       213.12 o                         
  13  11   2       3995.92       4094.09       257.59 o                         
  14  11   2      13888.23      14870.55       438.52 o                         
  15  11   2       2958.49       3003.46       225.46 o                         
  16  11   2      19273.40      19159.16       575.01 o                         
  17  11   2        442.48        457.86       259.20 o                         
  18  11   2      10280.75       9027.83       954.07 o                         
   0  12   2      39204.91      40276.20       726.41 o                         
   1  12   2     123339.96     124859.32       893.70 o                         
   2  12   2      38032.77      38267.42       537.34 o                         
   3  12   2      57073.46      56997.48       583.98 o                         
   4  12   2      20522.58      19781.98       354.68 o                         
   5  12   2      46178.84      46556.61       638.40 o                         
   6  12   2      11736.63      11929.82       321.81 o                         
   7  12   2      40345.64      39133.89       589.09 o                         
   8  12   2       4045.55       3914.66       208.22 o                         
   9  12   2      33842.06      33494.32       612.46 o                         
  10  12   2        203.49        305.95       146.27 o                         
  11  12   2      17670.87      17821.46       530.12 o                         
  12  12   2       1607.64       1957.79       220.03 o                         
  13  12   2      17376.08      17517.02       561.89 o                         
  14  12   2       3608.40       3711.86       268.75 o                         
  15  12   2      20043.29      20950.08       624.23 o                         
  16  12   2        174.94        129.08       164.65 o                         
  17  12   2      21367.01      21565.08      1279.58 o                         
   0  13   2      18317.41      20560.80       549.02 o                         
   1  13   2       3849.60       4065.13       185.11 o                         
   2  13   2      21923.44      23117.13       418.04 o                         
   3  13   2        129.74        154.95       107.07 o                         
   4  13   2      24520.30      23987.59       460.43 o                         
   5  13   2         36.13         51.58       109.37 o                         
   6  13   2      23409.76      23388.29       461.07 o                         
   7  13   2        252.36        256.24       150.68 o                         
   8  13   2      20664.33      20617.86       514.34 o                         
   9  13   2        901.53        818.55       159.44 o                         
  10  13   2       3544.97       3569.22       260.51 o                         
  11  13   2       4203.05       3898.37       277.85 o                         
  12  13   2        513.02        530.31       173.32 o                         
  13  13   2       6323.81       6299.41       352.34 o                         
  14  13   2       4954.80       4756.90       310.44 o                         
  15  13   2       4156.35       4519.39       324.43 o                         
  16  13   2        447.35        439.96       287.52 o                         
   0  14   2       2451.43       2619.64       238.94 o                         
   1  14   2       5324.03       5358.10       222.93 o                         
   2  14   2       4242.19       4429.33       203.07 o                         
   3  14   2        621.02        816.68       131.18 o                         
   4  14   2       2354.33       2431.18       190.68 o                         
   5  14   2      40627.02      40182.39       654.06 o                         
   6  14   2       3040.51       3167.65       208.63 o                         
   7  14   2      71548.38      71511.45       967.89 o                         
   8  14   2         39.47         93.56       164.67 o                         
   9  14   2      60242.48      59255.95      1123.12 o                         
  10  14   2       5755.56       5993.62       333.93 o                         
  11  14   2      58409.73      57027.47      1009.62 o                         
  12  14   2      16140.34      16835.41       568.21 o                         
  13  14   2      32028.59      31500.60       811.78 o                         
  14  14   2      18559.57      19910.19       685.86 o                         
  15  14   2      23770.81      23668.99      1106.04 o                         
   0  15   2      31685.81      32188.59       849.14 o                         
   1  15   2       4106.15       4477.66       234.55 o                         
   2  15   2       8594.82       8838.79       304.23 o                         
   3  15   2       2020.97       2014.31       178.25 o                         
   4  15   2        308.38        360.00       159.57 o                         
   5  15   2        623.10        574.97       161.04 o                         
   6  15   2       1647.80       1543.82       186.09 o                         
   7  15   2        125.13         93.71       145.39 o                         
   8  15   2       4539.39       4558.72       268.01 o                         
   9  15   2        124.92        173.30       165.29 o                         
  10  15   2       5733.33       5019.73       334.42 o                         
  11  15   2       1045.66        904.06       198.37 o                         
  12  15   2       4898.44       3913.53       304.60 o                         
  13  15   2       2145.86       2218.44       263.71 o                         
  14  15   2       2097.59       1267.59       274.95 o                         
  15  15   2       1494.87       1832.60       499.13 o                         
   0  16   2      30265.77      31925.29       865.06 o                         
   1  16   2     124223.55     131510.25      1247.77 o                         
   2  16   2      26580.96      28118.07       594.82 o                         
   3  16   2     147999.84     152004.30      1346.56 o                         
   4  16   2      26823.02      27649.83       643.46 o                         
   5  16   2      73951.02      74456.18      1103.08 o                         
   6  16   2       9693.98       9475.82       388.27 o                         
   7  16   2      36244.84      36999.22       720.74 o                         
   8  16   2       1300.84       1036.25       218.19 o                         
   9  16   2       6515.88       6493.07       364.10 o                         
  10  16   2        540.84        401.20       204.79 o                         
  11  16   2      11673.77      11423.45       496.78 o                         
  12  16   2        952.95        350.69       209.97 o                         
  13  16   2       4449.51       4040.60       457.45 o                         
  14  16   2       1749.82       1629.22       455.83 o                         
   0  17   2       3441.00       3384.25       372.59 o                         
   1  17   2        713.48        934.16       193.44 o                         
   2  17   2      11001.27      11324.30       432.81 o                         
   3  17   2       6644.03       6788.33       395.99 o                         
   4  17   2        516.77        882.56       187.07 o                         
   5  17   2       7162.47       7574.47       360.84 o                         
   6  17   2        311.03        276.16       183.07 o                         
   7  17   2       3132.65       3145.50       246.18 o                         
   8  17   2       3885.27       3728.48       281.17 o                         
   9  17   2       2004.47       1770.14       225.34 o                         
  10  17   2        201.98        206.71       200.36 o                         
  11  17   2        111.12       -130.70       217.25 o                         
  12  17   2       4372.36       3500.79       524.20 o                         
   0  18   2      10979.17      12518.99       695.97 o                         
   1  18   2       5049.50       5146.57       337.45 o                         
   2  18   2      10416.59      11423.60       474.58 o                         
   3  18   2       8721.71       9654.65       449.05 o                         
   4  18   2        415.63        637.12       180.29 o                         
   5  18   2       1071.28        950.09       187.34 o                         
   6  18   2        935.23        754.53       209.47 o                         
   7  18   2       1852.48       1576.37       209.85 o                         
   8  18   2       3483.42       3785.52       312.11 o                         
   9  18   2       3894.23       3504.47       348.62 o                         
  10  18   2       5654.72       6826.91       506.62 o                         
  11  18   2      25120.24      23864.18      2231.15 o                         
   0  19   2       9060.87      10339.64       658.71 o                         
   1  19   2       3150.47       3530.72       278.79 o                         
   2  19   2      18435.29      20224.89       634.22 o                         
   3  19   2       1061.12        974.02       225.69 o                         
   4  19   2       2730.66       2467.65       272.24 o                         
   5  19   2         15.95        194.62       195.91 o                         
   6  19   2       5991.94       6575.69       380.68 o                         
   7  19   2        519.64        926.78       240.36 o                         
   8  19   2        200.87       -284.54       284.54 o                         
   9  19   2       2457.11       2583.68       508.36 o                         
   0  20   2      13079.96      13970.10      1042.57 o                         
   1  20   2      16670.36      17434.43       606.89 o                         
   2  20   2       7824.58       8457.62       446.73 o                         
   3  20   2      21037.45      21952.28       698.43 o                         
   4  20   2       3420.07       3142.61       341.79 o                         
   5  20   2      17072.78      17983.07       836.39 o                         
   6  20   2        663.70       1068.36       359.28 o                         
   7  20   2      34368.62      36121.88      2035.79 o                         
   0  21   2      16693.00      16091.50      1330.04 o                         
   1  21   2      18886.95      19994.75      1135.30 o                         
   2  21   2       5434.45       5283.89       610.36 o                         
   3  21   2       5902.75       6501.35       701.19 o                         
   4  21   2       4520.51       1961.47       543.85 o                         
   1   1   3       1073.90       1296.07        29.07 o                         
   2   1   3      15793.37      16677.41        94.53 o                         
   3   1   3       6513.68       7131.11        68.40 o                         
   4   1   3      76689.63      78214.77       246.29 o                         
   5   1   3      45859.38      45212.55       209.46 o                         
   6   1   3      63594.71      63402.30       288.22 o                         
   7   1   3     104954.60     104288.87       409.31 o                         
   8   1   3      65180.55      65156.42       357.17 o                         
   9   1   3     213790.81     210087.88       781.47 o                         
  10   1   3      39598.23      38983.62       296.88 o                         
  11   1   3     166048.94     160010.08       884.82 o                         
  12   1   3       9125.51       8984.65       183.37 o                         
  13   1   3      36729.30      36472.68       413.00 o                         
  14   1   3       2646.47       2407.14       126.89 o                         
  15   1   3       2044.70       1499.60       121.50 o                         
  16   1   3         31.50         91.24        98.78 o                         
  17   1   3       2947.96       3454.22       191.11 o                         
  18   1   3        460.00        605.25       119.62 o                         
  19   1   3       4717.10       5172.74       257.98 o                         
  20   1   3       1979.74       1849.48       233.59 o                         
   1   2   3       9424.99      10029.94        78.97 o                         
   2   2   3      55787.85      57096.93       181.83 o                         
   3   2   3       2421.93       2733.60        45.78 o                         
   4   2   3      70687.87      70631.77       279.38 o                         
   5   2   3        159.48        314.21        30.02 o                         
   6   2   3      92088.34      95878.66       349.63 o                         
   7   2   3       7645.96       7595.63       111.81 o                         
   8   2   3        546.32        653.21        47.12 o                         
   9   2   3       2956.76       3130.74        92.56 o                         
  10   2   3      30244.70      30348.41       298.69 o                         
  11   2   3       1086.92       1050.43        81.91 o                         
  12   2   3       7938.17       8042.88       202.39 o                         
  13   2   3        709.43        851.62        93.99 o                         
  14   2   3         20.08         34.75        84.02 o                         
  15   2   3        612.08        558.77       100.34 o                         
  16   2   3       2082.53       2542.25       162.64 o                         
  17   2   3        293.31        306.55       126.26 o                         
  18   2   3       1815.36       2059.52       165.03 o                         
  19   2   3        120.50        285.32       136.24 o                         
  20   2   3        147.35        395.33       207.27 o                         
   1   3   3       1752.31       1823.66        44.41 o                         
   2   3   3       7967.71       8209.54        81.92 o                         
   3   3   3      93142.36      92900.09       324.10 o                         
   4   3   3      22966.97      23028.61       169.13 o                         
   5   3   3     153676.61     154726.34       446.29 o                         
   6   3   3      18701.85      18992.54       176.17 o                         
   7   3   3     130777.17     128933.05       490.54 o                         
   8   3   3      26210.60      25533.80       239.02 o                         
   9   3   3      27674.34      27895.43       298.93 o                         
  10   3   3       4545.04       4534.12       145.24 o                         
  11   3   3       1389.89       1278.67        94.90 o                         
  12   3   3      13026.07      12924.08       268.25 o                         
  13   3   3       6481.11       6037.18       189.73 o                         
  14   3   3        515.31        670.72       101.33 o                         
  15   3   3       1272.54       1325.97       123.26 o                         
  16   3   3          1.72        -10.61       101.13 o                         
  17   3   3         42.13         80.11       109.20 o                         
  18   3   3       1105.97        967.52       138.91 o                         
  19   3   3       6218.47       6416.35       307.09 o                         
  20   3   3       1324.28       1284.01       266.03 o                         
   1   4   3       4639.24       4918.64        84.50 o                         
   2   4   3      36675.85      37248.92       205.63 o                         
   3   4   3       1329.01       1490.03        54.01 o                         
   4   4   3      18258.70      18489.72       173.91 o                         
   5   4   3       6743.14       7088.25       117.61 o                         
   6   4   3       1092.79       1176.39        56.13 o                         
   7   4   3         15.33         97.87        34.14 o                         
   8   4   3        695.08        796.13        50.68 o                         
   9   4   3       5082.76       5242.25       120.97 o                         
  10   4   3        664.36        639.55        80.88 o                         
  11   4   3       1815.86       1650.28       109.52 o                         
  12   4   3        265.92        289.19        86.67 o                         
  13   4   3       3028.12       3000.71       148.48 o                         
  14   4   3         59.21        298.56        99.55 o                         
  15   4   3        290.47        369.65       110.30 o                         
  16   4   3        949.95        882.79       129.15 o                         
  17   4   3          3.66         44.56       108.63 o                         
  18   4   3       4413.74       4284.52       248.85 o                         
  19   4   3        442.26        376.28       146.52 o                         
  20   4   3       3178.05       2832.42       407.25 o                         
   1   5   3      45972.66      46898.54       304.08 o                         
   2   5   3       1328.17       1648.60        60.18 o                         
   3   5   3      82691.90      81787.74       388.34 o                         
   4   5   3       1133.71       1229.19        62.97 o                         
   5   5   3      79085.11      78552.12       400.30 o                         
   6   5   3       1397.79       1502.85        63.73 o                         
   7   5   3       9980.74      10269.98       161.26 o                         
   8   5   3        493.57        468.73        48.80 o                         
   9   5   3       1996.45       2069.99        85.53 o                         
  10   5   3       2432.24       2215.81        83.51 o                         
  11   5   3       6043.17       6504.41       201.95 o                         
  12   5   3        762.39        686.28        94.62 o                         
  13   5   3       6762.49       6388.40       219.11 o                         
  14   5   3        320.53        198.51       100.99 o                         
  15   5   3         45.07         78.14       106.41 o                         
  16   5   3        362.17        217.26       111.72 o                         
  17   5   3         35.68        124.41       119.97 o                         
  18   5   3         76.17        249.14       150.93 o                         
  19   5   3       1705.76       1554.37       179.18 o                         
  20   5   3        138.76        210.98       263.70 o                         
   1   6   3       4550.31       4724.82       106.39 o                         
   2   6   3      44638.05      44288.01       333.53 o                         
   3   6   3       3401.34       3577.49       103.52 o                         
   4   6   3      61298.23      59205.91       412.04 o                         
   5   6   3       1265.58       1408.28        72.14 o                         
   6   6   3      61555.68      60646.55       419.27 o                         
   7   6   3       1865.40       2005.10        79.28 o                         
   8   6   3        339.82        513.67        59.12 o                         
   9   6   3        313.70        374.30        64.20 o                         
  10   6   3        927.63       1052.84        85.74 o                         
  11   6   3          0.04        100.53        80.17 o                         
  12   6   3       8521.39       7973.57       245.78 o                         
  13   6   3        268.10        313.39        97.87 o                         
  14   6   3        336.83        308.78       103.47 o                         
  15   6   3        132.29         32.48       116.07 o                         
  16   6   3        588.54        217.00       128.62 o                         
  17   6   3       1831.34       1866.40       185.86 o                         
  18   6   3         17.98        226.59       140.60 o                         
  19   6   3        105.28        -60.51       183.59 o                         
  20   6   3        788.94        497.12       261.52 o                         
   1   7   3        485.64        568.63        50.36 o                         
   2   7   3       1264.70       1276.40        68.43 o                         
   3   7   3        624.50        751.63        65.77 o                         
   4   7   3       6911.04       6802.14       163.30 o                         
   5   7   3      36509.82      36567.50       356.63 o                         
   6   7   3      17409.28      16528.25       240.93 o                         
   7   7   3      20649.04      19978.55       248.37 o                         
   8   7   3       7520.58       7716.34       164.83 o                         
   9   7   3      14790.50      14701.63       268.56 o                         
  10   7   3       9961.08      10348.31       232.48 o                         
  11   7   3       3865.16       3941.38       185.82 o                         
  12   7   3       1095.56        999.22       117.15 o                         
  13   7   3       3016.52       2796.89       161.58 o                         
  14   7   3       4110.26       3844.96       194.17 o                         
  15   7   3       6707.46       6914.97       275.63 o                         
  16   7   3        270.77        161.40       145.45 o                         
  17   7   3        154.35        149.78       153.82 o                         
  18   7   3        315.55        333.62       147.16 o                         
  19   7   3        155.31        214.43       200.31 o                         
   1   8   3        517.34        566.92        60.27 o                         
   2   8   3      83961.49      81782.30       521.92 o                         
   3   8   3       7987.80       7948.20       163.78 o                         
   4   8   3     131781.22     129840.72       771.73 o                         
   5   8   3       1309.64       1303.69        90.48 o                         
   6   8   3      29036.71      28443.40       306.74 o                         
   7   8   3      11233.34      10996.80       196.42 o                         
   8   8   3      33305.51      32149.91       349.40 o                         
   9   8   3       3023.88       3024.74       138.44 o                         
  10   8   3       1171.66       1125.10       126.08 o                         
  11   8   3       4195.21       4299.22       201.71 o                         
  12   8   3       1943.51       1848.51       153.56 o                         
  13   8   3       1180.01       1299.27       143.41 o                         
  14   8   3       4841.03       5382.27       237.38 o                         
  15   8   3        685.68        900.84       154.74 o                         
  16   8   3         93.19         21.15       135.99 o                         
  17   8   3         25.92        150.15       150.88 o                         
  18   8   3         85.12        116.10       156.49 o                         
  19   8   3       1544.86       1781.41       344.13 o                         
   1   9   3      19573.76      19173.18       274.73 o                         
   2   9   3        975.33       1090.50        77.82 o                         
   3   9   3     178911.89     173043.52      1095.11 o                         
   4   9   3      16858.81      16993.50       289.87 o                         
   5   9   3      85688.62      84179.47       686.68 o                         
   6   9   3       8035.21       8138.65       214.89 o                         
   7   9   3      56568.83      55617.59       503.96 o                         
   8   9   3      29240.72      29072.52       381.88 o                         
   9   9   3       9610.89       9650.48       267.16 o                         
  10   9   3       7087.53       6676.85       246.81 o                         
  11   9   3       3625.81       3150.38       194.79 o                         
  12   9   3      11005.94      11052.51       323.84 o                         
  13   9   3          9.12         94.44       112.60 o                         
  14   9   3         14.17        -40.11       114.25 o                         
  15   9   3        710.03        432.03       158.44 o                         
  16   9   3        470.29         16.04       148.71 o                         
  17   9   3        876.09       1079.15       202.35 o                         
  18   9   3        355.98        115.99       199.43 o                         
  19   9   3        446.11        504.15       429.60 o                         
   1  10   3       1749.70       1832.32        99.75 o                         
   2  10   3        987.34       1291.73       106.40 o                         
   3  10   3       5306.00       5675.43       170.47 o                         
   4  10   3       3995.02       3926.22       149.90 o                         
   5  10   3      29629.89      30320.89       425.55 o                         
   6  10   3      68326.55      66809.06       693.91 o                         
   7  10   3      20354.75      20577.73       380.67 o                         
   8  10   3      39602.70      39065.50       560.95 o                         
   9  10   3      18619.79      18105.62       388.95 o                         
  10  10   3      58165.96      58056.20       761.15 o                         
  11  10   3       4965.79       4904.19       234.44 o                         
  12  10   3      15457.06      16287.69       412.87 o                         
  13  10   3       1583.33       1455.26       155.19 o                         
  14  10   3      13687.30      14109.16       416.46 o                         
  15  10   3        240.37        204.39       144.90 o                         
  16  10   3         22.57        186.44       151.05 o                         
  17  10   3        372.97        201.78       162.69 o                         
  18  10   3       1817.99       2350.75       326.81 o                         
   1  11   3      22808.30      22501.76       348.68 o                         
   2  11   3       4295.02       4226.54       164.27 o                         
   3  11   3      19276.24      19141.76       374.96 o                         
   4  11   3       7002.91       6732.16       211.55 o                         
   5  11   3      66090.22      64003.35       749.88 o                         
   6  11   3      10806.53      11139.22       305.47 o                         
   7  11   3      33218.19      32689.58       499.19 o                         
   8  11   3       5885.17       5718.03       234.65 o                         
   9  11   3      16658.69      16449.44       405.61 o                         
  10  11   3      11871.33      12374.64       380.55 o                         
  11  11   3       7278.71       7232.02       321.21 o                         
  12  11   3       1135.86       1185.81       169.99 o                         
  13  11   3       2664.36       2778.83       210.88 o                         
  14  11   3       3107.85       3037.07       216.08 o                         
  15  11   3        680.35        758.38       157.78 o                         
  16  11   3        305.59        216.04       163.33 o                         
  17  11   3        230.84        121.53       235.27 o                         
  18  11   3         17.99         58.07       309.02 o                         
   1  12   3         42.58         84.24        97.10 o                         
   2  12   3       7515.96       7367.44       213.39 o                         
   3  12   3      19864.40      19890.42       353.68 o                         
   4  12   3       1673.21       1854.19       156.10 o                         
   5  12   3      14826.97      14026.73       351.60 o                         
   6  12   3      10967.15      11560.69       317.04 o                         
   7  12   3      19970.26      19987.03       410.87 o                         
   8  12   3      60270.87      60451.39       765.89 o                         
   9  12   3      12557.46      12726.70       375.20 o                         
  10  12   3      40221.07      40252.28       774.20 o                         
  11  12   3       6687.33       6729.52       333.97 o                         
  12  12   3      38833.68      37715.44       777.50 o                         
  13  12   3       3089.85       3284.53       250.80 o                         
  14  12   3       6190.71       5630.43       323.98 o                         
  15  12   3        112.92        120.11       163.15 o                         
  16  12   3         17.70        326.62       180.80 o                         
  17  12   3          0.93        368.78       321.67 o                         
   1  13   3      13180.21      13223.72       306.73 o                         
   2  13   3        313.06        383.93       113.98 o                         
   3  13   3       2445.49       2411.10       176.10 o                         
   4  13   3       1405.81       1430.88       148.37 o                         
   5  13   3        400.95        542.26       133.69 o                         
   6  13   3       2016.13       1586.67       177.57 o                         
   7  13   3       9648.11       9594.01       317.14 o                         
   8  13   3       3897.75       3998.59       218.44 o                         
   9  13   3      12184.80      12574.98       405.03 o                         
  10  13   3         48.65        285.41       159.80 o                         
  11  13   3       6331.42       7047.71       353.04 o                         
  12  13   3        594.95        497.84       157.96 o                         
  13  13   3       6336.60       6088.87       347.72 o                         
  14  13   3        328.87        697.47       182.30 o                         
  15  13   3        643.13        303.03       174.46 o                         
  16  13   3        103.17       -287.17       287.43 o                         
   1  14   3       1954.95       1888.38       162.34 o                         
   2  14   3      11637.70      12207.60       340.56 o                         
   3  14   3       1243.78       1024.22       132.77 o                         
   4  14   3       7887.28       8057.21       315.91 o                         
   5  14   3       5211.14       5330.65       270.60 o                         
   6  14   3      10528.94      10489.87       345.70 o                         
   7  14   3       3750.13       3729.68       235.03 o                         
   8  14   3       8079.28       7754.11       336.91 o                         
   9  14   3       8056.70       8456.79       370.07 o                         
  10  14   3      24536.29      23564.56       681.80 o                         
  11  14   3       2057.01       2255.48       221.55 o                         
  12  14   3       3976.10       4048.44       304.68 o                         
  13  14   3       1591.56       1026.55       249.27 o                         
  14  14   3        448.46        135.90       188.50 o                         
  15  14   3        166.70        301.22       296.73 o                         
   1  15   3        207.45        157.03       124.46 o                         
   2  15   3        121.85        196.93       124.89 o                         
   3  15   3       5034.46       5400.07       260.35 o                         
   4  15   3        270.73        389.81       157.90 o                         
   5  15   3       1765.28       1523.60       193.94 o                         
   6  15   3        282.87        121.35       154.43 o                         
   7  15   3        150.38        165.76       162.12 o                         
   8  15   3        822.77        557.06       156.16 o                         
   9  15   3       7010.15       7317.62       372.54 o                         
  10  15   3        156.39        243.90       178.46 o                         
  11  15   3      10919.17      11259.95       498.01 o                         
  12  15   3        552.82        652.23       230.48 o                         
  13  15   3        418.36        148.95       217.94 o                         
  14  15   3          1.98        207.08       279.63 o                         
   1  16   3        847.54        696.27       147.45 o                         
   2  16   3       4625.76       4837.47       247.34 o                         
   3  16   3          6.87        648.67       162.40 o                         
   4  16   3      13158.48      13642.89       452.92 o                         
   5  16   3       1079.81       1024.17       189.25 o                         
   6  16   3       1781.93       2031.42       203.14 o                         
   7  16   3        198.08        -80.73       177.54 o                         
   8  16   3          6.75        130.27       213.79 o                         
   9  16   3         98.21         -0.57       178.30 o                         
  10  16   3       7402.90       7658.62       411.96 o                         
  11  16   3         17.60        341.73       238.75 o                         
  12  16   3       3704.99       3460.65       340.81 o                         
  13  16   3         35.04       -187.98       308.94 o                         
   1  17   3         21.41         55.75       194.95 o                         
   2  17   3        204.53        197.57       154.34 o                         
   3  17   3       5703.66       6212.96       330.37 o                         
   4  17   3         57.85        264.75       177.27 o                         
   5  17   3       1335.03       1785.59       214.60 o                         
   6  17   3       1369.35        739.94       160.76 o                         
   7  17   3         70.26        -52.05       172.45 o                         
   8  17   3        671.50        229.65       213.68 o                         
   9  17   3         88.91       -146.86       208.28 o                         
  10  17   3        450.34        494.79       258.83 o                         
  11  17   3       1632.85       2196.19       338.29 o                         
  12  17   3          6.05       -354.10       354.10 o                         
   1  18   3          0.92         10.53       189.10 o                         
   2  18   3        606.89        975.56       195.86 o                         
   3  18   3       3632.36       3471.46       295.07 o                         
   4  18   3       4859.62       5260.87       335.11 o                         
   5  18   3       1489.65       1688.02       222.15 o                         
   6  18   3        954.33        591.27       181.91 o                         
   7  18   3       6752.63       6984.52       386.39 o                         
   8  18   3      12927.81      12550.88       533.68 o                         
   9  18   3       3394.41       2891.04       311.72 o                         
  10  18   3      12328.56      12628.77       712.83 o                         
  11  18   3       1522.50        856.02      1054.98 o                         
   1  19   3       1253.54       1342.98       301.78 o                         
   2  19   3         17.80        -91.11       174.24 o                         
   3  19   3       3707.66       4134.26       324.15 o                         
   4  19   3        512.37        429.34       196.69 o                         
   5  19   3      12243.60      13484.83       540.98 o                         
   6  19   3        251.91        218.19       188.62 o                         
   7  19   3       3339.20       3577.48       347.34 o                         
   8  19   3         72.96         20.05       344.97 o                         
   9  19   3        874.75       1394.62       560.29 o                         
   1  20   3        582.19       1124.71       233.93 o                         
   2  20   3       8911.33       9627.46       518.18 o                         
   3  20   3       2037.14       2246.47       303.92 o                         
   4  20   3      25053.12      27219.36      1084.40 o                         
   5  20   3       7178.27       7807.85      1152.61 o                         
   6  20   3      43311.13      43455.04      1720.93 o                         
   7  20   3       6408.80       6833.42       820.87 o                         
   1  21   3         86.75       -146.65       353.25 o                         
   2  21   3        243.46        521.38       404.98 o                         
   3  21   3       1392.36       1662.21       710.83 o                         
   0   0   4     617437.62     631264.25      5165.43 o                         
   1   0   4      74274.38      75516.42       285.23 o                         
   2   0   4     342783.00     356104.62      1267.46 o                         
   3   0   4      85571.54      86939.01       395.26 o                         
   4   0   4     140424.05     143371.61       520.35 o                         
   5   0   4     138537.97     136610.22       592.31 o                         
   6   0   4      49497.32      50454.89       373.15 o                         
   7   0   4     143432.70     144063.08       734.37 o                         
   8   0   4      67212.23      67598.48       494.13 o                         
   9   0   4      91371.85      92555.75       696.09 o                         
  10   0   4      63339.00      62830.78       621.22 o                         
  11   0   4       7412.15       7054.42       210.77 o                         
  12   0   4      58188.39      58085.21       644.29 o                         
  13   0   4       9871.87      10243.37       339.58 o                         
  14   0   4      59594.03      59146.84       837.51 o                         
  15   0   4       2595.26       2132.61       194.38 o                         
  16   0   4      51725.89      51003.89       870.81 o                         
  17   0   4        387.16        304.58       154.34 o                         
  18   0   4      37552.29      36948.50       889.55 o                         
  19   0   4        362.87        716.40       242.59 o                         
  20   0   4       4941.92       5525.03       585.04 o                         
   0   1   4      15457.06      16273.84       164.37 o                         
   1   1   4        810.22       1077.44        32.41 o                         
   2   1   4        624.26        746.19        29.53 o                         
   3   1   4      11714.74      12231.33       101.11 o                         
   4   1   4      10907.14      10789.46       107.48 o                         
   5   1   4      18829.69      19270.94       150.03 o                         
   6   1   4      84674.94      83444.87       342.72 o                         
   7   1   4       9769.80       9618.34       127.25 o                         
   8   1   4      77294.97      77297.36       389.50 o                         
   9   1   4       6221.76       6185.46       126.65 o                         
  10   1   4      14586.81      14954.30       200.88 o                         
  11   1   4        788.91        779.54        56.16 o                         
  12   1   4       5755.94       5345.64       144.60 o                         
  13   1   4      21314.43      21646.39       318.87 o                         
  14   1   4        404.83        363.51        80.54 o                         
  15   1   4       7146.04       7075.98       224.19 o                         
  16   1   4       5584.73       5687.17       223.79 o                         
  17   1   4      19757.09      19962.36       423.07 o                         
  18   1   4       3518.10       3450.61       210.39 o                         
  19   1   4       1984.95       1587.91       176.28 o                         
  20   1   4       2670.29       2826.12       320.56 o                         
   0   2   4     131649.91     134147.67       706.98 o                         
   1   2   4       2897.06       3137.70        50.96 o                         
   2   2   4     145188.02     148051.81       402.65 o                         
   3   2   4       1831.07       2016.51        46.72 o                         
   4   2   4     124848.75     125369.62       384.00 o                         
   5   2   4       1070.21       1297.84        49.13 o                         
   6   2   4      74174.05      73441.24       325.93 o                         
   7   2   4      14072.00      14223.29       153.84 o                         
   8   2   4     112538.78     111601.22       458.52 o                         
   9   2   4      24926.66      24350.97       232.38 o                         
  10   2   4      44718.89      44090.07       309.62 o                         
  11   2   4      42339.42      42638.61       378.22 o                         
  12   2   4      30532.21      31513.30       373.25 o                         
  13   2   4      38131.71      39174.35       477.88 o                         
  14   2   4      20680.24      21146.99       362.79 o                         
  15   2   4      35630.24      35517.10       508.11 o                         
  16   2   4      14984.94      15083.00       372.16 o                         
  17   2   4      29836.54      30554.02       544.62 o                         
  18   2   4      23496.89      22985.57       508.75 o                         
  19   2   4      11977.05      11784.79       419.74 o                         
  20   2   4       8165.16       8538.04       513.98 o                         
   0   3   4      73714.16      75432.77       374.79 o                         
   1   3   4      99002.77     101038.74       293.41 o                         
   2   3   4      87072.70      89414.22       274.89 o                         
   3   3   4     135026.55     136339.28       358.83 o                         
   4   3   4      21621.70      22516.31       164.96 o                         
   5   3   4     126197.00     125092.78       437.79 o                         
   6   3   4       1437.30       1482.36        52.48 o                         
   7   3   4      35134.71      35513.36       239.39 o                         
   8   3   4        233.36        286.15        39.78 o                         
   9   3   4      14167.26      14187.61       190.16 o                         
  10   3   4       7327.79       7364.82       167.84 o                         
  11   3   4      15711.45      15905.67       257.39 o                         
  12   3   4      25563.68      26237.59       364.42 o                         
  13   3   4      11285.28      11303.11       272.44 o                         
  14   3   4      35415.63      36551.59       537.46 o                         
  15   3   4      36739.58      37768.84       541.13 o                         
  16   3   4      22774.61      22443.15       439.47 o                         
  17   3   4       8540.64       8351.56       304.66 o                         
  18   3   4       9525.71       8469.40       328.93 o                         
  19   3   4       4489.98       4337.19       295.05 o                         
  20   3   4       3274.52       2468.10       482.59 o                         
   0   4   4        663.99        857.17        75.12 o                         
   1   4   4     274292.16     276531.78       645.40 o                         
   2   4   4       1740.78       1861.23        55.62 o                         
   3   4   4     126562.45     129235.53       425.81 o                         
   4   4   4     114571.99     114515.91       408.72 o                         
   5   4   4      22982.90      23027.45       208.64 o                         
   6   4   4      89851.91      88322.18       410.42 o                         
   7   4   4       1034.08       1250.29        57.73 o                         
   8   4   4     176947.69     175714.97       637.18 o                         
   9   4   4       2619.08       2816.49        94.71 o                         
  10   4   4      98548.48      97213.30       566.88 o                         
  11   4   4       3594.91       3949.23       138.12 o                         
  12   4   4      86907.73      86933.39       674.28 o                         
  13   4   4      19145.79      19762.90       367.38 o                         
  14   4   4      65238.51      65089.23       683.52 o                         
  15   4   4       7502.22       7510.13       263.09 o                         
  16   4   4      20652.81      21052.42       463.49 o                         
  17   4   4       2934.03       2728.76       198.64 o                         
  18   4   4      34856.30      36165.99       674.17 o                         
  19   4   4       3975.09       2871.72       243.94 o                         
  20   4   4      17703.31      18458.45      1016.32 o                         
   0   5   4      25443.26      23628.82       316.93 o                         
   1   5   4     303155.62     301314.03      1114.37 o                         
   2   5   4     123230.42     124937.64       508.45 o                         
   3   5   4     149386.30     151420.84       545.45 o                         
   4   5   4      52149.27      50933.33       350.29 o                         
   5   5   4      24816.31      25409.38       212.78 o                         
   6   5   4      12746.55      13107.41       186.58 o                         
   7   5   4       5937.76       6174.54       138.58 o                         
   8   5   4        337.79        381.35        53.15 o                         
   9   5   4       7543.08       7386.25       143.31 o                         
  10   5   4       2582.16       2706.26       109.18 o                         
  11   5   4      30262.44      30028.87       398.47 o                         
  12   5   4       4394.55       4359.07       179.39 o                         
  13   5   4      64159.40      65673.90       659.91 o                         
  14   5   4       1817.97       2038.18       141.69 o                         
  15   5   4      22327.26      23241.63       473.62 o                         
  16   5   4        765.36        608.10       131.45 o                         
  17   5   4      28490.69      29034.36       633.06 o                         
  18   5   4       1446.60       1093.98       158.13 o                         
  19   5   4       9969.37      10587.13       408.37 o                         
  20   5   4       3150.57       2147.98       361.76 o                         
   0   6   4     533523.75     525886.12      2412.71 o                         
   1   6   4        792.95       1085.32        62.33 o                         
   2   6   4     302139.53     302024.69       958.81 o                         
   3   6   4      15313.00      15057.04       191.47 o                         
   4   6   4     345938.97     345321.06      1066.87 o                         
   5   6   4      75532.75      74468.67       484.88 o                         
   6   6   4      80071.16      79372.71       458.69 o                         
   7   6   4      54741.50      54423.92       392.87 o                         
   8   6   4      38033.23      38169.98       328.85 o                         
   9   6   4      27118.30      26404.00       309.76 o                         
  10   6   4      16020.47      15908.46       292.83 o                         
  11   6   4      22941.74      23014.73       387.17 o                         
  12   6   4      20708.07      20658.27       386.99 o                         
  13   6   4      15088.20      14601.03       338.67 o                         
  14   6   4      19841.21      20697.20       416.53 o                         
  15   6   4       4137.86       3774.39       201.83 o                         
  16   6   4       2743.65       2723.91       205.77 o                         
  17   6   4       2405.71       2399.56       204.73 o                         
  18   6   4       8027.47       8215.84       389.54 o                         
  19   6   4       5567.77       5768.67       329.87 o                         
  20   6   4       3923.70       4924.64       727.38 o                         
   0   7   4      60743.64      60753.42       534.87 o                         
   1   7   4     266752.66     263116.09       883.47 o                         
   2   7   4      14758.34      14382.21       215.35 o                         
   3   7   4     109638.59     108073.26       656.28 o                         
   4   7   4       2364.34       2144.54        95.53 o                         
   5   7   4      42167.55      42814.03       419.25 o                         
   6   7   4      63905.31      64514.53       526.63 o                         
   7   7   4       5077.85       4817.52       134.97 o                         
   8   7   4      53998.73      52534.56       411.75 o                         
   9   7   4       9143.37       8635.89       220.93 o                         
  10   7   4      49623.21      47875.52       504.37 o                         
  11   7   4      11936.57      11562.33       293.45 o                         
  12   7   4      25159.91      24897.65       438.48 o                         
  13   7   4       2095.41       2019.33       146.48 o                         
  14   7   4      10489.27       9577.05       302.42 o                         
  15   7   4       9643.30       9519.49       324.85 o                         
  16   7   4       3018.61       3219.64       225.05 o                         
  17   7   4       3203.88       3395.86       249.20 o                         
  18   7   4       7303.26       7466.82       377.55 o                         
  19   7   4       2805.02       3592.18       431.40 o                         
   0   8   4      39164.58      39618.54       459.41 o                         
   1   8   4       5024.83       5054.93       135.13 o                         
   2   8   4       7139.69       7104.51       147.20 o                         
   3   8   4       8385.83       8043.01       198.61 o                         
   4   8   4      19305.93      19607.20       287.93 o                         
   5   8   4      20605.64      20163.45       286.53 o                         
   6   8   4       8846.47       8544.54       200.92 o                         
   7   8   4      39353.49      38124.30       452.44 o                         
   8   8   4      23241.46      22779.19       335.90 o                         
   9   8   4      32492.65      32038.84       423.19 o                         
  10   8   4      37128.18      36713.63       478.67 o                         
  11   8   4      16842.14      16835.16       374.84 o                         
  12   8   4      66599.44      66171.35       734.49 o                         
  13   8   4       8131.82       7698.81       267.59 o                         
  14   8   4      67453.59      68702.74       814.19 o                         
  15   8   4       6289.26       5553.71       266.12 o                         
  16   8   4      50590.41      49674.30       851.49 o                         
  17   8   4       6573.81       6792.11       347.25 o                         
  18   8   4      37941.66      37336.42       809.55 o                         
  19   8   4       3953.28       3683.53       466.80 o                         
   0   9   4     114052.84     112207.23       982.44 o                         
   1   9   4      10175.21      10636.45       190.45 o                         
   2   9   4      76498.44      75340.27       587.35 o                         
   3   9   4       9047.05       8948.97       215.57 o                         
   4   9   4      24615.54      24000.59       354.37 o                         
   5   9   4        655.01        730.13        83.61 o                         
   6   9   4      14803.11      14766.86       272.84 o                         
   7   9   4        433.52        378.93        66.63 o                         
   8   9   4       8487.85       8131.11       247.64 o                         
   9   9   4      12100.00      12329.94       288.43 o                         
  10   9   4        967.21        973.06       124.49 o                         
  11   9   4       1741.53       1526.34       141.22 o                         
  12   9   4        395.04        258.36       113.44 o                         
  13   9   4       9871.07      10003.21       310.45 o                         
  14   9   4        824.60        606.14       134.44 o                         
  15   9   4       4307.10       3985.09       240.71 o                         
  16   9   4        163.96        113.82       147.44 o                         
  17   9   4       6602.92       6957.57       354.07 o                         
  18   9   4        914.41        542.83       235.24 o                         
   0  10   4      94357.14      94714.23      1231.22 o                         
   1  10   4     154173.17     151173.28      1052.62 o                         
   2  10   4      49169.58      49401.38       425.32 o                         
   3  10   4      68944.76      67842.62       596.24 o                         
   4  10   4      88383.54      87990.23       691.67 o                         
   5  10   4       6518.66       6811.64       210.97 o                         
   6  10   4     111080.21     110043.07       870.76 o                         
   7  10   4        724.09        982.92       121.67 o                         
   8  10   4     106696.45     105618.74       881.31 o                         
   9  10   4       3209.07       3061.35       176.22 o                         
  10  10   4      57853.44      58145.50       763.09 o                         
  11  10   4        651.86        769.74       139.33 o                         
  12  10   4      17171.80      16273.46       414.14 o                         
  13  10   4       4028.71       4125.33       216.21 o                         
  14  10   4      10352.65       9752.58       362.66 o                         
  15  10   4       7995.21       8000.90       349.26 o                         
  16  10   4      10939.74      11574.08       442.08 o                         
  17  10   4       5156.32       4468.10       294.86 o                         
  18  10   4      11286.90      10696.43       673.98 o                         
   0  11   4      24939.31      24747.62       448.81 o                         
   1  11   4      13471.04      13313.70       236.03 o                         
   2  11   4       9027.27       8923.05       214.66 o                         
   3  11   4       8632.49       8628.62       211.17 o                         
   4  11   4        568.02        536.63       107.67 o                         
   5  11   4        234.66        439.85       115.90 o                         
   6  11   4       4434.25       4304.29       202.65 o                         
   7  11   4       5445.49       5290.58       225.17 o                         
   8  11   4       1540.91       1232.95       132.58 o                         
   9  11   4      11929.45      11585.31       347.32 o                         
  10  11   4       3533.85       3508.80       227.54 o                         
  11  11   4        221.15        189.91       152.28 o                         
  12  11   4      13096.04      13694.80       426.18 o                         
  13  11   4        167.21         23.53       131.46 o                         
  14  11   4      21228.93      21854.76       540.59 o                         
  15  11   4        212.74        164.02       138.87 o                         
  16  11   4      25507.60      25600.55       669.83 o                         
  17  11   4       1241.07        767.66       246.80 o                         
   0  12   4     111230.34     111435.88      1196.64 o                         
   1  12   4       6081.98       6325.45       171.73 o                         
   2  12   4      81560.31      81131.48       701.66 o                         
   3  12   4        226.76        362.68       101.38 o                         
   4  12   4      56617.47      55269.61       733.07 o                         
   5  12   4        600.68        785.49       130.99 o                         
   6  12   4      59204.73      59183.17       861.20 o                         
   7  12   4       7148.61       6917.12       263.43 o                         
   8  12   4      41183.02      41198.06       636.29 o                         
   9  12   4      12132.84      11440.93       369.16 o                         
  10  12   4      20959.39      21013.76       526.57 o                         
  11  12   4      11640.15      11755.37       434.07 o                         
  12  12   4       6457.12       6266.92       335.39 o                         
  13  12   4      14363.53      15330.40       487.00 o                         
  14  12   4       2696.79       2689.66       227.33 o                         
  15  12   4      14835.61      15697.87       529.61 o                         
  16  12   4       5452.83       5195.67       362.71 o                         
  17  12   4      14234.49      13674.02      1036.93 o                         
   0  13   4       9326.87      10172.50       486.80 o                         
   1  13   4      40075.21      41155.02       598.73 o                         
   2  13   4       6294.58       6433.50       265.92 o                         
   3  13   4      11944.28      11496.78       342.72 o                         
   4  13   4      27258.52      26689.30       532.65 o                         
   5  13   4       6618.43       6595.99       274.00 o                         
   6  13   4      20476.48      19257.15       451.27 o                         
   7  13   4        209.62        232.01       126.53 o                         
   8  13   4      22222.78      22020.02       487.63 o                         
   9  13   4        175.25        355.92       141.49 o                         
  10  13   4       7978.50       7566.33       351.06 o                         
  11  13   4        134.28        131.06       165.14 o                         
  12  13   4        284.30        486.00       187.88 o                         
  13  13   4        225.25        394.09       178.46 o                         
  14  13   4        162.02        174.78       163.31 o                         
  15  13   4        118.62        158.72       166.86 o                         
  16  13   4        855.66       1018.36       288.22 o                         
   0  14   4        354.60        598.23       192.05 o                         
   1  14   4       5109.00       5802.97       265.36 o                         
   2  14   4       1817.93       2312.20       183.27 o                         
   3  14   4      10572.74      11259.88       346.26 o                         
   4  14   4        200.24        104.00       124.70 o                         
   5  14   4      31179.14      30838.13       600.50 o                         
   6  14   4       1389.05       1079.22       146.95 o                         
   7  14   4      33586.60      34098.61       600.69 o                         
   8  14   4       9041.68       9174.00       362.87 o                         
   9  14   4      13289.40      13191.27       469.95 o                         
  10  14   4      32374.86      31349.91       722.28 o                         
  11  14   4       3177.21       2956.46       253.45 o                         
  12  14   4      60161.77      60904.73      1425.49 o                         
  13  14   4        102.80        490.98       182.72 o                         
  14  14   4      60868.43      62634.45      1088.17 o                         
  15  14   4        929.77        772.42       295.42 o                         
   0  15   4       1647.55       1852.32       258.95 o                         
   1  15   4       1325.36       1413.52       152.07 o                         
   2  15   4        121.31        238.95       121.66 o                         
   3  15   4        841.55        804.71       137.39 o                         
   4  15   4       8351.27       7850.42       315.96 o                         
   5  15   4       2036.70       1713.87       176.60 o                         
   6  15   4      11197.98      11685.70       392.93 o                         
   7  15   4       2069.13       1684.63       191.49 o                         
   8  15   4       8904.99       9195.43       389.85 o                         
   9  15   4       3167.56       2793.94       245.35 o                         
  10  15   4       5542.96       5080.72       308.81 o                         
  11  15   4       2208.51       2000.85       355.76 o                         
  12  15   4       4798.27       4147.24       374.40 o                         
  13  15   4       2592.49       2879.99       305.59 o                         
  14  15   4       1306.48       1482.02       308.57 o                         
   0  16   4     130598.87     134397.80      1906.30 o                         
   1  16   4        873.71       1124.38       181.47 o                         
   2  16   4     165875.67     170897.88      1571.64 o                         
   3  16   4       4277.35       4716.78       250.66 o                         
   4  16   4     119240.77     123193.59      1656.67 o                         
   5  16   4       3831.37       4124.41       246.03 o                         
   6  16   4      59684.02      59630.25      1025.00 o                         
   7  16   4       1120.07        982.98       182.22 o                         
   8  16   4      16186.70      16029.68       533.02 o                         
   9  16   4       5904.27       6660.04       409.77 o                         
  10  16   4       4159.13       3553.01       322.26 o                         
  11  16   4      12038.48      13055.42       577.16 o                         
  12  16   4        309.45        137.13       215.49 o                         
  13  16   4      12956.59      12647.93       792.08 o                         
   0  17   4       7153.42       7665.40       476.96 o                         
   1  17   4       2505.41       2516.47       204.77 o                         
   2  17   4       7134.43       7749.98       358.39 o                         
   3  17   4       1140.66       1185.62       178.39 o                         
   4  17   4       1941.67       1784.58       207.40 o                         
   5  17   4       1752.50       1770.28       221.30 o                         
   6  17   4        179.15        362.79       182.08 o                         
   7  17   4       4765.97       5034.85       316.24 o                         
   8  17   4        639.77        707.16       198.01 o                         
   9  17   4        151.38        164.88       207.89 o                         
  10  17   4        747.11        999.40       238.32 o                         
  11  17   4       1239.53        619.76       253.32 o                         
  12  17   4       8700.12      10600.29      1426.66 o                         
   0  18   4      21882.42      22232.81       977.52 o                         
   1  18   4      22930.54      23327.49       655.44 o                         
   2  18   4       3370.52       3192.43       280.77 o                         
   3  18   4      17871.63      18508.53       642.69 o                         
   4  18   4        135.18        250.18       174.09 o                         
   5  18   4       3032.61       3054.83       252.67 o                         
   6  18   4      10904.53      11368.99       491.04 o                         
   7  18   4        158.28        135.60       211.89 o                         
   8  18   4      14908.09      15311.27       660.91 o                         
   9  18   4        202.08       -254.41       254.41 o                         
  10  18   4      27200.73      28329.40      1286.47 o                         
  11  18   4       1013.23       1951.92       765.02 o                         
   0  19   4      19883.13      20044.49      1040.62 o                         
   1  19   4        349.66        556.21       247.78 o                         
   2  19   4      14608.74      15155.96       627.22 o                         
   3  19   4       1853.44       2241.63       382.91 o                         
   4  19   4       7593.30       8076.37       457.93 o                         
   5  19   4        431.63        781.88       214.43 o                         
   6  19   4       5959.35       6327.71       400.49 o                         
   7  19   4       2691.09       2958.18       376.02 o                         
   8  19   4        267.52        562.46       533.79 o                         
   9  19   4        226.06         47.40       390.36 o                         
   0  20   4      36758.80      38456.61      1358.14 o                         
   1  20   4        144.22        222.99       219.50 o                         
   2  20   4      37889.71      39900.30      1059.32 o                         
   3  20   4        219.78        406.32       336.54 o                         
   4  20   4      13733.24      13383.36       818.49 o                         
   5  20   4       5207.54       4931.00       614.63 o                         
   6  20   4      17793.76      19174.62      1293.72 o                         
   0  21   4       6247.93       5815.02      1407.55 o                         
   1  21   4        632.71        453.92       497.69 o                         
   2  21   4       2982.38       2935.55      1221.93 o                         
   3  21   4         57.40        300.72       474.71 o                         
   1   1   5      42120.45      42711.60       163.41 o                         
   2   1   5      59427.16      60698.54       219.51 o                         
   3   1   5      67116.04      66838.34       265.03 o                         
   4   1   5      47945.03      48461.22       239.78 o                         
   5   1   5     158136.80     159503.47       458.39 o                         
   6   1   5       6934.89       6838.85       105.39 o                         
   7   1   5     105699.37     105011.09       451.29 o                         
   8   1   5        844.47        774.24        55.06 o                         
   9   1   5      43196.95      43023.00       334.70 o                         
  10   1   5        530.99        454.35        57.45 o                         
  11   1   5      17844.77      17426.12       247.47 o                         
  12   1   5       4391.83       4457.81       136.27 o                         
  13   1   5       6118.77       5883.44       170.85 o                         
  14   1   5         43.54        104.49        84.35 o                         
  15   1   5        807.24        675.27       121.32 o                         
  16   1   5       1757.04       1835.58       140.89 o                         
  17   1   5        460.38        624.33       120.23 o                         
  18   1   5       4732.71       4907.71       261.98 o                         
  19   1   5       1697.50       1586.34       177.35 o                         
  20   1   5       4274.88       4257.60       432.44 o                         
   1   2   5      11835.94      12771.85       122.55 o                         
   2   2   5        543.27        575.83        32.42 o                         
   3   2   5      20546.09      21111.44       161.15 o                         
   4   2   5      16788.98      17408.62       142.62 o                         
   5   2   5          5.85         74.77        28.00 o                         
   6   2   5       1132.58       1091.57        52.12 o                         
   7   2   5      38019.33      36747.51       263.67 o                         
   8   2   5         76.72        176.69        39.75 o                         
   9   2   5      60656.80      59790.75       375.38 o                         
  10   2   5       5035.84       5071.99       118.62 o                         
  11   2   5      41979.95      42669.02       372.53 o                         
  12   2   5       4919.85       5023.83       154.31 o                         
  13   2   5      31774.84      31755.72       426.19 o                         
  14   2   5        346.55        241.19        87.10 o                         
  15   2   5       4986.79       4405.13       190.08 o                         
  16   2   5         83.94        230.80       112.73 o                         
  17   2   5       2086.52       2930.86       197.52 o                         
  18   2   5         43.82        359.12       146.32 o                         
  19   2   5       8658.85       9324.72       368.39 o                         
  20   2   5         29.11         16.16       266.53 o                         
   1   3   5        515.43        712.86        36.22 o                         
   2   3   5      73704.88      75429.28       284.25 o                         
   3   3   5      18113.25      19355.03       156.86 o                         
   4   3   5      24684.83      24624.23       167.65 o                         
   5   3   5       9704.51       9539.47       126.77 o                         
   6   3   5       5966.48       6021.16       107.09 o                         
   7   3   5      42482.39      41997.30       286.14 o                         
   8   3   5        109.44        160.35        37.79 o                         
   9   3   5      34030.68      33551.18       279.89 o                         
  10   3   5       4224.47       4127.84       105.16 o                         
  11   3   5      25978.92      26188.68       302.57 o                         
  12   3   5       1393.06       1425.47       108.94 o                         
  13   3   5       2602.04       2817.71       138.81 o                         
  14   3   5       1901.75       1961.57       140.00 o                         
  15   3   5        145.85        163.04        91.01 o                         
  16   3   5       1594.83       1307.82       147.42 o                         
  17   3   5        198.13        210.45       126.42 o                         
  18   3   5         37.81        265.02       141.51 o                         
  19   3   5       1650.44       1631.74       184.23 o                         
  20   3   5          3.02       -400.81       400.81 o                         
   1   4   5      25863.45      27366.56       196.94 o                         
   2   4   5       9811.55      10485.33       122.82 o                         
   3   4   5       8839.69       8554.79       111.44 o                         
   4   4   5       4087.56       4213.17        88.67 o                         
   5   4   5      37622.80      36533.03       247.68 o                         
   6   4   5         16.80         40.65        37.39 o                         
   7   4   5      83105.27      83027.01       451.43 o                         
   8   4   5        159.23        266.15        47.70 o                         
   9   4   5      99423.78      98284.12       502.81 o                         
  10   4   5       1392.67       1449.07        76.48 o                         
  11   4   5      88167.64      87973.90       627.14 o                         
  12   4   5         77.59        159.98        80.12 o                         
  13   4   5      16788.79      16644.01       333.27 o                         
  14   4   5        359.54        371.02        93.50 o                         
  15   4   5        465.82        514.85       110.00 o                         
  16   4   5        346.90        257.01       134.01 o                         
  17   4   5        374.62        274.34       122.91 o                         
  18   4   5          3.36        -57.31       147.32 o                         
  19   4   5        302.15        220.66       156.69 o                         
  20   4   5        177.30        -30.28       335.64 o                         
   1   5   5         37.03        189.30        39.12 o                         
   2   5   5      29498.70      28678.86       235.36 o                         
   3   5   5       9060.33       9468.27       146.28 o                         
   4   5   5     171233.80     171880.92       616.42 o                         
   5   5   5         24.93        107.69        36.84 o                         
   6   5   5      57332.74      57073.79       349.87 o                         
   7   5   5        272.28        338.14        44.86 o                         
   8   5   5      22943.89      22846.08       253.39 o                         
   9   5   5       8831.15       8842.70       169.38 o                         
  10   5   5       1493.38       1350.21       101.89 o                         
  11   5   5       4651.97       4674.07       162.68 o                         
  12   5   5       1669.77       1657.95       118.08 o                         
  13   5   5       1818.58       1941.58       132.40 o                         
  14   5   5        412.21        240.57        93.66 o                         
  15   5   5        236.74          8.89       113.01 o                         
  16   5   5        886.09        804.51       132.66 o                         
  17   5   5       1300.44       1346.17       177.47 o                         
  18   5   5        142.20        -22.67       135.16 o                         
  19   5   5        804.88        748.96       163.91 o                         
  20   5   5         34.21        249.63       372.86 o                         
   1   6   5       6286.20       5844.52       119.04 o                         
   2   6   5       1226.33       1225.44        67.23 o                         
   3   6   5     197951.67     192875.56       639.62 o                         
   4   6   5        474.12        565.05        60.59 o                         
   5   6   5     159284.88     159028.77       696.82 o                         
   6   6   5       2375.92       2467.06       106.61 o                         
   7   6   5      95113.56      94384.52       521.96 o                         
   8   6   5       3827.53       3767.90       113.95 o                         
   9   6   5      35074.90      35230.72       391.61 o                         
  10   6   5      11772.30      11365.17       217.81 o                         
  11   6   5      10430.86      10701.77       270.22 o                         
  12   6   5       1500.64       1731.66       141.22 o                         
  13   6   5       1517.05       1808.21       136.60 o                         
  14   6   5        822.15       1054.44       125.35 o                         
  15   6   5         33.49        -13.73       120.60 o                         
  16   6   5       1345.69       1225.71       147.63 o                         
  17   6   5        184.30        138.41       164.13 o                         
  18   6   5        433.80        134.76       154.31 o                         
  19   6   5        847.65        998.79       205.86 o                         
   1   7   5       3334.93       3413.38       101.92 o                         
   2   7   5       2522.02       2793.18       106.24 o                         
   3   7   5       1716.27       1805.74        86.52 o                         
   4   7   5       7004.72       6741.37       144.17 o                         
   5   7   5       9216.52       9280.85       200.60 o                         
   6   7   5      64138.49      64046.61       535.98 o                         
   7   7   5       2556.02       2464.31       122.06 o                         
   8   7   5      15008.77      14969.91       228.23 o                         
   9   7   5       5804.66       5783.92       169.06 o                         
  10   7   5      16365.81      15620.00       302.30 o                         
  11   7   5       5286.55       5014.56       197.75 o                         
  12   7   5       5654.06       5779.26       216.26 o                         
  13   7   5          4.70        -91.94       103.91 o                         
  14   7   5       9926.00       9337.84       324.94 o                         
  15   7   5        920.41        866.79       131.92 o                         
  16   7   5        454.98        582.42       139.03 o                         
  17   7   5        100.42        272.93       152.90 o                         
  18   7   5         14.20        138.70       164.62 o                         
  19   7   5          4.76        -54.24       258.19 o                         
   1   8   5      13541.17      13194.41       209.93 o                         
   2   8   5       1776.90       1927.79       101.27 o                         
   3   8   5      31420.65      31155.50       369.73 o                         
   4   8   5       8507.43       8692.67       194.97 o                         
   5   8   5     125288.54     123408.13       739.17 o                         
   6   8   5       6406.69       6810.59       194.85 o                         
   7   8   5      40694.32      40009.69       465.27 o                         
   8   8   5      34145.06      34050.28       446.94 o                         
   9   8   5       7112.45       7002.17       206.42 o                         
  10   8   5      10719.61      10598.20       263.68 o                         
  11   8   5        414.18        555.39       100.01 o                         
  12   8   5      13068.68      12968.98       326.96 o                         
  13   8   5         35.91        137.03       112.53 o                         
  14   8   5        336.75        387.83       132.56 o                         
  15   8   5       3993.20       4584.85       249.81 o                         
  16   8   5         33.65        552.07       146.96 o                         
  17   8   5        445.88        308.53       189.89 o                         
  18   8   5       3095.57       3334.27       268.50 o                         
  19   8   5        735.18        764.71       262.82 o                         
   1   9   5         61.97        132.73        49.57 o                         
   2   9   5       3556.27       3521.10       115.26 o                         
   3   9   5        261.40        291.97        69.09 o                         
   4   9   5       5838.37       5821.97       188.90 o                         
   5   9   5       3480.23       3707.19       137.54 o                         
   6   9   5       8005.14       8119.75       215.24 o                         
   7   9   5      16788.07      15780.76       324.08 o                         
   8   9   5      14284.37      13861.72       319.40 o                         
   9   9   5      20777.66      20836.63       387.01 o                         
  10   9   5      32747.70      33156.31       532.61 o                         
  11   9   5      12578.79      12712.32       349.52 o                         
  12   9   5      33862.51      33480.72       554.89 o                         
  13   9   5       8103.70       8222.33       299.14 o                         
  14   9   5        547.70        402.46       132.67 o                         
  15   9   5        279.71        135.81       138.85 o                         
  16   9   5         14.13        -33.57       132.11 o                         
  17   9   5        177.68        564.36       173.29 o                         
  18   9   5        225.68         57.80       212.46 o                         
   1  10   5       4177.46       4277.40       145.11 o                         
   2  10   5      22930.72      22466.14       299.57 o                         
   3  10   5         17.89        160.27       100.20 o                         
   4  10   5      19759.47      19323.96       358.85 o                         
   5  10   5      11906.04      11725.22       293.40 o                         
   6  10   5      49967.07      49807.88       558.55 o                         
   7  10   5          9.39        256.76       115.41 o                         
   8  10   5      12179.20      12585.79       323.74 o                         
   9  10   5       1506.37       1433.30       137.68 o                         
  10  10   5      27254.27      27296.60       542.58 o                         
  11  10   5       2400.90       2278.44       170.16 o                         
  12  10   5       1716.01       1116.51       135.85 o                         
  13  10   5        233.42        189.47       124.63 o                         
  14  10   5       2022.90       1785.08       198.45 o                         
  15  10   5       1440.25       1430.60       171.00 o                         
  16  10   5        308.67        484.77       158.84 o                         
  17  10   5        604.60        430.79       266.20 o                         
  18  10   5        609.69        277.40       293.01 o                         
   1  11   5       3170.42       3249.58       127.83 o                         
   2  11   5       1948.59       1922.95       130.71 o                         
   3  11   5         20.07         20.69        93.95 o                         
   4  11   5      12397.21      12146.19       333.78 o                         
   5  11   5      11364.29      11448.96       311.19 o                         
   6  11   5        317.17        429.34       109.34 o                         
   7  11   5      15095.72      14730.11       340.41 o                         
   8  11   5         82.16         44.55       103.52 o                         
   9  11   5      13290.20      13215.02       399.55 o                         
  10  11   5       3788.39       3688.67       227.11 o                         
  11  11   5      11461.19      11415.84       376.34 o                         
  12  11   5        139.84        209.62       137.20 o                         
  13  11   5       1150.53       1021.99       158.25 o                         
  14  11   5       2352.66       2247.30       198.59 o                         
  15  11   5        674.15        508.81       173.40 o                         
  16  11   5        280.72        375.02       167.43 o                         
  17  11   5       1070.33        833.95       262.19 o                         
   1  12   5        200.18        199.72        69.58 o                         
   2  12   5      14812.95      14702.35       341.19 o                         
   3  12   5      35389.28      33969.52       556.37 o                         
   4  12   5      37738.40      38159.06       577.80 o                         
   5  12   5      29728.49      29977.90       521.36 o                         
   6  12   5      25411.74      25677.62       476.48 o                         
   7  12   5      14170.17      14806.98       363.74 o                         
   8  12   5      31035.94      31075.17       542.89 o                         
   9  12   5          0.80         85.80       140.91 o                         
  10  12   5       2777.87       2675.70       209.75 o                         
  11  12   5       2966.23       3154.83       224.16 o                         
  12  12   5       5044.71       5224.71       290.84 o                         
  13  12   5        106.29        256.74       152.03 o                         
  14  12   5          3.34         65.22       147.87 o                         
  15  12   5       1089.97       1278.33       240.07 o                         
  16  12   5        459.79        531.55       232.35 o                         
  17  12   5        971.64       1847.43       462.28 o                         
   1  13   5        337.22        372.43       133.06 o                         
   2  13   5        286.99        426.12       128.08 o                         
   3  13   5      22708.34      21951.81       495.61 o                         
   4  13   5         77.43         88.92       134.47 o                         
   5  13   5       6230.40       6460.03       263.94 o                         
   6  13   5       2412.81       2256.84       177.70 o                         
   7  13   5       6770.99       6668.81       284.74 o                         
   8  13   5      10291.81      10444.24       351.52 o                         
   9  13   5       2356.49       2399.53       216.28 o                         
  10  13   5      47496.01      47703.26       854.99 o                         
  11  13   5       1015.47        592.76       174.12 o                         
  12  13   5      10301.24      10817.16       446.66 o                         
  13  13   5        302.43        323.41       156.60 o                         
  14  13   5       1735.33       1479.73       199.82 o                         
  15  13   5        247.99        142.98       211.01 o                         
  16  13   5        347.30        355.73       422.69 o                         
   1  14   5       4387.63       4332.19       234.70 o                         
   2  14   5       1715.24       1647.84       166.21 o                         
   3  14   5       3175.59       2886.54       194.71 o                         
   4  14   5       1231.93        931.98       160.15 o                         
   5  14   5       2915.21       3041.39       208.30 o                         
   6  14   5      15265.69      15200.51       430.85 o                         
   7  14   5        787.49        975.20       157.27 o                         
   8  14   5       1045.02        871.49       183.26 o                         
   9  14   5       8869.68       9363.44       412.07 o                         
  10  14   5       5615.45       5555.03       316.42 o                         
  11  14   5       9562.85       9926.43       452.55 o                         
  12  14   5        407.37        300.19       170.50 o                         
  13  14   5       1066.66        699.81       185.26 o                         
  14  14   5       1586.13       1384.68       210.47 o                         
  15  14   5        755.81        544.72       252.41 o                         
   1  15   5       5495.69       5649.02       285.94 o                         
   2  15   5         82.95        136.38       144.67 o                         
   3  15   5        220.04        471.77       135.28 o                         
   4  15   5       2592.73       2502.87       193.66 o                         
   5  15   5       9988.50       9591.57       352.28 o                         
   6  15   5      18662.84      18841.43       584.73 o                         
   7  15   5        539.17        473.70       156.34 o                         
   8  15   5      45475.74      43697.16       921.90 o                         
   9  15   5        462.84        359.93       174.45 o                         
  10  15   5      16335.94      16048.91       577.98 o                         
  11  15   5        167.22        191.11       192.39 o                         
  12  15   5      17443.57      16699.87       586.86 o                         
  13  15   5          4.04         65.96       224.98 o                         
  14  15   5       2840.72       2392.83       426.66 o                         
   1  16   5       2890.56       2849.62       221.35 o                         
   2  16   5       2771.20       2981.08       228.90 o                         
   3  16   5       5071.84       5590.01       287.71 o                         
   4  16   5        431.24        538.48       165.34 o                         
   5  16   5       4287.65       4064.56       281.54 o                         
   6  16   5       3929.90       4122.35       297.53 o                         
   7  16   5        726.57       1081.61       182.95 o                         
   8  16   5         59.99       -127.55       182.92 o                         
   9  16   5       3099.95       3492.31       296.96 o                         
  10  16   5         79.07        195.48       197.67 o                         
  11  16   5       4643.28       4739.00       376.07 o                         
  12  16   5       1405.03       1407.29       384.82 o                         
  13  16   5       4197.05       4180.88       738.76 o                         
   1  17   5       1788.10       1834.60       193.68 o                         
   2  17   5      12511.68      13287.10       447.65 o                         
   3  17   5        903.00        830.86       190.87 o                         
   4  17   5      24656.45      25503.41       636.96 o                         
   5  17   5       1131.39        986.29       196.96 o                         
   6  17   5      48708.77      48226.79      1014.33 o                         
   7  17   5       1635.09       1460.75       262.97 o                         
   8  17   5      18773.75      17711.22       659.98 o                         
   9  17   5        191.49        390.67       216.42 o                         
  10  17   5      13360.89      13428.17       617.22 o                         
  11  17   5         51.86        231.53       438.45 o                         
  12  17   5       4387.06       5418.85      1072.20 o                         
   1  18   5        270.41        484.50       196.16 o                         
   2  18   5       1420.72       1512.64       208.99 o                         
   3  18   5       4328.30       4679.30       317.64 o                         
   4  18   5       9522.97      10067.32       479.51 o                         
   5  18   5         13.21        196.91       199.01 o                         
   6  18   5       5718.68       5973.96       401.22 o                         
   7  18   5        200.41        600.25       219.28 o                         
   8  18   5       5724.51       5530.75       408.49 o                         
   9  18   5         39.80       -304.84       304.84 o                         
  10  18   5        920.46        691.02       513.44 o                         
   1  19   5         29.09        211.31       256.21 o                         
   2  19   5      10782.93      12223.42       523.83 o                         
   3  19   5        429.08        127.01       213.47 o                         
   4  19   5      24705.18      24921.02       797.35 o                         
   5  19   5          0.59        184.51       205.55 o                         
   6  19   5       6171.60       7064.83       496.72 o                         
   7  19   5         21.40        120.96       329.63 o                         
   8  19   5       5564.34       6984.77       952.97 o                         
   1  20   5        435.48        376.13       243.02 o                         
   2  20   5       1204.98       1445.00       405.52 o                         
   3  20   5       6539.68       6775.31       643.59 o                         
   4  20   5       2167.83       2144.86       503.77 o                         
   5  20   5         25.55       -446.65       446.65 o                         
   6  20   5       8734.13       8130.04      1179.94 o                         
   1  21   5         41.76        348.27       778.40 o                         
   0   0   6    1031338.00    1016456.69      6434.23 o                         
   1   0   6     785893.88     778123.44      3433.64 o                         
   2   0   6     463186.84     462483.53      2049.40 o                         
   3   0   6     411067.31     413050.34      1647.62 o                         
   4   0   6     115553.20     118519.85       597.35 o                         
   5   0   6     312718.38     310962.66      1442.52 o                         
   6   0   6      25385.31      26498.01       327.90 o                         
   7   0   6     117679.12     116974.25       641.15 o                         
   8   0   6       4253.83       4418.10       138.62 o                         
   9   0   6      52855.30      52103.10       542.34 o                         
  10   0   6        992.13       1119.25        96.96 o                         
  11   0   6       1920.97       1548.93       114.17 o                         
  12   0   6       4435.53       4609.67       200.69 o                         
  13   0   6         51.25       -122.33       122.33 o                         
  14   0   6       7579.61       7855.90       307.72 o                         
  15   0   6      11785.34      11945.42       390.75 o                         
  16   0   6      19511.68      18711.90       589.33 o                         
  17   0   6        102.15        -44.63       159.13 o                         
  18   0   6       4187.82       3282.49       325.12 o                         
  19   0   6        195.84       -185.89       237.36 o                         
  20   0   6        468.63       -248.75       552.91 o                         
   0   1   6        509.51        630.28        68.76 o                         
   1   1   6     233167.19     234987.52       642.97 o                         
   2   1   6      49160.80      50611.18       222.75 o                         
   3   1   6      46791.29      47729.88       244.09 o                         
   4   1   6        332.56        390.87        38.32 o                         
   5   1   6       2981.39       3144.23        73.67 o                         
   6   1   6       8689.38       8754.86       125.08 o                         
   7   1   6       2997.04       3041.48        80.54 o                         
   8   1   6         93.42        149.44        42.27 o                         
   9   1   6       8256.98       8258.55       161.21 o                         
  10   1   6         98.73        141.58        46.59 o                         
  11   1   6      16028.44      16543.81       247.09 o                         
  12   1   6        443.15        620.94        66.35 o                         
  13   1   6       8123.02       8891.87       213.32 o                         
  14   1   6        159.03        163.42        87.67 o                         
  15   1   6      27262.91      27595.29       431.67 o                         
  16   1   6        104.94        105.46       109.15 o                         
  17   1   6      18848.93      18036.80       464.84 o                         
  18   1   6       1612.74       1343.69       158.65 o                         
  19   1   6       7133.88       6345.73       323.52 o                         
  20   1   6       1751.12       1390.43       550.62 o                         
   0   2   6        357.62        642.64        62.72 o                         
   1   2   6      19048.55      20272.30       153.37 o                         
   2   2   6       4116.14       4459.28        72.90 o                         
   3   2   6      17594.91      18007.90       161.11 o                         
   4   2   6       5924.46       6413.95       108.76 o                         
   5   2   6       3636.64       3405.71        78.21 o                         
   6   2   6      33234.39      33322.39       254.20 o                         
   7   2   6      13811.84      14050.41       182.83 o                         
   8   2   6      61213.07      60671.03       379.03 o                         
   9   2   6      97254.14      96089.59       521.43 o                         
  10   2   6      61528.50      61115.86       431.51 o                         
  11   2   6      68368.80      68529.79       508.40 o                         
  12   2   6      41497.54      41839.99       434.30 o                         
  13   2   6     131583.42     134297.64       848.26 o                         
  14   2   6      44814.10      44619.38       546.78 o                         
  15   2   6      65224.12      66879.45       745.75 o                         
  16   2   6      40779.25      41073.91       651.82 o                         
  17   2   6      73327.32      75007.36       972.05 o                         
  18   2   6      26939.15      27634.57       598.63 o                         
  19   2   6      26596.08      27754.99       643.45 o                         
  20   2   6      15449.01      17111.68      1276.99 o                         
   0   3   6      43515.50      45060.08       402.54 o                         
   1   3   6      10677.14      11104.61       126.49 o                         
   2   3   6       1526.13       1736.92        50.66 o                         
   3   3   6      13042.99      12736.19       128.40 o                         
   4   3   6      10352.92      10222.64       128.94 o                         
   5   3   6      67656.58      66304.05       338.19 o                         
   6   3   6        509.07        613.20        46.43 o                         
   7   3   6     141043.36     139358.89       537.07 o                         
   8   3   6        227.58        255.09        44.47 o                         
   9   3   6      88634.52      87601.72       494.19 o                         
  10   3   6       3589.34       3670.92       111.51 o                         
  11   3   6      39647.03      39982.87       395.91 o                         
  12   3   6        246.15        237.03        78.61 o                         
  13   3   6      11898.07      11822.13       277.86 o                         
  14   3   6        110.27        304.91        96.81 o                         
  15   3   6       4754.27       4642.90       210.31 o                         
  16   3   6       2366.03       2191.59       160.91 o                         
  17   3   6       4716.68       4892.02       251.87 o                         
  18   3   6         91.22        296.99       144.43 o                         
  19   3   6       9347.18      10127.16       406.46 o                         
  20   3   6       1763.48       1290.75       565.03 o                         
   0   4   6        849.76       1216.90        73.07 o                         
   1   4   6     201519.72     203399.03       703.15 o                         
   2   4   6      42720.88      43195.38       247.14 o                         
   3   4   6     176095.33     177483.75       642.70 o                         
   4   4   6     137152.83     134779.05       503.80 o                         
   5   4   6     125393.57     124970.05       483.93 o                         
   6   4   6     160835.22     158235.39       597.42 o                         
   7   4   6      23830.43      24012.04       258.14 o                         
   8   4   6      96771.94      96967.95       539.38 o                         
   9   4   6      31482.96      31969.22       331.60 o                         
  10   4   6      49689.61      50045.93       435.47 o                         
  11   4   6       5799.91       5897.41       170.97 o                         
  12   4   6       9160.30       8697.00       230.61 o                         
  13   4   6      14061.10      14215.60       309.52 o                         
  14   4   6       1031.20        653.80       100.38 o                         
  15   4   6       1154.43        990.64       138.45 o                         
  16   4   6        260.91         92.40       112.60 o                         
  17   4   6       9613.93       9478.28       354.48 o                         
  18   4   6       1767.23       2170.48       199.56 o                         
  19   4   6       1581.08       1787.03       207.32 o                         
  20   4   6       8972.08       7408.96      1469.67 o                         
   0   5   6       2931.64       3519.87       132.79 o                         
   1   5   6      23919.82      24131.12       213.64 o                         
   2   5   6      18888.09      18939.95       195.25 o                         
   3   5   6      47942.63      47425.12       303.29 o                         
   4   5   6       1388.14       1635.18        65.43 o                         
   5   5   6      94204.71      93335.05       460.43 o                         
   6   5   6      13928.45      14067.58       187.11 o                         
   7   5   6      21886.87      21446.22       241.38 o                         
   8   5   6       1991.14       2021.09        86.73 o                         
   9   5   6      12014.37      11719.37       210.59 o                         
  10   5   6       8498.14       8229.67       182.41 o                         
  11   5   6       9421.40       9832.55       233.72 o                         
  12   5   6        295.87        300.98        93.44 o                         
  13   5   6      10157.32       9865.39       272.02 o                         
  14   5   6         92.52         79.54       103.95 o                         
  15   5   6       1594.91       1593.48       147.72 o                         
  16   5   6       1879.25       1602.14       171.48 o                         
  17   5   6        444.75        391.86       149.62 o                         
  18   5   6        360.87        111.91       149.92 o                         
  19   5   6       5369.64       5633.29       388.15 o                         
   0   6   6      85099.41      83361.45       680.53 o                         
   1   6   6     105858.55     105276.95       520.07 o                         
   2   6   6     120026.91     119643.22       513.17 o                         
   3   6   6     103015.41     101391.46       462.22 o                         
   4   6   6      48603.84      48029.17       375.29 o                         
   5   6   6     112400.02     112227.38       555.15 o                         
   6   6   6      14468.36      14792.49       214.92 o                         
   7   6   6      43902.63      43293.21       360.35 o                         
   8   6   6        614.57        729.47        72.08 o                         
   9   6   6      43189.36      44193.08       440.00 o                         
  10   6   6      18817.17      18349.54       275.36 o                         
  11   6   6      16731.36      17034.00       332.57 o                         
  12   6   6      43667.51      44393.73       548.30 o                         
  13   6   6      25201.98      26288.25       475.46 o                         
  14   6   6      34450.01      34975.70       587.55 o                         
  15   6   6       3348.67       3145.70       200.92 o                         
  16   6   6      15829.82      16037.42       455.06 o                         
  17   6   6       9685.85      10860.81       418.83 o                         
  18   6   6       9285.21       8952.62       399.21 o                         
  19   6   6       2602.67       1976.32       294.96 o                         
   0   7   6      28219.79      27999.74       436.58 o                         
   1   7   6      59811.17      58648.06       391.73 o                         
   2   7   6      24194.21      23966.10       285.72 o                         
   3   7   6      27416.20      27420.48       290.28 o                         
   4   7   6       1813.72       1846.43        91.28 o                         
   5   7   6       4375.22       4830.17       138.22 o                         
   6   7   6       3722.66       3835.58       129.74 o                         
   7   7   6       5012.36       4781.76       145.46 o                         
   8   7   6       2828.69       2756.71       104.05 o                         
   9   7   6        404.73        415.68        76.65 o                         
  10   7   6       1094.75        992.84        91.22 o                         
  11   7   6      24680.81      25238.27       407.03 o                         
  12   7   6       4374.35       4291.78       188.83 o                         
  13   7   6      61678.35      63222.80       770.96 o                         
  14   7   6       2431.09       2419.09       175.69 o                         
  15   7   6      47328.38      48093.83       715.63 o                         
  16   7   6        687.26        647.41       160.22 o                         
  17   7   6      23600.45      24095.87       637.97 o                         
  18   7   6        877.17       1060.68       183.94 o                         
  19   7   6       9834.72       8012.51       943.65 o                         
   0   8   6      82322.03      82155.88       954.67 o                         
   1   8   6       4640.36       4679.04       120.07 o                         
   2   8   6      42836.14      41691.25       396.40 o                         
   3   8   6        673.44        853.25        89.10 o                         
   4   8   6      12369.84      12265.99       209.08 o                         
   5   8   6       5963.99       5832.45       169.40 o                         
   6   8   6       2756.18       3094.73       130.85 o                         
   7   8   6      19884.66      19451.29       317.39 o                         
   8   8   6       1461.86       1507.93       105.85 o                         
   9   8   6      45041.64      44577.82       499.94 o                         
  10   8   6      13226.00      13003.27       303.43 o                         
  11   8   6      34791.89      34283.37       492.57 o                         
  12   8   6      22911.03      23501.36       446.07 o                         
  13   8   6      64713.06      65999.82       804.12 o                         
  14   8   6      36147.34      37555.61       645.84 o                         
  15   8   6      31514.08      31783.71       613.17 o                         
  16   8   6      19888.26      20707.52       537.52 o                         
  17   8   6      28425.68      29336.22       717.51 o                         
  18   8   6      15519.81      16239.45       666.11 o                         
   0   9   6      52232.26      51831.41       762.52 o                         
   1   9   6      63909.36      63609.69       498.60 o                         
   2   9   6      32328.63      32376.64       373.42 o                         
   3   9   6      66619.55      65985.98       538.88 o                         
   4   9   6      20271.92      20369.22       377.82 o                         
   5   9   6      46516.04      45777.66       487.30 o                         
   6   9   6        327.54        221.89        87.96 o                         
   7   9   6      35464.73      35357.23       452.62 o                         
   8   9   6        127.34        150.57       100.28 o                         
   9   9   6      20637.67      20091.71       373.87 o                         
  10   9   6       7934.07       8099.85       265.33 o                         
  11   9   6       1218.65        855.96       118.55 o                         
  12   9   6      15457.42      15590.44       390.61 o                         
  13   9   6        311.21        186.23       123.35 o                         
  14   9   6      16414.63      16026.90       438.47 o                         
  15   9   6        773.64       1063.14       155.78 o                         
  16   9   6       8064.74       8538.12       359.52 o                         
  17   9   6       1253.13       1068.75       185.70 o                         
  18   9   6       3365.57       2917.60       418.69 o                         
   0  10   6      21836.49      21875.72       423.50 o                         
   1  10   6     217374.41     217661.86      1274.85 o                         
   2  10   6      23783.15      23038.50       265.95 o                         
   3  10   6     168855.23     163585.98      1018.55 o                         
   4  10   6      46244.10      45100.20       575.33 o                         
   5  10   6      75157.92      76474.32       750.32 o                         
   6  10   6      83475.30      83461.96       753.10 o                         
   7  10   6      46395.39      46131.27       552.26 o                         
   8  10   6     109875.94     107691.48       866.60 o                         
   9  10   6      18042.58      18688.17       411.32 o                         
  10  10   6      26486.47      25375.55       499.96 o                         
  11  10   6        843.94        752.05       126.33 o                         
  12  10   6       1701.28       1107.74       138.23 o                         
  13  10   6       1287.59       1171.93       142.64 o                         
  14  10   6        265.17        208.85       130.40 o                         
  15  10   6        207.43         77.29       144.08 o                         
  16  10   6        853.71        505.49       227.66 o                         
  17  10   6        463.39          2.22       198.18 o                         
  18  10   6       2771.66       2761.89       577.60 o                         
   0  11   6      72840.04      74669.90       786.69 o                         
   1  11   6      17425.70      17646.42       283.56 o                         
   2  11   6      78115.95      76751.20       617.45 o                         
   3  11   6       5194.11       5294.98       205.79 o                         
   4  11   6      55810.02      55216.89       677.13 o                         
   5  11   6       5973.90       5890.88       240.69 o                         
   6  11   6      18703.71      18904.53       391.21 o                         
   7  11   6      50442.17      50511.33       607.40 o                         
   8  11   6       1023.13        996.45       123.62 o                         
   9  11   6      64925.28      63188.08       814.40 o                         
  10  11   6       2444.33       2076.07       165.57 o                         
  11  11   6      18336.64      17969.04       473.94 o                         
  12  11   6       7307.14       7292.39       327.26 o                         
  13  11   6       6805.75       5931.96       289.88 o                         
  14  11   6      13533.54      13381.44       439.86 o                         
  15  11   6      10677.01      10577.61       401.31 o                         
  16  11   6      11742.29      11584.76       445.38 o                         
  17  11   6      12025.34      11541.52       706.46 o                         
   0  12   6       2712.38       2679.99       191.71 o                         
   1  12   6       1301.83       1410.30       117.07 o                         
   2  12   6        286.16        403.42       109.37 o                         
   3  12   6       3238.09       3195.90       177.67 o                         
   4  12   6       3808.83       3956.98       201.80 o                         
   5  12   6       3621.57       3769.03       200.11 o                         
   6  12   6      10265.75      10600.11       310.84 o                         
   7  12   6      12915.21      13457.09       375.56 o                         
   8  12   6      37734.80      37357.31       601.44 o                         
   9  12   6      27526.57      28830.64       589.74 o                         
  10  12   6      27422.05      27464.84       585.74 o                         
  11  12   6      28904.10      28490.84       631.33 o                         
  12  12   6      15941.39      15763.09       483.77 o                         
  13  12   6      25227.80      25826.56       628.07 o                         
  14  12   6      14769.72      14674.36       505.78 o                         
  15  12   6      29340.23      29907.71       730.14 o                         
  16  12   6      19226.54      17730.64       782.87 o                         
   0  13   6      35649.90      37655.73       836.24 o                         
   1  13   6      98101.40      98919.55       904.18 o                         
   2  13   6      35068.80      35028.18       587.16 o                         
   3  13   6      37273.38      37861.05       616.38 o                         
   4  13   6      11883.78      12148.52       369.08 o                         
   5  13   6       8902.06       8776.52       307.11 o                         
   6  13   6       6483.40       6631.55       281.63 o                         
   7  13   6       5469.41       5743.50       272.85 o                         
   8  13   6         56.79         50.60       127.79 o                         
   9  13   6       1969.72       1711.23       212.36 o                         
  10  13   6       3046.59       2961.03       232.99 o                         
  11  13   6       4902.81       4309.12       271.49 o                         
  12  13   6       8344.57       7949.23       375.70 o                         
  13  13   6       3314.20       3285.80       262.68 o                         
  14  13   6       7562.09       7545.69       422.66 o                         
  15  13   6       3164.08       3005.11       478.15 o                         
  16  13   6       8816.11       9466.07       803.94 o                         
   0  14   6     117221.59     116891.47      1773.86 o                         
   1  14   6      21821.95      22963.59       465.43 o                         
   2  14   6      72415.67      72186.55       937.12 o                         
   3  14   6      23666.20      23118.07       496.34 o                         
   4  14   6      33547.37      34140.11       642.54 o                         
   5  14   6      22829.00      22491.64       506.81 o                         
   6  14   6       1650.21       1467.41       165.77 o                         
   7  14   6      15994.86      16876.64       475.65 o                         
   8  14   6        253.62        136.75       161.76 o                         
   9  14   6       9883.92      10367.20       428.22 o                         
  10  14   6        709.43        669.72       182.98 o                         
  11  14   6       9866.06       9564.80       431.39 o                         
  12  14   6       4775.84       5160.01       329.01 o                         
  13  14   6       2060.34       1616.67       210.35 o                         
  14  14   6       6548.29       6322.73       539.86 o                         
  15  14   6       3393.46       2563.50       394.12 o                         
   0  15   6      20004.93      20498.07       729.71 o                         
   1  15   6      17841.11      17691.75       470.65 o                         
   2  15   6       7330.15       7379.94       313.52 o                         
   3  15   6      11645.81      11872.82       381.73 o                         
   4  15   6       5056.02       5248.37       273.46 o                         
   5  15   6       2861.10       3273.50       236.14 o                         
   6  15   6       1250.75       1025.14       168.47 o                         
   7  15   6        196.75        134.72       155.55 o                         
   8  15   6        861.90        718.39       183.24 o                         
   9  15   6        414.40        312.48       214.72 o                         
  10  15   6        100.25        241.53       179.03 o                         
  11  15   6       5974.60       5765.59       403.50 o                         
  12  15   6         57.97        -15.61       193.15 o                         
  13  15   6      11393.66      11562.77       696.93 o                         
  14  15   6        689.46        134.66       293.75 o                         
   0  16   6        625.82        256.09       254.78 o                         
   1  16   6      21320.11      22091.12       554.60 o                         
   2  16   6       4496.20       4417.29       259.63 o                         
   3  16   6      20687.08      21153.19       530.87 o                         
   4  16   6      11716.18      11831.12       423.48 o                         
   5  16   6      22692.54      23035.88       601.08 o                         
   6  16   6      14064.47      13875.74       514.16 o                         
   7  16   6      18584.49      18997.26       656.22 o                         
   8  16   6       9296.54       9363.30       455.79 o                         
   9  16   6       8696.21       9056.42       453.24 o                         
  10  16   6       8905.96       8604.03       443.08 o                         
  11  16   6      14927.61      14156.11       574.20 o                         
  12  16   6      17411.50      16730.24       990.22 o                         
  13  16   6       7432.11       7361.17       920.90 o                         
   0  17   6      11914.87      12897.12       947.02 o                         
   1  17   6       4379.25       4120.15       260.76 o                         
   2  17   6       4285.49       4408.66       273.24 o                         
   3  17   6       2768.38       2569.60       221.84 o                         
   4  17   6       3229.51       3260.42       263.88 o                         
   5  17   6      13082.79      13943.38       537.05 o                         
   6  17   6       1168.77       1058.46       253.23 o                         
   7  17   6      14867.22      15795.40       589.63 o                         
   8  17   6       1220.30        890.04       206.59 o                         
   9  17   6      12192.33      11494.39       544.45 o                         
  10  17   6        473.38        258.55       291.41 o                         
  11  17   6       8375.81       7673.89      1274.17 o                         
   0  18   6        166.56        120.34       325.87 o                         
   1  18   6       7536.90       7744.18       366.59 o                         
   2  18   6       3117.70       3481.42       282.97 o                         
   3  18   6       5762.15       6193.48       354.54 o                         
   4  18   6      11894.07      12760.57       547.97 o                         
   5  18   6       5072.03       5853.36       377.74 o                         
   6  18   6      24927.81      25154.12       785.36 o                         
   7  18   6       4419.65       4228.32       399.15 o                         
   8  18   6      11837.05      12582.03       658.85 o                         
   9  18   6       2003.76       1525.20       384.49 o                         
  10  18   6       6642.97       6257.18      1602.03 o                         
   0  19   6      22991.82      22137.55      1116.89 o                         
   1  19   6      11273.98      10981.78       532.71 o                         
   2  19   6      19319.58      20354.26       673.31 o                         
   3  19   6      13311.52      13892.84       633.27 o                         
   4  19   6       6631.74       6931.80       421.83 o                         
   5  19   6      11822.40      12362.59       517.67 o                         
   6  19   6       2747.17       3295.14       448.32 o                         
   7  19   6       8919.06       7923.12       949.90 o                         
   8  19   6       1054.30       2290.30       661.22 o                         
   0  20   6      12125.98      12217.91      1176.61 o                         
   1  20   6       4402.06       4641.25       564.65 o                         
   2  20   6       8440.64      10345.70      1604.92 o                         
   3  20   6       6179.46       5208.49       752.61 o                         
   4  20   6       1042.65        559.82       332.64 o                         
   5  20   6       4081.46       4068.98      1261.71 o                         
   1   1   7       3549.64       3755.71        69.59 o                         
   2   1   7      51661.31      52125.16       244.90 o                         
   3   1   7       3512.76       3740.95        72.88 o                         
   4   1   7      70138.19      69638.38       349.51 o                         
   5   1   7       3954.14       4180.28        90.43 o                         
   6   1   7      33094.62      33830.49       242.71 o                         
   7   1   7        327.28        350.22        40.20 o                         
   8   1   7       7260.97       7423.07       137.80 o                         
   9   1   7      14970.98      14705.13       217.93 o                         
  10   1   7        242.80        324.21        59.73 o                         
  11   1   7      17518.54      17701.24       252.88 o                         
  12   1   7        404.42        355.50        65.81 o                         
  13   1   7       7160.43       6608.73       191.25 o                         
  14   1   7        738.15        492.94        99.55 o                         
  15   1   7        160.24         91.92       105.45 o                         
  16   1   7         48.25       -131.68       131.68 o                         
  17   1   7        364.48        338.26       143.90 o                         
  18   1   7        197.55         58.33       142.93 o                         
  19   1   7        159.85        212.88       147.51 o                         
  20   1   7        119.18        304.33       345.24 o                         
   1   2   7       3245.40       2946.15        65.23 o                         
   2   2   7      18157.13      18424.44       156.40 o                         
   3   2   7     146669.30     148555.98       473.95 o                         
   4   2   7      93123.54      93475.78       434.19 o                         
   5   2   7      95336.96      94055.66       415.78 o                         
   6   2   7     103257.38     105149.45       478.71 o                         
   7   2   7      21258.46      21286.34       210.90 o                         
   8   2   7      37079.68      36741.91       309.13 o                         
   9   2   7       8540.90       8461.96       162.13 o                         
  10   2   7          9.74         44.22        63.44 o                         
  11   2   7        685.85        567.68        66.28 o                         
  12   2   7       1253.70       1382.11        94.55 o                         
  13   2   7       1671.89       1612.47       107.22 o                         
  14   2   7        735.29        939.03       117.84 o                         
  15   2   7         49.18         26.42       104.01 o                         
  16   2   7       1255.05       1121.00       167.71 o                         
  17   2   7        178.87        377.68       132.48 o                         
  18   2   7          9.62        272.41       140.06 o                         
  19   2   7        114.18         22.47       147.28 o                         
  20   2   7        429.38        385.69       358.22 o                         
   1   3   7         88.86        204.98        36.73 o                         
   2   3   7       2560.46       2707.32        66.78 o                         
   3   3   7       1171.59       1184.33        50.80 o                         
   4   3   7         79.63         93.16        41.12 o                         
   5   3   7       6673.98       6827.69       131.07 o                         
   6   3   7      21556.42      21356.12       209.44 o                         
   7   3   7        987.27        973.14        69.12 o                         
   8   3   7      12300.40      12262.98       183.56 o                         
   9   3   7       2417.91       2343.71        92.19 o                         
  10   3   7      14706.49      14608.79       235.72 o                         
  11   3   7       4844.80       4829.41       149.74 o                         
  12   3   7       4376.94       4521.15       168.57 o                         
  13   3   7        188.41        177.46        79.86 o                         
  14   3   7       2383.83       2152.15       154.48 o                         
  15   3   7       1916.13       1699.38       146.81 o                         
  16   3   7        184.70        340.27       119.70 o                         
  17   3   7          8.97        160.84       133.28 o                         
  18   3   7       2794.77       3073.43       227.17 o                         
  19   3   7         34.60        373.12       160.72 o                         
  20   3   7       3717.38       2165.57       531.66 o                         
   1   4   7      16317.83      17491.07       187.74 o                         
   2   4   7      57877.61      57531.76       280.49 o                         
   3   4   7      48160.11      47268.72       285.59 o                         
   4   4   7      86729.41      86050.81       379.28 o                         
   5   4   7     112387.76     111541.59       511.10 o                         
   6   4   7      68438.98      68134.77       417.40 o                         
   7   4   7      74929.52      73803.27       450.05 o                         
   8   4   7      50288.64      50033.30       383.06 o                         
   9   4   7      30084.55      29501.35       326.53 o                         
  10   4   7      48790.56      47826.59       428.16 o                         
  11   4   7       4341.31       4460.23       163.20 o                         
  12   4   7      14202.13      14509.68       297.83 o                         
  13   4   7       4956.21       5110.76       203.07 o                         
  14   4   7       4438.42       4215.39       194.87 o                         
  15   4   7        351.67        500.72       123.72 o                         
  16   4   7          4.95        -24.41       120.70 o                         
  17   4   7        539.66        645.69       145.31 o                         
  18   4   7        306.15         26.28       138.32 o                         
  19   4   7       3212.00       3425.07       283.93 o                         
   1   5   7       5072.99       5417.14       105.32 o                         
   2   5   7       7227.77       6986.74       112.05 o                         
   3   5   7       3749.30       3806.54        86.83 o                         
   4   5   7        980.53        991.63        55.57 o                         
   5   5   7        209.49        296.28        42.36 o                         
   6   5   7        195.81        276.28        49.37 o                         
   7   5   7       5662.10       5535.13       134.25 o                         
   8   5   7      26411.26      25731.31       287.80 o                         
   9   5   7      16711.04      16649.76       253.92 o                         
  10   5   7      29955.34      30152.11       342.74 o                         
  11   5   7      20144.58      19702.09       316.28 o                         
  12   5   7      24933.72      25714.95       388.81 o                         
  13   5   7       7965.75       8135.13       273.33 o                         
  14   5   7       1027.05        857.62       120.73 o                         
  15   5   7        752.49        404.81       117.61 o                         
  16   5   7        290.10        370.75       126.23 o                         
  17   5   7        729.04        876.00       154.49 o                         
  18   5   7       2597.39       2719.05       227.38 o                         
  19   5   7       2753.10       2363.07       279.32 o                         
   1   6   7       2186.49       2129.38        78.81 o                         
   2   6   7        261.83        358.13        48.41 o                         
   3   6   7       3785.55       3796.81        94.71 o                         
   4   6   7       6843.18       6991.48       143.92 o                         
   5   6   7       8639.60       8627.41       158.21 o                         
   6   6   7      12220.46      12172.84       204.74 o                         
   7   6   7      60699.66      60097.73       433.02 o                         
   8   6   7      61322.98      60420.37       471.40 o                         
   9   6   7      65697.88      64182.89       501.40 o                         
  10   6   7      53735.96      53823.80       484.61 o                         
  11   6   7      38574.54      38792.55       486.51 o                         
  12   6   7      29417.73      29470.92       486.63 o                         
  13   6   7      18982.18      18770.54       418.10 o                         
  14   6   7       4222.38       3952.74       210.69 o                         
  15   6   7        133.55        239.77       117.66 o                         
  16   6   7        581.47        367.09       139.30 o                         
  17   6   7       2024.77       1938.27       216.05 o                         
  18   6   7       1782.03       2023.16       210.66 o                         
  19   6   7       5957.13       6554.44       737.18 o                         
   1   7   7        705.71        649.95        57.90 o                         
   2   7   7      12943.92      12703.24       192.27 o                         
   3   7   7       5170.65       5120.90       133.67 o                         
   4   7   7       1152.97       1009.93        72.68 o                         
   5   7   7      39956.50      39334.00       376.86 o                         
   6   7   7      10037.70      10079.44       188.07 o                         
   7   7   7      29856.82      29384.98       356.92 o                         
   8   7   7       7083.06       7252.90       199.53 o                         
   9   7   7      25527.84      24985.87       381.53 o                         
  10   7   7       8351.95       8045.20       225.13 o                         
  11   7   7       5821.16       5548.94       204.11 o                         
  12   7   7       1441.60       1252.72       133.25 o                         
  13   7   7       5522.73       5953.57       252.08 o                         
  14   7   7        236.59        378.45       122.86 o                         
  15   7   7       5136.32       5292.65       266.28 o                         
  16   7   7        806.75        782.10       156.08 o                         
  17   7   7         68.69        233.85       162.07 o                         
  18   7   7         51.72       -192.15       192.15 o                         
  19   7   7        124.98        378.80       327.15 o                         
   1   8   7       1982.89       1960.24        95.39 o                         
   2   8   7       6225.93       5972.88       131.35 o                         
   3   8   7        227.42        240.19        68.36 o                         
   4   8   7        403.97        439.77        78.85 o                         
   5   8   7       3736.15       3800.49       132.21 o                         
   6   8   7      11367.53      11220.53       225.95 o                         
   7   8   7      13638.43      13309.06       255.94 o                         
   8   8   7      12546.50      12512.41       272.09 o                         
   9   8   7      38466.96      38993.41       493.61 o                         
  10   8   7      12315.25      11893.96       294.19 o                         
  11   8   7      41716.46      41647.76       599.18 o                         
  12   8   7       6198.05       6172.72       248.56 o                         
  13   8   7       3553.22       3711.15       208.86 o                         
  14   8   7       7788.88       7706.21       300.16 o                         
  15   8   7         41.39        464.63       138.34 o                         
  16   8   7          1.92        274.30       168.18 o                         
  17   8   7       2993.06       3693.56       270.82 o                         
  18   8   7        861.45        545.78       236.73 o                         
   1   9   7       6554.82       6669.18       168.37 o                         
   2   9   7       3575.24       2968.89       140.75 o                         
   3   9   7      65062.41      63348.20       529.13 o                         
   4   9   7      41864.46      41814.23       497.48 o                         
   5   9   7      21244.08      20542.83       357.40 o                         
   6   9   7       8121.89       8406.80       229.19 o                         
   7   9   7      22928.58      22369.58       355.82 o                         
   8   9   7       2229.29       2164.90       138.15 o                         
   9   9   7       5603.55       5741.28       213.54 o                         
  10   9   7       9713.98      10513.98       303.88 o                         
  11   9   7       1302.55       1011.34       128.69 o                         
  12   9   7       2025.94       2202.70       171.35 o                         
  13   9   7        186.63        -54.63       120.32 o                         
  14   9   7         44.30         27.20       124.72 o                         
  15   9   7        570.63        748.35       142.13 o                         
  16   9   7       1192.41       2019.06       218.74 o                         
  17   9   7       1999.69       1909.90       207.69 o                         
  18   9   7        224.07         29.07       300.49 o                         
   1  10   7         71.55        205.23        61.68 o                         
   2  10   7       2905.18       3087.89       145.64 o                         
   3  10   7      18293.83      18726.88       331.28 o                         
   4  10   7       3691.14       3790.61       177.22 o                         
   5  10   7      14933.03      14687.92       321.93 o                         
   6  10   7        225.69        267.58        96.49 o                         
   7  10   7      12721.67      13208.87       323.05 o                         
   8  10   7        773.40        601.11       120.80 o                         
   9  10   7       2282.93       2284.22       153.24 o                         
  10  10   7       2370.36       2387.16       178.86 o                         
  11  10   7          2.79         38.52       128.11 o                         
  12  10   7         76.85         -7.26       119.86 o                         
  13  10   7        501.12        663.43       141.25 o                         
  14  10   7       3820.85       3709.32       233.04 o                         
  15  10   7        126.09        107.93       141.18 o                         
  16  10   7        162.01         84.48       161.20 o                         
  17  10   7        127.33        342.28       221.19 o                         
   1  11   7       3938.47       3980.49       145.89 o                         
   2  11   7         98.25        220.10        85.77 o                         
   3  11   7        546.76        708.43       111.29 o                         
   4  11   7          5.84         -0.85        97.68 o                         
   5  11   7       5328.63       4587.59       202.96 o                         
   6  11   7        377.56        274.27       102.08 o                         
   7  11   7        135.92        221.60       104.22 o                         
   8  11   7      15816.16      15925.87       381.66 o                         
   9  11   7         45.71        -51.07       128.08 o                         
  10  11   7       1499.88       1266.53       148.81 o                         
  11  11   7        121.34        -61.48       132.77 o                         
  12  11   7       6642.06       6809.48       306.06 o                         
  13  11   7        257.97        131.87       125.04 o                         
  14  11   7          5.21          8.69       166.16 o                         
  15  11   7        596.07        683.25       184.42 o                         
  16  11   7         45.47        -32.49       205.89 o                         
  17  11   7        157.44        232.50       440.34 o                         
   1  12   7       8759.35       8818.23       249.12 o                         
   2  12   7       3808.26       3843.39       183.41 o                         
   3  12   7       4453.90       4499.65       204.31 o                         
   4  12   7        126.21        124.87       102.41 o                         
   5  12   7      18597.30      18601.77       403.77 o                         
   6  12   7        221.23        353.41       118.66 o                         
   7  12   7        914.13        913.18       129.13 o                         
   8  12   7      12936.28      13045.19       371.44 o                         
   9  12   7       1815.23       1755.34       177.18 o                         
  10  12   7       3378.77       3487.55       237.84 o                         
  11  12   7       4371.52       4183.71       273.89 o                         
  12  12   7      15172.28      15149.12       461.84 o                         
  13  12   7       3545.25       4006.58       262.20 o                         
  14  12   7       1658.76       1343.82       189.11 o                         
  15  12   7        425.04        450.81       206.79 o                         
  16  12   7        455.36        213.24       279.60 o                         
   1  13   7      12861.24      12860.75       341.58 o                         
   2  13   7      11718.88      11904.38       348.49 o                         
   3  13   7      19349.67      19061.94       441.95 o                         
   4  13   7      34318.38      33220.87       577.35 o                         
   5  13   7      21632.15      21246.29       459.69 o                         
   6  13   7      56102.28      56735.17       830.70 o                         
   7  13   7       6078.58       6418.38       265.80 o                         
   8  13   7       6185.25       5493.51       284.14 o                         
   9  13   7       6911.55       6704.91       321.57 o                         
  10  13   7       6467.16       5903.91       312.48 o                         
  11  13   7       1836.72       1663.34       193.61 o                         
  12  13   7        368.99        356.46       166.73 o                         
  13  13   7         41.76       -146.03       175.81 o                         
  14  13   7       1341.94       1034.90       202.03 o                         
  15  13   7          5.95       -173.47       280.02 o                         
   1  14   7        725.76        639.21       121.95 o                         
   2  14   7       4241.14       4439.17       230.18 o                         
   3  14   7       1830.69       1665.94       163.14 o                         
   4  14   7       5211.28       5571.07       257.37 o                         
   5  14   7       4045.02       4054.87       231.43 o                         
   6  14   7       5720.42       5385.19       262.15 o                         
   7  14   7        565.60        240.85       147.07 o                         
   8  14   7       1680.83       1287.91       193.37 o                         
   9  14   7        483.41        546.43       168.52 o                         
  10  14   7      16282.05      15921.38       566.62 o                         
  11  14   7         17.86         44.72       170.20 o                         
  12  14   7        824.95        462.79       170.90 o                         
  13  14   7         33.74       -194.73       194.73 o                         
  14  14   7       1388.08       1297.49       621.14 o                         
   1  15   7        292.08        319.60       137.45 o                         
   2  15   7      16456.71      16232.41       440.97 o                         
   3  15   7      22287.06      22432.57       533.37 o                         
   4  15   7      58640.04      59228.85       897.50 o                         
   5  15   7      27160.50      27104.56       604.22 o                         
   6  15   7      20147.27      20451.32       529.63 o                         
   7  15   7      35556.67      36022.10       747.59 o                         
   8  15   7      27983.57      27720.64       747.87 o                         
   9  15   7       6659.67       6597.42       376.20 o                         
  10  15   7       4653.68       3931.09       312.32 o                         
  11  15   7       3011.92       3016.15       285.20 o                         
  12  15   7       5262.99       4614.34       331.96 o                         
  13  15   7       2383.96       1719.51       323.97 o                         
   1  16   7        160.36        460.87       164.24 o                         
   2  16   7       2095.94       2026.23       205.69 o                         
   3  16   7      20066.58      20579.41       528.94 o                         
   4  16   7       9358.17       9423.39       384.06 o                         
   5  16   7       2924.87       3123.80       235.79 o                         
   6  16   7       2224.06       1830.12       219.14 o                         
   7  16   7       5070.09       4773.29       329.74 o                         
   8  16   7       2221.62       1978.60       238.88 o                         
   9  16   7         39.34         77.29       183.40 o                         
  10  16   7       1615.03       1453.66       234.23 o                         
  11  16   7        531.16        279.22       216.42 o                         
  12  16   7         50.35       -156.31       395.80 o                         
   1  17   7        374.56        281.40       180.71 o                         
   2  17   7       2434.69       2255.47       213.27 o                         
   3  17   7        810.70        874.83       171.37 o                         
   4  17   7       2956.44       2589.39       238.85 o                         
   5  17   7      15047.17      15093.17       548.80 o                         
   6  17   7      13303.20      12293.01       497.85 o                         
   7  17   7      14184.19      14685.26       596.89 o                         
   8  17   7      11877.24      11601.93       541.61 o                         
   9  17   7      22100.26      22205.43       795.71 o                         
  10  17   7      17790.46      19283.86      1522.36 o                         
  11  17   7      11858.86      12292.12      1194.15 o                         
   1  18   7       2319.30       2421.47       233.45 o                         
   2  18   7         36.21       -112.41       185.48 o                         
   3  18   7       1068.04       1416.07       237.99 o                         
   4  18   7        325.74        854.61       226.27 o                         
   5  18   7       3955.60       4031.06       307.44 o                         
   6  18   7        382.01        523.84       216.19 o                         
   7  18   7         69.49        -90.42       216.51 o                         
   8  18   7        882.97        692.58       312.10 o                         
   9  18   7        328.52       -218.04       451.37 o                         
   1  19   7          0.91        176.98       195.78 o                         
   2  19   7       1060.14        656.54       287.65 o                         
   3  19   7       1261.84       1635.32       265.06 o                         
   4  19   7         10.35         86.01       208.79 o                         
   5  19   7         36.17        -82.33       285.83 o                         
   6  19   7       1331.39        989.56       549.20 o                         
   7  19   7       2278.12       1881.97       535.47 o                         
   1  20   7       1325.24        455.19       380.92 o                         
   2  20   7        987.92        416.38       438.34 o                         
   3  20   7        796.71       1413.56       409.05 o                         
   4  20   7       5247.32       4247.07       708.32 o                         
   5  20   7         11.19       -391.04       818.14 o                         
   0   0   8     266165.41     265240.56      1897.36 o                         
   1   0   8       2617.95       3125.07        90.30 o                         
   2   0   8     137919.73     137833.94       539.98 o                         
   3   0   8       5038.83       5444.78       120.27 o                         
   4   0   8     270525.34     268495.41      1306.33 o                         
   5   0   8      64725.74      64540.06       602.29 o                         
   6   0   8      98385.03      97432.05       646.04 o                         
   7   0   8     181075.62     177815.09       937.21 o                         
   8   0   8      46655.42      46845.92       459.96 o                         
   9   0   8     225141.52     223468.53      1208.88 o                         
  10   0   8       8975.99       8625.52       234.91 o                         
  11   0   8      78651.20      78568.12       728.90 o                         
  12   0   8       1349.69       1323.61       119.63 o                         
  13   0   8      31664.28      31423.96       595.48 o                         
  14   0   8       1519.96       1230.79       173.84 o                         
  15   0   8      31666.23      30750.91       744.38 o                         
  16   0   8       5696.57       5098.05       356.15 o                         
  17   0   8      28245.11      29886.26       903.19 o                         
  18   0   8         80.29       -165.10       235.44 o                         
  19   0   8      20856.16      21621.60       923.45 o                         
  20   0   8       1375.21       1319.36       767.49 o                         
   0   1   8        442.22        569.96        59.07 o                         
   1   1   8      56130.99      56610.40       285.63 o                         
   2   1   8        733.32       1025.46        43.46 o                         
   3   1   8      51578.16      51308.64       283.21 o                         
   4   1   8      12109.47      12157.73       149.09 o                         
   5   1   8      10272.41      10574.10       156.41 o                         
   6   1   8      59692.26      58624.57       351.72 o                         
   7   1   8      11932.97      12078.01       159.16 o                         
   8   1   8     101259.94      99865.49       493.57 o                         
   9   1   8         28.60         98.47        36.86 o                         
  10   1   8      57458.74      57528.08       465.49 o                         
  11   1   8      11071.90      10784.19       207.18 o                         
  12   1   8      12441.14      12266.91       218.19 o                         
  13   1   8         15.01        -78.82        81.29 o                         
  14   1   8      12404.97      12198.66       317.27 o                         
  15   1   8       6039.93       6030.31       244.03 o                         
  16   1   8      19237.37      19694.80       467.21 o                         
  17   1   8        605.72        468.68       135.97 o                         
  18   1   8      13728.05      14513.77       460.22 o                         
  19   1   8        329.62         92.21       168.65 o                         
  20   1   8       7440.32       9534.26      1711.71 o                         
   0   2   8         34.26        155.53        47.31 o                         
   1   2   8     261662.19     262751.34       889.50 o                         
   2   2   8      22707.40      22643.42       186.50 o                         
   3   2   8     146700.23     145734.78       586.51 o                         
   4   2   8       1294.45       1296.07        56.79 o                         
   5   2   8      61990.68      62882.19       390.06 o                         
   6   2   8         74.43         97.92        44.30 o                         
   7   2   8      32726.30      32454.07       283.96 o                         
   8   2   8      12808.07      12552.19       173.56 o                         
   9   2   8      22622.29      22366.23       268.15 o                         
  10   2   8      27037.01      27426.50       321.07 o                         
  11   2   8       5216.35       5279.43       153.73 o                         
  12   2   8      34585.18      34674.02       393.73 o                         
  13   2   8       3860.58       4169.38       165.54 o                         
  14   2   8      46794.49      48471.86       615.44 o                         
  15   2   8       5582.01       5297.10       221.30 o                         
  16   2   8      21031.23      21641.95       482.53 o                         
  17   2   8       5786.84       6251.88       296.00 o                         
  18   2   8      25953.71      26233.12       618.15 o                         
  19   2   8       6349.59       6539.06       374.45 o                         
   0   3   8     492317.12     494537.59      2855.48 o                         
   1   3   8      24604.96      24523.71       224.51 o                         
   2   3   8     312294.59     311593.00      1088.73 o                         
   3   3   8       1350.33       1462.49        59.46 o                         
   4   3   8     138268.50     139665.28       594.01 o                         
   5   3   8        120.75        274.38        52.60 o                         
   6   3   8      14477.75      14685.56       205.89 o                         
   7   3   8      29788.57      29634.91       258.98 o                         
   8   3   8        806.89        860.58        59.37 o                         
   9   3   8       5363.48       5249.42       139.39 o                         
  10   3   8       1297.89       1328.56        81.08 o                         
  11   3   8      22048.86      21966.08       310.36 o                         
  12   3   8       3378.93       3743.91       154.24 o                         
  13   3   8       3977.62       3953.79       177.99 o                         
  14   3   8      12162.23      12154.49       325.38 o                         
  15   3   8      12572.78      12371.57       355.13 o                         
  16   3   8       3113.71       3094.75       200.82 o                         
  17   3   8       2226.41       2079.02       187.07 o                         
  18   3   8       2473.95       1636.09       185.34 o                         
  19   3   8       7040.20       6748.72       390.01 o                         
   0   4   8     165023.56     163605.67      1323.87 o                         
   1   4   8      65411.23      65078.87       400.46 o                         
   2   4   8      47542.70      46871.10       289.51 o                         
   3   4   8      51694.80      52005.71       311.79 o                         
   4   4   8      54899.75      55273.52       345.13 o                         
   5   4   8      11154.62      11594.89       157.64 o                         
   6   4   8       7626.56       8020.39       156.63 o                         
   7   4   8        504.31        516.28        59.59 o                         
   8   4   8      14550.80      14466.54       208.45 o                         
   9   4   8       9104.05       8779.26       185.90 o                         
  10   4   8       3509.55       3636.94       128.71 o                         
  11   4   8      50767.05      52341.74       483.61 o                         
  12   4   8       7720.27       8069.16       244.48 o                         
  13   4   8      87325.73      89060.41       801.47 o                         
  14   4   8       9860.67      10738.02       313.28 o                         
  15   4   8      70580.65      72359.55       876.22 o                         
  16   4   8       1564.41       1405.30       155.41 o                         
  17   4   8      31114.56      31281.64       658.08 o                         
  18   4   8       3977.92       4059.80       285.19 o                         
  19   4   8      22559.83      22685.63       773.74 o                         
   0   5   8      13140.99      13209.40       277.42 o                         
   1   5   8      60711.13      61089.61       438.05 o                         
   2   5   8       3935.02       4008.41        83.99 o                         
   3   5   8      66140.30      67227.41       389.55 o                         
   4   5   8       1200.61       1239.95        59.26 o                         
   5   5   8      18167.07      18233.23       234.83 o                         
   6   5   8       2113.86       2114.95        91.97 o                         
   7   5   8      40158.64      40239.96       369.65 o                         
   8   5   8       4161.33       4421.64       135.34 o                         
   9   5   8        898.66        818.01        79.72 o                         
  10   5   8      31587.27      31054.47       359.69 o                         
  11   5   8       6328.35       6228.85       200.73 o                         
  12   5   8      80967.09      81552.56       815.20 o                         
  13   5   8        133.21        242.12       108.82 o                         
  14   5   8      68615.52      70870.53       776.71 o                         
  15   5   8       1002.32        588.35       130.06 o                         
  16   5   8      37321.67      38373.19       675.42 o                         
  17   5   8        853.04        803.28       140.04 o                         
  18   5   8      24938.75      26317.27       655.01 o                         
  19   5   8       1220.53       1128.80       335.27 o                         
   0   6   8      76755.25      76232.55       696.00 o                         
   1   6   8      34317.53      34530.18       362.92 o                         
   2   6   8      40680.41      40903.56       312.87 o                         
   3   6   8      87801.93      86248.03       397.31 o                         
   4   6   8      73331.05      73553.78       425.34 o                         
   5   6   8     166183.88     166991.38       803.91 o                         
   6   6   8      30410.36      29589.02       314.57 o                         
   7   6   8      82434.14      81650.31       585.47 o                         
   8   6   8      44031.41      44215.32       436.58 o                         
   9   6   8      35549.50      35546.42       419.15 o                         
  10   6   8       7386.19       7689.28       209.31 o                         
  11   6   8      28701.00      29186.96       455.19 o                         
  12   6   8       2784.60       2569.01       167.18 o                         
  13   6   8       8318.66       8130.48       283.74 o                         
  14   6   8       1121.67        898.77       124.45 o                         
  15   6   8       3028.38       3096.87       205.14 o                         
  16   6   8        193.21       -125.21       136.80 o                         
  17   6   8        852.28        985.07       160.01 o                         
  18   6   8       1705.27       1702.57       226.50 o                         
  19   6   8       5990.02       6883.43      1004.88 o                         
   0   7   8      50635.07      51013.39       518.73 o                         
   1   7   8      19955.83      20059.64       242.57 o                         
   2   7   8      58797.66      57639.39       405.68 o                         
   3   7   8      14351.81      14607.07       217.95 o                         
   4   7   8     149604.45     144435.94       786.54 o                         
   5   7   8         47.86        120.63        47.03 o                         
   6   7   8     149808.36     147538.12       881.41 o                         
   7   7   8       1609.55       1639.49       111.85 o                         
   8   7   8      54429.51      54872.19       556.75 o                         
   9   7   8          6.30        -15.12        80.93 o                         
  10   7   8      20546.52      20460.60       358.97 o                         
  11   7   8       9153.59       9318.84       275.79 o                         
  12   7   8        421.57        363.47       115.19 o                         
  13   7   8       1392.99       1306.23       148.17 o                         
  14   7   8       4280.10       4545.37       230.16 o                         
  15   7   8       6678.82       6530.53       307.79 o                         
  16   7   8       4621.66       4973.36       271.03 o                         
  17   7   8        858.32        784.78       195.57 o                         
  18   7   8        522.64        526.58       415.97 o                         
   0   8   8       9365.63       9685.68       254.11 o                         
   1   8   8        794.10        801.96        81.65 o                         
   2   8   8      13191.60      12797.15       197.30 o                         
   3   8   8      11027.46      10280.20       207.40 o                         
   4   8   8        189.17        142.58        68.37 o                         
   5   8   8      45568.23      43719.79       404.45 o                         
   6   8   8        889.75        823.36        85.34 o                         
   7   8   8      68227.49      66771.63       642.59 o                         
   8   8   8      19506.04      19830.66       349.11 o                         
   9   8   8      36461.29      36678.67       485.17 o                         
  10   8   8      23553.72      23144.51       431.49 o                         
  11   8   8      31328.73      31228.11       535.37 o                         
  12   8   8      22088.87      23282.15       455.84 o                         
  13   8   8      12847.41      13030.40       374.35 o                         
  14   8   8      17250.62      16999.59       437.42 o                         
  15   8   8      11068.15      10921.93       372.75 o                         
  16   8   8      16356.33      16330.48       486.01 o                         
  17   8   8       9117.05       9674.94       401.61 o                         
  18   8   8      12777.81      12886.79       958.12 o                         
   0   9   8       1890.71       2081.61       143.68 o                         
   1   9   8       3958.19       4261.46       141.23 o                         
   2   9   8        773.72        808.95        81.18 o                         
   3   9   8        312.85        334.08        82.84 o                         
   4   9   8        417.36        451.50        88.88 o                         
   5   9   8        233.71        324.81        85.81 o                         
   6   9   8       4737.23       4979.73       179.18 o                         
   7   9   8       4453.96       4367.73       184.10 o                         
   8   9   8      18560.80      18450.61       364.47 o                         
   9   9   8       7314.63       6934.42       247.72 o                         
  10   9   8      37919.36      38152.79       573.37 o                         
  11   9   8      15675.40      15075.98       390.21 o                         
  12   9   8      33682.52      34077.10       578.93 o                         
  13   9   8       5559.37       5726.74       260.03 o                         
  14   9   8      37181.62      36495.66       652.75 o                         
  15   9   8       9550.02       9073.79       348.83 o                         
  16   9   8      33292.05      34011.38       752.09 o                         
  17   9   8       6424.40       6256.77       436.67 o                         
  18   9   8      17176.54      16312.29      1110.05 o                         
   0  10   8     145926.78     145119.06      1342.02 o                         
   1  10   8     102415.66     102479.97       744.60 o                         
   2  10   8      95245.76      97164.63       735.26 o                         
   3  10   8      31562.76      33020.87       439.46 o                         
   4  10   8      62038.69      61929.01       640.22 o                         
   5  10   8       5562.70       5453.50       214.28 o                         
   6  10   8      17945.10      17844.70       376.27 o                         
   7  10   8       6081.89       6284.44       229.54 o                         
   8  10   8       4585.41       4749.39       199.96 o                         
   9  10   8      15961.00      16041.56       384.33 o                         
  10  10   8       3411.71       3209.19       202.09 o                         
  11  10   8      19552.55      19462.47       480.35 o                         
  12  10   8       1265.49       1302.66       167.31 o                         
  13  10   8      26957.48      27526.90       580.06 o                         
  14  10   8        321.82        291.30       145.00 o                         
  15  10   8      39431.64      39037.45       727.21 o                         
  16  10   8        202.14        236.76       158.45 o                         
  17  10   8      23627.13      24133.32      1365.71 o                         
   0  11   8     155749.06     156522.77      1605.69 o                         
   1  11   8      58321.18      58331.07       572.49 o                         
   2  11   8      99012.04      99998.58       770.67 o                         
   3  11   8      49270.41      50429.34       544.19 o                         
   4  11   8      10662.66      10864.46       289.55 o                         
   5  11   8      42853.36      42303.34       565.05 o                         
   6  11   8       1956.06       1749.98       143.06 o                         
   7  11   8      21459.74      22170.45       440.27 o                         
   8  11   8        893.18        778.83       120.23 o                         
   9  11   8       4334.69       4361.58       237.83 o                         
  10  11   8        589.56        526.97       128.45 o                         
  11  11   8         24.37         94.35       136.70 o                         
  12  11   8       1246.46       1056.86       146.63 o                         
  13  11   8       2233.23       2754.69       219.28 o                         
  14  11   8       4061.76       3807.83       333.77 o                         
  15  11   8       3384.65       3858.17       287.12 o                         
  16  11   8      10843.81      10507.75       635.00 o                         
   0  12   8       2381.01       2572.01       217.68 o                         
   1  12   8     119273.85     119199.92       942.94 o                         
   2  12   8       2543.36       3058.89       164.31 o                         
   3  12   8      57179.87      57890.24       680.71 o                         
   4  12   8       2720.48       2814.56       166.75 o                         
   5  12   8      25970.45      24599.93       486.34 o                         
   6  12   8       6648.00       7092.70       273.98 o                         
   7  12   8      17854.28      17289.68       408.45 o                         
   8  12   8       4629.44       4850.14       235.72 o                         
   9  12   8       9841.86       9983.26       364.17 o                         
  10  12   8       7728.24       7764.45       323.42 o                         
  11  12   8       2905.98       2870.32       216.69 o                         
  12  12   8       8294.20       7891.21       344.33 o                         
  13  12   8        478.27        414.38       186.18 o                         
  14  12   8      10674.98      11511.11       485.22 o                         
  15  12   8       2616.98       1900.78       382.16 o                         
  16  12   8       4839.46       5693.86       805.57 o                         
   0  13   8       4238.70       4379.22       265.23 o                         
   1  13   8       4887.38       4833.55       223.52 o                         
   2  13   8       3255.79       3092.91       199.18 o                         
   3  13   8       7542.14       7177.12       287.01 o                         
   4  13   8      12638.58      12573.70       377.04 o                         
   5  13   8       2021.43       1999.35       175.77 o                         
   6  13   8      34777.45      34607.83       626.48 o                         
   7  13   8         72.21        152.06       132.51 o                         
   8  13   8      30598.64      31103.66       671.03 o                         
   9  13   8       2226.61       2169.48       217.30 o                         
  10  13   8      21389.66      20836.86       566.97 o                         
  11  13   8       6170.86       5499.36       315.96 o                         
  12  13   8       7015.35       6679.54       425.41 o                         
  13  13   8      16999.82      16900.30       607.81 o                         
  14  13   8       4131.86       4195.43       393.82 o                         
  15  13   8      11371.62      10586.59       939.46 o                         
   0  14   8        243.11        204.69       162.61 o                         
   1  14   8      21843.38      21511.11       500.44 o                         
   2  14   8       1374.49       1494.66       158.81 o                         
   3  14   8       2099.15       1997.29       174.79 o                         
   4  14   8       2908.91       2584.63       248.47 o                         
   5  14   8       9167.86       8805.74       351.13 o                         
   6  14   8      12418.93      12675.23       392.22 o                         
   7  14   8      35369.74      35106.59       661.84 o                         
   8  14   8      10393.98      10557.56       410.44 o                         
   9  14   8      42764.22      42495.04       845.68 o                         
  10  14   8       7541.21       7789.54       393.21 o                         
  11  14   8      39685.45      39499.04       867.67 o                         
  12  14   8       3391.10       3203.57       279.42 o                         
  13  14   8      23036.31      20647.91       883.06 o                         
  14  14   8       5146.76       5214.50       598.67 o                         
   0  15   8       3986.55       4095.13       364.02 o                         
   1  15   8      21090.99      20972.50       526.79 o                         
   2  15   8        371.91        354.69       141.96 o                         
   3  15   8      16290.60      16075.03       458.68 o                         
   4  15   8       9351.25       9244.36       377.76 o                         
   5  15   8       8249.62       8109.61       354.74 o                         
   6  15   8      15077.12      15184.14       465.63 o                         
   7  15   8       2393.69       2010.04       204.57 o                         
   8  15   8      14147.40      13745.40       513.86 o                         
   9  15   8       1751.02       1568.28       291.16 o                         
  10  15   8      10017.54       9954.78       483.92 o                         
  11  15   8         48.99         91.14       195.90 o                         
  12  15   8       9987.08       8025.40       519.72 o                         
  13  15   8        800.08        325.47       311.11 o                         
   0  16   8      23253.23      24176.95       960.87 o                         
   1  16   8      72324.62      71526.09      1057.02 o                         
   2  16   8      33750.16      34004.05       691.74 o                         
   3  16   8      73562.80      75054.19      1074.41 o                         
   4  16   8      14719.67      14374.97       473.27 o                         
   5  16   8      41428.25      41452.22       863.64 o                         
   6  16   8      10690.62      11001.45       420.87 o                         
   7  16   8      10495.52      11113.59       515.33 o                         
   8  16   8       3639.95       4388.80       343.12 o                         
   9  16   8       3130.97       2763.69       282.80 o                         
  10  16   8       2732.13       2581.74       496.75 o                         
  11  16   8       1520.30       1056.17       318.52 o                         
  12  16   8        860.94        317.77       307.44 o                         
   0  17   8      28544.63      28392.50      1005.95 o                         
   1  17   8       2317.20       1767.15       246.10 o                         
   2  17   8      33431.91      33247.48       804.58 o                         
   3  17   8       6497.82       6501.13       344.01 o                         
   4  17   8      19728.95      18558.15       561.66 o                         
   5  17   8       6858.23       7106.71       399.94 o                         
   6  17   8       1056.38        783.50       217.95 o                         
   7  17   8       3739.32       3165.89       350.81 o                         
   8  17   8        170.78        102.12       199.01 o                         
   9  17   8       3370.10       3557.16       446.21 o                         
  10  17   8        261.70          3.14       282.83 o                         
  11  17   8        150.57        -24.39       334.52 o                         
   0  18   8        361.27        274.02       246.20 o                         
   1  18   8       1502.17       1352.82       219.76 o                         
   2  18   8       1729.36       1670.71       222.67 o                         
   3  18   8       2132.16       1536.55       237.40 o                         
   4  18   8         74.09        410.92       200.14 o                         
   5  18   8        150.86        551.49       176.95 o                         
   6  18   8        577.11        528.97       200.97 o                         
   7  18   8        159.10       -240.02       247.30 o                         
   8  18   8        554.53         10.10       352.68 o                         
   9  18   8       1332.32       2114.52       695.51 o                         
   0  19   8       3318.91       2408.31       409.29 o                         
   1  19   8       4002.94       4694.64       365.52 o                         
   2  19   8       1617.11       1500.56       231.08 o                         
   3  19   8       3329.84       3509.52       352.02 o                         
   4  19   8       2478.34       2029.93       374.69 o                         
   5  19   8         32.50        505.94       522.21 o                         
   6  19   8       2041.69       1674.93       406.14 o                         
   7  19   8          0.62       -518.43       518.43 o                         
   1  20   8      10294.03       9501.42      1490.73 o                         
   2  20   8       2703.30       2973.42       558.89 o                         
   3  20   8      11290.92      10735.48       992.43 o                         
   1   1   9      15189.23      15567.40       163.26 o                         
   2   1   9      53701.82      53813.71       272.42 o                         
   3   1   9      29973.12      29771.60       210.00 o                         
   4   1   9     141049.22     140650.05       567.82 o                         
   5   1   9      36973.87      36969.73       278.38 o                         
   6   1   9     153226.33     151715.91       637.24 o                         
   7   1   9      12364.51      12761.73       174.63 o                         
   8   1   9     120563.75     117748.70       546.90 o                         
   9   1   9       3072.92       3050.65       108.62 o                         
  10   1   9      94126.84      95785.05       623.62 o                         
  11   1   9      11720.24      12261.47       225.63 o                         
  12   1   9      28081.86      28518.05       378.25 o                         
  13   1   9       1763.84       1688.26       129.44 o                         
  14   1   9       5045.73       4976.30       222.68 o                         
  15   1   9          7.57        -17.81       119.71 o                         
  16   1   9         25.63         72.64       124.76 o                         
  17   1   9         73.58          0.53       153.09 o                         
  18   1   9       1914.49       2033.72       206.42 o                         
  19   1   9         22.75        238.90       181.22 o                         
   1   2   9       1784.49       1956.86        58.67 o                         
   2   2   9       8032.16       8188.01       118.29 o                         
   3   2   9        305.46        269.68        38.86 o                         
   4   2   9      24533.45      24237.44       220.50 o                         
   5   2   9         86.17        160.89        38.62 o                         
   6   2   9      16010.84      16340.11       225.71 o                         
   7   2   9       2698.70       2707.39        93.57 o                         
   8   2   9      13187.11      12891.76       199.17 o                         
   9   2   9        302.72        411.68        56.03 o                         
  10   2   9      29882.48      30470.36       340.60 o                         
  11   2   9       3927.92       3942.48       138.92 o                         
  12   2   9      23673.21      23178.65       360.25 o                         
  13   2   9       1733.68       1903.08       135.73 o                         
  14   2   9        350.15        251.38       103.58 o                         
  15   2   9       3266.54       3186.82       196.13 o                         
  16   2   9        164.26        -17.37       127.44 o                         
  17   2   9        107.60         78.84       129.67 o                         
  18   2   9       1195.34       1410.90       190.56 o                         
  19   2   9        156.31        250.69       186.22 o                         
   1   3   9       3132.80       3663.43        97.69 o                         
   2   3   9       8467.34       8552.25       125.36 o                         
   3   3   9       1358.03       1227.41        64.12 o                         
   4   3   9      15662.78      15750.13       191.19 o                         
   5   3   9      11842.86      11669.50       193.65 o                         
   6   3   9      76298.34      76841.55       516.52 o                         
   7   3   9       5167.71       5409.86       134.70 o                         
   8   3   9      63582.96      62216.82       430.95 o                         
   9   3   9       1640.29       1631.24        84.74 o                         
  10   3   9      22167.48      22173.54       299.37 o                         
  11   3   9       9892.26       9987.92       236.50 o                         
  12   3   9      17099.07      17264.17       323.94 o                         
  13   3   9         15.11        160.35        99.28 o                         
  14   3   9       3286.73       3472.84       188.81 o                         
  15   3   9        828.04        786.53       123.02 o                         
  16   3   9         89.78         48.20       121.56 o                         
  17   3   9         14.35        289.13       139.02 o                         
  18   3   9       2364.01       2778.65       244.13 o                         
  19   3   9         48.63        188.40       199.57 o                         
   1   4   9       1427.96       1612.25        77.27 o                         
   2   4   9       4217.67       4200.81       100.30 o                         
   3   4   9        641.69        728.75        69.74 o                         
   4   4   9       1151.04       1360.28        65.09 o                         
   5   4   9        346.85        442.84        53.38 o                         
   6   4   9      13926.62      13514.00       195.91 o                         
   7   4   9        279.65        277.04        61.69 o                         
   8   4   9       4637.43       5032.19       146.41 o                         
   9   4   9       4458.02       4376.38       133.89 o                         
  10   4   9      17939.79      17725.68       298.90 o                         
  11   4   9       1766.24       1755.18       113.69 o                         
  12   4   9       1944.24       1718.01       132.05 o                         
  13   4   9       1317.36       1295.18       130.67 o                         
  14   4   9       5744.71       5589.20       239.68 o                         
  15   4   9        959.78        861.97       132.16 o                         
  16   4   9        147.84         18.24       120.83 o                         
  17   4   9       1194.84       1162.96       177.85 o                         
  18   4   9       1798.72       1513.62       232.94 o                         
  19   4   9       2316.13       1546.70       261.24 o                         
   1   5   9       9834.20       9665.03       177.78 o                         
   2   5   9        200.96        273.02        37.24 o                         
   3   5   9      81932.58      81311.45       436.98 o                         
   4   5   9        348.62        325.03        47.70 o                         
   5   5   9      29097.66      29750.89       312.26 o                         
   6   5   9          7.49         42.59        63.96 o                         
   7   5   9      13368.01      13633.95       240.82 o                         
   8   5   9        515.51        437.07        71.12 o                         
   9   5   9       1853.96       1614.28       104.05 o                         
  10   5   9       3873.45       3430.08       145.20 o                         
  11   5   9       3653.79       3525.55       166.51 o                         
  12   5   9        734.99        442.96       105.57 o                         
  13   5   9       1641.43       1289.68       133.08 o                         
  14   5   9        925.27        651.14       125.47 o                         
  15   5   9        325.41        262.43       119.18 o                         
  16   5   9        893.67        567.04       136.83 o                         
  17   5   9       1206.88       1639.14       197.44 o                         
  18   5   9        145.39        159.77       175.08 o                         
  19   5   9        464.24        303.38       315.11 o                         
   1   6   9        390.31        544.98        71.60 o                         
   2   6   9      16943.10      16712.35       189.98 o                         
   3   6   9         33.36         58.79        42.31 o                         
   4   6   9      66431.90      65105.31       429.97 o                         
   5   6   9       3087.92       3185.15       111.15 o                         
   6   6   9      29126.75      30174.69       336.75 o                         
   7   6   9        428.98        578.28        70.69 o                         
   8   6   9       6714.76       6682.64       184.17 o                         
   9   6   9       6750.97       6632.27       210.67 o                         
  10   6   9       1960.76       2056.95       128.51 o                         
  11   6   9        380.61        197.20        98.36 o                         
  12   6   9         13.38         12.67       114.38 o                         
  13   6   9         67.25        -45.15       110.43 o                         
  14   6   9        745.53        332.74       119.23 o                         
  15   6   9         30.93         -6.99       132.53 o                         
  16   6   9       1331.85       1502.14       162.57 o                         
  17   6   9       1898.05       1395.34       229.06 o                         
  18   6   9         32.16        -27.34       207.67 o                         
   1   7   9       5491.44       5069.09       123.84 o                         
   2   7   9       1288.04       1239.83        78.84 o                         
   3   7   9        698.77        689.93        55.47 o                         
   4   7   9       6601.83       6203.02       123.89 o                         
   5   7   9       8255.74       8157.11       192.49 o                         
   6   7   9      24219.44      24556.30       377.41 o                         
   7   7   9         10.04         96.16        82.71 o                         
   8   7   9      12345.37      12521.73       280.68 o                         
   9   7   9       5192.66       5087.47       192.39 o                         
  10   7   9      12323.42      12291.63       293.67 o                         
  11   7   9       5366.64       5473.65       230.13 o                         
  12   7   9       3326.53       3482.41       200.50 o                         
  13   7   9         21.94         28.98       118.67 o                         
  14   7   9       7308.12       7059.32       294.09 o                         
  15   7   9         39.53        223.91       137.01 o                         
  16   7   9        120.30         58.39       149.07 o                         
  17   7   9        233.08        341.85       166.14 o                         
  18   7   9         34.64        269.70       290.91 o                         
   1   8   9       3839.58       3815.63       121.42 o                         
   2   8   9      41712.02      41000.21       354.99 o                         
   3   8   9      11134.06      10645.26       203.75 o                         
   4   8   9      17395.82      17604.28       310.39 o                         
   5   8   9       8739.36       8954.30       215.03 o                         
   6   8   9       8045.16       8121.13       232.09 o                         
   7   8   9      24393.15      24050.82       398.93 o                         
   8   8   9         99.55        113.11        83.07 o                         
   9   8   9      18354.18      18449.87       364.08 o                         
  10   8   9         20.02         63.74       103.26 o                         
  11   8   9      13508.23      13365.87       369.33 o                         
  12   8   9       2604.51       2665.28       180.78 o                         
  13   8   9       2897.38       2691.07       193.63 o                         
  14   8   9        592.21        525.81       162.08 o                         
  15   8   9       1008.17       1075.14       154.20 o                         
  16   8   9        285.76        319.94       171.12 o                         
  17   8   9        374.03       1037.90       245.30 o                         
  18   8   9       2248.93       3569.67      1132.26 o                         
   1   9   9      18568.37      19114.00       314.06 o                         
   2   9   9       6750.37       6686.61       179.73 o                         
   3   9   9      15760.47      15034.38       282.77 o                         
   4   9   9      16343.62      16600.36       326.48 o                         
   5   9   9       8275.79       8772.04       226.51 o                         
   6   9   9      19143.86      19021.54       356.18 o                         
   7   9   9       3887.97       3847.04       174.26 o                         
   8   9   9      32653.14      33008.16       501.50 o                         
   9   9   9       6521.94       6405.85       239.16 o                         
  10   9   9      26183.01      25834.97       500.93 o                         
  11   9   9       9125.03       9532.34       315.52 o                         
  12   9   9      24757.58      24681.87       508.38 o                         
  13   9   9       7483.43       7715.67       308.25 o                         
  14   9   9        780.35        839.50       138.46 o                         
  15   9   9        601.64        581.25       146.73 o                         
  16   9   9        522.34        576.49       184.17 o                         
  17   9   9        168.68        530.48       302.47 o                         
   1  10   9       5663.45       5696.29       186.96 o                         
   2  10   9       6764.36       7027.27       211.26 o                         
   3  10   9      23230.70      23044.05       360.44 o                         
   4  10   9       6856.36       6674.39       220.46 o                         
   5  10   9      61162.63      60550.50       624.14 o                         
   6  10   9       3180.23       3411.24       173.68 o                         
   7  10   9      53159.29      52627.00       637.49 o                         
   8  10   9       1118.13       1011.23       114.55 o                         
   9  10   9      33453.25      32628.67       563.00 o                         
  10  10   9        128.19        298.81       125.72 o                         
  11  10   9      17194.99      17247.91       455.68 o                         
  12  10   9       2385.91       2407.20       203.91 o                         
  13  10   9       5508.10       5216.66       269.47 o                         
  14  10   9        743.22        722.77       153.29 o                         
  15  10   9       1494.57       1636.16       199.43 o                         
  16  10   9        724.26        241.40       280.79 o                         
  17  10   9       1379.44       1664.55       466.92 o                         
   1  11   9        255.45        220.31        84.08 o                         
   2  11   9       5841.06       5904.96       201.19 o                         
   3  11   9       7045.11       7086.78       222.14 o                         
   4  11   9      13768.28      13310.31       308.82 o                         
   5  11   9        958.11        899.72       116.05 o                         
   6  11   9      33785.79      34249.52       544.96 o                         
   7  11   9        406.26        465.27       120.69 o                         
   8  11   9      20996.35      20668.90       452.14 o                         
   9  11   9       1538.82       1382.27       181.75 o                         
  10  11   9      29323.63      28234.74       596.76 o                         
  11  11   9        767.60        835.41       160.43 o                         
  12  11   9       3866.23       4044.97       254.25 o                         
  13  11   9         42.40        -42.84       159.48 o                         
  14  11   9       4025.57       4387.02       291.36 o                         
  15  11   9        100.44        237.10       188.44 o                         
  16  11   9          3.81         50.25       905.52 o                         
   1  12   9        225.00        345.82       104.84 o                         
   2  12   9      25720.96      26004.51       489.46 o                         
   3  12   9      25114.27      26071.03       475.69 o                         
   4  12   9      25686.99      26098.34       488.19 o                         
   5  12   9      44403.45      43276.48       661.01 o                         
   6  12   9       6637.69       6077.19       262.60 o                         
   7  12   9      50592.94      50578.50       723.15 o                         
   8  12   9       2090.88       1964.94       168.32 o                         
   9  12   9      26111.51      25822.37       601.05 o                         
  10  12   9       3305.73       3326.14       234.24 o                         
  11  12   9      14946.17      14503.25       470.55 o                         
  12  12   9        221.79        183.00       143.05 o                         
  13  12   9       3227.59       2898.60       236.37 o                         
  14  12   9       2275.62       2103.81       279.31 o                         
  15  12   9        874.59       1297.66       446.01 o                         
   1  13   9       1226.41       1065.32       185.43 o                         
   2  13   9       2069.69       1899.49       172.52 o                         
   3  13   9      14185.70      14111.27       403.58 o                         
   4  13   9      11524.84      10648.21       368.35 o                         
   5  13   9        475.49        258.01       146.95 o                         
   6  13   9      10476.58      10223.32       356.55 o                         
   7  13   9        566.09        590.33       142.00 o                         
   8  13   9      12000.11      11908.89       416.07 o                         
   9  13   9       3090.47       2749.78       232.88 o                         
  10  13   9        172.17        196.29       160.03 o                         
  11  13   9       2794.53       3023.50       237.56 o                         
  12  13   9       1633.30       1626.64       204.57 o                         
  13  13   9       3134.02       2355.36       347.75 o                         
  14  13   9         55.03        300.50       359.34 o                         
  15  13   9        878.51        837.44       981.17 o                         
   1  14   9       5835.21       5799.76       285.22 o                         
   2  14   9         46.69         14.57       132.39 o                         
   3  14   9       2086.48       1446.80       173.72 o                         
   4  14   9        223.11        421.03       153.86 o                         
   5  14   9      11042.07      10859.43       389.06 o                         
   6  14   9       4914.26       4644.40       261.18 o                         
   7  14   9       6131.91       5949.76       294.59 o                         
   8  14   9          0.60        -56.50       160.17 o                         
   9  14   9      16100.17      15188.62       516.48 o                         
  10  14   9         31.99         45.00       165.62 o                         
  11  14   9       8782.03       8482.74       431.52 o                         
  12  14   9        631.26        480.88       185.13 o                         
  13  14   9       3158.32       2959.58       596.34 o                         
  14  14   9       1778.08        848.82       446.54 o                         
   1  15   9        419.49        425.05       175.53 o                         
   2  15   9       1814.41       1989.59       187.23 o                         
   3  15   9         10.96         42.96       147.63 o                         
   4  15   9        936.04        694.38       163.26 o                         
   5  15   9       1725.81       1664.26       179.02 o                         
   6  15   9       1357.08        868.18       151.02 o                         
   7  15   9       1521.26       1365.33       195.08 o                         
   8  15   9        252.74        213.72       174.64 o                         
   9  15   9       9840.16      10307.90       503.68 o                         
  10  15   9        959.65       1063.57       215.60 o                         
  11  15   9      11082.67      11232.96       511.70 o                         
  12  15   9         78.64       -356.30       415.51 o                         
  13  15   9       2186.24       2269.42      1050.57 o                         
   1  16   9       1119.54       1104.93       190.60 o                         
   2  16   9       6918.17       7027.51       360.70 o                         
   3  16   9          9.10        -74.78       158.78 o                         
   4  16   9       4775.15       5019.26       292.75 o                         
   5  16   9       3117.09       3019.43       245.12 o                         
   6  16   9       5417.18       5527.23       335.11 o                         
   7  16   9         45.10         93.68       184.92 o                         
   8  16   9        470.32         54.25       193.54 o                         
   9  16   9        396.15        769.34       221.16 o                         
  10  16   9       2483.20       2395.22       371.06 o                         
  11  16   9        234.79        276.29       311.52 o                         
   1  17   9       2294.16       2051.26       227.19 o                         
   2  17   9        641.08        873.36       188.11 o                         
   3  17   9       3425.09       3834.08       283.55 o                         
   4  17   9         13.54        170.29       154.68 o                         
   5  17   9       9664.74       9922.96       401.40 o                         
   6  17   9        892.88        746.55       199.03 o                         
   7  17   9       1720.63       1079.29       220.59 o                         
   8  17   9         10.12         63.71       230.40 o                         
   9  17   9       1996.09       1404.06       516.08 o                         
  10  17   9         67.70        571.51       519.46 o                         
   1  18   9        639.93        607.48       196.93 o                         
   2  18   9        342.01        182.65       216.56 o                         
   3  18   9       8016.44       8388.56       417.23 o                         
   4  18   9       2638.36       2450.77       310.70 o                         
   5  18   9       4374.40       4717.33       331.96 o                         
   6  18   9       2110.82       1855.80       459.29 o                         
   7  18   9       9958.39       9606.00       750.77 o                         
   8  18   9        961.84        -46.28       451.42 o                         
   1  19   9         62.30        127.89       316.23 o                         
   2  19   9        105.57        -89.07       250.07 o                         
   3  19   9       6565.04       7865.17       566.05 o                         
   4  19   9          3.00        398.53       310.35 o                         
   5  19   9       7713.08       8142.69       849.66 o                         
   6  19   9        231.85        835.98       563.63 o                         
   0   0  10     277626.62     278307.41      2835.84 o                         
   1   0  10      45634.33      45107.73       405.06 o                         
   2   0  10     238774.73     240760.36       975.80 o                         
   3   0  10      20060.56      20589.83       255.20 o                         
   4   0  10      56881.04      58004.41       530.46 o                         
   5   0  10       1447.29       1503.90        93.00 o                         
   6   0  10      27880.32      28137.13       400.42 o                         
   7   0  10      11531.57      11015.08       197.27 o                         
   8   0  10      15793.15      15886.57       262.00 o                         
   9   0  10       3248.35       3035.38       138.81 o                         
  10   0  10      21216.12      21080.13       446.24 o                         
  11   0  10       1004.46       1139.43       130.43 o                         
  12   0  10      12045.88      12781.21       416.65 o                         
  13   0  10      37368.21      38635.77       794.71 o                         
  14   0  10      17791.99      17576.53       607.48 o                         
  15   0  10       7802.50       7094.62       425.58 o                         
  16   0  10      31654.57      30084.77       833.59 o                         
  17   0  10       3871.07       3830.91       374.94 o                         
  18   0  10      13153.72      12743.76       667.85 o                         
  19   0  10       2177.22       2309.16       590.05 o                         
   0   1  10      46102.04      46172.47       415.78 o                         
   1   1  10      89052.15      88038.53       397.11 o                         
   2   1  10      73291.30      72290.70       342.75 o                         
   3   1  10      12454.02      12541.14       147.92 o                         
   4   1  10      44915.68      44051.42       292.48 o                         
   5   1  10       6194.77       6355.14       120.76 o                         
   6   1  10      85815.28      85162.67       433.39 o                         
   7   1  10       6396.24       6359.78       130.35 o                         
   8   1  10      55680.42      55526.80       375.63 o                         
   9   1  10      13148.81      13317.20       230.66 o                         
  10   1  10      18013.01      18059.39       259.86 o                         
  11   1  10      10712.84      10908.48       242.16 o                         
  12   1  10       3178.19       3018.65       136.57 o                         
  13   1  10      15086.07      15477.29       361.90 o                         
  14   1  10        284.80        196.71       112.70 o                         
  15   1  10      21694.40      22288.90       480.29 o                         
  16   1  10       1995.82       1526.70       169.81 o                         
  17   1  10      18685.66      18692.14       533.34 o                         
  18   1  10        326.99         54.15       159.57 o                         
  19   1  10       9250.33       9024.09       564.72 o                         
   0   2  10      21399.77      20956.76       253.05 o                         
   1   2  10      12471.64      12185.74       131.71 o                         
   2   2  10      20760.61      20323.46       187.92 o                         
   3   2  10       9957.31      10082.72       153.94 o                         
   4   2  10      22291.41      21617.38       212.62 o                         
   5   2  10      21731.31      21586.23       227.86 o                         
   6   2  10      44486.99      43850.99       369.24 o                         
   7   2  10       1103.50       1237.42        81.73 o                         
   8   2  10      45406.43      45968.34       393.54 o                         
   9   2  10       7547.95       7598.50       165.05 o                         
  10   2  10      44004.05      44195.14       452.66 o                         
  11   2  10       1493.45       1378.34        98.26 o                         
  12   2  10      21556.24      21843.44       363.41 o                         
  13   2  10        391.95        589.77       105.16 o                         
  14   2  10      23214.58      24358.33       484.34 o                         
  15   2  10       2696.52       2658.42       202.13 o                         
  16   2  10      20780.24      21167.49       528.72 o                         
  17   2  10         51.90         33.09       141.51 o                         
  18   2  10      15871.46      17326.50       549.95 o                         
  19   2  10         21.61       -213.50       213.50 o                         
   0   3  10       6082.91       6050.17       148.98 o                         
   1   3  10      14781.42      14577.37       170.78 o                         
   2   3  10        285.75        397.23        44.98 o                         
   3   3  10      54225.02      53418.22       326.87 o                         
   4   3  10      14899.53      15102.88       189.31 o                         
   5   3  10      76594.77      74917.77       480.56 o                         
   6   3  10       1438.33       1248.22        77.32 o                         
   7   3  10      81636.24      82712.67       537.02 o                         
   8   3  10        378.52        276.41        66.63 o                         
   9   3  10      51984.41      51949.02       489.80 o                         
  10   3  10      26117.84      26187.21       357.41 o                         
  11   3  10      21200.63      20871.29       347.49 o                         
  12   3  10      77115.18      78381.70       717.17 o                         
  13   3  10       4608.04       4583.59       199.96 o                         
  14   3  10      65860.65      67648.91       847.93 o                         
  15   3  10       1599.69       1672.42       160.67 o                         
  16   3  10      64620.76      66327.17       940.49 o                         
  17   3  10       1563.55       1844.94       211.85 o                         
  18   3  10      22240.22      21232.30       652.66 o                         
  19   3  10       2782.06       2637.59       323.44 o                         
   0   4  10       3758.83       4199.26       149.53 o                         
   1   4  10      33859.31      34151.16       314.55 o                         
   2   4  10      13638.23      13109.66       196.85 o                         
   3   4  10      22781.94      23495.12       224.16 o                         
   4   4  10      62124.38      60545.75       389.79 o                         
   5   4  10      11491.17      11071.27       184.01 o                         
   6   4  10      89139.88      88416.57       551.55 o                         
   7   4  10      14150.61      13993.33       239.98 o                         
   8   4  10      70430.09      71251.44       527.85 o                         
   9   4  10      48128.84      48741.78       481.39 o                         
  10   4  10      39260.14      38947.91       446.14 o                         
  11   4  10       8416.98       8361.10       225.37 o                         
  12   4  10      29670.78      29526.58       489.28 o                         
  13   4  10       8566.53       8049.96       272.38 o                         
  14   4  10      13622.64      14166.65       354.24 o                         
  15   4  10       2380.33       2093.17       173.98 o                         
  16   4  10       4645.15       4789.52       253.17 o                         
  17   4  10       7892.81       7801.67       336.50 o                         
  18   4  10       7761.10       8316.16       443.86 o                         
  19   4  10       1435.14       1251.57       385.59 o                         
   0   5  10     259493.80     259721.81      1911.46 o                         
   1   5  10       1128.76       1259.71        86.77 o                         
   2   5  10     380241.16     382271.12      1767.62 o                         
   3   5  10       8768.89       8662.81       139.95 o                         
   4   5  10     159304.62     158965.25       673.72 o                         
   5   5  10      18959.20      18382.36       246.14 o                         
   6   5  10      96843.14      97099.10       616.04 o                         
   7   5  10       9945.24      10076.84       212.38 o                         
   8   5  10       3516.35       3940.43       142.13 o                         
   9   5  10      11348.76      11523.46       248.71 o                         
  10   5  10        251.14        226.92        76.22 o                         
  11   5  10      24764.69      25082.23       430.80 o                         
  12   5  10        498.85        391.69       106.24 o                         
  13   5  10      19565.27      19601.64       438.78 o                         
  14   5  10       5467.35       5455.67       237.43 o                         
  15   5  10      13916.17      13941.38       428.03 o                         
  16   5  10       2119.81       1868.16       182.71 o                         
  17   5  10       7214.31       7500.90       323.30 o                         
  18   5  10       2735.45       2235.92       252.63 o                         
   0   6  10     117555.34     118744.15      1081.62 o                         
   1   6  10     152588.72     155236.39       924.79 o                         
   2   6  10      98986.23      98568.69       628.03 o                         
   3   6  10      49262.54      49520.80       366.65 o                         
   4   6  10      88856.41      88383.08       500.90 o                         
   5   6  10      24902.19      24322.14       270.76 o                         
   6   6  10      30713.32      30278.38       379.07 o                         
   7   6  10        120.67        143.19        73.76 o                         
   8   6  10      10478.67      10979.64       254.17 o                         
   9   6  10       1025.30       1009.37       105.14 o                         
  10   6  10      12597.73      12329.32       296.14 o                         
  11   6  10       4137.86       3950.95       196.19 o                         
  12   6  10      32876.23      32595.43       556.23 o                         
  13   6  10        138.72       -123.19       123.19 o                         
  14   6  10      19136.36      19340.92       474.88 o                         
  15   6  10        596.54        466.34       144.49 o                         
  16   6  10       9046.18       8648.95       388.73 o                         
  17   6  10         38.60        -14.31       131.06 o                         
  18   6  10       5652.06       4780.27       399.33 o                         
   0   7  10     156545.08     155204.16      1214.30 o                         
   1   7  10      97825.51      98036.95       678.62 o                         
   2   7  10      26205.15      25815.81       264.85 o                         
   3   7  10      67006.62      66065.84       464.90 o                         
   4   7  10       5083.58       4950.26       129.25 o                         
   5   7  10      20794.50      21461.49       348.93 o                         
   6   7  10      34071.12      33093.56       443.15 o                         
   7   7  10       4113.70       4566.32       178.75 o                         
   8   7  10      37615.74      38155.74       480.40 o                         
   9   7  10        585.02        640.90        92.49 o                         
  10   7  10      55043.00      55168.71       639.11 o                         
  11   7  10      12419.86      12773.81       353.18 o                         
  12   7  10      50339.15      49366.09       720.71 o                         
  13   7  10      17509.13      17327.34       445.30 o                         
  14   7  10      30212.93      29538.55       618.50 o                         
  15   7  10      12999.33      13587.87       470.22 o                         
  16   7  10      28700.31      28675.22       696.47 o                         
  17   7  10       5596.42       6331.47       430.24 o                         
  18   7  10      14767.52      15891.35       876.60 o                         
   0   8  10      35402.87      33745.44       511.31 o                         
   1   8  10        121.56        280.37        70.33 o                         
   2   8  10      23707.92      23487.00       289.36 o                         
   3   8  10       4092.07       4026.53       122.50 o                         
   4   8  10      16691.12      16534.18       270.58 o                         
   5   8  10       1238.38       1274.20       106.63 o                         
   6   8  10       3985.18       3973.67       171.89 o                         
   7   8  10       4672.44       4642.78       187.43 o                         
   8   8  10       5919.51       6061.60       224.61 o                         
   9   8  10       1321.00       1009.86       117.85 o                         
  10   8  10      16537.93      16687.65       381.26 o                         
  11   8  10       1829.20       1507.72       155.21 o                         
  12   8  10      23870.14      24501.47       512.57 o                         
  13   8  10      16275.65      17442.79       446.27 o                         
  14   8  10      28653.50      29186.11       678.89 o                         
  15   8  10       9495.25      10377.44       407.31 o                         
  16   8  10      24810.71      25887.98       679.37 o                         
  17   8  10       8861.28       8341.88       694.33 o                         
   0   9  10      59173.57      59174.11       706.17 o                         
   1   9  10      20508.67      20376.88       326.15 o                         
   2   9  10     106762.87     103901.09       672.93 o                         
   3   9  10      15785.77      15693.18       277.14 o                         
   4   9  10      28723.08      28979.40       417.21 o                         
   5   9  10      13896.30      13962.20       308.34 o                         
   6   9  10      21346.36      21604.08       389.49 o                         
   7   9  10      25006.26      24903.53       419.50 o                         
   8   9  10       9192.45       8850.51       275.73 o                         
   9   9  10      14979.26      15022.22       363.93 o                         
  10   9  10       1206.50       1341.46       149.73 o                         
  11   9  10       7156.06       7176.79       315.46 o                         
  12   9  10        655.50        794.38       140.44 o                         
  13   9  10       6332.06       6224.91       303.04 o                         
  14   9  10        728.04        528.75       173.17 o                         
  15   9  10       6808.96       6867.11       354.34 o                         
  16   9  10        554.45        639.80       209.71 o                         
  17   9  10       6157.99       6637.52       853.42 o                         
   0  10  10      20788.25      20639.01       532.77 o                         
   1  10  10        207.16        246.82        94.26 o                         
   2  10  10      37328.81      38521.43       532.09 o                         
   3  10  10       1841.83       1750.68       127.09 o                         
   4  10  10      31474.22      31446.57       475.76 o                         
   5  10  10      29965.23      29484.14       491.41 o                         
   6  10  10      58968.01      59300.07       702.94 o                         
   7  10  10      15038.38      16064.67       386.87 o                         
   8  10  10      68456.99      67539.66       786.31 o                         
   9  10  10      14667.16      15254.45       422.11 o                         
  10  10  10      29678.90      29292.34       631.54 o                         
  11  10  10       1792.52       1335.48       175.49 o                         
  12  10  10       6314.02       6121.91       317.22 o                         
  13  10  10       1142.30       1035.24       189.42 o                         
  14  10  10       2730.40       2194.57       228.86 o                         
  15  10  10        246.01        -32.42       219.06 o                         
  16  10  10       5753.83       6201.07       829.99 o                         
   0  11  10      58540.34      59589.67       983.99 o                         
   1  11  10        303.09        194.49        90.73 o                         
   2  11  10      49739.12      49623.15       613.62 o                         
   3  11  10        421.30        519.17        97.17 o                         
   4  11  10      10371.49      10436.23       309.36 o                         
   5  11  10       7692.73       7529.95       274.90 o                         
   6  11  10       2113.02       2055.32       159.24 o                         
   7  11  10      29190.58      29042.04       535.39 o                         
   8  11  10       6190.58       5945.41       249.33 o                         
   9  11  10      37043.73      36424.11       675.64 o                         
  10  11  10       5069.58       5038.17       282.02 o                         
  11  11  10       9584.99       8801.49       390.90 o                         
  12  11  10       8606.22       8762.00       429.39 o                         
  13  11  10       3302.36       2799.60       249.93 o                         
  14  11  10      13407.11      14147.24       538.08 o                         
  15  11  10       5314.27       5315.23       580.05 o                         
  16  11  10      10984.06      11960.22      2041.16 o                         
   0  12  10      15030.83      14567.56       510.91 o                         
   1  12  10      18787.42      18836.42       408.91 o                         
   2  12  10      14661.02      14783.60       390.82 o                         
   3  12  10      19015.28      18980.72       432.48 o                         
   4  12  10       7705.34       7998.87       312.65 o                         
   5  12  10      15444.34      15005.97       421.18 o                         
   6  12  10      26559.44      26121.16       527.26 o                         
   7  12  10       2293.50       2339.61       184.36 o                         
   8  12  10      28136.04      28022.20       569.76 o                         
   9  12  10        375.05        434.03       149.40 o                         
  10  12  10      21225.88      20459.33       569.33 o                         
  11  12  10        259.61        376.08       167.27 o                         
  12  12  10       9000.94       8569.91       419.11 o                         
  13  12  10        549.68        576.98       175.97 o                         
  14  12  10       8232.75       7858.48       502.11 o                         
  15  12  10       2413.07       3694.22       790.90 o                         
   0  13  10        128.59        254.25       168.76 o                         
   1  13  10      46714.59      46338.72       756.59 o                         
   2  13  10        409.62        582.76       129.88 o                         
   3  13  10      27632.33      27424.79       593.49 o                         
   4  13  10       2586.97       2249.56       207.71 o                         
   5  13  10      10811.75      10985.37       392.11 o                         
   6  13  10       8825.81       8508.84       342.38 o                         
   7  13  10       6385.80       6565.35       290.65 o                         
   8  13  10      16697.21      15987.54       484.11 o                         
   9  13  10       6386.54       6078.49       320.61 o                         
  10  13  10      11772.98      11700.07       451.65 o                         
  11  13  10       6015.57       5666.53       347.74 o                         
  12  13  10       6296.23       5886.88       361.87 o                         
  13  13  10       3629.88       3007.59       387.98 o                         
  14  13  10       2301.09       1110.94       427.15 o                         
   0  14  10      30144.64      28952.33       896.89 o                         
   1  14  10       6945.74       6392.71       297.70 o                         
   2  14  10      23349.67      23337.44       587.21 o                         
   3  14  10       9472.74       9465.28       368.22 o                         
   4  14  10       8580.09       8593.25       369.57 o                         
   5  14  10      13572.13      12935.09       429.16 o                         
   6  14  10       3554.25       3026.73       218.59 o                         
   7  14  10       2847.46       2682.70       215.01 o                         
   8  14  10       1001.21       1237.93       179.72 o                         
   9  14  10        442.20        470.90       169.14 o                         
  10  14  10       5503.64       5965.44       388.30 o                         
  11  14  10      14067.35      14438.48       548.44 o                         
  12  14  10      11582.75      12043.94       634.78 o                         
  13  14  10      21854.63      21529.91      1943.47 o                         
   0  15  10      15997.00      15635.60       724.10 o                         
   1  15  10       9154.55       9658.29       398.76 o                         
   2  15  10       8637.24       8579.14       392.21 o                         
   3  15  10       7967.24       8325.46       361.39 o                         
   4  15  10      24875.39      23919.78       611.76 o                         
   5  15  10       3594.47       3542.01       257.09 o                         
   6  15  10      17176.81      16818.11       510.38 o                         
   7  15  10        287.23        -48.43       160.63 o                         
   8  15  10      12268.15      12464.79       496.70 o                         
   9  15  10        826.22        740.72       179.56 o                         
  10  15  10       7734.17       8020.25       432.75 o                         
  11  15  10       4737.98       4708.73       434.33 o                         
  12  15  10       2453.01       1605.33      1161.31 o                         
   0  16  10      15303.51      16046.24       753.11 o                         
   1  16  10      66184.14      67483.84      1133.30 o                         
   2  16  10      26811.88      27542.34       692.13 o                         
   3  16  10      44113.53      44537.67       882.66 o                         
   4  16  10      34642.18      34275.56       751.18 o                         
   5  16  10      20170.69      19884.17       538.70 o                         
   6  16  10      18115.54      18049.35       532.36 o                         
   7  16  10      11378.23      12564.11       480.08 o                         
   8  16  10      10011.04       9915.28       459.67 o                         
   9  16  10          6.19        -73.15       201.70 o                         
  10  16  10       6649.07       6362.59       621.98 o                         
  11  16  10       1939.59       2188.70       578.59 o                         
   0  17  10      17654.99      16440.73       853.75 o                         
   1  17  10        183.91        216.80       177.37 o                         
   2  17  10       6055.76       6264.19       342.44 o                         
   3  17  10       4056.27       4268.79       303.63 o                         
   4  17  10       6634.61       6779.43       395.15 o                         
   5  17  10      11175.06      11712.00       451.54 o                         
   6  17  10        216.30        450.04       192.60 o                         
   7  17  10      10448.55       9124.94       474.07 o                         
   8  17  10        215.99        176.55       328.50 o                         
   9  17  10       6141.26       7420.17       730.65 o                         
   0  18  10        485.06        425.04       302.50 o                         
   1  18  10      29717.47      29547.01       892.50 o                         
   2  18  10        257.32        176.10       205.59 o                         
   3  18  10      11093.85      10757.27       479.22 o                         
   4  18  10       6384.71       6568.82       412.87 o                         
   5  18  10       3828.06       3079.37       370.48 o                         
   6  18  10       7740.63       8442.28       690.77 o                         
   7  18  10       5086.15       4589.47       930.90 o                         
   0  19  10       7665.79       7846.01       820.28 o                         
   1  19  10       5696.62       5967.42       520.05 o                         
   2  19  10       1841.63       1784.20       422.76 o                         
   3  19  10       6602.38       6884.80       735.19 o                         
   4  19  10       5227.03       4356.93       636.88 o                         
   5  19  10       7640.27       7590.45       969.14 o                         
   1   1  11       7666.89       7600.46       126.57 o                         
   2   1  11       2305.03       2378.38        80.16 o                         
   3   1  11      12733.49      12391.19       158.90 o                         
   4   1  11       2285.66       2277.12        77.14 o                         
   5   1  11      24634.59      24714.99       231.95 o                         
   6   1  11      32969.76      32346.61       269.29 o                         
   7   1  11      19352.33      18894.60       228.11 o                         
   8   1  11      57314.47      57047.05       447.85 o                         
   9   1  11      13711.84      14191.20       255.58 o                         
  10   1  11      52376.35      52885.36       516.02 o                         
  11   1  11       4124.94       4030.22       159.65 o                         
  12   1  11      28890.51      29085.24       448.75 o                         
  13   1  11       5679.21       5832.99       239.12 o                         
  14   1  11       6443.04       5956.07       257.84 o                         
  15   1  11       1526.46       1536.08       157.10 o                         
  16   1  11        777.85       1046.71       161.94 o                         
  17   1  11        794.46        791.35       162.48 o                         
  18   1  11       7244.58       8155.86       436.47 o                         
  19   1  11        238.49        569.64       316.79 o                         
   1   2  11       8291.45       8399.48       125.44 o                         
   2   2  11        301.58        354.17        45.59 o                         
   3   2  11      50227.32      49185.97       345.33 o                         
   4   2  11       1646.91       1615.22        69.32 o                         
   5   2  11      12235.44      12154.57       187.26 o                         
   6   2  11       8564.38       8641.46       151.88 o                         
   7   2  11       1639.93       1628.03        99.75 o                         
   8   2  11      29016.42      28912.18       332.97 o                         
   9   2  11       7277.61       7262.12       182.82 o                         
  10   2  11      12103.33      12581.62       249.47 o                         
  11   2  11       6829.44       6789.93       196.98 o                         
  12   2  11       8154.48       8057.09       235.27 o                         
  13   2  11       8503.44       8470.95       281.05 o                         
  14   2  11       2088.12       1721.18       156.68 o                         
  15   2  11       2137.03       2032.76       181.83 o                         
  16   2  11          8.47        190.49       144.02 o                         
  17   2  11       1694.50       2368.00       216.05 o                         
  18   2  11        350.83        477.77       193.46 o                         
   1   3  11       7204.26       7136.33       121.15 o                         
   2   3  11      50685.11      50140.40       350.67 o                         
   3   3  11       4396.20       4556.69       109.98 o                         
   4   3  11      49931.17      48744.65       348.47 o                         
   5   3  11        133.59        163.66        53.81 o                         
   6   3  11      31035.61      31800.51       340.86 o                         
   7   3  11       2975.98       3079.60       123.86 o                         
   8   3  11      28490.88      28820.79       353.48 o                         
   9   3  11       1744.16       1789.63       106.48 o                         
  10   3  11      12208.41      12297.48       254.77 o                         
  11   3  11       4589.38       4867.20       181.39 o                         
  12   3  11       3386.42       3505.06       160.15 o                         
  13   3  11       1095.25       1282.98       147.55 o                         
  14   3  11        878.62        961.49       149.59 o                         
  15   3  11        518.71        353.70       137.48 o                         
  16   3  11        190.09        262.50       139.62 o                         
  17   3  11        216.54        286.53       144.47 o                         
  18   3  11          2.52       -158.52       200.86 o                         
   1   4  11        219.23        251.46        44.06 o                         
   2   4  11       3941.61       3998.04       111.42 o                         
   3   4  11        769.21        857.41        66.73 o                         
   4   4  11      18781.10      18322.95       216.23 o                         
   5   4  11       1021.16       1054.61        75.04 o                         
   6   4  11      29238.30      28629.52       325.22 o                         
   7   4  11       3041.97       2990.32       115.60 o                         
   8   4  11      26214.49      26601.35       337.77 o                         
   9   4  11      11165.17      11283.41       234.88 o                         
  10   4  11      31227.17      31109.30       391.26 o                         
  11   4  11      18932.16      19454.25       362.19 o                         
  12   4  11      10690.61      10642.12       315.38 o                         
  13   4  11       3700.29       3806.74       208.50 o                         
  14   4  11       4778.11       4626.09       226.74 o                         
  15   4  11        595.27        648.47       139.28 o                         
  16   4  11         25.07         59.30       128.67 o                         
  17   4  11          9.05         36.64       135.68 o                         
  18   4  11         51.50       -192.36       192.36 o                         
   1   5  11         18.67        160.79        65.55 o                         
   2   5  11      23176.72      22374.92       275.36 o                         
   3   5  11      21220.60      21061.81       238.63 o                         
   4   5  11      64118.39      63572.94       416.70 o                         
   5   5  11       3254.37       3247.67       117.15 o                         
   6   5  11      30388.11      30270.45       345.07 o                         
   7   5  11       8333.99       8738.15       206.59 o                         
   8   5  11       1078.79       1172.10        88.26 o                         
   9   5  11         98.02         67.82        76.28 o                         
  10   5  11        345.88        274.25        80.47 o                         
  11   5  11        120.25          4.37        94.99 o                         
  12   5  11       7549.31       7825.21       285.63 o                         
  13   5  11        197.66        178.76       112.91 o                         
  14   5  11         63.01        -30.47       113.75 o                         
  15   5  11          8.08        -83.07       121.68 o                         
  16   5  11          4.79       -124.74       124.74 o                         
  17   5  11         72.10        212.08       142.74 o                         
  18   5  11         10.01       -216.95       216.95 o                         
   1   6  11      10081.60      10317.08       223.87 o                         
   2   6  11       4166.47       4313.80       131.41 o                         
   3   6  11      45261.82      43802.16       343.27 o                         
   4   6  11      35667.79      35501.44       375.84 o                         
   5   6  11      76201.79      75924.36       533.70 o                         
   6   6  11      15085.81      14884.99       275.09 o                         
   7   6  11      13769.66      14159.93       302.84 o                         
   8   6  11      21025.21      21181.15       379.82 o                         
   9   6  11       8194.81       8257.09       236.16 o                         
  10   6  11       5378.94       5429.62       200.89 o                         
  11   6  11        142.83         53.01        95.07 o                         
  12   6  11       6359.65       6392.04       265.15 o                         
  13   6  11        631.96        449.31       125.83 o                         
  14   6  11         18.90         23.52       126.18 o                         
  15   6  11          1.68        -90.09       146.66 o                         
  16   6  11        845.57        782.42       166.95 o                         
  17   6  11        250.25       -117.20       202.48 o                         
  18   6  11         73.75       -230.54       303.30 o                         
   1   7  11       1041.08        957.59        77.01 o                         
   2   7  11       4855.29       4690.69       146.09 o                         
   3   7  11       5283.47       5561.49       157.46 o                         
   4   7  11        356.26        397.24        80.37 o                         
   5   7  11      25739.06      25717.72       377.50 o                         
   6   7  11         60.61        240.43        76.21 o                         
   7   7  11      12584.63      12511.09       287.05 o                         
   8   7  11         28.00        214.62        91.54 o                         
   9   7  11      16235.82      16068.22       340.43 o                         
  10   7  11       4325.07       4505.47       205.87 o                         
  11   7  11       8240.68       8463.58       311.16 o                         
  12   7  11        360.66        398.84       128.07 o                         
  13   7  11       3029.42       2515.00       200.68 o                         
  14   7  11          8.99         73.67       145.34 o                         
  15   7  11       1397.49       1168.92       197.43 o                         
  16   7  11       1688.05       1719.00       213.20 o                         
  17   7  11         29.93        -68.01       248.96 o                         
   1   8  11       1596.12       1511.31       107.17 o                         
   2   8  11       4770.15       4625.30       150.08 o                         
   3   8  11      46392.08      46746.57       530.59 o                         
   4   8  11       1091.29       1118.27       114.54 o                         
   5   8  11      67917.47      68432.05       697.33 o                         
   6   8  11       6667.36       6966.56       229.28 o                         
   7   8  11      62533.36      61762.79       685.25 o                         
   8   8  11         95.26        -46.92       100.27 o                         
   9   8  11       4282.96       4162.10       207.81 o                         
  10   8  11        222.69        230.31       126.88 o                         
  11   8  11        158.39        366.23       144.18 o                         
  12   8  11        903.98       1068.44       163.87 o                         
  13   8  11        544.92        633.37       153.96 o                         
  14   8  11        700.27        690.03       155.97 o                         
  15   8  11        989.07       1343.82       187.03 o                         
  16   8  11        206.67        321.85       224.99 o                         
  17   8  11          1.80       -138.43       373.67 o                         
   1   9  11         45.61         73.42        81.01 o                         
   2   9  11      12647.76      12193.95       263.50 o                         
   3   9  11       2250.03       2539.02       150.56 o                         
   4   9  11      59640.95      59122.72       694.68 o                         
   5   9  11       4405.71       4255.27       197.16 o                         
   6   9  11      35499.67      35394.97       531.30 o                         
   7   9  11      13471.78      13315.00       327.91 o                         
   8   9  11      11868.15      11844.07       336.36 o                         
   9   9  11      18193.87      17973.43       425.43 o                         
  10   9  11       3695.47       3690.52       220.00 o                         
  11   9  11      10712.26      11318.21       429.96 o                         
  12   9  11        299.68        169.97       158.64 o                         
  13   9  11       5933.11       6492.20       336.02 o                         
  14   9  11        157.92        207.52       161.55 o                         
  15   9  11        155.50        256.68       156.71 o                         
  16   9  11       1601.84       2559.33       470.97 o                         
   1  10  11       3397.86       3566.71       165.73 o                         
   2  10  11        951.79        697.07        99.06 o                         
   3  10  11       1452.27       1363.97       123.16 o                         
   4  10  11       3472.03       3211.95       181.86 o                         
   5  10  11       7482.69       7669.47       268.96 o                         
   6  10  11       7524.30       7787.02       275.91 o                         
   7  10  11       8166.44       7987.88       285.99 o                         
   8  10  11       2150.68       1726.65       192.79 o                         
   9  10  11      31236.25      30516.33       588.78 o                         
  10  10  11       6642.25       6706.35       344.25 o                         
  11  10  11      16108.74      15540.36       531.08 o                         
  12  10  11        302.54         99.95       166.12 o                         
  13  10  11       4206.46       3522.11       282.37 o                         
  14  10  11       1896.24       1693.81       223.01 o                         
  15  10  11         14.80       -102.28       222.01 o                         
  16  10  11         39.37        209.95       337.64 o                         
   1  11  11        355.95        419.92        97.72 o                         
   2  11  11       6037.49       6408.27       238.14 o                         
   3  11  11         29.48        142.22       105.75 o                         
   4  11  11      19308.41      19514.25       422.88 o                         
   5  11  11        240.44        195.19       105.74 o                         
   6  11  11      21302.19      22070.68       471.63 o                         
   7  11  11       1759.97       1520.55       162.02 o                         
   8  11  11       3856.10       4126.26       231.99 o                         
   9  11  11       4264.52       4653.92       264.21 o                         
  10  11  11       5480.84       5599.57       311.76 o                         
  11  11  11       2262.30       2349.73       245.36 o                         
  12  11  11         92.68         15.03       157.54 o                         
  13  11  11       2160.63       1874.05       223.37 o                         
  14  11  11        773.47       1173.16       229.08 o                         
  15  11  11       1078.14        604.49       331.15 o                         
   1  12  11       1370.26       1128.09       169.63 o                         
   2  12  11       7530.25       7840.10       287.32 o                         
   3  12  11         10.40        -66.45       121.21 o                         
   4  12  11      14296.08      14211.55       401.07 o                         
   5  12  11        558.83        466.46       125.31 o                         
   6  12  11      12319.66      12870.62       389.83 o                         
   7  12  11       9041.72       9228.32       343.05 o                         
   8  12  11      15947.11      16339.98       441.80 o                         
   9  12  11      19751.85      19363.07       569.97 o                         
  10  12  11       1604.77       1561.56       207.49 o                         
  11  12  11      25475.24      25159.58       708.10 o                         
  12  12  11       5481.80       5908.50       375.18 o                         
  13  12  11       4738.11       4665.78       320.54 o                         
  14  12  11       1049.54        635.08       231.44 o                         
   1  13  11        736.83        776.53       138.05 o                         
   2  13  11         11.37        149.44       147.25 o                         
   3  13  11          0.56          0.66       135.18 o                         
   4  13  11          0.34        -50.12       141.85 o                         
   5  13  11       1448.45        998.75       149.47 o                         
   6  13  11         13.00        -20.54       145.70 o                         
   7  13  11        695.56        525.14       145.62 o                         
   8  13  11      11312.86      12574.85       469.51 o                         
   9  13  11       3588.18       3885.86       286.14 o                         
  10  13  11      17296.62      17875.30       603.97 o                         
  11  13  11       1199.47       1300.93       202.95 o                         
  12  13  11      17081.92      17459.94       640.87 o                         
  13  13  11        462.79        550.98       374.39 o                         
  14  13  11         24.98        321.57       469.04 o                         
   1  14  11        245.84        263.01       151.96 o                         
   2  14  11       2250.33       2130.14       207.52 o                         
   3  14  11        257.68        140.18       147.79 o                         
   4  14  11       5887.26       5789.57       301.51 o                         
   5  14  11       6830.04       6964.80       332.90 o                         
   6  14  11       7402.15       7045.59       334.21 o                         
   7  14  11       4109.99       4041.64       260.55 o                         
   8  14  11       6772.13       6594.62       357.00 o                         
   9  14  11        462.56        508.82       170.45 o                         
  10  14  11       6293.51       5836.81       399.57 o                         
  11  14  11        122.14        388.71       186.24 o                         
  12  14  11       1694.63       1618.36       366.74 o                         
  13  14  11        277.45        136.99       690.31 o                         
   1  15  11        132.73        241.85       167.04 o                         
   2  15  11        974.01        488.79       173.76 o                         
   3  15  11       3944.04       4263.19       293.31 o                         
   4  15  11       1424.29       1155.21       209.22 o                         
   5  15  11       1252.83       1292.97       190.49 o                         
   6  15  11       4034.06       4039.53       268.36 o                         
   7  15  11      12652.30      12925.34       492.61 o                         
   8  15  11       6187.43       7026.73       372.81 o                         
   9  15  11       7646.80       6922.43       381.95 o                         
  10  15  11       6472.03       6157.73       426.58 o                         
  11  15  11       5286.62       4204.54       579.24 o                         
   1  16  11        381.84        632.68       180.90 o                         
   2  16  11        467.75        447.43       170.24 o                         
   3  16  11       9653.59       9719.33       424.67 o                         
   4  16  11         84.56         97.12       162.00 o                         
   5  16  11       1504.27       1078.04       184.15 o                         
   6  16  11         19.67        180.28       193.41 o                         
   7  16  11          8.54         45.74       182.77 o                         
   8  16  11       1016.29       1104.68       191.38 o                         
   9  16  11       2304.86       1810.74       341.67 o                         
  10  16  11        898.97        553.01       386.46 o                         
   1  17  11        604.37        674.32       200.96 o                         
   2  17  11       1837.56       1504.04       196.05 o                         
   3  17  11       1897.66       1603.26       215.04 o                         
   4  17  11       8455.34       8321.49       411.82 o                         
   5  17  11      12141.13      12331.43       501.14 o                         
   6  17  11       7318.32       7978.89       523.96 o                         
   7  17  11       6182.93       6144.36       508.04 o                         
   8  17  11       4902.84       3913.12       536.51 o                         
   9  17  11       9643.93       8275.03       946.10 o                         
   1  18  11        175.23        303.48       194.21 o                         
   2  18  11        494.92        227.50       186.96 o                         
   3  18  11        244.53         84.49       268.48 o                         
   4  18  11       2274.32       2504.61       336.92 o                         
   5  18  11       2458.19       2301.01       406.52 o                         
   6  18  11        708.47        894.04       470.38 o                         
   1  19  11         61.87       -288.42       288.42 o                         
   2  19  11       8235.35       9063.50       628.56 o                         
   3  19  11       3678.79       3778.11       628.92 o                         
   0   0  12       4119.23       4367.85       210.97 o                         
   1   0  12     247913.38     245669.91      1113.94 o                         
   2   0  12       1595.09       1621.19        92.96 o                         
   3   0  12     172116.62     167017.03      1257.08 o                         
   4   0  12      74261.59      74331.76       615.31 o                         
   5   0  12     111755.63     112162.29       814.79 o                         
   6   0  12      46135.64      45352.97       578.78 o                         
   7   0  12     102139.23     102178.62       905.34 o                         
   8   0  12      14452.51      14598.63       341.05 o                         
   9   0  12      23659.86      23648.39       492.29 o                         
  10   0  12        654.44        670.63       129.10 o                         
  11   0  12       4294.15       4190.05       240.42 o                         
  12   0  12       8124.61       8952.96       362.95 o                         
  13   0  12       1953.54       1751.57       183.85 o                         
  14   0  12      19849.22      20808.89       666.63 o                         
  15   0  12        695.02        493.55       175.09 o                         
  16   0  12      27610.60      29282.48       877.62 o                         
  17   0  12        278.30        433.88       276.31 o                         
  18   0  12       5717.97       4957.08       584.43 o                         
   0   1  12       6310.45       6014.99       151.26 o                         
   1   1  12     178995.20     177241.38       776.73 o                         
   2   1  12      18124.41      17742.38       206.38 o                         
   3   1  12      94255.23      94455.62       443.72 o                         
   4   1  12       4325.65       4243.46       105.20 o                         
   5   1  12      15486.26      15505.66       199.20 o                         
   6   1  12      20492.29      19851.59       245.49 o                         
   7   1  12      38110.54      37945.14       371.20 o                         
   8   1  12      17194.84      17337.77       270.38 o                         
   9   1  12       4592.57       4923.23       162.48 o                         
  10   1  12      14522.65      15080.89       289.62 o                         
  11   1  12      29068.34      29402.57       422.44 o                         
  12   1  12       4116.15       4379.96       184.65 o                         
  13   1  12       8031.30       8136.08       282.83 o                         
  14   1  12       2177.96       2295.63       167.01 o                         
  15   1  12      31040.17      30899.38       607.78 o                         
  16   1  12       6037.64       6125.91       287.21 o                         
  17   1  12      13139.67      12541.61       452.18 o                         
  18   1  12       4906.63       5870.76       445.72 o                         
   0   2  12       8007.56       8254.59       201.11 o                         
   1   2  12       5292.19       5411.37       115.65 o                         
   2   2  12      41992.86      41143.64       286.63 o                         
   3   2  12       1253.09       1382.71        70.48 o                         
   4   2  12       3248.63       3285.07        93.18 o                         
   5   2  12        356.15        492.64        57.35 o                         
   6   2  12       9619.79       9940.40       204.44 o                         
   7   2  12      18830.06      19175.58       286.12 o                         
   8   2  12       1313.17       1329.08        91.02 o                         
   9   2  12      26064.09      25714.29       347.44 o                         
  10   2  12       1208.19       1235.91       103.90 o                         
  11   2  12      55954.88      56899.14       587.42 o                         
  12   2  12       6637.14       6908.61       229.56 o                         
  13   2  12      49387.68      50814.43       705.45 o                         
  14   2  12      10941.77      11155.83       357.79 o                         
  15   2  12      52013.43      54139.73       809.18 o                         
  16   2  12       2373.30       2293.95       204.60 o                         
  17   2  12      39927.20      41276.27       794.26 o                         
  18   2  12       2842.13       2212.24       291.48 o                         
   0   3  12      19062.71      19298.83       272.76 o                         
   1   3  12      12561.15      12460.86       160.80 o                         
   2   3  12      24252.52      23602.24       253.38 o                         
   3   3  12       8751.91       8450.99       153.25 o                         
   4   3  12      11722.19      11745.84       193.84 o                         
   5   3  12      27444.39      27100.62       337.98 o                         
   6   3  12      12853.47      12689.29       225.89 o                         
   7   3  12     101024.90      99812.79       662.78 o                         
   8   3  12       8446.71       8687.84       198.68 o                         
   9   3  12      55900.33      55953.46       552.53 o                         
  10   3  12      11800.45      12412.26       266.42 o                         
  11   3  12      50615.89      51411.45       572.33 o                         
  12   3  12      17504.84      17163.45       365.99 o                         
  13   3  12      13011.24      12397.72       352.96 o                         
  14   3  12      15104.17      14991.25       431.32 o                         
  15   3  12      19290.07      18598.56       496.88 o                         
  16   3  12      10670.21       9892.35       369.50 o                         
  17   3  12       8300.13       8707.78       366.34 o                         
  18   3  12       6599.45       6730.20       463.21 o                         
   0   4  12     102311.27     100052.66       721.57 o                         
   1   4  12     122472.18     120378.41       575.12 o                         
   2   4  12      12922.86      12703.58       173.49 o                         
   3   4  12     120138.74     120507.42       611.96 o                         
   4   4  12       2326.09       2441.42        88.22 o                         
   5   4  12      53808.14      53739.95       455.43 o                         
   6   4  12      19473.71      19137.20       271.00 o                         
   7   4  12      18036.76      18628.76       277.30 o                         
   8   4  12       7332.35       7523.81       189.44 o                         
   9   4  12       5414.11       5380.70       178.06 o                         
  10   4  12       4242.71       4530.57       169.32 o                         
  11   4  12       6369.30       6027.05       220.48 o                         
  12   4  12       1278.04       1281.05       139.04 o                         
  13   4  12       4720.49       4985.80       229.60 o                         
  14   4  12       1007.25        671.51       123.05 o                         
  15   4  12       2510.82       1787.44       161.54 o                         
  16   4  12        297.78        441.66       156.27 o                         
  17   4  12       2533.57       1598.77       203.91 o                         
  18   4  12        484.43         12.32       219.83 o                         
   0   5  12      26253.46      26338.99       375.33 o                         
   1   5  12      58905.30      59020.80       435.01 o                         
   2   5  12      38483.96      37690.78       374.36 o                         
   3   5  12     120629.04     117521.02       618.01 o                         
   4   5  12      27240.50      27386.11       308.92 o                         
   5   5  12      70126.54      70109.04       515.73 o                         
   6   5  12      10727.46      10544.68       220.34 o                         
   7   5  12      65962.45      66088.44       541.28 o                         
   8   5  12       1951.90       1995.03       117.00 o                         
   9   5  12      20181.48      20300.19       353.65 o                         
  10   5  12        275.42        371.25        88.77 o                         
  11   5  12      30451.44      30629.27       518.63 o                         
  12   5  12       3836.42       4027.53       222.17 o                         
  13   5  12       9310.76       8620.95       316.34 o                         
  14   5  12        767.53        820.32       136.43 o                         
  15   5  12       5711.62       5703.73       290.40 o                         
  16   5  12        569.76        508.55       144.18 o                         
  17   5  12        936.62        544.00       165.99 o                         
   0   6  12       5984.97       6096.81       235.22 o                         
   1   6  12      17004.88      16947.55       274.12 o                         
   2   6  12         96.40        142.71        63.73 o                         
   3   6  12      36017.20      36448.49       382.17 o                         
   4   6  12       7924.95       7962.75       191.90 o                         
   5   6  12      41075.02      41291.95       429.63 o                         
   6   6  12       4460.25       4415.06       170.56 o                         
   7   6  12      27245.05      27154.24       430.42 o                         
   8   6  12      23572.30      23486.40       462.34 o                         
   9   6  12      25244.94      25564.41       448.21 o                         
  10   6  12        430.96        412.58       132.97 o                         
  11   6  12      23231.11      22651.79       474.93 o                         
  12   6  12       6165.83       6674.16       317.22 o                         
  13   6  12      21696.36      20995.46       532.66 o                         
  14   6  12       4337.06       4431.33       264.45 o                         
  15   6  12       8585.49       8543.88       393.03 o                         
  16   6  12       4954.18       4547.60       308.86 o                         
  17   6  12       6501.29       6606.10       499.21 o                         
   0   7  12       8959.51       8705.22       273.89 o                         
   1   7  12     106327.37     107032.63       861.30 o                         
   2   7  12       3217.25       3656.75       154.89 o                         
   3   7  12      53667.55      54042.25       531.14 o                         
   4   7  12       2872.22       3193.34       173.08 o                         
   5   7  12       9194.94       9663.14       276.51 o                         
   6   7  12       7926.18       7919.68       249.50 o                         
   7   7  12        923.02        975.98       116.64 o                         
   8   7  12      21162.56      21432.39       457.75 o                         
   9   7  12        167.50        281.30       112.79 o                         
  10   7  12      22477.03      22704.91       494.16 o                         
  11   7  12      22021.90      22269.73       526.33 o                         
  12   7  12      32016.04      32669.63       657.09 o                         
  13   7  12      23702.38      24047.69       606.01 o                         
  14   7  12      19722.37      20277.51       572.83 o                         
  15   7  12      26139.50      26464.62       724.01 o                         
  16   7  12      13003.61      13067.42       711.77 o                         
  17   7  12      10684.21      10408.15       697.71 o                         
   0   8  12      47952.25      48708.23       741.29 o                         
   1   8  12        286.50        327.26        95.43 o                         
   2   8  12      64669.66      63666.71       620.19 o                         
   3   8  12       1993.68       2010.33       134.96 o                         
   4   8  12       7520.62       7841.13       255.39 o                         
   5   8  12       6885.17       7093.71       247.84 o                         
   6   8  12        291.57        294.85        99.60 o                         
   7   8  12      18377.39      18238.84       397.34 o                         
   8   8  12       7385.50       7329.21       289.55 o                         
   9   8  12      21010.33      21023.29       483.52 o                         
  10   8  12       5893.87       5840.05       285.52 o                         
  11   8  12      17674.26      17122.38       568.74 o                         
  12   8  12       1819.34       1694.84       184.37 o                         
  13   8  12      21902.41      22143.65       597.75 o                         
  14   8  12       1871.18       1748.62       207.09 o                         
  15   8  12      13085.95      14216.55       550.22 o                         
  16   8  12        184.07        -13.11       251.95 o                         
   0   9  12      77504.70      76290.71       954.53 o                         
   1   9  12       4620.67       4580.36       180.72 o                         
   2   9  12      67073.22      67361.42       651.47 o                         
   3   9  12       6084.18       5749.55       229.51 o                         
   4   9  12      45984.99      45284.43       607.65 o                         
   5   9  12      13561.37      13095.38       342.78 o                         
   6   9  12      16024.96      15535.46       376.67 o                         
   7   9  12      38302.66      37731.45       603.67 o                         
   8   9  12      10942.99      10442.12       340.62 o                         
   9   9  12      28541.41      28484.79       594.95 o                         
  10   9  12        847.12        698.24       151.26 o                         
  11   9  12      33411.32      33534.09       775.37 o                         
  12   9  12        478.54        447.26       181.77 o                         
  13   9  12      15586.38      15175.33       576.69 o                         
  14   9  12        737.42        432.37       161.71 o                         
  15   9  12      20372.46      20540.71       686.72 o                         
  16   9  12        171.59       -187.88       292.54 o                         
   0  10  12      75053.30      75564.03       978.21 o                         
   1  10  12     114375.06     113723.07      1126.29 o                         
   2  10  12      42065.47      42836.92       560.45 o                         
   3  10  12      67883.09      67090.34       764.09 o                         
   4  10  12      14554.10      14550.52       354.35 o                         
   5  10  12      34569.89      34881.96       570.53 o                         
   6  10  12        836.05        776.91       125.73 o                         
   7  10  12      22637.96      22206.00       507.85 o                         
   8  10  12      13294.79      12587.23       406.19 o                         
   9  10  12      12457.66      12526.92       419.57 o                         
  10  10  12       5446.12       5055.12       315.89 o                         
  11  10  12       1802.95       1338.18       198.66 o                         
  12  10  12        278.57        -56.98       189.10 o                         
  13  10  12       1395.83        777.51       222.38 o                         
  14  10  12        546.04         94.56       197.47 o                         
  15  10  12       1649.17       1273.08       377.32 o                         
   0  11  12       1442.22       1232.42       166.24 o                         
   1  11  12      42169.80      42015.82       577.53 o                         
   2  11  12       2273.00       2045.17       147.61 o                         
   3  11  12      47277.80      46467.27       678.04 o                         
   4  11  12       4213.03       4383.97       210.26 o                         
   5  11  12      55017.75      54700.46       717.96 o                         
   6  11  12        583.12        705.63       128.94 o                         
   7  11  12      78063.46      77780.55      1001.56 o                         
   8  11  12       4247.99       4691.97       251.64 o                         
   9  11  12      31706.86      32757.83       670.67 o                         
  10  11  12       9322.67       9742.19       420.67 o                         
  11  11  12       6972.85       6680.40       362.00 o                         
  12  11  12      12772.61      13711.78       525.35 o                         
  13  11  12        490.13        411.93       173.27 o                         
  14  11  12      20442.51      19017.55       914.67 o                         
  15  11  12         98.35       -370.65       370.65 o                         
   0  12  12       2827.59       3161.72       283.84 o                         
   1  12  12        702.69        910.82       134.19 o                         
   2  12  12        181.48        261.43       124.55 o                         
   3  12  12        520.92        563.06       129.14 o                         
   4  12  12        112.06         -7.45       128.61 o                         
   5  12  12        802.20        710.01       135.73 o                         
   6  12  12        638.98        542.40       137.55 o                         
   7  12  12       7161.83       7783.54       336.99 o                         
   8  12  12       1330.62       1280.42       178.55 o                         
   9  12  12      15806.56      15947.48       523.95 o                         
  10  12  12         65.29         -4.90       157.28 o                         
  11  12  12      19048.25      18979.72       638.26 o                         
  12  12  12       1353.29        950.73       204.02 o                         
  13  12  12      18369.34      19520.72       786.82 o                         
  14  12  12       1501.99       2472.48      1045.09 o                         
   0  13  12      42289.65      43185.88      1082.61 o                         
   1  13  12       7542.16       7371.47       349.42 o                         
   2  13  12      32964.82      32296.44       671.56 o                         
   3  13  12       1636.64       1275.17       158.33 o                         
   4  13  12      22490.71      22645.23       551.03 o                         
   5  13  12       1029.91        834.87       150.45 o                         
   6  13  12      18378.73      17992.04       528.96 o                         
   7  13  12       1806.69       1739.51       199.45 o                         
   8  13  12       8004.87       8232.02       388.39 o                         
   9  13  12       8835.16       8330.57       396.42 o                         
  10  13  12       3441.79       3779.26       301.74 o                         
  11  13  12      18533.61      19118.87       666.37 o                         
  12  13  12        177.34        356.84       232.51 o                         
  13  13  12      22240.65      21565.75      1321.80 o                         
   0  14  12      25955.49      25741.11       867.03 o                         
   1  14  12      23488.35      23223.83       634.89 o                         
   2  14  12       7811.79       7280.62       355.63 o                         
   3  14  12      27838.13      28136.34       654.03 o                         
   4  14  12        423.46        494.09       191.07 o                         
   5  14  12      22365.66      22534.70       587.97 o                         
   6  14  12       3206.41       3259.02       247.20 o                         
   7  14  12      13187.56      13253.06       496.67 o                         
   8  14  12       6243.43       6393.57       385.46 o                         
   9  14  12       6221.43       6321.74       356.10 o                         
  10  14  12        964.03        854.51       199.39 o                         
  11  14  12       2802.78       3131.91       358.75 o                         
  12  14  12        236.33       1487.18       571.58 o                         
   0  15  12        679.69        178.87       258.53 o                         
   1  15  12      41633.16      40525.70       858.41 o                         
   2  15  12        264.02        320.34       158.56 o                         
   3  15  12      34078.66      33099.31       761.00 o                         
   4  15  12       1490.88       1185.51       190.23 o                         
   5  15  12      16572.20      16015.67       537.80 o                         
   6  15  12       4016.70       3518.71       269.89 o                         
   7  15  12       3419.13       3048.38       263.47 o                         
   8  15  12       2663.58       2569.59       252.03 o                         
   9  15  12       3476.64       3044.80       275.57 o                         
  10  15  12       4339.85       2978.19       407.52 o                         
  11  15  12       3603.94       4074.36      1000.29 o                         
   0  16  12      11055.45      10801.53       836.27 o                         
   1  16  12       1188.97       1188.66       221.69 o                         
   2  16  12       9371.11       9315.52       413.60 o                         
   3  16  12       4030.65       4368.86       334.20 o                         
   4  16  12        400.26        445.38       169.12 o                         
   5  16  12       9292.26       8952.54       435.69 o                         
   6  16  12       1053.18       1140.70       190.01 o                         
   7  16  12       6963.66       7415.56       391.63 o                         
   8  16  12        311.49        410.49       319.12 o                         
   9  16  12       9206.24       8929.46       876.37 o                         
   0  17  12        240.19        366.66       275.99 o                         
   1  17  12       3201.74       3351.74       365.17 o                         
   2  17  12        678.34        463.50       188.10 o                         
   3  17  12      13762.37      13924.56       527.12 o                         
   4  17  12       1785.03       1984.31       293.69 o                         
   5  17  12      28188.41      27988.05       889.23 o                         
   6  17  12       1067.92       1762.09       381.37 o                         
   7  17  12      16042.34      16746.54      1180.84 o                         
   8  17  12        646.10       1386.13       615.64 o                         
   0  18  12        776.37        540.27       405.02 o                         
   1  18  12      14039.31      13823.40       657.81 o                         
   2  18  12        207.02        294.73       225.66 o                         
   3  18  12       9737.63       9642.05       581.55 o                         
   4  18  12       3892.59       4398.42       465.89 o                         
   5  18  12       6535.41       7039.34       907.14 o                         
   1   1  13        419.27        699.11        73.36 o                         
   2   1  13       8384.37       8521.46       148.53 o                         
   3   1  13       2679.12       2677.65        93.93 o                         
   4   1  13      14151.14      14360.90       233.26 o                         
   5   1  13       4519.74       4826.11       135.92 o                         
   6   1  13       1172.07       1299.26        87.22 o                         
   7   1  13        278.37        288.38        69.53 o                         
   8   1  13        117.49        280.41        74.17 o                         
   9   1  13       6935.45       7024.82       191.34 o                         
  10   1  13       3385.75       3743.10       156.93 o                         
  11   1  13       9020.27       8966.14       243.86 o                         
  12   1  13       3201.95       3033.71       158.00 o                         
  13   1  13       1928.37       1885.45       154.15 o                         
  14   1  13       1414.30       1057.74       186.98 o                         
  15   1  13          7.06        219.74       125.43 o                         
  16   1  13        340.25        354.57       133.72 o                         
  17   1  13        305.96        283.04       223.19 o                         
  18   1  13        130.58       -466.20       466.20 o                         
   1   2  13       4531.54       4362.31       122.70 o                         
   2   2  13       1516.71       1358.12        75.57 o                         
   3   2  13      64656.41      63784.68       412.25 o                         
   4   2  13       5540.07       5764.48       151.14 o                         
   5   2  13      73151.47      72175.93       511.68 o                         
   6   2  13       3106.65       3247.83       135.18 o                         
   7   2  13      25920.45      26464.92       348.98 o                         
   8   2  13       2177.88       1940.22       105.87 o                         
   9   2  13      11777.69      11996.40       247.41 o                         
  10   2  13      20220.60      19917.18       333.25 o                         
  11   2  13       5559.71       5771.30       198.92 o                         
  12   2  13       6802.77       6632.51       230.84 o                         
  13   2  13        211.84        296.19       120.96 o                         
  14   2  13          3.07        -28.56       123.92 o                         
  15   2  13        642.78        784.68       149.48 o                         
  16   2  13        563.79        657.19       149.82 o                         
  17   2  13        267.02        341.51       200.99 o                         
   1   3  13         40.16        140.52        65.67 o                         
   2   3  13        799.35        751.06        59.38 o                         
   3   3  13       1635.49       1570.88        83.25 o                         
   4   3  13          2.64        158.44        60.50 o                         
   5   3  13      14537.03      15198.62       280.58 o                         
   6   3  13       4472.44       4524.86       154.40 o                         
   7   3  13      12091.46      12149.01       255.55 o                         
   8   3  13       1455.22       1362.72        96.65 o                         
   9   3  13        104.11         80.19        77.97 o                         
  10   3  13       5209.35       5239.09       182.47 o                         
  11   3  13       1202.55       1149.29       111.06 o                         
  12   3  13       1433.16       1182.22       135.16 o                         
  13   3  13        107.49         93.33       118.76 o                         
  14   3  13        540.30        235.33       142.28 o                         
  15   3  13        396.50        254.96       137.44 o                         
  16   3  13        586.05       1052.89       191.77 o                         
  17   3  13        170.32        381.97       188.30 o                         
   1   4  13      13232.86      13069.18       180.53 o                         
   2   4  13        792.43        790.77        72.45 o                         
   3   4  13      35102.96      34681.53       418.11 o                         
   4   4  13        950.26       1023.18        90.44 o                         
   5   4  13      89182.40      89023.67       642.48 o                         
   6   4  13       6546.60       6633.75       181.10 o                         
   7   4  13      79250.34      78885.22       605.17 o                         
   8   4  13       7944.12       7608.36       204.22 o                         
   9   4  13      41741.64      42116.74       504.01 o                         
  10   4  13       2782.78       2911.44       146.32 o                         
  11   4  13      19214.92      19881.02       375.97 o                         
  12   4  13       1436.86       1247.77       141.15 o                         
  13   4  13       7543.29       7742.31       288.96 o                         
  14   4  13       1080.26       1024.71       141.69 o                         
  15   4  13       2589.32       2452.82       196.56 o                         
  16   4  13        518.96        642.58       158.35 o                         
  17   4  13         25.25        174.14       197.56 o                         
   1   5  13       5227.32       4992.65       146.73 o                         
   2   5  13       2445.84       2404.84       139.90 o                         
   3   5  13      30646.50      31046.85       351.87 o                         
   4   5  13         45.46        126.92        78.39 o                         
   5   5  13      18548.22      18561.06       323.95 o                         
   6   5  13       1575.01       1616.92       113.88 o                         
   7   5  13       4526.11       5092.42       182.96 o                         
   8   5  13      21610.03      21171.61       367.56 o                         
   9   5  13         13.99         67.35        82.66 o                         
  10   5  13      20665.09      20416.22       384.39 o                         
  11   5  13        720.39        754.39       113.58 o                         
  12   5  13      17319.47      17776.96       453.89 o                         
  13   5  13        716.17        673.98       140.59 o                         
  14   5  13        595.93        538.26       132.64 o                         
  15   5  13        738.07        910.07       180.02 o                         
  16   5  13         22.47         47.89       169.09 o                         
  17   5  13        215.44         15.33       274.67 o                         
   1   6  13        145.69         60.27        56.45 o                         
   2   6  13      10658.50      10936.66       229.04 o                         
   3   6  13       8983.52       9346.11       217.80 o                         
   4   6  13      31262.54      31612.43       426.27 o                         
   5   6  13      15071.82      15481.58       343.33 o                         
   6   6  13      23616.78      23400.78       434.07 o                         
   7   6  13      59992.10      59774.72       700.51 o                         
   8   6  13       9202.61       8781.00       298.54 o                         
   9   6  13      59758.70      60208.68       716.48 o                         
  10   6  13        141.52        174.33       109.18 o                         
  11   6  13      38787.75      39984.91       671.15 o                         
  12   6  13         62.44        -25.20       137.93 o                         
  13   6  13      16934.47      16892.86       506.52 o                         
  14   6  13        451.32        210.21       145.91 o                         
  15   6  13       1375.04       1502.51       243.53 o                         
  16   6  13          6.17        112.74       208.84 o                         
  17   6  13        617.37        459.58       429.59 o                         
   1   7  13       2007.62       2017.88       128.62 o                         
   2   7  13      11129.68      10802.22       254.50 o                         
   3   7  13        797.80        838.41        87.49 o                         
   4   7  13       3773.37       3726.00       187.64 o                         
   5   7  13        150.18        237.90       101.38 o                         
   6   7  13      23351.21      23321.05       477.57 o                         
   7   7  13         47.07        182.03       107.28 o                         
   8   7  13      15498.95      15282.60       421.26 o                         
   9   7  13       2210.02       2313.84       171.19 o                         
  10   7  13      17136.21      16625.45       456.60 o                         
  11   7  13        570.37        565.34       161.20 o                         
  12   7  13       4729.45       4804.06       277.28 o                         
  13   7  13          6.14        184.54       168.25 o                         
  14   7  13       2558.66       2271.91       282.26 o                         
  15   7  13        597.31        538.55       193.11 o                         
  16   7  13         35.10        -62.16       224.57 o                         
   1   8  13       1475.09       1378.48       127.78 o                         
   2   8  13      20378.75      20292.80       386.05 o                         
   3   8  13         82.55         20.90       100.34 o                         
   4   8  13      11557.44      11132.12       330.17 o                         
   5   8  13       6215.23       5549.97       241.31 o                         
   6   8  13       8142.69       7869.43       286.78 o                         
   7   8  13      11454.39      11051.50       352.32 o                         
   8   8  13        125.58        187.39       124.20 o                         
   9   8  13      25194.86      24796.67       554.20 o                         
  10   8  13       1974.26       2016.60       208.34 o                         
  11   8  13      24298.74      24213.88       619.68 o                         
  12   8  13        947.04        731.57       188.06 o                         
  13   8  13       3765.66       3987.89       280.45 o                         
  14   8  13        704.48        705.08       176.55 o                         
  15   8  13        160.36        209.10       279.82 o                         
  16   8  13       2268.50       2163.50       799.04 o                         
   1   9  13       9876.53      10299.67       276.37 o                         
   2   9  13       7790.67       7642.77       254.40 o                         
   3   9  13      10160.59       9801.76       295.28 o                         
   4   9  13      30299.53      30092.39       520.83 o                         
   5   9  13       6848.49       7112.59       275.93 o                         
   6   9  13      14953.91      14923.26       395.30 o                         
   7   9  13        877.17        888.13       137.07 o                         
   8   9  13       7035.13       7292.84       294.60 o                         
   9   9  13         63.58         79.21       134.60 o                         
  10   9  13          5.96        142.07       164.76 o                         
  11   9  13       1602.43       1113.80       194.94 o                         
  12   9  13        199.16        314.71       187.54 o                         
  13   9  13       1681.21       1457.06       206.14 o                         
  14   9  13        502.82        792.43       222.53 o                         
  15   9  13        770.81        920.79       526.95 o                         
   1  10  13        878.77        815.67       115.29 o                         
   2  10  13       2438.73       2290.96       161.26 o                         
   3  10  13       5318.14       5471.05       231.11 o                         
   4  10  13        221.39        314.74       118.02 o                         
   5  10  13       2598.89       2526.96       180.81 o                         
   6  10  13        135.79        237.19       141.12 o                         
   7  10  13       2198.64       2202.35       179.59 o                         
   8  10  13       2894.92       3011.85       213.68 o                         
   9  10  13         29.19        136.55       145.26 o                         
  10  10  13         25.24        320.80       155.43 o                         
  11  10  13        199.92         59.31       170.41 o                         
  12  10  13       4462.92       4876.60       361.68 o                         
  13  10  13          3.79        -60.17       185.70 o                         
  14  10  13         20.63         35.71       237.55 o                         
  15  10  13        651.12        448.10       323.50 o                         
   1  11  13         49.14        103.05       106.33 o                         
   2  11  13        232.17        427.41       129.08 o                         
   3  11  13       6593.95       6838.60       260.92 o                         
   4  11  13        589.31        697.84       127.26 o                         
   5  11  13        450.04        592.23       121.17 o                         
   6  11  13        602.20        475.29       131.54 o                         
   7  11  13       6223.72       6439.51       295.13 o                         
   8  11  13       3561.07       3399.10       261.21 o                         
   9  11  13         16.15       -141.52       141.52 o                         
  10  11  13         11.26        232.28       160.66 o                         
  11  11  13        171.48         45.78       171.02 o                         
  12  11  13       1213.05       1022.23       201.81 o                         
  13  11  13          1.77         25.08       226.95 o                         
  14  11  13         74.43        465.41       353.85 o                         
   1  12  13       2269.78       2324.63       192.27 o                         
   2  12  13       7445.54       7553.95       312.55 o                         
   3  12  13        913.13        984.54       157.64 o                         
   4  12  13       9003.04       9229.99       332.28 o                         
   5  12  13       1356.07       1216.87       165.82 o                         
   6  12  13        344.41        279.61       160.20 o                         
   7  12  13       1533.12       1312.65       176.70 o                         
   8  12  13        295.28        413.19       208.40 o                         
   9  12  13       5028.74       5442.05       310.92 o                         
  10  12  13       2631.08       1914.81       219.63 o                         
  11  12  13       7939.74       8935.55       450.40 o                         
  12  12  13         47.01        155.06       195.26 o                         
  13  12  13       3422.24       3651.23       460.56 o                         
   1  13  13         15.92        394.14       159.37 o                         
   2  13  13       7751.03       7914.60       357.02 o                         
   3  13  13       6201.04       5893.25       307.32 o                         
   4  13  13      18874.00      19069.34       538.44 o                         
   5  13  13       1645.38       1831.57       197.33 o                         
   6  13  13      29432.71      28775.03       678.50 o                         
   7  13  13       1068.33       1124.38       188.62 o                         
   8  13  13       6539.16       6055.51       352.00 o                         
   9  13  13       3833.44       3655.48       280.24 o                         
  10  13  13       6851.91       6159.02       369.09 o                         
  11  13  13       1323.50        856.14       246.21 o                         
  12  13  13         63.79        443.44       316.30 o                         
   1  14  13        797.86        751.59       206.32 o                         
   2  14  13        918.52        635.11       190.93 o                         
   3  14  13         28.17         -4.59       163.03 o                         
   4  14  13        217.04        321.36       153.82 o                         
   5  14  13       5970.88       5823.46       328.25 o                         
   6  14  13       1443.07       1290.01       195.44 o                         
   7  14  13       3063.50       2786.31       267.47 o                         
   8  14  13         64.37         68.40       180.50 o                         
   9  14  13       2462.05       2993.45       264.64 o                         
  10  14  13          5.00        257.16       222.14 o                         
  11  14  13       2707.86       1946.19       405.43 o                         
   1  15  13        332.85        537.78       187.45 o                         
   2  15  13      11126.81      11326.83       451.38 o                         
   3  15  13       1722.30       1932.46       235.87 o                         
   4  15  13      41267.05      41731.12       876.27 o                         
   5  15  13         12.26         46.00       178.53 o                         
   6  15  13      26527.61      28362.41       744.10 o                         
   7  15  13       2235.45       1779.57       246.78 o                         
   8  15  13      25123.72      25515.84       735.29 o                         
   9  15  13       5419.74       3727.40       502.92 o                         
  10  15  13       9003.10      10510.47       853.15 o                         
   1  16  13        455.54        760.74       196.39 o                         
   2  16  13       1401.41       1195.60       230.25 o                         
   3  16  13       9257.01       9700.58       444.67 o                         
   4  16  13       1955.02       1811.13       279.59 o                         
   5  16  13       2361.17       2590.25       260.25 o                         
   6  16  13       1475.95        885.84       263.34 o                         
   7  16  13       2713.22       3163.61       443.35 o                         
   8  16  13       1049.26        633.29       285.67 o                         
   1  17  13       1346.36       1307.01       252.92 o                         
   2  17  13       4115.02       3884.34       306.09 o                         
   3  17  13       3163.10       2640.64       355.05 o                         
   4  17  13       6508.36       6882.14       501.98 o                         
   5  17  13       5561.28       4814.72       496.43 o                         
   6  17  13      22804.88      22895.57      1322.92 o                         
   1  18  13        619.70        454.01       262.94 o                         
   2  18  13        172.00        396.07       293.69 o                         
   3  18  13        194.65        -77.12       322.36 o                         
   0   0  14       8514.63       8812.67       351.42 o                         
   1   0  14     174902.14     174181.25      1189.63 o                         
   2   0  14      22766.09      22230.07       417.11 o                         
   3   0  14      94416.57      93794.30       819.31 o                         
   4   0  14      17786.80      17887.08       408.70 o                         
   5   0  14      12681.47      12705.87       331.94 o                         
   6   0  14      30056.89      29004.44       481.92 o                         
   7   0  14      37232.62      37039.46       571.13 o                         
   8   0  14      38927.51      38522.14       606.11 o                         
   9   0  14      24403.39      25474.96       512.74 o                         
  10   0  14      23142.18      24435.41       520.33 o                         
  11   0  14      39024.35      39869.24       705.28 o                         
  12   0  14      11726.62      11290.73       409.54 o                         
  13   0  14       4359.92       3875.64       339.22 o                         
  14   0  14       8169.87       7596.65       512.75 o                         
  15   0  14      24304.84      24825.10      1120.16 o                         
  16   0  14       5663.25       5048.53       546.66 o                         
  17   0  14      14070.01      13858.93      1088.34 o                         
   0   1  14      14445.48      14449.99       319.70 o                         
   1   1  14        748.76        733.45        66.17 o                         
   2   1  14      69259.40      67439.13       484.76 o                         
   3   1  14        505.70        437.71        72.20 o                         
   4   1  14      27419.96      27213.53       372.10 o                         
   5   1  14        209.56        242.50        66.79 o                         
   6   1  14     107373.68     106546.05       650.56 o                         
   7   1  14       7193.82       7174.94       182.87 o                         
   8   1  14      84200.75      85071.38       635.54 o                         
   9   1  14       3718.11       3640.07       144.81 o                         
  10   1  14      66577.59      68034.00       621.39 o                         
  11   1  14       3997.57       4109.00       174.61 o                         
  12   1  14      13770.45      13663.37       336.49 o                         
  13   1  14       3160.89       2704.67       202.39 o                         
  14   1  14       9256.25       8880.58       378.96 o                         
  15   1  14       4102.87       3634.46       284.44 o                         
  16   1  14      17080.03      16620.53       586.29 o                         
  17   1  14       3526.50       3634.09       440.95 o                         
   0   2  14      20519.17      20741.08       326.08 o                         
   1   2  14     110395.16     109792.94       595.32 o                         
   2   2  14      25432.68      25000.76       287.09 o                         
   3   2  14      69023.72      69663.24       560.69 o                         
   4   2  14      11639.06      11864.74       247.59 o                         
   5   2  14      13095.40      13651.31       258.42 o                         
   6   2  14       7850.60       7468.44       184.68 o                         
   7   2  14       8212.31       8112.83       201.49 o                         
   8   2  14       6775.75       6507.50       186.34 o                         
   9   2  14       2199.22       2053.70       113.76 o                         
  10   2  14       4327.78       4486.87       171.38 o                         
  11   2  14       1191.51       1032.74       107.14 o                         
  12   2  14       3313.62       2928.95       178.35 o                         
  13   2  14      14355.46      14493.20       484.40 o                         
  14   2  14       3448.39       3849.19       273.59 o                         
  15   2  14        987.30       1106.63       201.43 o                         
  16   2  14       3354.47       3166.35       284.87 o                         
  17   2  14       4693.65       4051.56       482.60 o                         
   0   3  14      80934.83      80761.28       744.20 o                         
   1   3  14      63832.08      63347.46       474.41 o                         
   2   3  14     127221.30     127473.10       740.64 o                         
   3   3  14      48443.67      48016.51       472.06 o                         
   4   3  14      19938.24      20731.03       335.20 o                         
   5   3  14      14538.73      14636.83       268.73 o                         
   6   3  14      15484.93      15552.27       289.18 o                         
   7   3  14       6496.82       6720.96       190.48 o                         
   8   3  14       4207.94       3885.55       152.88 o                         
   9   3  14        522.74        607.42        85.51 o                         
  10   3  14      18550.13      18404.38       351.67 o                         
  11   3  14        301.93        369.85        99.60 o                         
  12   3  14      36759.16      37335.09       607.99 o                         
  13   3  14         86.34        168.59       130.63 o                         
  14   3  14      37211.04      39172.27       860.62 o                         
  15   3  14        190.53        279.81       173.52 o                         
  16   3  14      32984.68      33327.91      1026.70 o                         
  17   3  14        158.72       -207.20       370.57 o                         
   0   4  14       6202.50       5805.62       220.77 o                         
   1   4  14       1751.95       1969.36        95.17 o                         
   2   4  14      10647.40      10250.49       220.85 o                         
   3   4  14       3630.22       3887.78       155.30 o                         
   4   4  14       7025.95       7346.04       214.74 o                         
   5   4  14       9047.43       8654.42       254.34 o                         
   6   4  14       7483.09       7757.84       237.28 o                         
   7   4  14       7723.69       7443.59       231.59 o                         
   8   4  14       9174.17       9395.05       262.63 o                         
   9   4  14       6274.47       6289.71       224.43 o                         
  10   4  14      12318.79      12595.63       292.31 o                         
  11   4  14       8802.00       8802.07       283.97 o                         
  12   4  14      21429.53      21843.00       554.81 o                         
  13   4  14      11108.72      11864.67       457.39 o                         
  14   4  14      14765.89      14935.95       547.74 o                         
  15   4  14      21880.05      22576.45       722.59 o                         
  16   4  14      10515.85      10338.38       659.77 o                         
  17   4  14       3378.06       3036.53       630.10 o                         
   0   5  14      53306.87      53100.99       675.39 o                         
   1   5  14      19132.57      19404.71       299.90 o                         
   2   5  14      71216.82      71563.50       597.90 o                         
   3   5  14       8348.63       8645.29       234.38 o                         
   4   5  14      59698.96      61151.46       577.89 o                         
   5   5  14       1859.91       1645.92       121.37 o                         
   6   5  14      51146.85      52578.48       647.79 o                         
   7   5  14        125.67        166.15       100.35 o                         
   8   5  14      13016.08      12929.45       341.12 o                         
   9   5  14       3800.59       3894.77       189.94 o                         
  10   5  14      27364.06      27688.36       501.36 o                         
  11   5  14      11084.89      11229.33       366.18 o                         
  12   5  14      39750.16      38634.34       749.82 o                         
  13   5  14      16051.18      16399.73       541.75 o                         
  14   5  14      27219.76      27500.26       750.17 o                         
  15   5  14      11869.38      12363.15       550.64 o                         
  16   5  14      18683.70      17885.22       944.60 o                         
   0   6  14      27219.53      27146.45       478.39 o                         
   1   6  14      19805.74      19722.75       297.80 o                         
   2   6  14      36727.02      36621.43       445.57 o                         
   3   6  14        195.79        133.92        78.97 o                         
   4   6  14      36349.18      36189.52       506.29 o                         
   5   6  14       3392.86       3456.12       176.30 o                         
   6   6  14      30092.94      30070.57       503.64 o                         
   7   6  14       9159.23       8800.33       294.02 o                         
   8   6  14      16058.93      16105.84       407.11 o                         
   9   6  14       1254.80       1294.42       141.64 o                         
  10   6  14       4639.54       4937.75       243.86 o                         
  11   6  14       9467.54       9617.34       355.27 o                         
  12   6  14       4892.83       5126.10       311.59 o                         
  13   6  14        658.46        678.83       171.73 o                         
  14   6  14       1027.86        954.66       186.57 o                         
  15   6  14        818.55        618.22       178.26 o                         
  16   6  14       1257.99        723.17       496.74 o                         
   0   7  14      11269.41      11504.66       416.32 o                         
   1   7  14      27138.02      27656.07       422.20 o                         
   2   7  14      28726.00      29437.74       452.99 o                         
   3   7  14      28009.90      28285.57       485.77 o                         
   4   7  14      80957.09      79453.39       817.74 o                         
   5   7  14      20542.73      20069.95       420.90 o                         
   6   7  14     111006.07     111021.19      1038.98 o                         
   7   7  14       9333.44       9661.99       329.36 o                         
   8   7  14      57427.63      58094.70       799.49 o                         
   9   7  14       1528.09       1621.73       157.48 o                         
  10   7  14      32634.20      33236.58       655.08 o                         
  11   7  14        123.30        320.29       146.19 o                         
  12   7  14      13090.19      12849.83       491.81 o                         
  13   7  14        980.91       1104.65       181.67 o                         
  14   7  14       1306.77       1294.45       222.43 o                         
  15   7  14       1551.90       1223.40       383.40 o                         
  16   7  14       2047.92        749.22       493.49 o                         
   0   8  14        320.59        291.80       163.99 o                         
   1   8  14       8151.23       8068.01       256.31 o                         
   2   8  14        467.85        495.45       103.75 o                         
   3   8  14      10532.71      10771.93       317.60 o                         
   4   8  14       2366.99       2475.18       192.32 o                         
   5   8  14      22408.12      22198.19       485.03 o                         
   6   8  14       4837.52       4896.18       236.49 o                         
   7   8  14      17262.43      18056.45       459.01 o                         
   8   8  14       6263.22       5969.12       284.74 o                         
   9   8  14       2654.03       2674.31       195.63 o                         
  10   8  14       6117.12       5961.10       305.24 o                         
  11   8  14        411.65        398.79       166.23 o                         
  12   8  14       8223.71       8946.69       429.34 o                         
  13   8  14       3697.99       3873.60       301.14 o                         
  14   8  14       6633.07       5845.35       362.12 o                         
  15   8  14       2137.45       2677.86       418.07 o                         
   0   9  14       2847.51       3028.40       241.13 o                         
   1   9  14        476.12        499.46       141.90 o                         
   2   9  14       4675.27       4953.30       222.48 o                         
   3   9  14        111.62        319.25       111.71 o                         
   4   9  14       3644.03       3514.52       202.26 o                         
   5   9  14        284.54        429.15       124.66 o                         
   6   9  14      10030.12      10400.64       351.50 o                         
   7   9  14       2155.14       2423.16       201.78 o                         
   8   9  14      27591.91      26866.69       582.08 o                         
   9   9  14       3377.92       3494.58       236.77 o                         
  10   9  14      37867.70      39300.96       838.29 o                         
  11   9  14       6847.51       7207.06       428.54 o                         
  12   9  14      40119.36      39572.75       887.26 o                         
  13   9  14       5329.22       5632.79       361.04 o                         
  14   9  14      43670.98      42264.05      1116.14 o                         
   0  10  14      28388.53      27480.17       757.42 o                         
   1  10  14        310.33        428.53       123.44 o                         
   2  10  14      20609.88      20803.58       442.29 o                         
   3  10  14       6631.89       6881.43       274.68 o                         
   4  10  14      12126.04      12408.04       354.65 o                         
   5  10  14      15357.82      15243.41       399.96 o                         
   6  10  14       9686.71      10068.43       348.99 o                         
   7  10  14       4112.63       4232.82       251.60 o                         
   8  10  14       8140.55       8571.25       347.81 o                         
   9  10  14        155.00        104.36       180.80 o                         
  10  10  14       9476.42       9901.58       431.75 o                         
  11  10  14       3915.89       4317.51       303.49 o                         
  12  10  14       7440.19       7995.36       437.30 o                         
  13  10  14       9049.53      10285.53       523.07 o                         
  14  10  14       5112.22       4771.57       555.79 o                         
   0  11  14     256498.33     253299.03      2161.33 o                         
   1  11  14       2786.22       2881.43       191.93 o                         
   2  11  14     181089.94     182176.77      1344.57 o                         
   3  11  14        349.91        358.80       129.74 o                         
   4  11  14      61063.05      62509.15       821.05 o                         
   5  11  14         92.69         98.33       116.95 o                         
   6  11  14      20895.09      21332.79       500.81 o                         
   7  11  14        281.99        282.76       139.90 o                         
   8  11  14       9184.07       8820.87       368.07 o                         
   9  11  14        113.73        395.45       165.41 o                         
  10  11  14       3325.85       3185.08       279.29 o                         
  11  11  14        922.50       1014.34       197.45 o                         
  12  11  14        586.93        434.99       287.09 o                         
  13  11  14        415.39        561.38       257.60 o                         
   0  12  14      18459.60      18246.59       701.45 o                         
   1  12  14      27363.05      27709.65       595.49 o                         
   2  12  14      14708.59      15399.17       452.02 o                         
   3  12  14       8122.94       8340.15       331.67 o                         
   4  12  14       9873.27      10529.40       377.03 o                         
   5  12  14       2648.38       3123.38       217.16 o                         
   6  12  14       8585.32       8525.33       351.06 o                         
   7  12  14        661.82        339.65       145.83 o                         
   8  12  14       4213.49       4138.84       280.99 o                         
   9  12  14        226.97         71.66       163.50 o                         
  10  12  14       3329.27       2919.26       269.77 o                         
  11  12  14        841.91        726.91       205.49 o                         
  12  12  14        687.80        828.75       278.31 o                         
   0  13  14       1178.33       1169.93       262.50 o                         
   1  13  14       5095.29       5387.05       317.82 o                         
   2  13  14        464.62        454.86       155.60 o                         
   3  13  14       7449.36       7581.19       363.60 o                         
   4  13  14       1014.58        896.38       182.91 o                         
   5  13  14       7143.60       7933.80       376.27 o                         
   6  13  14      19810.12      18859.73       586.48 o                         
   7  13  14       7224.45       7678.13       366.86 o                         
   8  13  14      29672.63      29313.88       724.44 o                         
   9  13  14       2881.62       2586.29       257.02 o                         
  10  13  14      32663.26      31439.97       914.25 o                         
  11  13  14       1538.13       1548.83       413.85 o                         
  12  13  14      24904.09      25409.42      2000.29 o                         
   0  14  14       2146.15       2394.70       350.44 o                         
   1  14  14      10934.84      10830.09       461.69 o                         
   2  14  14        593.70        410.19       182.34 o                         
   3  14  14       1145.72       1334.00       245.71 o                         
   4  14  14        127.05         31.37       177.55 o                         
   5  14  14       3130.95       3127.06       251.34 o                         
   6  14  14       3554.93       4012.15       296.31 o                         
   7  14  14       6606.22       7534.83       428.24 o                         
   8  14  14       5751.91       5735.10       352.19 o                         
   9  14  14       7932.12       7737.32       486.68 o                         
  10  14  14       9404.57       9001.89       766.57 o                         
   0  15  14      11099.60      11460.99       751.87 o                         
   1  15  14        717.83        443.40       196.88 o                         
   2  15  14      14849.37      14852.93       541.69 o                         
   3  15  14         62.26        208.85       176.49 o                         
   4  15  14      31492.99      30983.65       765.33 o                         
   5  15  14        282.36        141.25       203.09 o                         
   6  15  14      30529.01      30147.31       793.90 o                         
   7  15  14        142.90        230.76       383.05 o                         
   8  15  14      20704.37      20429.09       929.81 o                         
   9  15  14        720.81        765.13       377.04 o                         
   0  16  14      34416.93      34567.78      1298.58 o                         
   1  16  14        138.65        209.67       201.68 o                         
   2  16  14      31572.32      30869.63       812.19 o                         
   3  16  14       1709.00       1968.60       247.23 o                         
   4  16  14      20136.59      19742.58       672.20 o                         
   5  16  14        320.46         55.98       233.90 o                         
   6  16  14       9440.30       9482.29       817.54 o                         
   7  16  14        142.64       -244.15       318.84 o                         
   0  17  14      43713.47      42880.30      1466.09 o                         
   1  17  14       4034.57       4452.11       403.12 o                         
   2  17  14      37127.57      36919.48      1142.74 o                         
   3  17  14       2480.08       2374.94       379.00 o                         
   4  17  14      29219.80      26754.75      1347.82 o                         
   5  17  14       1433.02       1071.43       311.17 o                         
   1   1  15       9259.40       9645.24       196.24 o                         
   2   1  15       5107.60       5344.48       161.40 o                         
   3   1  15      69984.84      69589.20       586.89 o                         
   4   1  15      16356.84      16253.46       303.09 o                         
   5   1  15      94020.55      93801.34       760.03 o                         
   6   1  15       8652.29       8709.18       243.46 o                         
   7   1  15      74770.34      75466.55       693.65 o                         
   8   1  15       8113.84       8167.25       239.88 o                         
   9   1  15      22268.96      22159.85       398.53 o                         
  10   1  15       5101.32       5117.83       208.64 o                         
  11   1  15       4761.47       4746.48       241.40 o                         
  12   1  15       2510.00       2555.00       175.45 o                         
  13   1  15       2967.40       2823.97       214.29 o                         
  14   1  15          2.83         86.65       150.72 o                         
  15   1  15        672.93        879.05       192.95 o                         
  16   1  15         43.67        222.51       498.23 o                         
   1   2  15       4897.03       5048.76       174.25 o                         
   2   2  15       3972.89       3919.71       145.87 o                         
   3   2  15      14428.64      14991.41       285.70 o                         
   4   2  15       9759.35       9286.84       245.69 o                         
   5   2  15       7206.41       7457.77       217.95 o                         
   6   2  15       4411.35       4651.27       187.67 o                         
   7   2  15       2035.11       2141.20       143.56 o                         
   8   2  15       6529.64       6561.29       225.74 o                         
   9   2  15       4023.75       4269.27       187.45 o                         
  10   2  15      17955.89      18318.36       403.09 o                         
  11   2  15        219.51        439.06       111.27 o                         
  12   2  15      13660.66      13647.30       400.14 o                         
  13   2  15        100.34       -153.86       153.86 o                         
  14   2  15       1294.30        896.58       176.87 o                         
  15   2  15        508.08        652.88       208.52 o                         
  16   2  15          4.13        361.60       547.64 o                         
   1   3  15        593.58        606.16        82.77 o                         
   2   3  15         46.95         51.53        74.13 o                         
   3   3  15       1945.36       2315.16       127.78 o                         
   4   3  15        277.05        177.84        87.85 o                         
   5   3  15       4832.70       4773.43       193.06 o                         
   6   3  15       9763.46       9915.50       274.64 o                         
   7   3  15       8267.94       8311.42       263.41 o                         
   8   3  15       5884.46       6159.15       233.80 o                         
   9   3  15      24559.24      24874.69       477.36 o                         
  10   3  15       3930.39       3924.32       201.63 o                         
  11   3  15      18574.46      18877.46       466.54 o                         
  12   3  15       1115.50        963.17       154.37 o                         
  13   3  15       3846.97       3963.96       284.80 o                         
  14   3  15       4492.13       4639.41       337.94 o                         
  15   3  15         35.56        583.65       208.83 o                         
  16   3  15         16.75         79.06       259.08 o                         
   1   4  15        554.07        690.50        84.48 o                         
   2   4  15       3494.01       3606.82       152.99 o                         
   3   4  15       2373.74       2265.57       124.37 o                         
   4   4  15         82.82         92.35        82.89 o                         
   5   4  15      14963.08      14816.15       321.54 o                         
   6   4  15       1602.45       1349.03       117.38 o                         
   7   4  15      16755.75      16770.52       377.76 o                         
   8   4  15       3963.11       3877.83       204.02 o                         
   9   4  15       3107.88       3164.02       185.63 o                         
  10   4  15       7670.61       7742.29       284.38 o                         
  11   4  15       1313.28       1281.17       153.75 o                         
  12   4  15       2919.34       2924.30       217.74 o                         
  13   4  15         17.88        235.87       163.00 o                         
  14   4  15       4825.10       4039.44       321.01 o                         
  15   4  15        138.80        372.92       195.57 o                         
  16   4  15        649.64        512.87       307.74 o                         
   1   5  15       5962.96       5425.81       185.86 o                         
   2   5  15         44.76        267.21        77.19 o                         
   3   5  15      19503.09      18939.12       332.56 o                         
   4   5  15        361.94        394.00        82.05 o                         
   5   5  15       8409.96       8598.06       262.57 o                         
   6   5  15         44.01        -74.17        94.90 o                         
   7   5  15       1147.68       1402.45       136.21 o                         
   8   5  15       7183.40       7129.58       265.91 o                         
   9   5  15       2486.74       2270.61       166.34 o                         
  10   5  15       2860.03       2428.06       173.33 o                         
  11   5  15       4598.90       4741.60       259.22 o                         
  12   5  15       4752.37       4413.29       287.02 o                         
  13   5  15        749.30        607.95       215.87 o                         
  14   5  15        119.97        234.01       173.91 o                         
  15   5  15         51.71         84.34       225.29 o                         
  16   5  15         34.51        372.94       342.43 o                         
   1   6  15       1039.95       1008.04       110.74 o                         
   2   6  15       4609.91       4655.39       177.84 o                         
   3   6  15       2097.48       2218.07       135.52 o                         
   4   6  15      13155.10      12544.62       317.55 o                         
   5   6  15       3975.75       3894.05       190.41 o                         
   6   6  15       3785.73       3914.21       198.46 o                         
   7   6  15      10209.33       9942.67       313.78 o                         
   8   6  15        135.75         69.95       105.07 o                         
   9   6  15       7546.18       7837.40       307.49 o                         
  10   6  15       3410.50       3095.72       222.97 o                         
  11   6  15       7974.99       8005.90       352.35 o                         
  12   6  15         90.95        345.59       155.42 o                         
  13   6  15       3447.46       3460.71       273.14 o                         
  14   6  15         26.11        237.36       188.58 o                         
  15   6  15         11.45         15.62       248.61 o                         
   1   7  15       2276.21       2244.43       141.02 o                         
   2   7  15       2768.39       2450.27       149.27 o                         
   3   7  15       4160.80       3858.73       192.36 o                         
   4   7  15        337.92        412.55       105.65 o                         
   5   7  15      10980.88      11222.82       336.63 o                         
   6   7  15       1973.41       1856.85       156.03 o                         
   7   7  15       4969.30       5054.22       246.71 o                         
   8   7  15        229.50        272.69       122.11 o                         
   9   7  15      11279.60      11004.77       355.96 o                         
  10   7  15       2472.13       2365.07       203.36 o                         
  11   7  15       8307.33       8770.83       391.81 o                         
  12   7  15         17.02        102.10       173.10 o                         
  13   7  15       1396.96       1355.71       257.12 o                         
  14   7  15        323.87         89.66       253.68 o                         
  15   7  15        486.07        581.14       311.86 o                         
   1   8  15       6363.34       6145.49       232.13 o                         
   2   8  15       6380.31       6024.09       254.05 o                         
   3   8  15        218.50        129.33       103.91 o                         
   4   8  15        127.56         13.49       117.21 o                         
   5   8  15       3862.07       3655.68       207.60 o                         
   6   8  15        906.77        939.38       136.24 o                         
   7   8  15       1008.65        836.86       137.78 o                         
   8   8  15      10327.44      10061.39       348.03 o                         
   9   8  15      11507.02      11627.90       376.70 o                         
  10   8  15       5987.61       6237.48       316.11 o                         
  11   8  15       6434.46       6556.95       376.20 o                         
  12   8  15       5135.31       5496.04       350.68 o                         
  13   8  15        930.60        956.04       201.42 o                         
  14   8  15       1046.40       1002.69       283.59 o                         
  15   8  15          0.23       1320.71       846.76 o                         
   1   9  15       6522.21       6905.49       267.84 o                         
   2   9  15         29.45        -80.96       121.30 o                         
   3   9  15          6.05        330.44       125.31 o                         
   4   9  15       3165.05       3094.70       190.00 o                         
   5   9  15        541.78        441.51       122.63 o                         
   6   9  15        468.07        280.49       137.51 o                         
   7   9  15      20247.25      20330.46       524.52 o                         
   8   9  15        150.13        136.61       142.85 o                         
   9   9  15      24797.12      24324.49       577.22 o                         
  10   9  15       3988.94       4277.93       290.54 o                         
  11   9  15      18628.45      19221.71       605.97 o                         
  12   9  15        524.73        715.02       181.74 o                         
  13   9  15      13873.59      14098.78       620.82 o                         
  14   9  15        577.63        184.48       383.64 o                         
   1  10  15        751.36        693.48       128.46 o                         
   2  10  15      13565.94      13544.88       389.24 o                         
   3  10  15       9004.24       8634.11       325.75 o                         
   4  10  15      20776.77      19768.26       483.94 o                         
   5  10  15       1839.01       1916.87       172.75 o                         
   6  10  15      28142.23      27869.47       590.69 o                         
   7  10  15      13391.05      12989.01       429.51 o                         
   8  10  15       8878.03       8811.65       421.13 o                         
   9  10  15       1800.19       1488.40       179.56 o                         
  10  10  15      11357.06      11192.95       460.50 o                         
  11  10  15        462.10        315.71       155.82 o                         
  12  10  15       1211.39       1273.70       206.69 o                         
  13  10  15        821.79        589.51       267.35 o                         
   1  11  15       1982.76       1691.60       181.45 o                         
   2  11  15         87.87        459.26       164.67 o                         
   3  11  15         42.23        180.43       121.05 o                         
   4  11  15       3188.85       3319.48       226.20 o                         
   5  11  15       6037.32       6072.70       301.07 o                         
   6  11  15        751.24        574.40       147.18 o                         
   7  11  15       6865.60       6932.36       332.05 o                         
   8  11  15       4491.80       4358.36       276.80 o                         
   9  11  15      13905.07      14016.69       506.40 o                         
  10  11  15        815.91        661.72       187.20 o                         
  11  11  15       9019.85       8699.32       470.58 o                         
  12  11  15       4724.97       5222.01       440.29 o                         
  13  11  15       2008.63       2332.82       998.86 o                         
   1  12  15       1198.33        996.96       176.03 o                         
   2  12  15      19177.46      18532.11       512.75 o                         
   3  12  15         68.24        204.65       138.59 o                         
   4  12  15      48184.83      49282.94       811.14 o                         
   5  12  15       8022.36       8352.24       361.61 o                         
   6  12  15      21607.95      21406.19       580.09 o                         
   7  12  15        817.96        675.52       162.69 o                         
   8  12  15      23684.89      22942.57       656.82 o                         
   9  12  15        303.30         84.76       184.57 o                         
  10  12  15       1506.35       1614.11       232.77 o                         
  11  12  15          0.41         98.98       277.97 o                         
  12  12  15       2965.95       3370.13       814.66 o                         
   1  13  15        281.41        440.86       171.15 o                         
   2  13  15       1578.54       1706.33       217.35 o                         
   3  13  15      18826.84      18821.21       573.77 o                         
   4  13  15       5432.57       5001.27       308.57 o                         
   5  13  15       4713.73       4907.86       305.88 o                         
   6  13  15      17009.17      17557.46       580.73 o                         
   7  13  15       2107.33       2791.90       258.86 o                         
   8  13  15       2575.24       2301.27       241.94 o                         
   9  13  15        459.78        351.04       210.02 o                         
  10  13  15       2523.06       2118.57       377.08 o                         
  11  13  15        117.38        103.52      1142.24 o                         
   1  14  15        221.12        -76.76       175.00 o                         
   2  14  15       1169.40       1203.21       202.75 o                         
   3  14  15        908.04        840.65       196.12 o                         
   4  14  15       1067.28       1024.69       200.83 o                         
   5  14  15        260.01         28.02       178.22 o                         
   6  14  15      13035.11      13042.46       500.72 o                         
   7  14  15         13.74         92.27       195.79 o                         
   8  14  15       3056.68       3964.66       439.31 o                         
   9  14  15        847.18        590.32       319.75 o                         
   1  15  15       1979.49       1884.23       233.90 o                         
   2  15  15       3707.79       3667.49       297.62 o                         
   3  15  15        274.26        158.57       255.43 o                         
   4  15  15       7558.53       7585.34       413.84 o                         
   5  15  15       3581.09       3480.35       315.61 o                         
   6  15  15       3377.29       2388.61       488.42 o                         
   7  15  15         88.18        606.65       363.90 o                         
   8  15  15       9612.37      10422.84       785.24 o                         
   1  16  15          1.00        137.44       247.05 o                         
   2  16  15       4301.09       4612.38       370.80 o                         
   3  16  15       1693.29       1838.73       295.40 o                         
   4  16  15       1921.97       1866.33       401.10 o                         
   5  16  15        741.19        720.85       261.43 o                         
   6  16  15       4783.09       4450.09       890.05 o                         
   1  17  15        900.03         -2.51       834.94 o                         
   2  17  15        677.08        373.04       846.77 o                         
   0   0  16      38252.12      38064.24       822.30 o                         
   1   0  16      27024.92      26455.97       501.58 o                         
   2   0  16      35594.08      35101.84       633.29 o                         
   3   0  16      15121.94      15679.22       433.83 o                         
   4   0  16       1758.81       1774.43       178.28 o                         
   5   0  16       2936.82       3257.56       229.71 o                         
   6   0  16        257.94        390.93       124.11 o                         
   7   0  16         43.71        181.37       114.81 o                         
   8   0  16       3282.26       3681.16       240.94 o                         
   9   0  16       1474.26       1608.30       189.70 o                         
  10   0  16       1146.17       1067.46       198.62 o                         
  11   0  16       4159.96       4183.68       387.45 o                         
  12   0  16        376.64        129.61       175.86 o                         
  13   0  16      11788.76      10899.00       748.06 o                         
  14   0  16       2741.26       2468.59       386.04 o                         
  15   0  16       7446.73       7564.56      1211.15 o                         
  16   0  16       8782.90      11498.67      1777.42 o                         
   0   1  16         27.05        212.14       125.26 o                         
   1   1  16     173903.41     172398.33       945.97 o                         
   2   1  16        109.69        251.83        88.51 o                         
   3   1  16      80906.96      83015.39       748.77 o                         
   4   1  16       2183.52       2014.80       140.80 o                         
   5   1  16      41843.17      42984.73       595.70 o                         
   6   1  16       4879.93       5000.57       202.19 o                         
   7   1  16      41613.46      42080.83       587.05 o                         
   8   1  16       2563.84       2889.05       168.01 o                         
   9   1  16      15283.91      15915.16       380.11 o                         
  10   1  16         14.20        161.23       111.36 o                         
  11   1  16      27725.14      28165.77       533.11 o                         
  12   1  16        932.66        797.14       135.37 o                         
  13   1  16       6772.56       6560.39       344.72 o                         
  14   1  16       2555.23       2116.01       258.03 o                         
  15   1  16      26544.75      26241.51      1013.79 o                         
  16   1  16       1224.70       1808.35       625.83 o                         
   0   2  16        732.41        599.06       107.89 o                         
   1   2  16       3457.53       3381.47       150.77 o                         
   2   2  16       3898.37       3782.39       157.27 o                         
   3   2  16       4536.55       4602.22       184.64 o                         
   4   2  16        618.01        437.82       101.26 o                         
   5   2  16       7677.74       8027.67       242.75 o                         
   6   2  16      10484.56      10948.33       301.33 o                         
   7   2  16       3621.21       3852.76       187.60 o                         
   8   2  16       5117.84       5329.97       220.45 o                         
   9   2  16       2602.80       2481.74       167.24 o                         
  10   2  16      11048.46      10995.93       342.91 o                         
  11   2  16        632.19        709.58       145.61 o                         
  12   2  16       3607.43       3733.88       243.58 o                         
  13   2  16        392.35        640.30       167.74 o                         
  14   2  16       2939.32       2706.92       274.10 o                         
  15   2  16        272.76        -63.76       277.57 o                         
  16   2  16       6108.27       6601.48      1317.76 o                         
   0   3  16       6032.17       6323.07       294.95 o                         
   1   3  16       4323.25       4773.20       177.13 o                         
   2   3  16       7479.72       7380.51       225.22 o                         
   3   3  16       3062.22       2877.57       146.78 o                         
   4   3  16      16681.79      16740.94       348.48 o                         
   5   3  16      25463.68      25763.99       433.13 o                         
   6   3  16      18057.29      17586.93       372.58 o                         
   7   3  16      73985.81      74292.68       782.96 o                         
   8   3  16       6626.77       6760.99       256.46 o                         
   9   3  16      67182.78      67861.09       807.59 o                         
  10   3  16        297.17        566.52       139.83 o                         
  11   3  16      83718.91      86735.94      1014.18 o                         
  12   3  16       3145.05       3218.18       234.53 o                         
  13   3  16      38764.97      38804.75       850.83 o                         
  14   3  16       6996.52       7890.34       457.84 o                         
  15   3  16      47051.84      47483.14      1610.87 o                         
  16   3  16       4882.06       5608.84      1281.21 o                         
   0   4  16        674.21        809.53       171.98 o                         
   1   4  16       3685.84       3912.59       169.26 o                         
   2   4  16       4520.07       4644.16       178.76 o                         
   3   4  16        244.56        309.87        86.89 o                         
   4   4  16      11918.32      11558.59       279.08 o                         
   5   4  16       5421.96       5697.19       228.01 o                         
   6   4  16      28567.30      27268.38       480.92 o                         
   7   4  16      14459.92      14828.38       380.63 o                         
   8   4  16       6387.75       6004.47       251.92 o                         
   9   4  16      11875.75      12554.46       356.01 o                         
  10   4  16       3668.86       3774.80       208.86 o                         
  11   4  16       7215.04       7013.31       293.48 o                         
  12   4  16        629.33        666.86       152.71 o
[truncated: 85,539 more chars]
