# Supplementary material for: Crystal structures of six miscellaneous products arising from the oxidation of precursors R1R2R3PEAuX (R = tert-butyl or isopropyl; E = S or Se; X = Cl, Br or I)
Source: Acta Crystallogr E Crystallogr Commun. 2024 Nov 28;80(Pt 12):1331–41. doi: 10.1107/S2056989024010788 (PMC11789191; doi:10.1107/S2056989024010788)
Supplement: Supplementary file 6 [file e-80-01331-5sup6.hkl]

data_5                                                                          
_shelx_title ' Nandu in Pnma'                                                   
_shelx_refln_list_code          4                                               
_shelx_F_calc_maximum      461.92                                               
_exptl_crystal_F_000      1048.00                                               
_reflns_d_resolution_high  0.7260                                               
                                                                                
loop_                                                                           
 _space_group_symop_operation_xyz                                               
 'x, y, z'                                                                      
 '-x+1/2, -y, z+1/2'                                                            
 '-x, y+1/2, -z'                                                                
 'x+1/2, -y+1/2, -z+1/2'                                                        
 '-x, -y, -z'                                                                   
 'x-1/2, y, -z-1/2'                                                             
 'x, -y-1/2, z'                                                                 
 '-x-1/2, y-1/2, z-1/2'                                                         
                                                                                
_cell_length_a    16.0199                                                       
_cell_length_b    11.5880                                                       
_cell_length_c     8.0211                                                       
_cell_angle_alpha  90.000                                                       
_cell_angle_beta   90.000                                                       
_cell_angle_gamma  90.000                                                       
                                                                                
_shelx_F_squared_multiplier     1.000                                           
                                                                                
loop_                                                                           
 _refln_index_h                                                                 
 _refln_index_k                                                                 
 _refln_index_l                                                                 
 _refln_F_squared_calc                                                          
 _refln_F_squared_meas                                                          
 _refln_F_squared_sigma                                                         
 _refln_observed_status                                                         
   2   0   0     108539.38     116085.53      1223.37 o                         
   4   0   0      17027.47      18020.68       282.54 o                         
   6   0   0      11101.51      12096.48       273.48 o                         
   8   0   0      46554.25      49767.05       792.65 o                         
  10   0   0      73015.17      74186.85       956.74 o                         
  12   0   0      76245.23      75472.03      1026.06 o                         
  14   0   0       7896.58       8436.86       471.57 o                         
  16   0   0          3.75       -168.03       212.24 o                         
  18   0   0        832.28        979.79       261.70 o                         
  20   0   0       6637.72       6895.07       660.50 o                         
   2   1   0      48687.82      51798.09       261.36 o                         
   4   1   0      20711.49      21717.58       186.54 o                         
   6   1   0      20240.85      22278.08       232.31 o                         
   8   1   0        278.27        343.48        71.23 o                         
  10   1   0       8046.00       8494.76       220.23 o                         
  12   1   0      36110.58      35570.87       514.50 o                         
  14   1   0      52831.43      54869.19       844.75 o                         
  16   1   0       9182.61      10700.31       486.13 o                         
  18   1   0       1594.14       1759.18       214.61 o                         
  20   1   0        963.03       1033.97       284.16 o                         
   0   2   0     126438.48     127693.72       756.75 o                         
   2   2   0       6997.15       6773.08        90.27 o                         
   4   2   0        691.39        636.31        49.20 o                         
   6   2   0       8388.87       9021.82       149.40 o                         
   8   2   0      73496.77      73798.31       688.03 o                         
  10   2   0      22624.36      22362.58       362.63 o                         
  12   2   0      13008.69      13345.33       328.34 o                         
  14   2   0         10.48        299.66       185.74 o                         
  16   2   0      13521.58      14628.98       530.54 o                         
  18   2   0      15076.07      15571.05       616.52 o                         
  20   2   0      20197.84      21273.71       837.35 o                         
   2   3   0      43666.69      42936.08       313.20 o                         
   4   3   0     174290.25     176432.27       826.65 o                         
   6   3   0     213373.28     214243.64      1077.62 o                         
   8   3   0      64183.32      64307.17       635.91 o                         
  10   3   0       5254.67       5521.52       210.01 o                         
  12   3   0        101.40        239.94       108.38 o                         
  14   3   0       8522.27       8401.78       354.57 o                         
  16   3   0      18128.28      19488.83       623.03 o                         
  18   3   0       8195.24       8729.81       451.42 o                         
  20   3   0         71.56         80.60       255.04 o                         
   0   4   0       1618.33       1370.23        93.61 o                         
   2   4   0       3117.25       2647.14        80.47 o                         
   4   4   0       2316.93       2363.62        84.82 o                         
   6   4   0      25212.48      24937.49       323.12 o                         
   8   4   0      79099.49      78389.21       697.39 o                         
  10   4   0       6329.77       6119.59       209.21 o                         
  12   4   0       1445.38       1114.32       140.61 o                         
  14   4   0         46.16        -22.49       134.28 o                         
  16   4   0      20617.22      20855.59       634.45 o                         
  18   4   0      31403.32      32180.73       853.76 o                         
  20   4   0      19595.17      19257.98      1178.52 o                         
   2   5   0      20261.29      20568.93       257.94 o                         
   4   5   0      46404.72      47951.41       437.74 o                         
   6   5   0      43999.78      43630.23       474.11 o                         
   8   5   0       7464.80       7277.33       211.33 o                         
  10   5   0       3328.21       3619.04       185.30 o                         
  12   5   0      13980.54      14315.95       399.37 o                         
  14   5   0      21195.53      22442.04       563.34 o                         
  16   5   0      16486.62      17161.75       631.78 o                         
  18   5   0       4581.85       4262.67       385.06 o                         
  20   5   0        880.10       1409.71       512.91 o                         
   0   6   0     211775.98     214652.86      2126.10 o                         
   2   6   0      83640.30      84071.26       676.15 o                         
   4   6   0      20527.86      20786.42       324.39 o                         
   6   6   0        341.25        432.11        81.17 o                         
   8   6   0      32489.83      33246.34       471.41 o                         
  10   6   0      34881.33      36159.41       551.75 o                         
  12   6   0      36012.07      37111.95       665.07 o                         
  14   6   0       9461.25       9595.50       377.97 o                         
  16   6   0        156.01        563.38       200.43 o                         
  18   6   0        360.15        324.59       271.95 o                         
   2   7   0      22322.64      22490.62       329.06 o                         
   4   7   0       3429.52       3630.78       139.17 o                         
   6   7   0        957.86       1093.64       102.57 o                         
   8   7   0         56.55        184.68        84.10 o                         
  10   7   0       7754.09       7682.41       262.93 o                         
  12   7   0      35788.46      36794.62       765.95 o                         
  14   7   0      37175.60      38003.16       816.99 o                         
  16   7   0       4638.95       4643.64       395.02 o                         
  18   7   0        568.01        377.12       585.07 o                         
   0   8   0     113957.13     114152.78      1498.12 o                         
   2   8   0      14676.89      14252.45       308.67 o                         
   4   8   0        163.21        224.93        75.33 o                         
   6   8   0        183.79        374.77       106.14 o                         
   8   8   0      23060.69      22976.86       410.83 o                         
  10   8   0      27424.42      27678.78       521.17 o                         
  12   8   0      21572.05      21535.52       546.65 o                         
  14   8   0        153.00        146.25       188.65 o                         
  16   8   0       3684.78       3807.78       434.61 o                         
  18   8   0       1916.69       1451.57       699.83 o                         
   2   9   0      25402.99      24976.72       507.13 o                         
   4   9   0      38170.62      37891.27       634.05 o                         
   6   9   0      61560.77      60762.79       750.61 o                         
   8   9   0      19591.22      20258.53       424.52 o                         
  10   9   0       2848.45       2943.19       207.19 o                         
  12   9   0        538.65        551.92       198.64 o                         
  14   9   0      11089.64      11009.02       492.59 o                         
  16   9   0       4663.55       4353.34       507.37 o                         
   0  10   0       5266.13       5634.41       370.74 o                         
   2  10   0        238.10        487.77       141.56 o                         
   4  10   0         90.32        294.45       179.52 o                         
   6  10   0       6769.37       6695.60       281.36 o                         
   8  10   0      30439.39      30452.11       586.51 o                         
  10  10   0       3529.72       3457.70       229.53 o                         
  12  10   0       1017.00        458.29       179.60 o                         
  14  10   0        753.95        814.05       285.69 o                         
  16  10   0      11219.13       7478.61       944.57 o                         
   2  11   0       5317.23       5074.09       276.06 o                         
   4  11   0      25334.60      25181.03       639.02 o                         
   6  11   0      46628.21      47590.20       892.28 o                         
   8  11   0       4875.24       4776.41       281.42 o                         
  10  11   0        302.68        476.32       233.50 o                         
  12  11   0        712.68        956.32       210.98 o                         
  14  11   0       7990.33       7182.29       646.12 o                         
   0  12   0      30710.26      33449.03       945.40 o                         
   2  12   0      17403.04      18680.93       642.60 o                         
   4  12   0       9846.92      10486.52       499.63 o                         
   6  12   0        491.73        586.80       221.29 o                         
   8  12   0      17574.85      18773.09       619.19 o                         
  10  12   0       6121.23       6697.53       443.16 o                         
  12  12   0       6709.81       6407.74       488.18 o                         
  14  12   0       3323.50       3442.87      1068.82 o                         
   2  13   0       3306.33       3556.28       329.52 o                         
   4  13   0       2025.56       1916.97       249.66 o                         
   6  13   0       1436.36       1653.69       231.17 o                         
   8  13   0         65.72       -206.84       206.84 o                         
  10  13   0       4975.07       5280.94       452.25 o                         
  12  13   0      11063.06       8734.76      1413.11 o                         
   0  14   0      35482.24      39148.90      1467.56 o                         
   2  14   0      11214.77      13260.17       606.90 o                         
   4  14   0       1073.29       1829.31       339.55 o                         
   6  14   0         55.38        166.64       240.73 o                         
   8  14   0       6727.03       7330.54       667.71 o                         
  10  14   0      11092.42       9651.69       961.37 o                         
   2  15   0       9860.55      12059.45       930.83 o                         
   4  15   0       6158.66       6361.96      1230.18 o                         
   6  15   0       5519.24       6831.52       917.78 o                         
   1   0   1      11534.19      12242.88       110.85 o                         
   2   0   1       8386.34       9112.01       100.98 o                         
   3   0   1      38493.88      40918.54       309.72 o                         
   4   0   1       4417.95       5006.40       122.36 o                         
   5   0   1       5903.69       6352.22       126.49 o                         
   6   0   1      13228.19      14296.92       203.65 o                         
   7   0   1       3818.82       4396.21       137.56 o                         
   8   0   1      14907.52      15359.48       281.95 o                         
   9   0   1        315.06        476.79        82.50 o                         
  10   0   1      22600.42      22462.38       396.57 o                         
  11   0   1      18342.88      18384.87       325.33 o                         
  12   0   1      12469.33      12240.50       291.61 o                         
  13   0   1      50127.97      51350.69       798.66 o                         
  14   0   1       1462.42       1601.22       171.42 o                         
  15   0   1      25536.29      27644.97       621.52 o                         
  16   0   1       3784.79       4877.39       287.14 o                         
  17   0   1       3537.92       3853.76       327.37 o                         
  18   0   1          2.86         69.74       188.01 o                         
  19   0   1        437.88        233.73       273.26 o                         
  20   0   1       3206.45       2682.06       323.84 o                         
  21   0   1       3718.81       4344.82       758.94 o                         
   0   1   1        722.47        729.32        31.68 o                         
   1   1   1     111184.12     115270.21       340.65 o                         
   2   1   1      45356.61      47248.75       187.30 o                         
   3   1   1      55054.59      57998.03       228.99 o                         
   4   1   1      23124.23      24889.54       152.32 o                         
   5   1   1        828.84       1062.23        43.77 o                         
   6   1   1        854.47       1036.84        51.29 o                         
   7   1   1       5665.12       5852.00       119.44 o                         
   8   1   1        456.00        523.28        65.34 o                         
   9   1   1      38309.93      39316.83       380.10 o                         
  10   1   1       4455.21       4429.51       125.81 o                         
  11   1   1      59952.13      59412.33       578.70 o                         
  12   1   1       2103.16       2403.76       101.51 o                         
  13   1   1      12010.32      11407.74       237.12 o                         
  14   1   1       5686.86       6058.33       206.35 o                         
  15   1   1         27.88        -33.46       106.66 o                         
  16   1   1       2564.49       2811.25       169.71 o                         
  17   1   1       3082.90       2993.34       171.40 o                         
  18   1   1        400.21        490.48       135.62 o                         
  19   1   1       7769.12       8087.62       350.90 o                         
  20   1   1        474.42        630.90       176.53 o                         
  21   1   1       8914.74       8095.82       580.75 o                         
   1   2   1       9785.11       9637.38        79.42 o                         
   2   2   1       1521.99       1598.87        38.43 o                         
   3   2   1      44313.21      44228.59       204.02 o                         
   4   2   1      14507.29      14690.81       111.22 o                         
   5   2   1      77668.45      79110.80       326.05 o                         
   6   2   1       3182.41       3223.95        71.10 o                         
   7   2   1      49832.66      49847.77       322.32 o                         
   8   2   1       8282.10       8286.26       138.48 o                         
   9   2   1       4019.31       3986.18       109.39 o                         
  10   2   1       2659.04       2607.45       102.27 o                         
  11   2   1        979.60        881.79        81.07 o                         
  12   2   1        164.28        229.10        75.52 o                         
  13   2   1      16162.51      15864.13       323.58 o                         
  14   2   1         30.93         45.77       107.30 o                         
  15   2   1      23488.21      24327.82       464.86 o                         
  16   2   1        811.44        932.28       126.12 o                         
  17   2   1       8236.16       8978.43       299.81 o                         
  18   2   1        132.85         45.70       154.47 o                         
  19   2   1       1034.83       1160.20       195.08 o                         
  20   2   1         37.37        359.78       193.89 o                         
  21   2   1       1963.14       1943.82       357.51 o                         
   0   3   1      17448.38      17923.80       172.28 o                         
   1   3   1       4884.59       4247.77        61.86 o                         
   2   3   1      10206.14      10323.83        94.99 o                         
   3   3   1      11837.79      11858.10       105.27 o                         
   4   3   1      30237.20      31778.29       184.44 o                         
   5   3   1       1639.15       1884.81        53.49 o                         
   6   3   1       6055.86       6377.96       100.56 o                         
   7   3   1      43891.36      42942.46       286.84 o                         
   8   3   1        717.06        711.91        49.24 o                         
   9   3   1      29103.80      28128.57       289.27 o                         
  10   3   1       3146.41       3364.47       115.37 o                         
  11   3   1      10095.55      10103.03       210.68 o                         
  12   3   1       1925.02       1996.15       118.34 o                         
  13   3   1       2093.56       2204.95       131.56 o                         
  14   3   1       9491.58       9727.16       280.77 o                         
  15   3   1       2509.40       2578.61       173.85 o                         
  16   3   1       5416.99       6039.12       231.48 o                         
  17   3   1      18582.91      19115.02       451.31 o                         
  18   3   1       7281.82       7517.45       320.73 o                         
  19   3   1      27733.28      28450.52       658.36 o                         
  20   3   1       2522.74       2479.51       271.95 o                         
  21   3   1       9946.16       8581.54       744.76 o                         
   1   4   1       6871.83       6682.90        80.17 o                         
   2   4   1       4596.40       4588.18        71.88 o                         
   3   4   1      29320.17      28300.66       189.87 o                         
   4   4   1      27724.40      27989.14       202.00 o                         
   5   4   1     117824.82     118068.90       502.87 o                         
   6   4   1       8718.94       9001.31       124.66 o                         
   7   4   1      69286.32      67876.96       450.40 o                         
   8   4   1      19655.05      19887.19       227.27 o                         
   9   4   1       1596.84       1735.69        80.70 o                         
  10   4   1      12831.05      12209.90       193.22 o                         
  11   4   1         98.35        159.36        69.73 o                         
  12   4   1         77.68         53.95        77.88 o                         
  13   4   1       7231.05       7273.47       212.51 o                         
  14   4   1          3.24         22.94        91.67 o                         
  15   4   1      23828.28      24046.84       517.34 o                         
  16   4   1        433.04        347.22       127.54 o                         
  17   4   1      11803.17      12479.68       362.32 o                         
  18   4   1        114.43        252.90       157.24 o                         
  19   4   1       1103.19       1169.85       186.90 o                         
  20   4   1       1237.77       1704.17       302.15 o                         
  21   4   1       2013.18       1707.33       543.09 o                         
   0   5   1       2270.46       2043.31        83.96 o                         
   1   5   1      40843.99      39620.27       273.61 o                         
   2   5   1       7231.49       7324.78       124.57 o                         
   3   5   1      26120.78      26330.49       238.41 o                         
   4   5   1        378.31        374.50        44.30 o                         
   5   5   1        414.04        487.44        46.18 o                         
   6   5   1         48.85         38.37        44.73 o                         
   7   5   1      23184.57      23162.94       236.91 o                         
   8   5   1        973.30       1066.42        69.84 o                         
   9   5   1      26256.99      26070.33       289.29 o                         
  10   5   1       7118.09       7235.19       161.56 o                         
  11   5   1      20924.26      20670.08       285.53 o                         
  12   5   1        240.57        333.91        80.84 o                         
  13   5   1       8049.88       8362.28       232.16 o                         
  14   5   1         86.02        285.61        98.74 o                         
  15   5   1         97.24        145.13       119.88 o                         
  16   5   1        193.68        227.98       138.32 o                         
  17   5   1       5367.17       5459.33       281.15 o                         
  18   5   1        456.10        346.54       154.00 o                         
  19   5   1      13725.18      12967.55       642.56 o                         
  20   5   1         27.88        -93.31       315.47 o                         
   1   6   1       7639.52       7314.30       111.59 o                         
   2   6   1       4705.82       4518.19       108.93 o                         
   3   6   1      14450.28      14876.38       211.50 o                         
   4   6   1         63.23        163.54        49.22 o                         
   5   6   1      14323.03      14911.38       193.40 o                         
   6   6   1       4882.22       4747.70       107.32 o                         
   7   6   1       6957.38       7248.54       138.68 o                         
   8   6   1       7579.65       7467.43       143.24 o                         
   9   6   1        279.42        285.48        59.56 o                         
  10   6   1       8863.12       8926.96       186.52 o                         
  11   6   1       8232.58       8537.92       190.01 o                         
  12   6   1       6918.92       7124.78       190.63 o                         
  13   6   1      30328.37      30437.96       429.67 o                         
  14   6   1       1815.31       2010.12       147.96 o                         
  15   6   1      20565.26      20627.62       465.09 o                         
  16   6   1       2966.02       2897.15       197.32 o                         
  17   6   1       4009.38       4539.75       271.17 o                         
  18   6   1         49.78        -23.13       218.42 o                         
  19   6   1        378.82        388.70       290.19 o                         
  20   6   1       1207.90        505.19       439.04 o                         
   0   7   1       6581.27       6782.81       198.19 o                         
   1   7   1      79951.30      79667.34       492.18 o                         
   2   7   1      30932.13      30799.78       316.45 o                         
   3   7   1      21002.37      20787.38       270.67 o                         
   4   7   1      14401.01      13946.94       211.81 o                         
   5   7   1        121.08        176.36        56.69 o                         
   6   7   1          7.13         96.01        56.83 o                         
   7   7   1       3449.28       3488.21       101.07 o                         
   8   7   1        418.07        348.90        58.01 o                         
   9   7   1      23728.38      24233.80       286.54 o                         
  10   7   1       4712.31       4791.17       138.65 o                         
  11   7   1      44678.67      45935.12       481.20 o                         
  12   7   1       2332.83       2152.58       120.99 o                         
  13   7   1      10643.67      10774.45       265.59 o                         
  14   7   1       6751.12       7053.61       255.85 o                         
  15   7   1         26.54         96.99       138.28 o                         
  16   7   1       4256.80       4109.07       256.46 o                         
  17   7   1        782.30        982.10       187.24 o                         
  18   7   1         24.53        278.91       262.30 o                         
  19   7   1       4083.62       3859.81       617.55 o                         
   1   8   1       6860.06       6756.09       130.45 o                         
   2   8   1        529.12        436.94        58.95 o                         
   3   8   1      24237.48      24471.30       305.26 o                         
   4   8   1       1746.53       1900.02       102.01 o                         
   5   8   1      15055.80      14826.35       232.62 o                         
   6   8   1        185.84        124.91        60.92 o                         
   7   8   1      11603.56      11924.75       216.26 o                         
   8   8   1          3.20         10.36        69.60 o                         
   9   8   1       3548.52       3527.30       129.17 o                         
  10   8   1        646.13        676.38        82.61 o                         
  11   8   1       2843.55       2985.45       146.28 o                         
  12   8   1        532.47        539.94       117.63 o                         
  13   8   1      18641.96      18737.05       418.13 o                         
  14   8   1         55.04        166.28       150.38 o                         
  15   8   1      11782.95      11696.18       410.10 o                         
  16   8   1       1188.10        765.18       185.69 o                         
  17   8   1       2338.31       1977.88       340.57 o                         
  18   8   1         16.56        382.28       593.58 o                         
   0   9   1       8557.07       7685.32       206.13 o                         
   1   9   1      10211.91       9783.76       168.17 o                         
   2   9   1        475.89        537.32        70.63 o                         
   3   9   1       3702.09       3666.49       130.90 o                         
   4   9   1       1391.56       1496.04       103.56 o                         
   5   9   1       2300.32       2305.83       116.11 o                         
   6   9   1       4259.30       4224.56       146.28 o                         
   7   9   1       8766.27       8962.77       225.58 o                         
   8   9   1        244.25        320.82        83.61 o                         
   9   9   1      15356.09      15419.40       292.86 o                         
  10   9   1        492.52        457.08        97.93 o                         
  11   9   1      13666.48      13149.93       294.79 o                         
  12   9   1        460.66        455.19       118.75 o                         
  13   9   1       1229.50       1533.00       171.58 o                         
  14   9   1        692.43        785.63       154.08 o                         
  15   9   1       1704.16       1602.18       224.59 o                         
  16   9   1       1521.40       1246.08       302.49 o                         
  17   9   1       7954.43       8380.67      1110.25 o                         
   1  10   1       1348.16       1383.29       110.33 o                         
   2  10   1       4093.00       4241.96       166.22 o                         
   3  10   1      19504.70      19428.64       314.31 o                         
   4  10   1       9761.45       9732.82       240.86 o                         
   5  10   1      43403.41      43254.31       484.85 o                         
   6  10   1       4720.13       4770.15       172.08 o                         
   7  10   1      26765.48      26825.29       392.10 o                         
   8  10   1      12803.71      12796.20       307.30 o                         
   9  10   1       3370.88       3225.58       165.66 o                         
  10  10   1       6573.19       6852.14       244.10 o                         
  11  10   1         33.48         84.45       116.85 o                         
  12  10   1         59.36        131.06       136.09 o                         
  13  10   1       3349.18       3525.50       257.41 o                         
  14  10   1        139.02        413.63       196.87 o                         
  15  10   1      10790.03       9347.61       539.80 o                         
  16  10   1         94.98        325.14       318.32 o                         
   0  11   1        102.52        106.44       115.28 o                         
   1  11   1       6115.75       6643.54       220.52 o                         
   2  11   1         30.73         18.80       100.07 o                         
   3  11   1       9422.25       9637.90       284.46 o                         
   4  11   1       1645.08       1816.85       137.49 o                         
   5  11   1         23.02       -105.28       105.28 o                         
   6  11   1        378.84        390.71       105.44 o                         
   7  11   1      11671.47      11823.04       316.02 o                         
   8  11   1        592.82        720.89       120.03 o                         
   9  11   1      10790.98      11354.00       306.26 o                         
  10  11   1       1401.86       1376.76       140.11 o                         
  11  11   1       4355.26       4306.84       235.91 o                         
  12  11   1          9.62        129.25       150.23 o                         
  13  11   1       1915.80       1949.88       224.46 o                         
  14  11   1       1052.36       1482.43       240.10 o                         
  15  11   1         47.24         99.16       391.64 o                         
   1  12   1        496.96        716.04       128.01 o                         
   2  12   1          6.65         86.10       140.34 o                         
   3  12   1       4610.85       4783.28       215.95 o                         
   4  12   1        151.14        284.62       163.63 o                         
   5  12   1      14111.95      14942.84       368.98 o                         
   6  12   1       1361.29       1403.94       149.31 o                         
   7  12   1       5770.43       6197.63       251.84 o                         
   8  12   1        110.72        -38.02       113.01 o                         
   9  12   1        492.59        553.32       132.97 o                         
  10  12   1        306.81        519.37       146.94 o                         
  11  12   1       2062.80       1988.06       208.28 o                         
  12  12   1       2844.70       2913.73       273.94 o                         
  13  12   1       6645.44       5984.35       427.80 o                         
  14  12   1       1012.60       1115.22       531.57 o                         
   0  13   1       4492.94       5148.55       398.56 o                         
   1  13   1      21128.57      22736.27       477.81 o                         
   2  13   1       8471.50       8970.57       308.62 o                         
   3  13   1       8571.23       9313.25       324.95 o                         
   4  13   1       2090.82       2208.41       181.52 o                         
   5  13   1        493.93        587.63       146.02 o                         
   6  13   1        125.28        132.82       137.39 o                         
   7  13   1       3378.18       3884.34       233.05 o                         
   8  13   1         35.30          4.70       145.85 o                         
   9  13   1       8692.64       9246.75       387.82 o                         
  10  13   1       2812.32       2412.59       406.84 o                         
  11  13   1      10792.75      10998.39       634.07 o                         
  12  13   1       1022.98       1506.92       694.83 o                         
   1  14   1       2561.03       2546.67       216.67 o                         
   2  14   1       1103.82        839.02       161.12 o                         
   3  14   1       4905.12       5954.52       293.41 o                         
   4  14   1        190.76        411.03       164.70 o                         
   5  14   1       3533.96       3802.49       254.90 o                         
   6  14   1        106.91         50.24       169.20 o                         
   7  14   1       2595.79       2904.43       408.03 o                         
   8  14   1        739.71        429.76       227.18 o                         
   9  14   1        166.81        217.90       319.12 o                         
  10  14   1       1027.47       1965.66       956.56 o                         
   0  15   1        934.86        375.59       361.44 o                         
   1  15   1       7725.84       7186.40       508.16 o                         
   2  15   1        228.75        813.37       305.07 o                         
   3  15   1        522.81        680.66       438.56 o                         
   4  15   1         16.81        259.90       478.44 o                         
   5  15   1        259.62       -394.01       635.10 o                         
   0   0   2      38634.66      40490.93       378.93 o                         
   1   0   2      70131.88      71681.18       328.66 o                         
   2   0   2      13390.88      13590.64       132.70 o                         
   3   0   2      99151.96     103713.77       507.14 o                         
   4   0   2         33.10         74.46        43.57 o                         
   5   0   2      13035.08      13505.60       183.83 o                         
   6   0   2      17013.23      16876.09       253.49 o                         
   7   0   2       5791.34       5842.76       157.33 o                         
   8   0   2      29278.25      30040.80       415.84 o                         
   9   0   2      15441.72      14424.23       314.93 o                         
  10   0   2      34047.43      35536.84       710.48 o                         
  11   0   2       6431.82       6260.71       252.25 o                         
  12   0   2       7779.46       7883.81       249.08 o                         
  13   0   2      12361.76      12712.71       412.79 o                         
  14   0   2        327.87        406.30       133.83 o                         
  15   0   2      16815.87      17540.07       514.60 o                         
  16   0   2       9454.07       9563.67       433.95 o                         
  17   0   2        370.61        576.97       170.71 o                         
  18   0   2      20532.51      21079.84       702.84 o                         
  19   0   2        105.93        407.66       222.59 o                         
  20   0   2      10744.72      11164.93       666.84 o                         
  21   0   2        410.65       -664.81       664.81 o                         
   1   1   2       4262.93       4511.05        57.01 o                         
   2   1   2      49915.32      52111.67       210.04 o                         
   3   1   2        227.61        240.15        27.58 o                         
   4   1   2      77246.76      79372.21       316.29 o                         
   5   1   2       3716.51       3617.13        65.94 o                         
   6   1   2      45644.62      46489.62       323.42 o                         
   7   1   2        735.62        882.07        55.71 o                         
   8   1   2      31507.03      31168.05       321.37 o                         
   9   1   2       7375.09       7089.08       153.46 o                         
  10   1   2        532.81        497.44        56.05 o                         
  11   1   2      11895.77      11320.08       190.09 o                         
  12   1   2      15052.95      15243.30       238.85 o                         
  13   1   2       3281.79       3658.38       172.36 o                         
  14   1   2      12438.56      12623.64       318.86 o                         
  15   1   2       5155.03       5476.06       215.37 o                         
  16   1   2      12185.18      12944.89       352.91 o                         
  17   1   2       3242.66       2945.05       192.20 o                         
  18   1   2       3504.63       3569.32       257.08 o                         
  19   1   2       1671.45       1407.03       188.86 o                         
  20   1   2        164.59        281.86       194.37 o                         
  21   1   2       2148.07       2092.95       433.78 o                         
   0   2   2      78829.23      77534.15       458.82 o                         
   1   2   2       1726.83       1780.17        41.12 o                         
   2   2   2      63399.14      64416.64       251.98 o                         
   3   2   2         24.32         83.44        30.20 o                         
   4   2   2       6569.26       6339.22        72.52 o                         
   5   2   2       3558.25       3618.03        67.87 o                         
   6   2   2       6384.97       6327.29        97.28 o                         
   7   2   2       2938.15       2901.40        75.58 o                         
   8   2   2      25434.78      24566.12       229.93 o                         
   9   2   2       6545.75       6557.86       136.54 o                         
  10   2   2      42842.59      40346.49       503.72 o                         
  11   2   2       2507.89       2377.28       100.73 o                         
  12   2   2      11733.82      11676.25       308.65 o                         
  13   2   2        133.11        265.69        92.03 o                         
  14   2   2       1876.55       1853.42       136.53 o                         
  15   2   2       1248.12       1267.22       138.14 o                         
  16   2   2       1180.91       1131.40       183.47 o                         
  17   2   2       4408.94       4832.31       273.46 o                         
  18   2   2      12313.80      12842.67       414.24 o                         
  19   2   2       3427.71       4497.08       292.10 o                         
  20   2   2       5253.03       5801.93       385.03 o                         
  21   2   2       1857.96       1669.60       660.98 o                         
   1   3   2      14782.20      14666.94       104.26 o                         
   2   3   2       2986.78       2766.95        55.58 o                         
   3   3   2      52436.43      53096.29       267.91 o                         
   4   3   2      55014.35      54650.82       285.66 o                         
   5   3   2      27894.72      27313.04       224.28 o                         
   6   3   2      14144.90      13523.74       153.89 o                         
   7   3   2      35676.78      35651.83       273.32 o                         
   8   3   2       1473.31       1339.87        66.35 o                         
   9   3   2      42613.20      40813.02       340.64 o                         
  10   3   2       6464.73       6165.88       136.88 o                         
  11   3   2       2591.43       2622.27       105.12 o                         
  12   3   2      24894.56      24063.68       380.34 o                         
  13   3   2        523.26        478.37       106.99 o                         
  14   3   2      17977.36      17945.30       406.38 o                         
  15   3   2        219.34        447.93       132.76 o                         
  16   3   2      22232.33      22395.80       492.80 o                         
  17   3   2        844.45        785.31       150.87 o                         
  18   3   2       1351.71       1203.03       189.31 o                         
  19   3   2       1237.74       1342.33       198.22 o                         
  20   3   2       1981.17       2027.53       275.69 o                         
  21   3   2       1289.42        521.08       472.37 o                         
   0   4   2      66872.32      64594.80       604.05 o                         
   1   4   2         24.49         32.81        30.35 o                         
   2   4   2      77955.47      77705.88       458.49 o                         
   3   4   2      14908.53      15546.60       148.71 o                         
   4   4   2       6943.27       6395.32       103.51 o                         
   5   4   2       9645.39       9302.30       134.24 o                         
   6   4   2       3401.37       3078.51        86.65 o                         
   7   4   2        323.18        312.57        50.64 o                         
   8   4   2      20310.68      19741.88       236.43 o                         
   9   4   2       2655.15       2541.63        89.73 o                         
  10   4   2      47322.84      44805.56       408.99 o                         
  11   4   2       2890.63       2899.26       109.36 o                         
  12   4   2       9575.91       9429.37       224.77 o                         
  13   4   2       2254.66       2247.43       157.30 o                         
  14   4   2       3864.07       3792.70       177.06 o                         
  15   4   2      10285.37      10476.10       322.49 o                         
  16   4   2         72.29         45.16       130.16 o                         
  17   4   2       6346.12       6770.88       287.81 o                         
  18   4   2      10574.23      10888.48       382.13 o                         
  19   4   2       3043.81       2319.00       254.81 o                         
  20   4   2       4090.81       3533.97       394.41 o                         
   1   5   2       2458.86       2600.37        70.38 o                         
   2   5   2       6833.95       6678.17       119.17 o                         
   3   5   2       7949.10       8104.18       139.22 o                         
   4   5   2      64658.29      63092.74       488.49 o                         
   5   5   2       1685.59       1605.28        63.10 o                         
   6   5   2      27406.40      26213.52       245.51 o                         
   7   5   2       1087.88       1039.54        65.90 o                         
   8   5   2      10340.98      10441.74       188.38 o                         
   9   5   2       1173.05       1133.78        80.33 o                         
  10   5   2        285.00        276.59        65.11 o                         
  11   5   2       3133.92       3219.96       129.09 o                         
  12   5   2      10570.04      10676.61       232.37 o                         
  13   5   2       5379.03       5258.09       185.84 o                         
  14   5   2       9850.58      10255.76       287.09 o                         
  15   5   2       2088.77       2090.86       169.94 o                         
  16   5   2      17053.91      16598.28       440.46 o                         
  17   5   2       1199.67       1165.04       166.87 o                         
  18   5   2        986.89        989.44       167.91 o                         
  19   5   2         12.53        186.42       236.05 o                         
  20   5   2        797.62        440.38       440.40 o                         
   0   6   2      17249.41      17275.21       293.16 o                         
   1   6   2      37100.62      35906.66       392.64 o                         
   2   6   2      16117.10      15682.55       191.83 o                         
   3   6   2      28391.03      27091.10       274.13 o                         
   4   6   2        514.14        585.80        65.91 o                         
   5   6   2       5567.81       5386.69       118.42 o                         
   6   6   2       7936.56       8125.15       149.61 o                         
   7   6   2       1365.21       1335.12        78.47 o                         
   8   6   2      15096.34      15464.48       230.72 o                         
   9   6   2       7069.32       7002.82       173.29 o                         
  10   6   2      32951.39      33235.56       375.73 o                         
  11   6   2       6081.94       6214.10       176.61 o                         
  12   6   2       3630.90       3858.76       157.48 o                         
  13   6   2       6839.74       7075.46       228.48 o                         
  14   6   2         80.41        205.02       116.82 o                         
  15   6   2       5443.72       5803.51       257.41 o                         
  16   6   2       4373.56       4248.41       261.59 o                         
  17   6   2        209.37        456.28       153.10 o                         
  18   6   2      15729.77      15431.65       723.27 o                         
  19   6   2          5.88       -146.14       296.36 o                         
   1   7   2       3113.25       2676.49        87.39 o                         
   2   7   2      19777.24      19134.14       247.94 o                         
   3   7   2        690.88        572.19        79.24 o                         
   4   7   2      49994.82      50161.50       552.95 o                         
   5   7   2        451.51        352.90        63.22 o                         
   6   7   2      28026.29      28029.11       352.64 o                         
   7   7   2       2571.57       2514.20        97.52 o                         
   8   7   2      22504.60      22467.07       281.01 o                         
   9   7   2      12751.45      12952.02       232.59 o                         
  10   7   2       1101.60       1173.57        93.30 o                         
  11   7   2      11465.03      11592.30       260.01 o                         
  12   7   2       7556.00       7638.67       248.13 o                         
  13   7   2       2271.73       2314.92       166.04 o                         
  14   7   2       7139.72       7349.50       295.00 o                         
  15   7   2       3928.39       4100.49       251.07 o                         
  16   7   2       9061.17       9405.01       414.36 o                         
  17   7   2       2429.37       2560.97       263.77 o                         
  18   7   2       2006.27       1818.37       334.49 o                         
  19   7   2       2083.00       1539.10       491.82 o                         
   0   8   2      25593.66      25046.66       384.24 o                         
   1   8   2       2971.75       2882.51        92.79 o                         
   2   8   2      18419.30      17939.58       249.34 o                         
   3   8   2       8422.99       8247.97       184.05 o                         
   4   8   2        610.07        584.19        77.92 o                         
   5   8   2        108.24         71.30        51.43 o                         
   6   8   2       3733.18       3902.23       139.42 o                         
   7   8   2       5290.71       5372.94       162.93 o                         
   8   8   2      10861.78      10669.74       220.03 o                         
   9   8   2       5803.01       5816.12       178.78 o                         
  10   8   2      21592.93      21940.06       356.94 o                         
  11   8   2        877.12        896.09       107.08 o                         
  12   8   2       6153.14       6337.91       246.59 o                         
  13   8   2        987.97        866.89       142.32 o                         
  14   8   2         91.15        317.42       152.29 o                         
  15   8   2       1434.39       1498.22       209.04 o                         
  16   8   2       2354.82       2089.87       229.20 o                         
  17   8   2       1223.54        772.30       223.82 o                         
   1   9   2        162.13        130.85        65.87 o                         
   2   9   2       7743.50       7513.78       185.13 o                         
   3   9   2       9539.73       9578.08       211.87 o                         
   4   9   2      16339.56      16505.20       284.85 o                         
   5   9   2      16270.04      16356.17       287.69 o                         
   6   9   2       7421.75       7359.70       195.95 o                         
   7   9   2      10577.89      10480.24       244.08 o                         
   8   9   2       2900.34       2873.66       165.23 o                         
   9   9   2       6361.94       6447.95       219.48 o                         
  10   9   2       1370.19       1387.08       126.36 o                         
  11   9   2        342.87        480.83       116.42 o                         
  12   9   2      14050.72      13684.37       387.79 o                         
  13   9   2         68.17        324.72       132.14 o                         
  14   9   2      10291.02      10209.40       395.27 o                         
  15   9   2        480.59        491.76       209.78 o                         
  16   9   2       8511.93       7720.08       517.06 o                         
  17   9   2       1296.60       1589.16       846.18 o                         
   0  10   2      27273.69      26310.17       532.67 o                         
   1  10   2        539.88        545.44        96.24 o                         
   2  10   2      26878.30      27427.97       431.73 o                         
   3  10   2       4769.46       4760.11       183.76 o                         
   4  10   2       6040.17       6106.41       192.72 o                         
   5  10   2       5301.00       5611.82       187.76 o                         
   6  10   2       1795.91       1733.39       121.64 o                         
   7  10   2        397.54        343.26       103.01 o                         
   8  10   2      10424.90      10572.34       293.29 o                         
   9  10   2       1372.37       1286.79       122.51 o                         
  10  10   2      16007.12      15515.09       339.92 o                         
  11  10   2        565.19        434.39       124.58 o                         
  12  10   2       7068.97       7235.50       300.34 o                         
  13  10   2       1939.45       1525.22       179.44 o                         
  14  10   2       2397.35       2060.02       233.70 o                         
  15  10   2       4510.91       4058.75       428.54 o                         
  16  10   2        107.45        434.37       300.91 o                         
   1  11   2       2216.99       2205.28       164.00 o                         
   2  11   2       2702.14       2983.73       169.62 o                         
   3  11   2       8674.54       8771.46       262.31 o                         
   4  11   2      15660.61      16128.76       353.11 o                         
   5  11   2       1832.15       1716.13       130.92 o                         
   6  11   2       8631.81       8678.89       268.09 o                         
   7  11   2       2720.44       2530.02       159.60 o                         
   8  11   2       2039.22       1702.48       139.91 o                         
   9  11   2       6318.83       6689.45       252.30 o                         
  10  11   2        725.23        854.16       134.83 o                         
  11  11   2        160.02        189.28       138.95 o                         
  12  11   2       6087.68       5930.52       297.18 o                         
  13  11   2       2361.79       2227.10       251.56 o                         
  14  11   2       5448.69       4275.30       499.22 o                         
  15  11   2        685.03        527.46       410.20 o                         
   0  12   2       6004.34       5983.94       345.50 o                         
   1  12   2      10391.55      10653.56       307.49 o                         
   2  12   2       7825.64       8114.43       280.43 o                         
   3  12   2       1690.12       1358.25       141.57 o                         
   4  12   2        257.83        342.74       117.91 o                         
   5  12   2         85.40        109.00       115.47 o                         
   6  12   2       3146.52       3377.44       205.53 o                         
   7  12   2        134.43        121.99       140.26 o                         
   8  12   2       7207.97       7378.56       294.51 o                         
   9  12   2       1609.38       1475.29       190.79 o                         
  10  12   2      11930.40      12203.40       393.72 o                         
  11  12   2       3866.48       3874.76       305.57 o                         
  12  12   2       1876.78       1565.23       265.14 o                         
  13  12   2        728.51       1396.45       458.12 o                         
   1  13   2         22.98        -59.48       168.67 o                         
   2  13   2       3643.40       4061.26       208.82 o                         
   3  13   2          5.54        164.79       143.52 o                         
   4  13   2      19003.76      21225.16       497.35 o                         
   5  13   2        128.82        184.95       130.86 o                         
   6  13   2      10228.98      10670.65       363.17 o                         
   7  13   2        976.51        994.68       159.77 o                         
   8  13   2       6575.84       7226.65       328.63 o                         
   9  13   2       1823.85       1820.05       331.30 o                         
  10  13   2        242.55        336.39       478.51 o                         
  11  13   2       4365.33       4751.56      1076.84 o                         
  12  13   2       2113.98       2330.54       658.68 o                         
   0  14   2       5384.97       5577.60       365.22 o                         
   1  14   2       3123.71       2938.09       199.26 o                         
   2  14   2       4911.20       5322.14       266.30 o                         
   3  14   2       4988.22       5408.51       271.44 o                         
   4  14   2         33.86        630.99       191.19 o                         
   5  14   2        506.53        257.10       232.60 o                         
   6  14   2       1262.16       1555.84       273.93 o                         
   7  14   2       1625.05        765.49       511.93 o                         
   8  14   2       2715.67       2205.09       549.91 o                         
   1  15   2        125.58        803.23       340.07 o                         
   2  15   2       2375.50       2001.82       465.79 o                         
   3  15   2        556.19        566.18       341.81 o                         
   4  15   2       7401.58       7324.47       947.26 o                         
   5  15   2       4172.54       4254.16      1106.97 o                         
   6  15   2       2602.44       2100.34       501.86 o                         
   1   0   3        384.84        383.85        41.15 o                         
   2   0   3       1235.52       1447.94        53.06 o                         
   3   0   3      81417.00      83221.81       609.47 o                         
   4   0   3      11830.35      11615.09       155.12 o                         
   5   0   3     136967.30     141543.53       919.48 o                         
   6   0   3      32824.43      33051.41       405.07 o                         
   7   0   3      79495.47      81123.33       708.71 o                         
   8   0   3        828.44        879.67       103.35 o                         
   9   0   3      41142.56      39418.64       511.33 o                         
  10   0   3       3218.25       3468.01       165.98 o                         
  11   0   3       1197.39       1094.78       100.75 o                         
  12   0   3        143.36        112.54       106.34 o                         
  13   0   3        712.28        659.85       139.20 o                         
  14   0   3       8364.61       8996.89       372.10 o                         
  15   0   3       9254.38       9749.35       438.36 o                         
  16   0   3       6452.63       6612.99       377.64 o                         
  17   0   3      11936.19      11966.27       527.97 o                         
  18   0   3        770.62       1172.47       227.17 o                         
  19   0   3        677.12        751.37       247.73 o                         
  20   0   3       1542.61       1221.75       462.86 o                         
   0   1   3      23031.02      23380.00       200.03 o                         
   1   1   3       3533.68       3560.52        57.21 o                         
   2   1   3       6846.81       6548.42        79.16 o                         
   3   1   3       4250.36       4237.60        69.65 o                         
   4   1   3       9229.78       9015.72       107.35 o                         
   5   1   3       8296.96       8458.53       114.31 o                         
   6   1   3       1387.73       1471.69        58.42 o                         
   7   1   3      14848.26      14640.37       167.17 o                         
   8   1   3      21226.46      20592.82       248.33 o                         
   9   1   3      23053.31      22431.64       313.96 o                         
  10   1   3       3973.14       4117.14       120.29 o                         
  11   1   3      10547.67      10828.71       196.92 o                         
  12   1   3       6571.18       6478.64       169.39 o                         
  13   1   3         33.23         12.54       109.28 o                         
  14   1   3       1770.81       2123.72       175.27 o                         
  15   1   3       1972.31       1623.30       199.80 o                         
  16   1   3        647.29        657.53       146.70 o                         
  17   1   3      15956.62      16241.58       424.86 o                         
  18   1   3       2829.72       3190.26       221.52 o                         
  19   1   3      17793.30      18240.51       504.09 o                         
  20   1   3       5922.71       6596.15       677.91 o                         
   1   2   3        502.68        450.08        32.77 o                         
   2   2   3       8074.39       7688.22        92.93 o                         
   3   2   3      20323.09      20559.99       153.39 o                         
   4   2   3      10628.23      10503.61       114.00 o                         
   5   2   3      19210.82      18371.48       182.58 o                         
   6   2   3      17934.24      17740.39       166.90 o                         
   7   2   3       4431.48       4271.70        89.88 o                         
   8   2   3       2881.63       2710.96        75.49 o                         
   9   2   3        258.65        310.81        56.94 o                         
  10   2   3         45.86         40.93        51.86 o                         
  11   2   3      11852.01      11559.01       206.46 o                         
  12   2   3       1970.63       1884.66       111.21 o                         
  13   2   3      18650.01      18275.76       354.67 o                         
  14   2   3      10798.57      10808.21       299.91 o                         
  15   2   3      16241.79      15858.80       391.47 o                         
  16   2   3       2447.92       2563.81       202.52 o                         
  17   2   3       7735.12       7607.98       333.83 o                         
  18   2   3       1399.60       1601.16       184.20 o                         
  19   2   3         21.12        168.30       170.27 o                         
  20   2   3         10.36       -248.71       349.57 o                         
   0   3   3      28088.70      27399.08       273.44 o                         
   1   3   3     132531.39     131592.88       523.99 o                         
   2   3   3       2673.41       2554.44        63.64 o                         
   3   3   3      69040.64      67216.08       351.58 o                         
   4   3   3        397.22        336.78        42.27 o                         
   5   3   3       5176.41       5146.32        91.61 o                         
   6   3   3        401.95        496.36        39.26 o                         
   7   3   3       2713.07       2640.61        75.88 o                         
   8   3   3       3967.54       3880.51        95.29 o                         
   9   3   3      25763.80      24254.42       294.91 o                         
  10   3   3       7336.55       6963.80       179.25 o                         
  11   3   3      44910.47      43457.82       482.92 o                         
  12   3   3       8519.78       8581.47       229.50 o                         
  13   3   3      20634.25      20494.47       402.23 o                         
  14   3   3        581.99        703.61       143.28 o                         
  15   3   3       4120.89       4240.21       239.05 o                         
  16   3   3       4461.39       4231.24       230.87 o                         
  17   3   3         19.79        190.09       151.24 o                         
  18   3   3        783.35        821.93       190.37 o                         
  19   3   3        916.73        765.62       196.15 o                         
  20   3   3       4573.01       3541.83       702.91 o                         
   1   4   3       1923.72       1716.69        52.05 o                         
   2   4   3      24205.32      23915.35       209.30 o                         
   3   4   3       8403.38       7968.94       123.46 o                         
   4   4   3       7910.23       7678.90       116.76 o                         
   5   4   3       3267.02       3018.77        84.14 o                         
   6   4   3       5584.12       5513.30       117.83 o                         
   7   4   3         65.06         77.07        45.01 o                         
   8   4   3       9656.52       8900.72       166.89 o                         
   9   4   3       1008.51        996.57        59.48 o                         
  10   4   3       1727.93       1418.28        82.39 o                         
  11   4   3      18167.76      17391.34       322.14 o                         
  12   4   3       6648.22       6169.32       203.78 o                         
  13   4   3      27550.54      27261.66       498.50 o                         
  14   4   3      11248.99      11830.75       368.80 o                         
  15   4   3      14006.89      13892.93       427.49 o                         
  16   4   3        607.67        603.37       151.17 o                         
  17   4   3       4435.84       4271.48       260.43 o                         
  18   4   3       1615.51       1311.41       194.03 o                         
  19   4   3        132.46       -198.94       219.40 o                         
  20   4   3        717.62        451.86       659.81 o                         
   0   5   3      19041.94      18742.05       251.66 o                         
   1   5   3      21175.61      20934.16       199.69 o                         
   2   5   3       6995.51       7082.10       131.00 o                         
   3   5   3       8178.06       8004.54       152.72 o                         
   4   5   3        548.67        565.69        46.58 o                         
   5   5   3        612.46        603.91        49.14 o                         
   6   5   3        724.77        688.60        65.46 o                         
   7   5   3      10136.27      10308.91       194.24 o                         
   8   5   3       6159.10       5888.04       144.78 o                         
   9   5   3      17807.90      17679.41       271.38 o                         
  10   5   3       6017.07       5854.99       184.14 o                         
  11   5   3      18220.86      17722.18       330.29 o                         
  12   5   3       8030.50       8134.84       235.52 o                         
  13   5   3       3508.03       3243.98       184.04 o                         
  14   5   3        110.26        220.59       126.91 o                         
  15   5   3        515.80        582.69       136.32 o                         
  16   5   3       2240.75       2327.19       203.63 o                         
  17   5   3       5687.70       5884.38       317.92 o                         
  18   5   3        908.91       1141.36       209.22 o                         
  19   5   3       8240.81       7613.58       674.59 o                         
  20   5   3       3192.52       3956.64      1052.87 o                         
   1   6   3       2934.09       2587.76        75.82 o                         
   2   6   3       1574.29       1470.41        75.28 o                         
   3   6   3      40575.83      40782.26       375.42 o                         
   4   6   3       5991.31       5749.40       148.41 o                         
   5   6   3      68976.41      68562.84       527.64 o                         
   6   6   3      10652.76       9840.75       220.50 o                         
   7   6   3      44765.55      43986.05       445.95 o                         
   8   6   3        286.29        360.90        70.08 o                         
   9   6   3      21646.45      21359.70       298.64 o                         
  10   6   3        657.47        587.14        92.02 o                         
  11   6   3        575.45        609.27       101.52 o                         
  12   6   3       1567.81       1461.44       123.30 o                         
  13   6   3       1804.68       1807.52       158.70 o                         
  14   6   3       6243.83       6444.87       292.79 o                         
  15   6   3       5634.67       5524.87       278.41 o                         
  16   6   3       2621.74       2744.10       230.79 o                         
  17   6   3       7046.44       7236.12       349.30 o                         
  18   6   3        777.98        789.24       251.26 o                         
  19   6   3        614.51        803.96       563.18 o                         
   0   7   3       6762.51       7018.46       209.41 o                         
   1   7   3        102.12        127.31        42.14 o                         
   2   7   3       7449.66       6909.36       143.69 o                         
   3   7   3        139.22        209.20        68.90 o                         
   4   7   3       8099.74       7966.29       180.36 o                         
   5   7   3       6077.82       6083.53       164.58 o                         
   6   7   3       1717.06       1651.91       106.22 o                         
   7   7   3      12523.34      12510.75       259.31 o                         
   8   7   3      16084.70      15897.52       274.91 o                         
   9   7   3      11693.40      11735.21       245.92 o                         
  10   7   3       1941.67       1881.83       124.29 o                         
  11   7   3       3522.53       3619.73       175.44 o                         
  12   7   3       3529.14       3740.44       187.05 o                         
  13   7   3        255.44        179.41       121.87 o                         
  14   7   3       2764.07       2479.82       203.19 o                         
  15   7   3       3464.60       3149.31       255.09 o                         
  16   7   3        331.37        523.29       181.96 o                         
  17   7   3      14765.60      14379.60       634.64 o                         
  18   7   3       2849.86       2408.36       399.30 o                         
   1   8   3        149.23        219.24        66.92 o                         
   2   8   3        210.64        206.33        65.37 o                         
   3   8   3      16767.27      16753.50       266.94 o                         
   4   8   3       6425.74       6588.69       191.98 o                         
   5   8   3      28090.06      28544.02       383.55 o                         
   6   8   3      18292.36      18444.45       311.26 o                         
   7   8   3      11024.36      11302.78       264.97 o                         
   8   8   3         54.37         48.09        91.08 o                         
   9   8   3       2793.83       2614.01       135.83 o                         
  10   8   3        773.21        634.95       102.24 o                         
  11   8   3       2233.89       2053.87       143.73 o                         
  12   8   3         83.89        186.54       121.07 o                         
  13   8   3       5402.69       5273.28       271.11 o                         
  14   8   3       4789.48       4844.88       341.04 o                         
  15   8   3       9501.99       9317.29       408.53 o                         
  16   8   3       3657.48       3110.67       286.77 o                         
  17   8   3       7493.31       6639.81       586.14 o                         
  18   8   3        720.18       1205.55       472.18 o                         
   0   9   3       8149.71       8377.62       325.92 o                         
   1   9   3      37956.53      38766.61       473.11 o                         
   2   9   3       1348.87       1270.06       108.20 o                         
   3   9   3      25341.50      25197.49       377.32 o                         
   4   9   3        630.24        571.86        85.72 o                         
   5   9   3        607.45        464.17        91.72 o                         
   6   9   3        464.54        424.52        93.50 o                         
   7   9   3       1473.17       1455.12       124.13 o                         
   8   9   3       6387.14       6426.84       217.64 o                         
   9   9   3      13147.78      12728.55       308.73 o                         
  10   9   3       2057.76       1967.97       187.42 o                         
  11   9   3      16064.12      15982.08       374.38 o                         
  12   9   3       2594.00       2639.01       187.33 o                         
  13   9   3       5353.10       5007.62       274.42 o                         
  14   9   3          7.99        211.31       167.27 o                         
  15   9   3       1866.56       1774.96       230.23 o                         
  16   9   3       1145.71        994.47       346.56 o                         
  17   9   3        408.22        322.40       598.83 o                         
   1  10   3         21.29         25.76       103.10 o                         
   2  10   3       6288.69       6309.21       223.63 o                         
   3  10   3       3349.96       3147.78       158.86 o                         
   4  10   3       3718.58       3672.17       163.76 o                         
   5  10   3       1074.66        970.55       105.51 o                         
   6  10   3       6131.55       6484.49       219.15 o                         
   7  10   3        388.28        399.28       108.64 o                         
   8  10   3       2079.71       2113.27       156.97 o                         
   9  10   3        861.09       1025.37       136.51 o                         
  10  10   3        419.79        569.00       151.61 o                         
  11  10   3      11938.31      11522.74       341.86 o                         
  12  10   3       1254.66       1058.37       144.28 o                         
  13  10   3      13121.18      12496.75       425.90 o                         
  14  10   3       6378.01       5675.96       367.99 o                         
  15  10   3       8575.15       7896.78       636.11 o                         
  16  10   3        716.53       -729.23       729.23 o                         
   0  11   3      14132.73      14272.29       478.42 o                         
   1  11   3      19538.23      19721.76       401.15 o                         
   2  11   3       1048.23        872.65       124.86 o                         
   3  11   3       8263.15       8163.38       261.72 o                         
   4  11   3        221.87        232.50       109.12 o                         
   5  11   3         27.49        328.01       110.64 o                         
   6  11   3         21.93        173.28       113.96 o                         
   7  11   3       1771.94       1509.30       147.85 o                         
   8  11   3       1100.38        857.91       122.74 o                         
   9  11   3       9968.05       9516.40       350.28 o                         
  10  11   3       3847.41       4248.03       245.59 o                         
  11  11   3      13418.93      12289.75       398.48 o                         
  12  11   3       4554.68       5285.75       302.63 o                         
  13  11   3       3596.10       3745.05       356.64 o                         
  14  11   3        331.91        580.91       622.73 o                         
   1  12   3       1069.45       1134.86       141.43 o                         
   2  12   3       4155.77       3771.26       198.79 o                         
   3  12   3      11801.71      12434.37       344.40 o                         
   4  12   3       1324.99       1228.06       144.36 o                         
   5  12   3      13785.25      13625.87       378.66 o                         
   6  12   3       1521.92       1643.46       169.76 o                         
   7  12   3       8952.39       9036.64       317.71 o                         
   8  12   3        953.84        969.84       163.99 o                         
   9  12   3       5300.01       5229.79       273.44 o                         
  10  12   3         55.93       -112.64       218.77 o                         
  11  12   3         50.17        240.42       216.48 o                         
  12  12   3       1993.50       1822.94       350.49 o                         
  13  12   3       2087.77        344.29       556.93 o                         
   0  13   3       4422.91       4330.39       318.03 o                         
   1  13   3        142.57        329.76       128.92 o                         
   2  13   3       2344.69       2339.08       192.44 o                         
   3  13   3          3.80        341.04       155.15 o                         
   4  13   3        954.15       1172.94       159.91 o                         
   5  13   3       1960.24       1859.25       178.54 o                         
   6  13   3        363.54        585.21       151.10 o                         
   7  13   3       4518.15       5069.84       352.09 o                         
   8  13   3       2982.21       3111.56       306.31 o                         
   9  13   3       4168.50       4611.09       456.69 o                         
  10  13   3       1514.44       1186.75       401.28 o                         
  11  13   3       1901.69       1427.18       774.88 o                         
   1  14   3        462.04        235.07       168.26 o                         
   2  14   3        124.77        275.59       243.75 o                         
   3  14   3       7075.79       6638.08       413.89 o                         
   4  14   3       1840.42       1883.44       290.56 o                         
   5  14   3      13155.59      13271.88       617.46 o                         
   6  14   3       4152.94       4011.76       402.82 o                         
   7  14   3       7671.56       8291.48       697.84 o                         
   8  14   3         61.07        515.34       586.01 o                         
   0  15   3        462.86       -481.25       512.21 o                         
   1  15   3       5526.59       4281.36       705.00 o                         
   2  15   3       1072.07        931.86       621.03 o                         
   3  15   3       4282.39       3527.16       543.80 o                         
   4  15   3       1491.46        306.54       797.40 o                         
   0   0   4       1990.20       1973.38       119.16 o                         
   1   0   4        116.71        171.13        50.54 o                         
   2   0   4         98.70        100.99        44.96 o                         
   3   0   4        184.35        155.86        52.25 o                         
   4   0   4        270.64        262.67        55.53 o                         
   5   0   4       4383.00       4462.05       125.31 o                         
   6   0   4       8128.56       9328.21       257.45 o                         
   7   0   4      27302.97      27584.80       408.06 o                         
   8   0   4      30164.79      30640.80       535.86 o                         
   9   0   4      14482.07      14289.14       357.23 o                         
  10   0   4       2680.21       2724.58       169.62 o                         
  11   0   4        955.96       1116.89       133.64 o                         
  12   0   4        361.28        507.82       159.11 o                         
  13   0   4          9.86        182.08       186.77 o                         
  14   0   4        388.75        211.36       182.28 o                         
  15   0   4       4061.87       4283.97       345.37 o                         
  16   0   4       7125.78       7316.80       428.32 o                         
  17   0   4      16794.41      17522.95       665.95 o                         
  18   0   4      14633.29      15367.92       681.69 o                         
  19   0   4      15941.18      16779.27      2896.89 o                         
  20   0   4      12491.29      10612.55      1553.83 o                         
   1   1   4       9205.75       9568.57       127.31 o                         
   2   1   4       9695.14       9815.02       127.71 o                         
   3   1   4      22938.92      23224.78       206.88 o                         
   4   1   4      32953.79      33385.31       256.70 o                         
   5   1   4      44142.79      44137.72       312.77 o                         
   6   1   4      64203.46      64649.80       409.57 o                         
   7   1   4      41782.08      40966.79       330.14 o                         
   8   1   4       7441.50       7023.68       147.50 o                         
   9   1   4       1436.74       1219.26        85.69 o                         
  10   1   4         76.49         80.67        80.95 o                         
  11   1   4         19.05        140.33        70.55 o                         
  12   1   4        161.93        251.53       119.59 o                         
  13   1   4       2119.33       2217.66       168.15 o                         
  14   1   4       9772.50      10015.69       353.10 o                         
  15   1   4       8569.27       9153.52       347.86 o                         
  16   1   4       7759.81       8065.00       316.14 o                         
  17   1   4       3109.21       3135.97       263.55 o                         
  18   1   4       3014.72       2806.60       227.17 o                         
  19   1   4        448.45        228.07       344.59 o                         
  20   1   4         16.31       -419.67       419.67 o                         
   0   2   4      56188.92      54566.71       428.45 o                         
   1   2   4      43382.28      42828.17       287.27 o                         
   2   2   4      20652.79      20397.88       188.34 o                         
   3   2   4      11317.17      10933.71       137.46 o                         
   4   2   4       4025.75       3725.65        78.95 o                         
   5   2   4        699.47        572.71        40.35 o                         
   6   2   4        634.17        629.91        53.90 o                         
   7   2   4       6929.26       6598.77       119.93 o                         
   8   2   4      15660.90      15332.40       198.68 o                         
   9   2   4      16640.86      16131.29       210.67 o                         
  10   2   4      15040.38      14465.28       257.78 o                         
  11   2   4      12388.03      12412.47       301.54 o                         
  12   2   4      12047.06      12118.04       333.73 o                         
  13   2   4       4786.27       4829.29       227.96 o                         
  14   2   4       1211.77       1295.45       163.09 o                         
  15   2   4         15.95        234.46       146.39 o                         
  16   2   4        760.22        891.53       176.17 o                         
  17   2   4       1244.99       1296.97       193.61 o                         
  18   2   4       1999.26       1488.00       191.56 o                         
  19   2   4       3304.33       3674.71       455.59 o                         
  20   2   4       4451.95       3296.66       722.82 o                         
   1   3   4       9176.24       9097.55       129.74 o                         
   2   3   4      12631.62      11861.43       144.45 o                         
   3   3   4       3564.30       3458.69        86.86 o                         
   4   3   4       1943.53       1793.71        65.72 o                         
   5   3   4        467.18        439.45        44.23 o                         
   6   3   4        491.44        365.73        43.98 o                         
   7   3   4        587.17        606.37        56.64 o                         
   8   3   4          5.87        145.93        45.89 o                         
   9   3   4       5895.00       5609.95       135.61 o                         
  10   3   4       3576.10       3366.96       138.22 o                         
  11   3   4      11636.74      11622.73       286.39 o                         
  12   3   4      18098.53      17517.93       388.45 o                         
  13   3   4      25245.91      24817.90       572.94 o                         
  14   3   4      19755.61      19138.87       481.36 o                         
  15   3   4      13264.45      13377.37       435.95 o                         
  16   3   4       2320.85       2330.71       216.22 o                         
  17   3   4        751.43        948.10       204.91 o                         
  18   3   4        347.17        602.53       211.00 o                         
  19   3   4        127.93        112.10       401.02 o                         
   0   4   4      78264.51      76388.57       647.11 o                         
   1   4   4      72713.18      72728.69       432.35 o                         
   2   4   4      32732.92      31996.13       270.28 o                         
   3   4   4       9090.37       8806.96       140.57 o                         
   4   4   4       2595.54       2404.25        77.16 o                         
   5   4   4       2529.14       2434.42        87.82 o                         
   6   4   4         59.17        105.92        44.13 o                         
   7   4   4       2161.11       2089.94        74.50 o                         
   8   4   4       8214.37       7472.22       146.19 o                         
   9   4   4      16466.05      16399.54       304.78 o                         
  10   4   4      22810.71      21878.28       343.05 o                         
  11   4   4      21286.26      20607.48       367.13 o                         
  12   4   4      19626.75      19247.08       435.39 o                         
  13   4   4       7148.39       6914.79       289.63 o                         
  14   4   4       2016.88       2188.90       194.96 o                         
  15   4   4         17.35         27.90       152.78 o                         
  16   4   4        376.30        396.02       159.50 o                         
  17   4   4         54.84        -61.97       167.55 o                         
  18   4   4        353.07        539.23       211.81 o                         
  19   4   4       1276.29        422.05       355.52 o                         
   1   5   4      10574.94      10222.08       153.42 o                         
   2   5   4      15493.50      14878.24       210.29 o                         
   3   5   4      10474.29       9811.81       171.16 o                         
   4   5   4      13731.40      13162.81       208.17 o                         
   5   5   4      13938.85      13459.04       206.57 o                         
   6   5   4      13303.58      12994.67       204.73 o                         
   7   5   4      15895.92      15001.97       225.10 o                         
   8   5   4       7319.93       7102.09       191.18 o                         
   9   5   4         74.94        168.99        98.10 o                         
  10   5   4         41.75        143.22        95.46 o                         
  11   5   4        294.88        255.74        97.18 o                         
  12   5   4       4731.93       4396.38       217.85 o                         
  13   5   4       7585.34       6835.40       281.83 o                         
  14   5   4       9473.95      10030.94       358.59 o                         
  15   5   4       7254.55       7342.97       317.00 o                         
  16   5   4       2678.88       2446.65       221.87 o                         
  17   5   4        626.42        918.87       182.20 o                         
  18   5   4       1173.06        468.98       287.51 o                         
  19   5   4        343.60        456.89       475.30 o                         
   0   6   4       2332.67       2548.15       111.37 o                         
   1   6   4       1392.68       1355.65        71.13 o                         
   2   6   4        831.71        933.20        68.47 o                         
   3   6   4        294.30        329.48        62.51 o                         
   4   6   4          2.72        115.63        56.34 o                         
   5   6   4       1333.42       1359.84        83.05 o                         
   6   6   4       5375.89       5308.40       180.91 o                         
   7   6   4      14657.01      14466.08       292.60 o                         
   8   6   4      15530.73      16040.40       296.48 o                         
   9   6   4      10460.95      10137.44       250.71 o                         
  10   6   4       3909.20       4060.36       180.59 o                         
  11   6   4       2266.36       2370.80       148.16 o                         
  12   6   4        939.81        820.27       145.39 o                         
  13   6   4         76.21        116.79       122.13 o                         
  14   6   4         93.57        212.94       139.88 o                         
  15   6   4       3659.18       3386.16       228.72 o                         
  16   6   4       5871.72       5466.12       293.78 o                         
  17   6   4       7950.66       7743.55       519.69 o                         
  18   6   4       9355.36       9437.75       900.31 o                         
   1   7   4       4500.24       4144.17       116.65 o                         
   2   7   4       5795.27       5591.86       170.67 o                         
   3   7   4      14160.48      14428.96       257.80 o                         
   4   7   4      26349.47      26682.51       355.75 o                         
   5   7   4      38165.40      39114.15       447.47 o                         
   6   7   4      47862.61      47850.71       533.45 o                         
   7   7   4      33577.16      33333.13       490.99 o                         
   8   7   4       8492.71       8241.56       232.94 o                         
   9   7   4       1768.20       1578.73       125.31 o                         
  10   7   4        223.44        124.69       101.58 o                         
  11   7   4        694.96        594.90       120.28 o                         
  12   7   4         73.04         35.53       112.79 o                         
  13   7   4        539.27        558.05       130.92 o                         
  14   7   4       4887.95       4914.36       276.96 o                         
  15   7   4       5681.79       5216.89       317.16 o                         
  16   7   4       6620.00       6236.43       365.73 o                         
  17   7   4       2621.10       1802.80       378.44 o                         
   0   8   4       9562.43       9468.22       308.59 o                         
   1   8   4       6465.27       6442.27       195.13 o                         
   2   8   4       4804.71       4713.40       166.32 o                         
   3   8   4       4077.04       3972.08       147.67 o                         
   4   8   4       3188.80       3375.35       147.32 o                         
   5   8   4         47.04         25.77        87.82 o                         
   6   8   4       1587.02       1561.25       126.22 o                         
   7   8   4       9124.76       9021.54       260.15 o                         
   8   8   4      14306.01      13904.06       327.35 o                         
   9   8   4       7585.59       7449.93       244.34 o                         
  10   8   4       3397.43       3576.33       187.77 o                         
  11   8   4       2032.39       1837.74       154.06 o                         
  12   8   4       2128.68       1836.57       163.03 o                         
  13   8   4       1277.32       1372.08       172.37 o                         
  14   8   4        476.39        201.42       182.44 o                         
  15   8   4        178.76         27.47       169.33 o                         
  16   8   4        986.06        793.40       289.29 o                         
  17   8   4       3634.21       2967.56      1084.77 o                         
   1   9   4       1871.87       1725.99       133.96 o                         
   2   9   4       2240.68       2282.15       142.30 o                         
   3   9   4       2465.09       2626.80       141.23 o                         
   4   9   4       2639.51       2559.65       142.42 o                         
   5   9   4       2564.00       2576.98       160.93 o                         
   6   9   4       6195.50       5979.25       231.63 o                         
   7   9   4       1824.00       1639.54       137.99 o                         
   8   9   4        143.88         -7.94       114.52 o                         
   9   9   4       2146.08       2076.39       157.92 o                         
  10   9   4       2567.00       2201.04       170.17 o                         
  11   9   4       5063.47       5026.67       222.82 o                         
  12   9   4       3669.44       3703.22       222.77 o                         
  13   9   4       7840.01       7795.23       353.15 o                         
  14   9   4      10111.90       9663.72       445.56 o                         
  15   9   4       7603.31       6496.05       514.15 o                         
  16   9   4       3281.78       3391.55       752.65 o                         
   0  10   4      40941.65      39711.34       741.68 o                         
   1  10   4      29696.58      30186.85       464.88 o                         
   2  10   4      12910.61      12563.43       309.76 o                         
   3  10   4       8177.64       8698.87       292.48 o                         
   4  10   4       2206.13       1747.42       152.23 o                         
   5  10   4       1266.71       1077.37       133.73 o                         
   6  10   4         34.53        -14.75       106.88 o                         
   7  10   4       1116.65       1009.82       149.87 o                         
   8  10   4       5123.01       4940.38       229.77 o                         
   9  10   4       7748.01       7783.06       288.75 o                         
  10  10   4      10407.83      10161.64       333.36 o                         
  11  10   4       9460.21       9530.22       330.13 o                         
  12  10   4      10672.96      10232.04       368.35 o                         
  13  10   4       4510.89       4511.71       341.20 o                         
  14  10   4       1055.67        856.16       356.32 o                         
   1  11   4       3619.02       3552.29       181.01 o                         
   2  11   4       6742.19       6667.76       272.11 o                         
   3  11   4       3638.69       3679.88       223.73 o                         
   4  11   4       2094.51       1818.35       160.78 o                         
   5  11   4       1256.63       1228.96       148.08 o                         
   6  11   4       2162.28       2218.64       174.20 o                         
   7  11   4       2357.37       2177.30       183.35 o                         
   8  11   4        945.20       1028.05       161.17 o                         
   9  11   4          5.54        374.79       147.36 o                         
  10  11   4         20.87        299.51       147.02 o                         
  11  11   4       1636.95       1515.42       219.14 o                         
  12  11   4       3594.69       3050.73       357.49 o                         
  13  11   4       5961.29       4049.68       769.56 o                         
   0  12   4       6666.49       6534.69       384.65 o                         
   1  12   4       3940.15       3984.06       218.49 o                         
   2  12   4       1008.02        828.62       141.68 o                         
   3  12   4         94.89        375.56       133.21 o                         
   4  12   4        180.47        390.74       131.52 o                         
   5  12   4        300.59         31.46       124.79 o                         
   6  12   4        855.17        835.45       149.45 o                         
   7  12   4       2492.94       2309.69       200.03 o                         
   8  12   4       3253.57       3308.93       236.53 o                         
   9  12   4       5185.71       4473.64       396.74 o                         
  10  12   4       4328.51       4383.51       367.89 o                         
  11  12   4       3371.52       3220.73       488.06 o                         
  12  12   4       2455.22        787.39       628.53 o                         
   1  13   4       2473.78       2563.35       216.31 o                         
   2  13   4       4236.43       4198.93       244.88 o                         
   3  13   4       5469.79       5727.89       276.34 o                         
   4  13   4       8038.37       8125.10       320.04 o                         
   5  13   4      10703.13      11290.10       514.17 o                         
   6  13   4      11212.88      10684.31       511.49 o                         
   7  13   4      11121.47      10841.17       583.42 o                         
   8  13   4       4918.57       5102.77       972.12 o                         
   9  13   4       1186.27        469.37       616.96 o                         
   0  14   4        739.20         13.88       649.96 o                         
   1  14   4       1083.36        786.29       282.84 o                         
   2  14   4       1071.43        744.28       403.16 o                         
   3  14   4        141.33         62.89       243.48 o                         
   4  14   4        549.30        535.41       426.08 o                         
   5  14   4          7.43        734.31       513.67 o                         
   6  14   4       1156.94       1470.33       890.89 o                         
   1   0   5        224.34        266.24        60.26 o                         
   2   0   5      17874.57      17403.80       271.71 o                         
   3   0   5       1514.28       1580.17       108.19 o                         
   4   0   5      72419.09      72533.67       636.02 o                         
   5   0   5      13404.27      14050.02       264.16 o                         
   6   0   5      58470.56      59878.22       663.49 o                         
   7   0   5       6899.58       6849.47       193.19 o                         
   8   0   5      39106.40      38583.25       665.10 o                         
   9   0   5       5316.14       5226.32       241.74 o                         
  10   0   5      12092.35      11706.48       361.22 o                         
  11   0   5       3338.17       2951.10       285.55 o                         
  12   0   5        703.60        824.88       236.74 o                         
  13   0   5       3169.72       3845.73       311.88 o                         
  14   0   5       4516.94       4670.06       348.02 o                         
  15   0   5      10820.51      11945.66       541.47 o                         
  16   0   5       7193.11       7387.08       449.40 o                         
  17   0   5       5004.86       5441.25       436.77 o                         
  18   0   5       4478.80       3557.32      1033.49 o                         
  19   0   5         49.66       -602.89       651.36 o                         
   0   1   5       5240.89       5079.44       151.61 o                         
   1   1   5      12402.10      12220.86       164.22 o                         
   2   1   5       2508.56       2347.65        75.61 o                         
   3   1   5      13147.93      13086.12       178.04 o                         
   4   1   5          2.53         34.15        45.79 o                         
   5   1   5       1680.42       1608.30        69.09 o                         
   6   1   5       8031.20       8009.87       161.43 o                         
   7   1   5      10686.85      10610.52       173.66 o                         
   8   1   5      13748.49      13456.38       236.04 o                         
   9   1   5       8053.79       7649.24       193.27 o                         
  10   1   5       9142.94       9206.66       253.54 o                         
  11   1   5       2700.27       2616.07       162.76 o                         
  12   1   5       3678.21       3797.57       205.11 o                         
  13   1   5       4863.64       4924.69       251.93 o                         
  14   1   5        232.53        322.91       145.29 o                         
  15   1   5        152.33        379.26       166.41 o                         
  16   1   5       8061.20       7578.46       332.48 o                         
  17   1   5       1467.43       1611.71       193.85 o                         
  18   1   5      11895.54      10139.08       892.31 o                         
   1   2   5       5515.40       5520.73       123.53 o                         
   2   2   5       2749.78       2733.15        88.60 o                         
   3   2   5       8048.58       7744.33       149.98 o                         
   4   2   5      19855.26      20054.96       227.18 o                         
   5   2   5      10591.34      10052.97       143.90 o                         
   6   2   5       6136.69       5844.70       137.14 o                         
   7   2   5      12477.62      12006.85       220.89 o                         
   8   2   5       1351.29       1389.63       104.41 o                         
   9   2   5        359.46        258.82        87.20 o                         
  10   2   5        876.01        965.79       114.86 o                         
  11   2   5         92.50        129.00       101.52 o                         
  12   2   5      14097.29      14394.86       356.65 o                         
  13   2   5       4477.30       4300.36       237.55 o                         
  14   2   5      11726.48      12013.53       446.12 o                         
  15   2   5       5231.59       5468.11       292.03 o                         
  16   2   5       8851.93       8886.99       394.96 o                         
  17   2   5        813.12       1349.89       208.19 o                         
  18   2   5       1601.74       1651.53       410.44 o                         
  19   2   5        504.16       2501.63       945.62 o                         
   0   3   5      78048.18      77238.45       690.03 o                         
   1   3   5      11952.08      11138.49       172.12 o                         
   2   3   5      62679.52      61909.79       434.89 o                         
   3   3   5       1533.22       1579.61        69.06 o                         
   4   3   5      17253.32      16472.60       187.80 o                         
   5   3   5        459.31        383.27        42.87 o                         
   6   3   5         12.20         81.74        44.19 o                         
   7   3   5       2646.19       2476.91       116.02 o                         
   8   3   5      10558.81      10748.27       242.74 o                         
   9   3   5       7549.72       7150.82       208.64 o                         
  10   3   5      28172.23      28481.81       438.90 o                         
  11   3   5       9941.82       9774.63       278.17 o                         
  12   3   5      20343.97      20374.25       436.81 o                         
  13   3   5       1106.67       1158.69       156.08 o                         
  14   3   5       8005.72       7806.70       342.15 o                         
  15   3   5       4232.62       4140.57       268.82 o                         
  16   3   5        685.73        751.48       208.04 o                         
  17   3   5       1541.06       1307.63       230.21 o                         
  18   3   5        577.72        531.38       371.13 o                         
   1   4   5      12067.64      11182.76       203.62 o                         
   2   4   5        345.45        281.01        49.74 o                         
   3   4   5      11032.32      10260.55       165.40 o                         
   4   4   5      11122.47      10626.58       177.23 o                         
   5   4   5       6049.46       5719.84       124.71 o                         
   6   4   5        648.61        619.96        76.27 o                         
   7   4   5      12013.49      11428.25       232.73 o                         
   8   4   5        106.31        143.67        85.41 o                         
   9   4   5       3217.22       3152.51       158.04 o                         
  10   4   5       4408.62       4187.13       197.71 o                         
  11   4   5        196.85        280.52       119.16 o                         
  12   4   5      17999.57      18060.09       443.25 o                         
  13   4   5       7561.65       7632.54       308.53 o                         
  14   4   5      11250.02      11588.32       382.72 o                         
  15   4   5       3564.04       4034.16       273.25 o                         
  16   4   5       8610.12       8650.78       383.82 o                         
  17   4   5         75.16        358.43       283.86 o                         
  18   4   5        483.73        834.29       795.52 o                         
   0   5   5      13148.23      13252.20       275.47 o                         
   1   5   5      15787.77      15272.00       218.03 o                         
   2   5   5      12338.87      11943.92       241.50 o                         
   3   5   5        254.25        220.35        59.97 o                         
   4   5   5        426.09        439.05        58.48 o                         
   5   5   5        241.64        254.03        61.74 o                         
   6   5   5       2702.04       2806.21       146.59 o                         
   7   5   5       2338.82       2467.60       136.46 o                         
   8   5   5       9318.62       9423.58       248.07 o                         
   9   5   5       5805.69       6037.56       210.11 o                         
  10   5   5      17185.68      17182.11       359.33 o                         
  11   5   5       6967.68       6831.63       259.92 o                         
  12   5   5       5510.72       5303.16       245.78 o                         
  13   5   5       2022.98       1679.76       171.37 o                         
  14   5   5        209.20        323.75       137.00 o                         
  15   5   5       1210.39       1293.81       214.23 o                         
  16   5   5       1770.84       1024.74       194.51 o                         
  17   5   5        452.38       -514.52       514.52 o                         
  18   5   5       5958.41       4063.27      1147.31 o                         
   1   6   5       1512.00       1504.70        93.14 o                         
   2   6   5       8159.13       8067.82       196.42 o                         
   3   6   5       1353.16       1443.62        97.26 o                         
   4   6   5      49117.83      49260.64       547.04 o                         
   5   6   5       7165.72       7401.39       224.89 o                         
   6   6   5      32575.22      32841.67       460.28 o                         
   7   6   5       4571.36       4379.74       183.22 o                         
   8   6   5      22360.52      22188.06       398.16 o                         
   9   6   5       2102.74       2139.70       148.64 o                         
  10   6   5       5887.93       5757.97       217.89 o                         
  11   6   5       1008.13        852.35       169.44 o                         
  12   6   5        750.15        864.60       133.42 o                         
  13   6   5       4629.77       4406.84       248.99 o                         
  14   6   5       3031.07       3227.17       222.77 o                         
  15   6   5       7558.06       7160.83       328.24 o                         
  16   6   5       6602.16       6971.09       499.49 o                         
  17   6   5       1950.87        495.32       529.72 o                         
   0   7   5        367.81        424.79       138.98 o                         
   1   7   5       7923.25       8314.69       196.11 o                         
   2   7   5        317.06        296.68        74.49 o                         
   3   7   5      10011.55      10310.78       258.50 o                         
   4   7   5        941.63       1009.03       109.56 o                         
   5   7   5       2317.99       2309.55       144.34 o                         
   6   7   5       6225.29       6277.94       211.01 o                         
   7   7   5       8186.27       8054.10       258.62 o                         
   8   7   5       7423.47       7338.07       243.47 o                         
   9   7   5       5241.67       5452.48       257.11 o                         
  10   7   5       5554.43       5476.16       228.88 o                         
  11   7   5       1178.05       1364.99       152.93 o                         
  12   7   5        881.25        950.88       142.87 o                         
  13   7   5       3879.59       3721.85       225.68 o                         
  14   7   5        990.89        815.17       165.58 o                         
  15   7   5        435.51        479.23       178.51 o                         
  16   7   5       8080.20       6201.98       732.30 o                         
  17   7   5        711.11        499.70       488.76 o                         
   1   8   5        323.86        427.84        82.09 o                         
   2   8   5       4161.40       4149.18       174.84 o                         
   3   8   5       1382.70       1342.04       134.24 o                         
   4   8   5      18500.20      19087.87       375.79 o                         
   5   8   5       9740.53      10220.93       292.72 o                         
   6   8   5      10921.73      11060.88       302.99 o                         
   7   8   5       6112.98       6330.34       243.87 o                         
   8   8   5       4874.10       5049.71       219.30 o                         
   9   8   5        968.30        813.39       124.95 o                         
  10   8   5        169.09        235.30       124.22 o                         
  11   8   5        464.54        460.03       144.10 o                         
  12   8   5       4628.46       4300.81       236.80 o                         
  13   8   5       1000.05       1117.54       162.44 o                         
  14   8   5       6452.59       5959.53       357.87 o                         
  15   8   5       4505.24       3830.87       450.49 o                         
  16   8   5       6004.21       6643.39      1297.72 o                         
   0   9   5      27492.29      29057.11       711.66 o                         
   1   9   5       2597.78       2188.64       147.58 o                         
   2   9   5      21451.29      21687.78       431.61 o                         
   3   9   5        789.55        791.82       128.07 o                         
   4   9   5       6852.41       7256.59       259.80 o                         
   5   9   5          8.13       -107.58       107.58 o                         
   6   9   5        223.38         60.29       116.99 o                         
   7   9   5       4667.74       4698.41       229.62 o                         
   8   9   5       5912.39       6308.95       264.23 o                         
   9   9   5       4338.10       4819.57       234.34 o                         
  10   9   5       9447.52       8935.82       312.31 o                         
  11   9   5       1990.64       2067.04       191.54 o                         
  12   9   5       9282.23       9243.36       349.88 o                         
  13   9   5       1293.64       1028.38       220.13 o                         
  14   9   5       2780.86       2505.80       341.05 o                         
  15   9   5        280.06         21.89       475.94 o                         
   1  10   5       3776.76       3593.44       208.57 o                         
   2  10   5        445.14        657.21       127.08 o                         
   3  10   5       5529.60       5283.52       234.06 o                         
   4  10   5       2446.71       2729.24       190.75 o                         
   5  10   5       3323.39       3487.90       218.46 o                         
   6  10   5        194.24        124.97       144.60 o                         
   7  10   5       6168.47       6005.89       275.06 o                         
   8  10   5        290.31        456.30       144.47 o                         
   9  10   5       1894.04       1765.05       199.42 o                         
  10  10   5       2891.50       2465.08       197.88 o                         
  11  10   5          4.41        233.41       180.19 o                         
  12  10   5      10613.38       9751.29       512.22 o                         
  13  10   5       2378.41       1908.94       347.83 o                         
   0  11   5      12778.11      12704.19       559.34 o                         
   1  11   5       6281.36       6379.38       267.50 o                         
   2  11   5       9968.71      10094.59       339.90 o                         
   3  11   5        169.42        181.96       128.95 o                         
   4  11   5       2085.40       2045.22       177.14 o                         
   5  11   5         66.16        -80.09       135.70 o                         
   6  11   5        700.44        640.31       151.59 o                         
   7  11   5        338.92        146.57       134.74 o                         
   8  11   5       5236.29       5450.32       293.32 o                         
   9  11   5       2549.25       2079.66       277.93 o                         
  10  11   5       8496.33       8311.05       487.90 o                         
  11  11   5       4398.46       3915.03       542.07 o                         
  12  11   5       5515.83       4821.16       685.79 o                         
   1  12   5       2512.59       2216.95       202.46 o                         
   2  12   5       2314.87       2358.51       203.43 o                         
   3  12   5       2178.43       2323.31       202.59 o                         
   4  12   5      12863.78      13035.63       431.32 o                         
   5  12   5        989.56       1027.53       188.43 o                         
   6  12   5       8143.31       8624.30       421.74 o                         
   7  12   5       1835.15       2060.12       273.00 o                         
   8  12   5       4927.34       3837.32       413.49 o                         
   9  12   5         64.35       -306.26       306.26 o                         
  10  12   5        836.09        455.51       368.60 o                         
   0  13   5        183.86        515.84       358.51 o                         
   1  13   5       5217.95       5313.60       521.25 o                         
   2  13   5        210.47        251.17       354.87 o                         
   3  13   5       1051.79        250.58       425.25 o                         
   4  13   5        410.88        514.62       346.58 o                         
   5  13   5        594.24       -134.15       310.48 o                         
   6  13   5       2274.30       1716.10       503.55 o                         
   7  13   5       1194.06        581.32       495.95 o                         
   0   0   6      23604.52      25335.28       577.07 o                         
   1   0   6      19135.03      19130.32       358.97 o                         
   2   0   6      31229.17      31172.25       406.92 o                         
   3   0   6       3560.33       3217.52       134.62 o                         
   4   0   6      22957.28      22380.27       353.96 o                         
   5   0   6       5302.55       4746.81       206.13 o                         
   6   0   6         31.58        -52.64        76.82 o                         
   7   0   6       1648.51       1722.71       151.57 o                         
   8   0   6       6062.20       6862.14       313.77 o                         
   9   0   6      16915.94      16252.31       552.05 o                         
  10   0   6       2926.93       3543.01       294.02 o                         
  11   0   6      16973.11      17334.55       598.78 o                         
  12   0   6       6513.09       7800.88       430.58 o                         
  13   0   6         85.73        203.62       196.49 o                         
  14   0   6      10869.11      11078.82       526.66 o                         
  15   0   6        904.11        853.09       257.80 o                         
  16   0   6       2117.96       1481.52       339.71 o                         
   1   1   6       2350.27       2235.99        85.20 o                         
   2   1   6        382.25        357.25        51.81 o                         
   3   1   6      30230.00      30582.42       314.86 o                         
   4   1   6       1303.00       1043.61        88.84 o                         
   5   1   6      25035.56      24890.99       325.03 o                         
   6   1   6        268.64        285.09        76.36 o                         
   7   1   6      12805.97      12960.97       268.57 o                         
   8   1   6       1470.86       1244.75       125.89 o                         
   9   1   6       5572.09       5649.68       230.20 o                         
  10   1   6       3253.41       3278.77       205.66 o                         
  11   1   6       3962.05       3962.40       218.48 o                         
  12   1   6       4212.02       4324.57       236.51 o                         
  13   1   6       9614.43      10428.15       367.11 o                         
  14   1   6       2943.98       3092.48       238.90 o                         
  15   1   6      11147.16      12401.32       423.77 o                         
  16   1   6       3080.06       3044.72       234.87 o                         
   0   2   6        810.99        788.65        94.32 o                         
   1   2   6      24737.31      24910.55       268.69 o                         
   2   2   6        294.70        284.75        57.63 o                         
   3   2   6      15766.88      15494.74       213.30 o                         
   4   2   6        194.25        274.78        72.14 o                         
   5   2   6       1086.84       1055.45       107.27 o                         
   6   2   6       1438.67       1229.93       102.03 o                         
   7   2   6       5840.84       5820.84       184.95 o                         
   8   2   6       2554.64       2442.20       141.80 o                         
   9   2   6      20812.00      20412.58       365.90 o                         
  10   2   6       2550.36       2468.95       164.85 o                         
  11   2   6      16660.13      17193.99       454.55 o                         
  12   2   6        703.23        801.34       157.51 o                         
  13   2   6       1367.08        910.52       155.63 o                         
  14   2   6         72.11        324.41       159.15 o                         
  15   2   6        197.23        275.31       169.67 o                         
  16   2   6       1578.57       1570.05       350.38 o                         
  17   2   6       4894.35       5033.28      1245.50 o                         
   1   3   6        504.73        425.98        57.81 o                         
   2   3   6       9622.82       9568.98       189.94 o                         
   3   3   6      11260.57      11217.84       206.16 o                         
   4   3   6      21883.96      20913.94       287.89 o                         
   5   3   6      18450.94      17816.52       281.51 o                         
   6   3   6      12948.13      12455.24       255.22 o                         
   7   3   6       6672.99       6489.00       206.28 o                         
   8   3   6      20925.21      21126.13       378.99 o                         
   9   3   6         20.75        112.74        99.81 o                         
  10   3   6      11363.22      11427.72       313.40 o                         
  11   3   6       7598.64       7809.32       292.63 o                         
  12   3   6          2.79         29.44       145.94 o                         
  13   3   6       6410.10       6536.11       310.94 o                         
  14   3   6        210.63        180.27       167.50 o                         
  15   3   6       8742.62       8317.59       383.53 o                         
  16   3   6        332.14        197.35       390.70 o                         
  17   3   6       5390.05       5407.28      1266.45 o                         
   0   4   6        115.19         64.83       100.11 o                         
   1   4   6      20758.71      20503.57       271.64 o                         
   2   4   6        790.06        786.11        75.79 o                         
   3   4   6      21033.15      20765.34       293.38 o                         
   4   4   6       6349.72       6040.83       167.43 o                         
   5   4   6         47.62        103.50        70.55 o                         
   6   4   6       1232.38       1139.55       107.43 o                         
   7   4   6      11320.96      11437.50       277.61 o                         
   8   4   6        385.78        326.14       101.52 o                         
   9   4   6      19566.08      19601.73       397.10 o                         
  10   4   6       3702.88       3843.37       200.52 o                         
  11   4   6      12058.12      12590.58       383.09 o                         
  12   4   6        128.32        232.71       155.57 o                         
  13   4   6       2990.33       2894.39       227.66 o                         
  14   4   6       3067.97       3278.97       249.45 o                         
  15   4   6        767.95        726.83       185.16 o                         
  16   4   6       4063.42       4142.23       696.55 o                         
   1   5   6       1789.44       1730.40       101.85 o                         
   2   5   6       1031.07        978.82        95.90 o                         
   3   5   6      15012.40      14848.18       267.20 o                         
   4   5   6       5024.81       5166.45       181.67 o                         
   5   5   6      20913.64      21187.39       352.13 o                         
   6   5   6        566.94        485.38        97.45 o                         
   7   5   6      11213.04      11433.64       288.81 o                         
   8   5   6        896.65        743.63       110.28 o                         
   9   5   6        967.84       1154.02       132.43 o                         
  10   5   6         29.38        188.21       119.30 o                         
  11   5   6       3768.74       3855.20       217.73 o                         
  12   5   6       2996.42       3298.16       227.47 o                         
  13   5   6       6065.45       6249.31       318.47 o                         
  14   5   6       2268.82       2348.95       235.65 o                         
  15   5   6       7550.11       7056.69       527.36 o                         
  16   5   6       1609.85       1670.78       782.70 o                         
   0   6   6      17348.25      17458.84       436.64 o                         
   1   6   6      11801.07      12524.18       259.98 o                         
   2   6   6      18029.76      17967.46       330.92 o                         
   3   6   6       4115.06       4290.45       177.13 o                         
   4   6   6       7972.25       8166.78       240.10 o                         
   5   6   6       1663.91       1401.12       144.15 o                         
   6   6   6        130.68        115.19        96.53 o                         
   7   6   6       4138.69       4046.62       189.37 o                         
   8   6   6       1828.14       1834.76       152.30 o                         
   9   6   6      11475.58      11420.67       324.11 o                         
  10   6   6       4083.16       4431.57       230.02 o                         
  11   6   6       9767.40       9461.41       333.36 o                         
  12   6   6       4230.32       4542.52       258.46 o                         
  13   6   6        202.20        -10.66       144.67 o                         
  14   6   6       4057.59       4183.40       330.91 o                         
  15   6   6        502.38        604.67       378.95 o                         
  16   6   6        946.68        393.90       630.25 o                         
   1   7   6       2874.26       2725.35       152.22 o                         
   2   7   6       1561.22       1639.02       131.03 o                         
   3   7   6      20786.53      20862.42       403.84 o                         
   4   7   6        330.38        281.80       107.61 o                         
   5   7   6      15802.78      16407.33       352.67 o                         
   6   7   6          5.36        222.44       105.21 o                         
   7   7   6       9600.96       9833.63       290.79 o                         
   8   7   6       3574.79       3807.94       199.63 o                         
   9   7   6       5130.14       4809.95       221.98 o                         
  10   7   6       5415.94       5880.59       260.73 o                         
  11   7   6       2106.39       1837.04       177.94 o                         
  12   7   6       3427.31       3010.71       220.86 o                         
  13   7   6       7986.86       7524.11       380.45 o                         
  14   7   6       2360.85       1597.93       394.79 o                         
  15   7   6       7286.56       6514.22       858.73 o                         
   0   8   6       1484.59       1228.42       225.05 o                         
   1   8   6      14959.67      14803.76       353.78 o                         
   2   8   6       3382.78       3673.48       201.61 o                         
   3   8   6       4326.44       4474.06       220.27 o                         
   4   8   6       2587.79       2560.94       173.99 o                         
   5   8   6       1570.79       1629.33       157.22 o                         
   6   8   6        824.15       1003.21       134.96 o                         
   7   8   6       1252.97       1065.48       138.86 o                         
   8   8   6       4110.70       4435.80       221.99 o                         
   9   8   6      10884.47      11164.21       404.51 o                         
  10   8   6       1093.84        979.16       184.37 o                         
  11   8   6      12210.74      12311.64       394.91 o                         
  12   8   6       1173.38        836.72       216.52 o                         
  13   8   6        294.88        382.22       204.68 o                         
  14   8   6       1457.11       1367.84       512.15 o                         
   1   9   6        279.18        301.66       118.93 o                         
   2   9   6       1570.56       1340.37       161.86 o                         
   3   9   6       9277.09       9176.53       315.53 o                         
   4   9   6       7856.72       7925.83       296.46 o                         
   5   9   6       8732.23       9187.78       341.84 o                         
   6   9   6       7662.34       7277.70       304.57 o                         
   7   9   6       2789.15       2792.88       205.84 o                         
   8   9   6       4870.60       4841.90       256.89 o                         
   9   9   6        507.05        489.08       157.02 o                         
  10   9   6       1982.52       1777.25       206.19 o                         
  11   9   6       3919.36       3452.89       324.49 o                         
  12   9   6         16.80          7.45       220.17 o                         
  13   9   6       5005.47       3987.05       519.38 o                         
   0  10   6        101.82        168.77       177.40 o                         
   1  10   6      11434.05      11578.85       365.61 o                         
   2  10   6        922.86        731.54       135.83 o                         
   3  10   6       9490.39       9806.52       339.83 o                         
   4  10   6       2228.07       1936.42       196.95 o                         
   5  10   6        218.62        513.92       148.86 o                         
   6  10   6       1288.40       1488.78       190.40 o                         
   7  10   6       3071.48       2828.22       223.48 o                         
   8  10   6        717.84        590.82       204.17 o                         
   9  10   6      11341.22      10974.22       577.62 o                         
  10  10   6        709.14        348.28       408.31 o                         
  11  10   6       7877.99       7555.00       704.57 o                         
   1  11   6         51.01        156.74       138.52 o                         
   2  11   6       2888.82       2861.20       205.22 o                         
   3  11   6       5400.04       5803.60       278.02 o                         
   4  11   6       3444.44       3353.25       235.72 o                         
   5  11   6       9947.37       9984.14       379.73 o                         
   6  11   6       1105.30        710.27       187.27 o                         
   7  11   6       3826.57       3263.78       360.65 o                         
   8  11   6       3192.16       2561.80       376.11 o                         
   9  11   6         89.71       -443.29       443.29 o                         
   0  12   6       6293.82       6067.06       730.15 o                         
   1  12   6       4059.79       4683.40       439.44 o                         
   2  12   6       3353.74       3180.45       370.20 o                         
   3  12   6       3714.44       2720.11       520.49 o                         
   4  12   6        317.15        232.90       619.00 o                         
   5  12   6        308.32       -478.84       586.32 o                         
   6  12   6         67.11       -311.08       404.16 o                         
   7  12   6       3041.45       1725.55       567.88 o                         
   8  12   6         92.12        109.45       558.49 o                         
   1   0   7       1541.33       1563.79       131.31 o                         
   2   0   7      10823.62      10536.89       309.58 o                         
   3   0   7         99.07         26.84        99.58 o                         
   4   0   7       6399.72       6624.95       316.30 o                         
   5   0   7        159.29         98.35       125.76 o                         
   6   0   7       2624.99       2791.72       229.49 o                         
   7   0   7       3075.94       2907.83       266.53 o                         
   8   0   7        465.14        987.17       192.69 o                         
   9   0   7       2913.23       2962.70       275.00 o                         
  10   0   7       1250.92       1326.63       228.13 o                         
  11   0   7       4902.86       5514.41       374.50 o                         
  12   0   7      18122.49      18173.66       662.19 o                         
  13   0   7        789.88        660.04       236.92 o                         
  14   0   7      23681.47      24690.42       931.96 o                         
  15   0   7       1432.99       1580.09       821.16 o                         
   0   1   7      51710.13      52870.57       698.38 o                         
   1   1   7       5100.91       5265.33       147.33 o                         
   2   1   7      21220.77      21714.68       292.83 o                         
   3   1   7       6755.26       6776.71       180.55 o                         
   4   1   7       2342.15       2450.94       142.03 o                         
   5   1   7         10.33        102.70        93.09 o                         
   6   1   7        326.59         59.89       109.23 o                         
   7   1   7          7.55         -2.75       115.92 o                         
   8   1   7       8214.20       8441.69       301.44 o                         
   9   1   7       2169.19       2418.96       183.92 o                         
  10   1   7      19909.56      20003.27       464.58 o                         
  11   1   7       2874.56       3015.93       216.03 o                         
  12   1   7      15009.33      15364.15       450.59 o                         
  13   1   7        391.56        717.72       160.58 o                         
  14   1   7        564.71        314.68       164.01 o                         
  15   1   7       2221.91       2595.30       671.33 o                         
   1   2   7         21.37        140.49        64.05 o                         
   2   2   7       7548.57       7809.99       175.15 o                         
   3   2   7       3164.46       3124.04       127.76 o                         
   4   2   7      23792.79      24261.79       350.36 o                         
   5   2   7       2835.65       2836.19       150.39 o                         
   6   2   7      24165.69      24395.76       441.99 o                         
   7   2   7       1852.37       1643.56       138.31 o                         
   8   2   7       7065.35       6697.53       254.89 o                         
   9   2   7       2094.23       2150.00       179.39 o                         
  10   2   7        100.19        313.30       143.95 o                         
  11   2   7        127.50        206.94       142.54 o                         
  12   2   7       3197.84       3637.28       238.60 o                         
  13   2   7         12.54        252.67       151.12 o                         
  14   2   7       9254.51       9358.49       377.10 o                         
  15   2   7        334.23        216.85       880.57 o                         
   0   3   7       1618.21       1527.94       142.98 o                         
   1   3   7       1603.30       1753.49        98.11 o                         
   2   3   7       3696.46       4042.00       133.84 o                         
   3   3   7        991.98        803.77        84.16 o                         
   4   3   7        561.09        476.20        95.82 o                         
   5   3   7       3912.79       3957.86       163.64 o                         
   6   3   7       8302.16       8538.83       266.10 o                         
   7   3   7         83.59         86.88       113.69 o                         
   8   3   7      19313.73      19049.27       414.38 o                         
   9   3   7        346.62        334.18       127.92 o                         
  10   3   7       8596.50       8638.95       328.01 o                         
  11   3   7         97.44        110.69       142.55 o                         
  12   3   7       2141.31       2288.15       220.98 o                         
  13   3   7       2356.20       2017.01       199.63 o                         
  14   3   7         95.37       -112.23       234.03 o                         
  15   3   7       1140.05        847.74       657.30 o                         
  16   3   7       4588.66       2247.40       898.09 o                         
   1   4   7        824.57        644.27       107.40 o                         
   2   4   7       3399.76       3664.87       155.31 o                         
   3   4   7       5627.82       5300.57       189.17 o                         
   4   4   7      32166.67      33319.18       478.93 o                         
   5   4   7       3442.27       3880.16       176.83 o                         
   6   4   7      34564.41      35985.29       538.23 o                         
   7   4   7       5021.74       4863.16       224.21 o                         
   8   4   7       9210.74       9150.98       309.44 o                         
   9   4   7       5962.86       6323.13       272.61 o                         
  10   4   7        118.33         42.95       134.73 o                         
  11   4   7          7.62        173.56       166.48 o                         
  12   4   7        825.99        745.72       156.17 o                         
  13   4   7         24.78       -173.49       173.49 o                         
  14   4   7       4572.70       3709.46       729.70 o                         
  15   4   7         89.79       1205.79       766.75 o                         
   0   5   7      12056.59      12638.22       388.07 o                         
   1   5   7       1252.96       1221.58       108.33 o                         
   2   5   7      14808.22      14849.24       311.57 o                         
   3   5   7       1490.24       1198.12       119.00 o                         
   4   5   7       3302.16       3038.83       166.00 o                         
   5   5   7        228.35         64.12       101.78 o                         
   6   5   7       2511.42       2358.32       159.19 o                         
   7   5   7          7.38        116.93       129.13 o                         
   8   5   7      11085.13      11699.05       352.57 o                         
   9   5   7        755.20        636.16       153.65 o                         
  10   5   7      10861.37      11004.88       381.27 o                         
  11   5   7       1272.54       1054.19       184.62 o                         
  12   5   7       4791.61       4777.60       287.78 o                         
  13   5   7          9.91        -60.94       223.34 o                         
  14   5   7       1124.20       2228.11       444.43 o                         
   1   6   7        171.50        421.29       100.49 o                         
   2   6   7       4658.43       5098.06       204.71 o                         
   3   6   7          0.33         12.75       106.72 o                         
   4   6   7       7818.41       8186.20       273.97 o                         
   5   6   7        269.10        230.08       105.33 o                         
   6   6   7       3077.65       2785.54       173.28 o                         
   7   6   7       1110.65       1047.25       148.32 o                         
   8   6   7        790.46        565.36       155.32 o                         
   9   6   7        869.59        959.34       153.75 o                         
  10   6   7       1273.49        934.69       154.40 o                         
  11   6   7       3470.03       3626.91       272.17 o                         
  12   6   7      11565.90      11219.93       556.19 o                         
  13   6   7        928.83        825.92       311.34 o                         
  14   6   7      13632.60       8759.46      1511.30 o                         
   0   7   7      40040.16      40853.32       811.60 o                         
   1   7   7       5070.33       5141.59       220.59 o                         
   2   7   7      18670.07      19325.55       386.91 o                         
   3   7   7       7296.75       7740.63       274.27 o                         
   4   7   7       1624.51       1780.59       167.30 o                         
   5   7   7         90.81         87.53       130.86 o                         
   6   7   7         56.03        279.51       152.61 o                         
   7   7   7         22.82         39.99       134.37 o                         
   8   7   7       4006.29       4223.49       230.46 o                         
   9   7   7       1660.46       1779.20       188.70 o                         
  10   7   7      16103.26      15971.36       494.15 o                         
  11   7   7       2393.37       2568.14       279.32 o                         
  12   7   7      11869.93      10679.01       821.82 o                         
  13   7   7        962.84        528.16       704.21 o                         
   1   8   7        264.63        115.26       116.80 o                         
   2   8   7       7986.20       7907.84       285.49 o                         
   3   8   7        444.64        361.76       118.53 o                         
   4   8   7       7961.92       8342.33       324.26 o                         
   5   8   7        838.76       1112.02       161.25 o                         
   6   8   7       5518.81       5711.88       285.55 o                         
   7   8   7         27.17        322.79       137.51 o                         
   8   8   7       3033.91       3168.86       215.98 o                         
   9   8   7         14.58        118.45       144.50 o                         
  10   8   7         40.98        -20.29       233.05 o                         
  11   8   7        420.30       -129.72       283.08 o                         
  12   8   7       5456.65       5280.39       706.93 o                         
   0   9   7       7215.71       7223.38       397.87 o                         
   1   9   7        303.57        432.86       129.65 o                         
   2   9   7       2221.18       2099.40       171.77 o                         
   3   9   7         12.53        166.16       129.42 o                         
   4   9   7          5.70        117.18       136.26 o                         
   5   9   7       1554.37       1375.06       203.92 o                         
   6   9   7       2187.07       2350.77       209.09 o                         
   7   9   7         54.46        220.65       161.95 o                         
   8   9   7       7309.23       6554.88       456.73 o                         
   9   9   7        543.03        148.65       405.57 o                         
  10   9   7       7468.13       7373.52       690.00 o                         
  11   9   7        142.45        163.86       594.76 o                         
   1  10   7         86.22        435.75       140.31 o                         
   2  10   7       2992.33       3012.00       217.19 o                         
   3  10   7       3024.08       2934.85       206.60 o                         
   4  10   7      14272.02      14703.72       455.19 o                         
   5  10   7       3097.41       3021.91       283.25 o                         
   6  10   7      19852.04      19467.30       823.42 o                         
   7  10   7       2724.31       2423.95       390.01 o                         
   8  10   7       4666.36       3996.33       641.84 o                         
   9  10   7       3145.78       1876.85       803.96 o                         
   0  11   7       2590.20       2751.39       461.10 o                         
   1  11   7         55.10        -72.52       223.63 o                         
   2  11   7       3558.48       3824.49       364.22 o                         
   3  11   7          6.23         21.99       305.44 o                         
   4  11   7       1574.43       1225.46       325.38 o                         
   5  11   7        505.83        311.45       588.82 o                         
   6  11   7       2059.23        277.06       523.15 o                         
   1  12   7          8.44        733.92       834.92 o                         
   2  12   7        717.33        833.74       712.65 o                         
   0   0   8         39.69        195.89       161.12 o                         
   1   0   8      58949.54      60295.81       926.60 o                         
   2   0   8         59.11         30.64       144.51 o                         
   3   0   8      13059.96      13676.78       439.23 o                         
   4   0   8        431.92        520.23       177.12 o                         
   5   0   8       1429.83       1286.20       198.75 o                         
   6   0   8        102.38        -68.76       188.78 o                         
   7   0   8       2051.97       1559.81       318.81 o                         
   8   0   8         51.78         93.24       192.39 o                         
   9   0   8      15046.38      14816.46       700.30 o                         
  10   0   8        230.49        256.17       249.89 o                         
  11   0   8      22979.02      24201.64       906.92 o                         
  12   0   8        303.23        494.80       241.85 o                         
  13   0   8      10407.25      10770.08      1211.89 o                         
  14   0   8         32.28        110.38       603.52 o                         
   1   1   8       4599.92       4521.62       193.26 o                         
   2   1   8          8.46         23.13        90.37 o                         
   3   1   8       8602.41       8720.08       260.31 o                         
   4   1   8         82.40        178.03        93.55 o                         
   5   1   8       4085.36       4295.44       253.12 o                         
   6   1   8          6.64         30.12       119.23 o                         
   7   1   8       3470.66       3100.14       200.01 o                         
   8   1   8         67.11         18.37       159.42 o                         
   9   1   8         16.27         73.14       146.02 o                         
  10   1   8        446.39        502.80       141.78 o                         
  11   1   8       5557.35       5240.34       277.89 o                         
  12   1   8         52.88        305.37       168.96 o                         
  13   1   8      15071.67      15694.79       897.94 o                         
  14   1   8          5.64       -467.18       690.45 o                         
   0   2   8         18.79         88.21       113.63 o                         
   1   2   8      10409.72      11134.56       278.97 o                         
   2   2   8        142.28         20.38       108.28 o                         
   3   2   8       1568.51       1448.24       120.91 o                         
   4   2   8         79.56         10.95       107.21 o                         
   5   2   8         35.43         -4.20       113.59 o                         
   6   2   8          0.38         49.75       124.61 o                         
   7   2   8      10598.91      10802.61       372.59 o                         
   8   2   8         56.82        175.84       142.36 o                         
   9   2   8      11959.70      12426.74       417.12 o                         
  10   2   8          9.32        441.70       160.45 o                         
  11   2   8       5781.00       5962.99       308.17 o                         
  12   2   8         23.50        483.06       185.74 o                         
  13   2   8       2145.24       2166.22       411.16 o                         
  14   2   8         19.16         24.39       760.81 o                         
   1   3   8       3191.56       3238.29       158.74 o                         
   2   3   8        301.47        185.56        96.85 o                         
   3   3   8      15863.19      16683.51       363.05 o                         
   4   3   8         23.30        138.05       115.81 o                         
   5   3   8      45696.45      47406.49       724.36 o                         
   6   3   8          0.11        366.90       133.63 o                         
   7   3   8      33161.46      35171.31       623.02 o                         
   8   3   8         93.96        174.49       159.54 o                         
   9   3   8       2246.71       1973.70       204.73 o                         
  10   3   8         98.74        112.04       176.53 o                         
  11   3   8        579.94        606.12       171.44 o                         
  12   3   8         99.70        296.52       281.15 o                         
  13   3   8       1525.34       1821.21       648.30 o                         
  14   3   8        103.02         72.55       683.88 o                         
   0   4   8        120.98        289.70       142.57 o                         
   1   4   8       2778.20       2601.45       148.20 o                         
   2   4   8        381.32        239.82       104.21 o                         
   3   4   8        492.07        656.23       115.74 o                         
   4   4   8        540.08        832.03       132.78 o                         
   5   4   8         30.22         19.47       122.78 o                         
   6   4   8          1.24         13.00       134.52 o                         
   7   4   8      16359.60      16615.54       449.23 o                         
   8   4   8          7.75        -74.65       146.26 o                         
   9   4   8       9852.16      10190.90       394.88 o                         
  10   4   8          3.21        236.75       194.06 o                         
  11   4   8       1424.89        973.56       225.08 o                         
  12   4   8          5.94       -326.32       326.32 o                         
  13   4   8        874.85       1619.86       589.26 o                         
   1   5   8       2475.32       2684.30       165.98 o                         
   2   5   8         75.29        227.48       125.67 o                         
   3   5   8       5911.45       6381.00       251.22 o                         
   4   5   8         61.01         91.94       122.63 o                         
   5   5   8      16208.17      16534.78       430.52 o                         
   6   5   8          3.97         -7.70       137.16 o                         
   7   5   8       9524.60      10046.98       362.74 o                         
   8   5   8          7.90          4.73       148.55 o                         
   9   5   8        370.40        342.69       154.40 o                         
  10   5   8         29.97        553.55       176.54 o                         
  11   5   8        903.68        988.56       277.88 o                         
  12   5   8          0.07        -15.94       788.95 o                         
   0   6   8        168.35         95.67       170.15 o                         
   1   6   8      36704.15      37994.04       614.71 o                         
   2   6   8          4.79        -95.67       122.01 o                         
   3   6   8       7806.99       8063.65       289.35 o                         
   4   6   8         66.82        251.04       129.28 o                         
   5   6   8       2035.55       1897.41       191.30 o                         
   6   6   8        123.56        168.35       143.54 o                         
   7   6   8       3475.43       3681.02       255.16 o                         
   8   6   8          4.51        -59.18       168.83 o                         
   9   6   8      10930.57      11462.80       476.38 o                         
  10   6   8         89.70        316.71       276.39 o                         
  11   6   8      12639.87      12664.82      1292.21 o                         
  12   6   8        103.99        710.46       564.74 o                         
   1   7   8       3739.97       4243.89       228.29 o                         
   2   7   8         53.27        215.96       125.44 o                         
   3   7   8       4241.77       4317.62       230.29 o                         
   4   7   8         67.05        327.29       153.51 o                         
   5   7   8       1128.68       1268.52       180.74 o                         
   6   7   8          2.95        226.04       152.83 o                         
   7   7   8        933.25        534.49       174.43 o                         
   8   7   8        143.17        178.30       243.30 o                         
   9   7   8        279.66         40.14       287.70 o                         
  10   7   8        539.68       1889.36       791.77 o                         
  11   7   8       4803.28       4226.82      1142.62 o                         
   0   8   8          3.19        -13.27       239.79 o                         
   1   8   8      16355.84      16812.22       455.61 o                         
   2   8   8          2.47        259.43       132.13 o                         
   3   8   8       1521.68       1474.69       182.28 o                         
   4   8   8         34.30       -116.87       138.73 o                         
   5   8   8          0.44        183.90       158.33 o                         
   6   8   8          3.11        436.08       256.82 o                         
   7   8   8       2845.82       2459.64       359.43 o                         
   8   8   8         88.72       -398.40       398.40 o                         
   9   8   8       8404.90       7430.21      1034.81 o                         
  10   8   8         27.02       1240.81       762.68 o                         
   1   9   8       2799.91       2242.42       269.33 o                         
   2   9   8         19.37        304.97       225.84 o                         
   3   9   8      10551.82      10926.34       512.95 o                         
   4   9   8         10.72        -14.81       195.58 o                         
   5   9   8      13574.41      13495.68       721.90 o                         
   6   9   8          0.89        488.02       322.94 o                         
   7   9   8      12387.84      11443.09      1762.71 o                         
   0  10   8          3.88       -251.71       328.79 o                         
   1  10   8        925.36       1486.40       288.17 o                         
   2  10   8        168.25        495.32       289.27 o                         
   3  10   8        240.61        601.86       333.50 o                         
   4  10   8        199.23        102.85       454.83 o                         
   5  10   8        322.03       1435.94       733.92 o                         
   6  10   8         10.70        210.45       485.00 o                         
   1   0   9       1980.74       1796.74       223.94 o                         
   2   0   9       6701.63       5988.54       376.00 o                         
   3   0   9        907.26       1325.69       236.24 o                         
   4   0   9       4634.81       4895.20       405.93 o                         
   5   0   9         28.99          5.02       216.25 o                         
   6   0   9       5006.43       5610.61       474.85 o                         
   7   0   9       2455.45       2959.71       332.28 o                         
   8   0   9       1282.13        822.38       248.90 o                         
   9   0   9       4139.57       4697.84       406.97 o                         
  10   0   9        240.92        526.47       316.81 o                         
  11   0   9       2782.24       3191.70       690.88 o                         
  12   0   9       6394.45       6251.89      1294.91 o                         
   0   1   9      25092.03      25354.08       936.27 o                         
   1   1   9       1191.23        940.70       130.20 o                         
   2   1   9       8742.83       8900.20       329.41 o                         
   3   1   9       5110.17       5121.71       274.72 o                         
   4   1   9       1185.04       1101.45       225.84 o                         
   5   1   9         58.80        101.52       202.58 o                         
   6   1   9        532.78        166.89       136.40 o                         
   7   1   9          2.90        256.31       143.65 o                         
   8   1   9       8974.58       9273.59       363.47 o                         
   9   1   9        378.18         -5.32       162.00 o                         
  10   1   9      11040.94      11602.89       553.08 o                         
  11   1   9        692.78        899.10       330.81 o                         
  12   1   9       7958.32      11232.33      1687.35 o                         
   1   2   9         21.20          8.07       129.12 o                         
   2   2   9       5424.62       5174.09       327.65 o                         
   3   2   9        993.73       1091.47       179.35 o                         
   4   2   9      11926.90      12325.67       438.12 o                         
   5   2   9       1142.87       1026.96       204.37 o                         
   6   2   9      13808.86      14498.26       452.36 o                         
   7   2   9        362.33        413.87       198.22 o                         
   8   2   9       3580.73       3465.68       249.41 o                         
   9   2   9       1156.84       1400.82       207.53 o                         
  10   2   9          0.49       -253.37       253.37 o                         
  11   2   9         30.44         55.40       345.31 o                         
   0   3   9       5499.06       5549.09       486.72 o                         
   1   3   9       1790.57       1751.61       180.69 o                         
   2   3   9       4049.13       4334.82       273.57 o                         
   3   3   9       1375.61       1205.49       188.16 o                         
   4   3   9        727.47        800.39       163.61 o                         
   5   3   9       4147.28       4186.97       278.76 o                         
   6   3   9       2126.27       1928.66       219.94 o                         
   7   3   9         25.32        196.96       156.38 o                         
   8   3   9       8676.04       8773.68       396.46 o                         
   9   3   9         15.91       -164.71       234.93 o                         
  10   3   9       4895.95       4948.58       448.49 o                         
  11   3   9        353.26       -415.01       415.01 o                         
   1   4   9        347.29        227.34       142.56 o                         
   2   4   9       3037.18       3340.27       259.55 o                         
   3   4   9       3083.31       3606.71       245.71 o                         
   4   4   9      15684.82      16652.94       491.74 o                         
   5   4   9       1011.58       1020.14       164.25 o                         
   6   4   9      16256.31      17773.08       517.64 o                         
   7   4   9       1268.86       1383.16       189.44 o                         
   8   4   9       3699.68       3714.29       331.48 o                         
   9   4   9       5187.14       5402.56       480.67 o                         
  10   4   9          6.95       -321.55       321.55 o                         
  11   4   9        353.43       -197.32       632.91 o                         
   0   5   9      10409.54      11514.86       563.90 o                         
   1   5   9        239.96        304.68       152.70 o                         
   2   5   9       7634.87       7958.63       344.94 o                         
   3   5   9        722.25        644.05       162.42 o                         
   4   5   9       1273.74       1074.17       188.63 o                         
   5   5   9        362.80        526.92       187.48 o                         
   6   5   9       1115.00       1023.45       188.67 o                         
   7   5   9         99.59        234.34       185.97 o                         
   8   5   9       7290.38       7534.60       554.89 o                         
   9   5   9         33.30       -224.93       331.73 o                         
   1   6   9        503.07        582.58       165.84 o                         
   2   6   9       3072.45       3586.85       257.78 o                         
   3   6   9        152.28        247.08       169.17 o                         
   4   6   9       5662.96       5860.57       331.54 o                         
   5   6   9        146.55        228.08       174.89 o                         
   6   6   9       4311.17       4073.76       343.32 o                         
   7   6   9       1348.37       1196.89       300.85 o                         
   8   6   9       1094.32       1284.18       365.09 o                         
   9   6   9       1156.98          2.81       614.15 o                         
   0   7   9      18951.06      19910.62      1718.79 o                         
   1   7   9       1472.12       1117.06       229.66 o                         
   2   7   9       7392.83       7378.61       563.40 o                         
   3   7   9       5988.17       6155.91       477.04 o                         
   4   7   9        653.79        789.39       367.78 o                         
   5   7   9        322.92        358.73       320.14 o                         
   6   7   9        275.73        435.86       273.66 o                         
   7   7   9         38.32        152.06       520.45 o                         
   8   7   9       5511.55       4375.67      1208.60 o                         
   1   8   9        551.37        423.44       315.99 o                         
   2   8   9       4795.20       5278.60       811.75 o                         
   3   8   9          3.68        -47.07       918.10 o                         
   4   8   9       4935.30       5325.66       775.45 o                         
   5   8   9        621.52        266.85       398.28 o                         
   0   9   9       6894.49       6642.97      1288.97 o                         
   1   9   9        704.63       1318.67       747.05 o                         
   3   9   9         32.79       1084.77       782.07 o                         
   0   0  10       3726.23       3628.59       497.33 o                         
   1   0  10       2799.69       2412.52       629.96 o                         
   2   0  10       6034.10       6260.16      1310.88 o                         
   3   0  10       1814.85       1818.30       398.99 o                         
   4   0  10       3708.64       3083.11       647.03 o                         
   5   0  10       1971.20       1794.10       572.42 o                         
   6   0  10         62.86        622.56       291.67 o                         
   7   0  10       2691.33       2270.72       579.14 o                         
   8   0  10       2355.55       1836.33       581.08 o                         
   1   1  10        354.78        429.78       250.52 o                         
   2   1  10         78.75       -208.21       208.21 o                         
   3   1  10       8574.14       8944.17       560.29 o                         
   4   1  10        734.53        216.35       227.93 o                         
   5   1  10      11287.91      11526.55       603.85 o                         
   6   1  10        167.46       -258.35       258.35 o                         
   7   1  10       5823.48       5716.17       488.96 o                         
   8   1  10        137.16        471.18       425.35 o                         
   9   1  10       1942.76        561.62       503.77 o                         
   0   2  10        541.94        420.74       239.18 o                         
   1   2  10       8757.36       8522.42       438.29 o                         
   2   2  10        189.69        365.95       189.94 o                         
   3   2  10       5980.23       5785.76       431.11 o                         
   4   2  10         92.27         28.17       193.50 o                         
   5   2  10        188.33        167.04       424.36 o                         
   6   2  10        305.27         54.72       241.00 o                         
   7   2  10       1772.18       1434.27       338.40 o                         
   8   2  10        661.02        472.34       593.73 o                         
   1   3  10        395.73        447.72       315.46 o                         
   2   3  10       3153.99       3168.22       407.04 o                         
   3   3  10       4263.94       4552.27       420.93 o                         
   4   3  10       4471.94       4841.54       493.97 o                         
   5   3  10       4691.33       4819.71       412.95 o                         
   6   3  10       1829.90       1053.61       281.66 o                         
   7   3  10       1374.50        790.60       326.27 o                         
   8   3  10       4731.41       4554.78       827.32 o                         
   0   4  10        518.44        625.36       416.44 o                         
   1   4  10      10375.01      11199.43       651.08 o                         
   2   4  10         28.36       -181.34       206.70 o                         
   3   4  10       6828.73       6681.16       449.23 o                         
   4   4  10       1509.07        721.28       285.54 o                         
   5   4  10          2.22       -215.78       713.28 o                         
   6   4  10        186.41       -416.63       416.63 o                         
   7   4  10       2028.57       2625.01       657.80 o                         
   1   5  10        720.51        443.32       381.11 o                         
   2   5  10        681.97        531.64       371.03 o                         
   3   5  10       5309.82       4590.40       765.67 o                         
   4   5  10       1158.78        979.54       940.61 o                         
   6   5  10         66.41       1740.82       919.97 o                         
   1   6  10       2631.52       1362.76       718.91 o                         
   2   6  10       3762.65       2641.63       674.98 o                         
   1   1  11       1071.83       1769.59       764.87 o                         
                                                                                
