# Supplementary material for: Crystal structures of six miscellaneous products arising from the oxidation of precursors R1R2R3PEAuX (R = tert-butyl or isopropyl; E = S or Se; X = Cl, Br or I)
Source: Acta Crystallogr E Crystallogr Commun. 2024 Nov 28;80(Pt 12):1331–41. doi: 10.1107/S2056989024010788 (PMC11789191; doi:10.1107/S2056989024010788)
Supplement: Supplementary file 7 [file e-80-01331-6sup7.hkl]

data_6                                                                          
_shelx_title ' Uhu in P2(1)/c'                                                  
_shelx_refln_list_code          4                                               
_shelx_F_calc_maximum      682.65                                               
_exptl_crystal_F_000      1864.00                                               
_reflns_d_resolution_high  0.7500                                               
                                                                                
loop_                                                                           
 _space_group_symop_operation_xyz                                               
 'x, y, z'                                                                      
 '-x, y+1/2, -z+1/2'                                                            
 '-x, -y, -z'                                                                   
 'x, -y-1/2, z-1/2'                                                             
                                                                                
_cell_length_a     8.4102                                                       
_cell_length_b    22.2796                                                       
_cell_length_c    15.4285                                                       
_cell_angle_alpha  90.000                                                       
_cell_angle_beta   99.221                                                       
_cell_angle_gamma  90.000                                                       
                                                                                
_shelx_F_squared_multiplier     1.000                                           
                                                                                
loop_                                                                           
 _refln_index_h                                                                 
 _refln_index_k                                                                 
 _refln_index_l                                                                 
 _refln_F_squared_calc                                                          
 _refln_F_squared_meas                                                          
 _refln_F_squared_sigma                                                         
 _refln_observed_status                                                         
   1   0   0      90001.02      95360.33       740.02 o                         
   2   0   0      15364.92      15998.14       211.90 o                         
   3   0   0     107294.69     111104.67       771.20 o                         
   4   0   0      14297.64      13858.70       259.03 o                         
   5   0   0       2164.16       1916.00       161.75 o                         
   6   0   0       5425.79       5530.67       273.02 o                         
   7   0   0      79941.55      80233.76      1091.21 o                         
   8   0   0     141972.72     141314.53      2081.50 o                         
   9   0   0       8358.85       9635.15       739.25 o                         
  10   0   0        697.18       1305.21       639.42 o                         
  11   0   0      29593.96      29530.22      2002.42 o                         
   1   1   0       2525.60       2707.96        66.29 o                         
   2   1   0      44067.23      46115.79       254.10 o                         
   3   1   0     227869.52     231956.95       992.44 o                         
   4   1   0     224050.27     227288.48      1057.50 o                         
   5   1   0      50055.61      49411.10       438.45 o                         
   6   1   0      30320.08      29513.31       361.12 o                         
   7   1   0      13347.89      13654.29       335.79 o                         
   8   1   0       9527.43      10329.01       407.48 o                         
   9   1   0       4188.37       4651.91       389.96 o                         
  10   1   0       5836.36       5803.75       486.43 o                         
  11   1   0      18306.35      19556.40      1054.63 o                         
   1   2   0      97076.02     101966.41       345.51 o                         
   2   2   0      20888.84      22138.01       177.44 o                         
   3   2   0      91471.09      94481.57       552.78 o                         
   4   2   0        539.17        494.05       109.09 o                         
   5   2   0      16386.08      16729.36       262.78 o                         
   6   2   0        135.72        301.54        99.79 o                         
   7   2   0      27129.80      27742.67       463.72 o                         
   8   2   0      43515.00      43840.43       712.92 o                         
   9   2   0       1556.75       1565.52       305.28 o                         
  10   2   0      10048.31      10533.45       593.26 o                         
  11   2   0       8427.95       9827.38       801.02 o                         
   1   3   0      83810.44      86938.68       326.95 o                         
   2   3   0       9449.67      10145.30       121.00 o                         
   3   3   0       3062.67       3110.27       107.99 o                         
   4   3   0      13347.49      13972.25       269.39 o                         
   5   3   0       8925.53       9115.20       238.25 o                         
   6   3   0      18426.00      17572.33       281.79 o                         
   7   3   0       8445.12       8762.33       270.34 o                         
   8   3   0       1856.69       1623.19       222.40 o                         
   9   3   0       4983.62       5526.03       380.62 o                         
  10   3   0         94.67        736.73       345.95 o                         
  11   3   0        152.24       -239.47       604.22 o                         
   0   4   0      76077.31      76012.54       517.49 o                         
   1   4   0       7487.13       8132.99       101.79 o                         
   2   4   0       5212.32       5135.87        89.80 o                         
   3   4   0      19713.91      20363.44       221.75 o                         
   4   4   0      12599.99      12380.85       229.39 o                         
   5   4   0      32468.13      32210.28       408.71 o                         
   6   4   0       6021.84       5622.24       170.53 o                         
   7   4   0       8261.41       8820.69       297.36 o                         
   8   4   0        728.60        547.03       193.44 o                         
   9   4   0        191.43        429.98       269.93 o                         
  10   4   0       4205.50       4519.01       459.87 o                         
   1   5   0      73417.38      75212.69       343.71 o                         
   2   5   0       3952.51       3862.58        83.95 o                         
   3   5   0     121299.98     123424.70       589.77 o                         
   4   5   0      20358.10      20828.40       283.49 o                         
   5   5   0       9749.25       9232.93       238.31 o                         
   6   5   0       1241.38       1128.90       123.36 o                         
   7   5   0       2375.38       2436.99       207.07 o                         
   8   5   0      15713.24      15674.91       406.13 o                         
   9   5   0       7200.58       7603.64       423.02 o                         
  10   5   0       7330.64       6859.74       499.87 o                         
   0   6   0     101688.62     103513.18       692.46 o                         
   1   6   0      86916.85      89978.41       396.66 o                         
   2   6   0       1475.16       1456.57        85.45 o                         
   3   6   0       5049.38       5418.23       131.47 o                         
   4   6   0       6312.71       6261.91       150.46 o                         
   5   6   0         10.20         60.02       143.63 o                         
   6   6   0       4183.94       4292.58       219.80 o                         
   7   6   0      18756.27      18876.32       431.95 o                         
   8   6   0      16128.47      16584.38       427.46 o                         
   9   6   0       4840.67       4418.51       365.49 o                         
  10   6   0       2787.53       2023.31       401.50 o                         
   1   7   0       3322.06       3386.57        97.59 o                         
   2   7   0      92629.43      95201.50       535.82 o                         
   3   7   0      20734.13      21097.94       261.98 o                         
   4   7   0       5599.01       5795.30       156.09 o                         
   5   7   0      62632.93      62284.21       652.32 o                         
   6   7   0      39673.82      39633.99       582.11 o                         
   7   7   0        466.46        531.93       194.92 o                         
   8   7   0       1317.44       1140.46       226.79 o                         
   9   7   0        155.78         98.74       298.09 o                         
  10   7   0       8341.98       7750.72       569.31 o                         
   0   8   0      16518.87      16848.56       255.24 o                         
   1   8   0      12335.24      11905.84       169.05 o                         
   2   8   0      89449.16      92573.73       544.63 o                         
   3   8   0      65051.95      65539.23       475.36 o                         
   4   8   0       4073.04       4306.79       155.20 o                         
   5   8   0      25047.04      24764.99       387.68 o                         
   6   8   0       2870.32       2721.45       232.42 o                         
   7   8   0        726.60        605.20       201.28 o                         
   8   8   0       8920.84       8588.15       352.21 o                         
   9   8   0      15203.37      15247.40       585.18 o                         
  10   8   0      14579.00      14287.30       703.29 o                         
   1   9   0      16461.73      16910.46       219.30 o                         
   2   9   0      57649.16      58062.35       454.82 o                         
   3   9   0        533.60        698.30       106.16 o                         
   4   9   0       8013.80       8229.59       197.34 o                         
   5   9   0      34594.50      34000.51       421.71 o                         
   6   9   0      38585.16      38956.36       613.92 o                         
   7   9   0       1375.64        781.77       215.61 o                         
   8   9   0       2364.79       2229.13       258.58 o                         
   9   9   0        563.68        724.90       288.48 o                         
  10   9   0        522.10       1194.16       431.26 o                         
   0  10   0       2444.37       2676.61       141.85 o                         
   1  10   0       8594.85       8850.15       158.48 o                         
   2  10   0       7645.42       7527.50       181.11 o                         
   3  10   0      16050.32      16092.42       261.29 o                         
   4  10   0        451.82        501.89       103.70 o                         
   5  10   0      20894.02      20840.76       341.03 o                         
   6  10   0        835.12       1089.62       212.47 o                         
   7  10   0        416.79        179.81       214.54 o                         
   8  10   0       3236.30       3641.33       299.20 o                         
   9  10   0       3665.69       3206.50       335.54 o                         
  10  10   0       5309.58       4985.34       551.19 o                         
   1  11   0        579.83        515.52        95.52 o                         
   2  11   0        839.50        831.62       102.57 o                         
   3  11   0       1581.27       1750.85       123.30 o                         
   4  11   0        203.95        263.75       120.08 o                         
   5  11   0         13.60        -13.64       153.40 o                         
   6  11   0       1185.98       1129.33       210.11 o                         
   7  11   0        231.36         20.57       226.68 o                         
   8  11   0        117.81        153.14       226.44 o                         
   9  11   0        289.09        236.14       304.78 o                         
  10  11   0        486.51        661.66       509.67 o                         
   0  12   0      22674.96      21963.54       403.36 o                         
   1  12   0       4147.99       3918.81       144.07 o                         
   2  12   0      19083.65      18210.47       298.78 o                         
   3  12   0       4169.73       3955.35       151.81 o                         
   4  12   0        881.00        830.14       134.55 o                         
   5  12   0       3859.70       3796.50       251.35 o                         
   6  12   0        515.46        373.21       197.51 o                         
   7  12   0       1255.04       1087.71       248.50 o                         
   8  12   0        248.39       -109.77       257.99 o                         
   9  12   0       1730.02       1492.66       335.75 o                         
  10  12   0       5020.64       5520.82       655.38 o                         
   1  13   0      13505.52      13551.74       261.86 o                         
   2  13   0      16982.97      16901.12       301.54 o                         
   3  13   0         88.71         58.24       148.72 o                         
   4  13   0      12136.30      11669.32       267.78 o                         
   5  13   0      21189.31      21857.29       443.11 o                         
   6  13   0      20144.98      19979.01       473.28 o                         
   7  13   0         35.80        429.96       249.43 o                         
   8  13   0        250.57         85.83       276.56 o                         
   9  13   0       2254.11       1956.47       435.93 o                         
   0  14   0        202.76        455.74       205.98 o                         
   1  14   0       4123.49       4077.20       156.93 o                         
   2  14   0      13195.48      13143.33       275.59 o                         
   3  14   0       9391.63       9027.57       273.98 o                         
   4  14   0        255.26        282.90       168.67 o                         
   5  14   0      16480.70      16626.71       425.32 o                         
   6  14   0         51.14         64.51       218.68 o                         
   7  14   0        337.16        370.35       258.98 o                         
   8  14   0       2254.27       2624.31       315.88 o                         
   9  14   0       9061.25       9189.00       598.65 o                         
   1  15   0      13145.42      12587.84       276.99 o                         
   2  15   0      34439.80      33124.90       431.59 o                         
   3  15   0       4794.15       4410.89       206.74 o                         
   4  15   0       4982.35       4588.60       261.55 o                         
   5  15   0      19296.41      19103.20       495.29 o                         
   6  15   0      12723.86      13231.56       438.90 o                         
   7  15   0       1199.85        827.54       271.38 o                         
   8  15   0        404.88        387.97       280.88 o                         
   9  15   0       1999.14       2211.35       429.76 o                         
   0  16   0      37848.11      35003.30       638.92 o                         
   1  16   0       4698.10       4696.84       195.08 o                         
   2  16   0       1155.55       1009.48       135.95 o                         
   3  16   0       2596.15       2429.04       231.05 o                         
   4  16   0        596.63        708.15       201.31 o                         
   5  16   0         28.60        428.92       233.44 o                         
   6  16   0       1937.24       1707.70       266.43 o                         
   7  16   0       1182.46       1062.59       275.17 o                         
   8  16   0      10360.88      10230.76       516.06 o                         
   9  16   0       5843.17       6020.43       554.79 o                         
   1  17   0      37007.29      37161.29       542.25 o                         
   2  17   0       4246.91       4498.35       238.24 o                         
   3  17   0      15636.33      15868.68       418.57 o                         
   4  17   0        242.09        433.27       217.92 o                         
   5  17   0       7055.55       7081.61       355.01 o                         
   6  17   0         55.13         22.35       243.73 o                         
   7  17   0       2973.15       3155.85       339.86 o                         
   8  17   0       4271.34       3907.96       387.01 o                         
   9  17   0       4918.71       3922.13       542.16 o                         
   0  18   0       1585.06       1243.33       219.51 o                         
   1  18   0      10156.04      10252.48       348.74 o                         
   2  18   0        535.02        433.72       192.99 o                         
   3  18   0       5347.93       5467.20       286.42 o                         
   4  18   0       3972.80       3668.92       267.33 o                         
   5  18   0       4968.59       4877.01       339.87 o                         
   6  18   0        740.80        916.27       289.06 o                         
   7  18   0       5588.46       5670.50       414.53 o                         
   8  18   0       1082.24       1014.66       341.57 o                         
   1  19   0        996.68        709.91       263.48 o                         
   2  19   0         66.59        208.46       211.60 o                         
   3  19   0       1825.71       1944.14       246.37 o                         
   4  19   0        847.91       1043.37       226.13 o                         
   5  19   0       1023.60        625.44       257.98 o                         
   6  19   0         81.55         55.36       286.47 o                         
   7  19   0       1022.06       1255.46       325.76 o                         
   8  19   0       4094.48       3611.79       441.14 o                         
   0  20   0      16516.22      17046.12       705.53 o                         
   1  20   0       1596.75       1432.12       236.36 o                         
   2  20   0       2793.71       2876.78       272.90 o                         
   3  20   0       3816.96       3997.73       291.61 o                         
   4  20   0         21.88        125.02       254.78 o                         
   5  20   0       1926.09       1475.65       288.48 o                         
   6  20   0        515.03        401.75       289.00 o                         
   7  20   0       1793.12       1682.43       360.06 o                         
   8  20   0       7982.61       7273.94       571.06 o                         
   1  21   0         26.18        324.40       255.87 o                         
   2  21   0         35.44        273.85       232.94 o                         
   3  21   0      15242.43      14779.73       489.10 o                         
   4  21   0       9770.04      10260.91       432.32 o                         
   5  21   0       2008.79       1657.90       284.57 o                         
   6  21   0        671.15        915.99       312.37 o                         
   7  21   0        314.17        939.22       353.74 o                         
   0  22   0      75320.86      75756.60      1535.65 o                         
   1  22   0       6849.30       6753.18       380.02 o                         
   2  22   0         40.42         85.33       320.20 o                         
   3  22   0       9014.44       9505.50       463.36 o                         
   4  22   0        983.11       1274.25       278.59 o                         
   5  22   0       1790.14       1470.75       290.19 o                         
   6  22   0         81.87         63.90       338.10 o                         
   7  22   0      10144.69       9028.40       583.01 o                         
   1  23   0        479.41        783.11       320.17 o                         
   2  23   0       8979.81       9458.57       482.30 o                         
   3  23   0      17434.51      19166.05       671.27 o                         
   4  23   0      25627.41      24931.47       841.36 o                         
   5  23   0      15865.78      15986.45       646.80 o                         
   6  23   0       4349.03       4469.50       430.84 o                         
   7  23   0       2948.09       2315.25       417.16 o                         
   0  24   0      45079.96      45898.04      1646.45 o                         
   1  24   0      10018.25      10856.42       543.43 o                         
   2  24   0       8471.33       8311.50       478.41 o                         
   3  24   0      20109.40      21291.91       777.35 o                         
   4  24   0         52.66        -70.88       338.10 o                         
   5  24   0       2159.92       1999.41       352.76 o                         
   6  24   0        324.53        569.34       393.27 o                         
   1  25   0       4184.69       4815.82       452.27 o                         
   2  25   0      10883.35      10288.01       578.37 o                         
   3  25   0       5289.60       6029.02       528.39 o                         
   4  25   0       4487.29       4103.59       441.18 o                         
   5  25   0       7306.74       7271.74       560.04 o                         
   0  26   0       4630.09       5428.79       697.44 o                         
   1  26   0       3644.11       3452.42       440.73 o                         
   2  26   0       2222.61       2240.19       409.88 o                         
   3  26   0       7433.63       8366.63       611.46 o                         
   4  26   0        389.90        424.93       371.48 o                         
   5  26   0       5751.72       5805.04       576.09 o                         
   1  27   0        345.47        773.99       382.65 o                         
   2  27   0        151.80        753.17       388.36 o                         
   3  27   0          8.82        152.87       448.56 o                         
   4  27   0         78.24        607.18       573.09 o                         
   0  28   0       1106.75       1255.73       543.16 o                         
   1  28   0       3204.31       3192.63       507.20 o                         
   2  28   0       1608.12       2873.90       542.43 o                         
   3  28   0        641.31        586.79       556.11 o                         
   1  29   0       1344.27       1454.85       474.32 o                         
   2  29   0       5058.80       5336.72       593.04 o                         
 -11   1   1        826.40       1499.06       452.38 o                         
 -10   1   1        597.10       1071.16       407.13 o                         
  -9   1   1       5212.98       5745.85       405.27 o                         
  -8   1   1       1264.66       1273.46       190.48 o                         
  -7   1   1       1707.05       1701.15       199.61 o                         
  -6   1   1        119.10        338.36       107.72 o                         
  -5   1   1      11607.94      11681.16       261.07 o                         
  -4   1   1      10343.80      11165.50       221.58 o                         
  -3   1   1        135.97        119.86        86.07 o                         
  -2   1   1       3128.13       3394.05        79.94 o                         
  -1   1   1      97543.49     102265.34       433.06 o                         
   1   1   1       1898.65       1750.92        47.00 o                         
   2   1   1        965.39        921.97        66.09 o                         
   3   1   1      12816.16      13321.16       176.90 o                         
   4   1   1       1166.91        998.49        91.40 o                         
   5   1   1        374.92        340.97        84.67 o                         
   6   1   1      10058.43      10158.38       226.94 o                         
   7   1   1      18568.95      19358.64       365.46 o                         
   8   1   1       2762.35       3062.16       269.85 o                         
   9   1   1        224.57        531.94       293.55 o                         
  10   1   1        832.95        729.95       394.17 o                         
 -11   2   1       2073.20       2452.97       491.63 o                         
 -10   2   1       3882.48       3985.37       461.72 o                         
  -9   2   1       2904.21       2953.96       326.35 o                         
  -8   2   1      15337.05      15753.32       398.12 o                         
  -7   2   1      42047.02      41805.79       589.34 o                         
  -6   2   1       6407.97       6639.68       238.72 o                         
  -5   2   1      29446.87      30113.99       417.38 o                         
  -4   2   1     120682.89     121752.59       811.06 o                         
  -3   2   1      41163.61      43845.99       340.27 o                         
  -2   2   1      24154.18      25779.32       178.84 o                         
  -1   2   1       4775.15       5448.94        64.33 o                         
   0   2   1        843.56        983.66        65.25 o                         
   1   2   1     151985.41     155981.36       500.79 o                         
   2   2   1      37163.75      37581.63       227.98 o                         
   3   2   1      78923.43      80612.22       450.89 o                         
   4   2   1     117533.01     118741.45       668.67 o                         
   5   2   1      14090.18      14351.82       237.79 o                         
   6   2   1       5780.87       5847.21       174.64 o                         
   7   2   1       1484.29       1251.58       167.67 o                         
   8   2   1         22.07       -244.07       244.07 o                         
   9   2   1       7648.43       7897.44       463.71 o                         
  10   2   1      14472.88      15033.41       782.48 o                         
 -11   3   1      11695.61      11897.08       836.62 o                         
 -10   3   1       5954.47       5772.71       495.14 o                         
  -9   3   1      10059.88      11085.42       510.87 o                         
  -8   3   1       9409.62      10109.76       327.47 o                         
  -7   3   1       2395.44       2427.45       208.72 o                         
  -6   3   1        104.47        245.71       139.66 o                         
  -5   3   1      23629.71      23999.27       387.02 o                         
  -4   3   1     146028.72     150646.30       866.42 o                         
  -3   3   1      17583.31      18306.92       208.41 o                         
  -2   3   1      69128.30      71163.58       342.38 o                         
  -1   3   1     204330.92     208660.02       629.81 o                         
   0   3   1      41158.39      43323.23       223.25 o                         
   1   3   1      26438.42      27673.22       176.06 o                         
   2   3   1       2967.78       3135.33        81.29 o                         
   3   3   1       5664.38       5487.71       135.83 o                         
   4   3   1      62684.67      63545.55       503.93 o                         
   5   3   1       4497.56       4589.66       157.68 o                         
   6   3   1      25891.21      25804.48       371.75 o                         
   7   3   1     110676.41     109391.52       985.52 o                         
   8   3   1       8005.95       8049.52       344.64 o                         
   9   3   1        683.30        804.97       292.75 o                         
  10   3   1       5062.03       4913.25       496.50 o                         
 -11   4   1         17.83        714.40       541.99 o                         
 -10   4   1       6233.58       6495.00       464.11 o                         
  -9   4   1       9058.47       9543.30       487.21 o                         
  -8   4   1      19988.63      20402.20       446.17 o                         
  -7   4   1      69009.83      68191.22       753.75 o                         
  -6   4   1      40892.64      40139.41       508.85 o                         
  -5   4   1      14725.12      14442.16       300.83 o                         
  -4   4   1      57048.80      57903.59       489.06 o                         
  -3   4   1      18087.12      19008.04       210.91 o                         
  -2   4   1      28986.81      30086.78       195.24 o                         
  -1   4   1       5827.17       6288.40        97.01 o                         
   0   4   1     124271.97     127004.73       463.81 o                         
   1   4   1     116122.47     114877.12       511.50 o                         
   2   4   1     101247.45     105340.63       471.60 o                         
   3   4   1      69985.59      72199.70       471.20 o                         
   4   4   1      94278.95      94830.77       705.55 o                         
   5   4   1      17265.11      17131.57       319.45 o                         
   6   4   1        825.68        745.82       152.27 o                         
   7   4   1        141.13        357.93       175.47 o                         
   8   4   1       3946.63       3823.65       266.49 o                         
   9   4   1      13757.25      15088.92       587.26 o                         
  10   4   1       6408.51       6351.37       521.92 o                         
 -10   5   1       4272.31       4342.82       429.77 o                         
  -9   5   1      12150.34      12121.82       502.53 o                         
  -8   5   1       1858.19       1639.89       207.75 o                         
  -7   5   1      11935.78      11948.42       334.79 o                         
  -6   5   1         79.26        452.94       163.82 o                         
  -5   5   1       4748.80       4566.57       176.02 o                         
  -4   5   1     109065.52     108876.47       703.33 o                         
  -3   5   1     115363.92     120878.66       612.75 o                         
  -2   5   1      21982.36      22529.76       187.73 o                         
  -1   5   1     151261.09     154972.98       599.17 o                         
   0   5   1      37194.87      37333.69       225.35 o                         
   1   5   1        359.62        390.83        66.85 o                         
   2   5   1        840.07        717.00        63.34 o                         
   3   5   1       6143.37       6213.16       160.26 o                         
   4   5   1     111947.88     113001.60       800.00 o                         
   5   5   1      25986.53      26031.37       407.66 o                         
   6   5   1      14831.32      15080.35       341.68 o                         
   7   5   1      42885.21      41746.62       642.99 o                         
   8   5   1       8995.08       8864.69       360.43 o                         
   9   5   1       3817.79       2912.93       323.88 o                         
  10   5   1       2957.05       2934.59       406.28 o                         
 -10   6   1      12797.14      12419.57       620.80 o                         
  -9   6   1        681.07        779.88       286.05 o                         
  -8   6   1       2996.46       3066.71       246.50 o                         
  -7   6   1      54329.16      53705.62       698.94 o                         
  -6   6   1      17808.67      17037.10       318.58 o                         
  -5   6   1         54.60       -108.81       114.01 o                         
  -4   6   1        464.84        526.50        99.67 o                         
  -3   6   1       6002.58       6486.66       144.25 o                         
  -2   6   1      18730.25      19236.07       189.65 o                         
  -1   6   1       9758.41       9717.86       130.51 o                         
   0   6   1      69567.52      71035.82       339.92 o                         
   1   6   1     192602.30     196475.44       705.31 o                         
   2   6   1       4682.46       4618.81       107.06 o                         
   3   6   1       7822.61       7956.44       170.83 o                         
   4   6   1       8124.44       8463.32       205.15 o                         
   5   6   1         46.48        166.73       140.64 o                         
   6   6   1        823.07        675.95       175.64 o                         
   7   6   1       2373.27       2187.56       218.10 o                         
   8   6   1      23828.64      23674.65       556.70 o                         
   9   6   1       4573.79       4523.92       367.13 o                         
  10   6   1        595.27        758.11       370.32 o                         
 -10   7   1        137.13        535.98       332.00 o                         
  -9   7   1        808.20       1309.54       256.55 o                         
  -8   7   1        638.65        699.52       211.50 o                         
  -7   7   1      19250.40      20396.70       464.79 o                         
  -6   7   1       9103.07       9048.95       262.07 o                         
  -5   7   1        270.18        258.85       126.18 o                         
  -4   7   1      13597.21      13334.46       224.48 o                         
  -3   7   1      53117.80      53762.95       407.17 o                         
  -2   7   1       2798.68       2686.24        98.24 o                         
  -1   7   1        158.52        291.56        69.56 o                         
   0   7   1      11306.85      11672.02       153.01 o                         
   1   7   1      86909.76      90338.23       473.81 o                         
   2   7   1       1013.02       1213.46        86.79 o                         
   3   7   1       9984.26      10122.26       181.37 o                         
   4   7   1      49991.66      50719.53       471.26 o                         
   5   7   1      13207.71      13021.34       301.91 o                         
   6   7   1       2241.58       1971.36       204.34 o                         
   7   7   1         58.08        130.80       206.27 o                         
   8   7   1         41.18        211.40       226.29 o                         
   9   7   1        302.02        630.20       295.47 o                         
  10   7   1        529.94        345.20       380.84 o                         
 -10   8   1       3310.44       3048.36       385.25 o                         
  -9   8   1        112.60        336.69       267.96 o                         
  -8   8   1        307.96        290.96       213.60 o                         
  -7   8   1        163.66        374.40       208.44 o                         
  -6   8   1       5416.50       4849.54       246.28 o                         
  -5   8   1        267.25        256.58       109.94 o                         
  -4   8   1       3525.83       3472.21       146.07 o                         
  -3   8   1      79310.34      80643.29       542.25 o                         
  -2   8   1      18997.49      18161.40       225.82 o                         
  -1   8   1       2834.14       2842.37        95.17 o                         
   0   8   1      21351.20      21419.11       220.45 o                         
   1   8   1       5273.73       5184.93       120.80 o                         
   2   8   1       3152.19       3032.82       118.35 o                         
   3   8   1        115.94        -11.45        83.11 o                         
   4   8   1      18472.46      19066.16       310.48 o                         
   5   8   1      35198.68      32653.97       414.46 o                         
   6   8   1         78.35         58.61       202.46 o                         
   7   8   1       1021.90        787.44       221.13 o                         
   8   8   1       8192.58       8501.61       373.88 o                         
   9   8   1       1297.44       1286.69       318.24 o                         
  10   8   1        282.80        672.45       396.48 o                         
 -10   9   1       2315.17       1990.27       458.16 o                         
  -9   9   1       8772.13       9539.04       466.20 o                         
  -8   9   1        602.73        694.90       233.92 o                         
  -7   9   1       5314.62       5861.83       293.51 o                         
  -6   9   1      26345.57      26306.77       508.99 o                         
  -5   9   1       3060.58       2911.25       166.25 o                         
  -4   9   1        802.38        861.65       105.63 o                         
  -3   9   1      11990.96      11872.25       221.25 o                         
  -2   9   1      14344.34      14449.13       234.69 o                         
  -1   9   1      12386.16      12342.52       179.79 o                         
   0   9   1      11722.84      11705.59       175.81 o                         
   1   9   1      82562.39      83337.20       511.14 o                         
   2   9   1      40483.18      41229.87       392.77 o                         
   3   9   1       8087.40       8229.27       183.76 o                         
   4   9   1       3946.61       4048.00       168.49 o                         
   5   9   1         18.48          5.52       118.91 o                         
   6   9   1      15441.28      15553.60       411.32 o                         
   7   9   1        245.74        462.30       217.68 o                         
   8   9   1       8328.93       8141.83       398.03 o                         
   9   9   1      10999.34      11541.08       582.67 o                         
  10   9   1        474.72        435.35       449.52 o                         
 -10  10   1        218.57        653.66       374.66 o                         
  -9  10   1       3410.14       2958.64       410.90 o                         
  -8  10   1         64.77        164.00       235.22 o                         
  -7  10   1      18528.18      19075.06       495.10 o                         
  -6  10   1      53873.75      55032.38       733.06 o                         
  -5  10   1       1920.77       2087.46       153.32 o                         
  -4  10   1         55.19        254.44       119.11 o                         
  -3  10   1      54519.70      52883.75       485.94 o                         
  -2  10   1       8119.35       8014.50       193.28 o                         
  -1  10   1      10428.52      10614.45       178.44 o                         
   0  10   1       1901.06       2120.97        99.99 o                         
   1  10   1      48475.88      48131.22       390.83 o                         
   2  10   1      47617.57      46866.02       448.70 o                         
   3  10   1         46.88         -6.33        90.28 o                         
   4  10   1      22248.94      21826.84       338.22 o                         
   5  10   1      36236.50      35628.21       452.36 o                         
   6  10   1       4094.26       3618.74       252.03 o                         
   7  10   1        343.98        108.58       223.37 o                         
   8  10   1        373.19        647.27       287.41 o                         
   9  10   1       4560.89       4906.30       463.84 o                         
  10  10   1       2364.67       2564.04       501.93 o                         
 -10  11   1      11333.40      12111.07       751.67 o                         
  -9  11   1      14070.85      14218.81       620.44 o                         
  -8  11   1        577.09        694.32       254.93 o                         
  -7  11   1        653.58        331.83       214.36 o                         
  -6  11   1       7526.49       7108.77       307.43 o                         
  -5  11   1       1332.82       1171.76       170.54 o                         
  -4  11   1      19508.97      19201.18       303.61 o                         
  -3  11   1       1513.37       1476.65       121.04 o                         
  -2  11   1      70094.39      70830.15       558.83 o                         
  -1  11   1      10468.24       9610.27       193.37 o                         
   0  11   1         45.09        171.24        81.61 o                         
   1  11   1       6122.62       5571.56       147.24 o                         
   2  11   1      18069.77      17006.19       294.79 o                         
   3  11   1       3443.84       3246.23       167.99 o                         
   4  11   1      13144.75      12973.03       278.90 o                         
   5  11   1       8617.23       8687.15       325.25 o                         
   6  11   1      15936.82      15655.70       437.43 o                         
   7  11   1       4699.45       4802.83       317.47 o                         
   8  11   1       3190.48       3442.21       327.40 o                         
   9  11   1      12474.82      13061.37       637.72 o                         
  10  11   1       1311.71        791.51       477.44 o                         
 -10  12   1       1151.56       1085.77       499.87 o                         
  -9  12   1       6911.68       7219.45       481.30 o                         
  -8  12   1         34.52        665.84       272.96 o                         
  -7  12   1       4491.62       4236.96       287.17 o                         
  -6  12   1      44487.95      45508.53       696.51 o                         
  -5  12   1       1274.36       1311.62       208.78 o                         
  -4  12   1       2469.17       2594.20       171.14 o                         
  -3  12   1       1694.15       1516.96       154.03 o                         
  -2  12   1       6182.35       5837.63       173.44 o                         
  -1  12   1       2307.44       1977.17       134.14 o                         
   0  12   1        934.89        905.52        97.42 o                         
   1  12   1      37077.53      35947.76       383.23 o                         
   2  12   1      65374.75      64678.50       583.33 o                         
   3  12   1        237.77        207.67       142.51 o                         
   4  12   1       2398.39       2434.55       199.81 o                         
   5  12   1      23693.02      23819.39       497.91 o                         
   6  12   1       1807.09       1898.54       219.98 o                         
   7  12   1        159.81          9.95       249.92 o                         
   8  12   1        264.83        149.06       280.60 o                         
   9  12   1      18958.97      19174.29       806.26 o                         
  10  12   1       4382.03       3606.37       576.67 o                         
 -10  13   1       4604.60       3925.16       578.68 o                         
  -9  13   1       6923.35       7371.28       552.68 o                         
  -8  13   1        182.73        485.95       281.22 o                         
  -7  13   1        120.86         44.29       245.86 o                         
  -6  13   1        480.89        592.21       209.93 o                         
  -5  13   1      18935.77      19238.77       427.44 o                         
  -4  13   1        184.43         49.27       158.38 o                         
  -3  13   1       1768.31       1890.58       176.16 o                         
  -2  13   1      43463.83      43952.98       426.51 o                         
  -1  13   1      29586.18      28398.00       365.03 o                         
   0  13   1      10515.62      10485.50       209.68 o                         
   1  13   1       1916.75       1946.30       134.79 o                         
   2  13   1       3540.98       3158.98       139.44 o                         
   3  13   1       8072.45       8002.81       247.28 o                         
   4  13   1        565.83        477.06       161.32 o                         
   5  13   1       2162.47       2292.10       255.09 o                         
   6  13   1      26791.39      25921.99       566.13 o                         
   7  13   1       6534.36       6233.28       370.02 o                         
   8  13   1        364.77        760.47       302.88 o                         
   9  13   1       1007.22        910.42       387.34 o                         
  -9  14   1       3789.40       3334.43       385.38 o                         
  -8  14   1         21.24        422.63       274.29 o                         
  -7  14   1          3.46        184.98       242.20 o                         
  -6  14   1       1912.32       1721.83       232.96 o                         
  -5  14   1       1276.42       1519.61       209.65 o                         
  -4  14   1       6507.15       6337.84       268.57 o                         
  -3  14   1        361.33        303.25       166.37 o                         
  -2  14   1      16890.98      16669.00       297.92 o                         
  -1  14   1       2380.57       2199.50       144.93 o                         
   0  14   1      18725.04      18205.94       292.03 o                         
   1  14   1       9560.60       9274.92       237.21 o                         
   2  14   1      26297.50      25672.81       405.71 o                         
   3  14   1        269.35        260.99       139.97 o                         
   4  14   1       2021.11       1604.93       199.71 o                         
   5  14   1       1030.16       1161.09       231.70 o                         
   6  14   1       3241.67       2745.33       267.03 o                         
   7  14   1        418.40        548.99       265.55 o                         
   8  14   1       2800.03       3268.37       367.54 o                         
   9  14   1       4365.16       4777.71       487.59 o                         
  -9  15   1        123.98       -391.65       391.65 o                         
  -8  15   1        381.58        116.47       276.80 o                         
  -7  15   1       2566.33       2354.55       285.33 o                         
  -6  15   1         45.76        240.07       226.02 o                         
  -5  15   1       9032.53       8496.68       337.87 o                         
  -4  15   1        709.47        795.18       201.17 o                         
  -3  15   1       6052.97       6101.20       247.86 o                         
  -2  15   1         34.47        234.37       140.02 o                         
  -1  15   1       4835.10       4689.76       233.75 o                         
   0  15   1        321.96        499.25       127.49 o                         
   1  15   1        101.85         19.89       131.05 o                         
   2  15   1         17.25         23.10       137.23 o                         
   3  15   1       3402.04       2795.52       207.54 o                         
   4  15   1       5423.20       5790.37       281.67 o                         
   5  15   1       1772.43       1524.46       249.47 o                         
   6  15   1       1828.43       1534.76       261.69 o                         
   7  15   1          7.65       -290.26       290.26 o                         
   8  15   1         47.30        -53.04       310.37 o                         
   9  15   1         61.52         38.12       384.61 o                         
  -9  16   1        412.94        437.70       383.17 o                         
  -8  16   1         33.06        330.43       303.19 o                         
  -7  16   1       2719.39       2625.82       302.22 o                         
  -6  16   1       1049.15        998.37       237.30 o                         
  -5  16   1         78.89        288.21       212.09 o                         
  -4  16   1        550.62        656.99       204.86 o                         
  -3  16   1       7181.17       7066.19       260.24 o                         
  -2  16   1       2768.54       2481.13       230.76 o                         
  -1  16   1       1721.66       1390.54       206.82 o                         
   0  16   1        757.32        699.47       166.10 o                         
   1  16   1      23110.22      22527.96       395.21 o                         
   2  16   1        903.12        728.22       181.95 o                         
   3  16   1         22.40         89.52       217.90 o                         
   4  16   1         45.23         28.46       204.53 o                         
   5  16   1        349.08        931.87       247.02 o                         
   6  16   1         60.55        198.10       252.28 o                         
   7  16   1         51.44         91.53       279.16 o                         
   8  16   1       2479.12       2652.03       370.02 o                         
   9  16   1       2449.51       2505.59       533.48 o                         
  -9  17   1       7392.14       6510.82       562.54 o                         
  -8  17   1         68.79        -86.31       322.53 o                         
  -7  17   1       2601.10       2421.87       313.14 o                         
  -6  17   1       2882.25       2970.93       304.35 o                         
  -5  17   1       4973.35       4940.84       302.91 o                         
  -4  17   1       2524.64       2456.72       229.69 o                         
  -3  17   1       2492.42       2229.59       210.67 o                         
  -2  17   1       5445.22       5421.00       258.32 o                         
  -1  17   1      33859.89      33441.32       517.49 o                         
   0  17   1       2732.27       2507.58       192.28 o                         
   1  17   1      22680.04      22220.18       425.30 o                         
   2  17   1       3478.95       3770.12       259.08 o                         
   3  17   1       4152.49       4395.71       267.85 o                         
   4  17   1       9320.58       9470.14       367.82 o                         
   5  17   1       5156.24       4666.13       317.03 o                         
   6  17   1       9262.62       9186.94       426.40 o                         
   7  17   1       5080.34       5395.42       388.22 o                         
   8  17   1        227.43        255.46       326.56 o                         
  -8  18   1       1397.17        659.09       329.34 o                         
  -7  18   1       5314.84       4986.33       382.99 o                         
  -6  18   1       3918.42       3926.77       351.99 o                         
  -5  18   1      10505.40      10813.64       418.53 o                         
  -4  18   1      15102.77      14841.24       441.45 o                         
  -3  18   1       3555.71       3919.41       263.24 o                         
  -2  18   1      31854.98      31956.34       574.23 o                         
  -1  18   1        438.19        471.15       188.60 o                         
   0  18   1        306.15        502.98       202.59 o                         
   1  18   1      33201.02      32766.27       533.88 o                         
   2  18   1      33936.11      33619.25       600.84 o                         
   3  18   1       4758.00       4755.20       280.31 o                         
   4  18   1      14010.67      14111.32       439.83 o                         
   5  18   1        291.66        486.32       244.92 o                         
   6  18   1       1826.84       1567.75       298.51 o                         
   7  18   1        570.75       1164.53       306.91 o                         
   8  18   1        301.84       -244.62       343.71 o                         
  -8  19   1       3161.75       2833.00       405.99 o                         
  -7  19   1       1203.91       1292.81       326.53 o                         
  -6  19   1       1994.92       2536.46       310.65 o                         
  -5  19   1      11795.90      12251.49       443.88 o                         
  -4  19   1      20287.05      20203.13       545.80 o                         
  -3  19   1        167.29        396.56       217.95 o                         
  -2  19   1      17755.61      18234.48       474.66 o                         
  -1  19   1      43959.82      45092.34       691.47 o                         
   0  19   1        988.76        701.62       287.25 o                         
   1  19   1       1705.30       1933.08       217.51 o                         
   2  19   1        367.98        706.48       223.29 o                         
   3  19   1       1761.76       1545.39       219.05 o                         
   4  19   1      11083.25      11179.07       429.38 o                         
   5  19   1       4288.94       4038.29       333.30 o                         
   6  19   1      13510.42      13256.26       541.95 o                         
   7  19   1      21948.78      21505.40       694.15 o                         
   8  19   1        790.42        429.72       356.61 o                         
  -8  20   1       5502.86       5505.78       526.50 o                         
  -7  20   1       9630.92      10310.81       568.10 o                         
  -6  20   1       9547.71       9902.70       520.99 o                         
  -5  20   1        388.73        435.35       270.41 o                         
  -4  20   1      11832.90      10922.14       431.56 o                         
  -3  20   1       6907.10       6928.56       356.93 o                         
  -2  20   1       4879.58       5361.78       305.65 o                         
  -1  20   1       7549.88       7894.04       359.70 o                         
   0  20   1       4296.92       4892.18       295.93 o                         
   1  20   1      16561.16      17048.44       519.31 o                         
   2  20   1      17755.56      18033.28       503.52 o                         
   3  20   1       8525.43       9042.18       376.88 o                         
   4  20   1      13515.74      13820.30       494.96 o                         
   5  20   1       9964.46       9665.81       452.25 o                         
   6  20   1       1442.49       1830.86       326.19 o                         
   7  20   1         76.26        157.61       315.92 o                         
   8  20   1         65.92       -181.13       403.28 o                         
  -7  21   1        109.05       -119.08       329.84 o                         
  -6  21   1       5294.12       4749.19       399.72 o                         
  -5  21   1       2234.67       1451.93       275.25 o                         
  -4  21   1      21051.18      21710.51       625.23 o                         
  -3  21   1       5688.67       6023.13       347.58 o                         
  -2  21   1       2399.53       2220.87       248.54 o                         
  -1  21   1       8940.38       9439.85       416.24 o                         
   0  21   1      12575.19      12629.55       458.76 o                         
   1  21   1      10299.82      11119.79       475.06 o                         
   2  21   1       2667.69       2279.92       277.74 o                         
   3  21   1       3526.58       3683.29       303.91 o                         
   4  21   1       4263.62       3921.46       312.31 o                         
   5  21   1       1112.15        908.41       274.36 o                         
   6  21   1       3854.81       4048.92       386.86 o                         
   7  21   1       6408.94       5627.60       450.77 o                         
  -7  22   1       5300.10       5306.83       475.80 o                         
  -6  22   1       3394.09       2762.71       434.26 o                         
  -5  22   1          5.01        299.71       278.25 o                         
  -4  22   1         32.53         32.47       289.94 o                         
  -3  22   1      15435.94      15365.37       529.10 o                         
  -2  22   1       4211.17       4136.82       344.20 o                         
  -1  22   1       3345.83       4197.85       357.21 o                         
   0  22   1        366.23       1135.15       295.59 o                         
   1  22   1       3632.08       3623.38       340.10 o                         
   2  22   1         67.29        164.39       259.85 o                         
   3  22   1        134.15        722.90       275.64 o                         
   4  22   1      14910.68      15121.17       529.41 o                         
   5  22   1       6583.23       5672.49       394.75 o                         
   6  22   1        409.71        364.01       302.78 o                         
   7  22   1        129.82        458.28       345.83 o                         
  -7  23   1        827.68       1009.94       372.18 o                         
  -6  23   1       5568.45       5628.88       461.87 o                         
  -5  23   1        318.69        283.17       296.25 o                         
  -4  23   1         15.62        629.21       340.77 o                         
  -3  23   1        822.30       1096.61       315.14 o                         
  -2  23   1         58.38        -41.47       289.22 o                         
  -1  23   1        709.68       1285.56       306.64 o                         
   0  23   1        925.25       1039.30       323.17 o                         
   1  23   1      11149.14      11920.64       537.94 o                         
   2  23   1       5886.31       5865.82       399.28 o                         
   3  23   1        239.14        823.46       294.71 o                         
   4  23   1        720.03       1006.93       327.54 o                         
   5  23   1        303.98        287.33       314.37 o                         
   6  23   1        501.45        643.22       332.87 o                         
  -6  24   1         34.68       -259.78       371.71 o                         
  -5  24   1        194.44        281.40       370.94 o                         
  -4  24   1       2211.93       2890.52       392.49 o                         
  -3  24   1       1008.57       1537.85       334.24 o                         
  -2  24   1       7625.55       7399.58       498.03 o                         
  -1  24   1       2574.04       2408.68       370.10 o                         
   0  24   1       1807.67       1898.02       351.73 o                         
   1  24   1       3790.31       3956.10       401.87 o                         
   2  24   1        418.86        411.84       303.21 o                         
   3  24   1       3169.75       3770.78       393.89 o                         
   4  24   1        471.37        514.03       344.21 o                         
   5  24   1       1624.77       1638.78       393.80 o                         
   6  24   1        609.08       1119.71       387.55 o                         
  -6  25   1         10.04        709.94       436.88 o                         
  -5  25   1       1179.10        851.23       358.62 o                         
  -4  25   1      18100.94      17249.82       753.16 o                         
  -3  25   1      11261.66      12646.91       735.42 o                         
  -2  25   1        101.49         47.62       353.77 o                         
  -1  25   1       9334.96       9821.94       555.98 o                         
   0  25   1       6519.32       7063.85       481.75 o                         
   1  25   1        179.87        927.81       346.13 o                         
   2  25   1        592.88        585.75       322.49 o                         
   3  25   1       7855.15       7538.25       523.86 o                         
   4  25   1      11971.76      10538.94       600.78 o                         
   5  25   1       2136.43       2183.73       430.87 o                         
  -5  26   1        110.06         37.11       439.09 o                         
  -4  26   1       3963.25       6417.18       608.95 o                         
  -3  26   1       6389.68       6304.16       593.44 o                         
  -2  26   1        200.46       1221.73       380.57 o                         
  -1  26   1       4694.68       4902.95       497.64 o                         
   0  26   1      18590.16      20849.49       800.65 o                         
   1  26   1      21621.01      22727.53       828.81 o                         
   2  26   1       3212.30       4085.50       459.54 o                         
   3  26   1       4652.39       6117.67       532.69 o                         
   4  26   1      17878.72      18113.04       761.88 o                         
   5  26   1       2854.01       3582.94       512.93 o                         
  -4  27   1      29273.12      31419.68      1221.58 o                         
  -3  27   1      15454.38      16614.79       860.40 o                         
  -2  27   1       4963.97       4635.04       520.44 o                         
  -1  27   1      13683.60      14230.08       785.60 o                         
   0  27   1       7105.83       7585.87       530.20 o                         
   1  27   1       3244.91       3720.70       473.71 o                         
   2  27   1       1968.41       2309.46       463.04 o                         
   3  27   1       1134.93       1466.96       470.84 o                         
   4  27   1      22584.86      23339.22      1001.43 o                         
  -3  28   1       1400.56       1705.25       484.51 o                         
  -2  28   1       1127.93       1710.69       465.60 o                         
  -1  28   1        162.53       1180.94       424.58 o                         
   0  28   1       8947.95       8500.00       655.95 o                         
   1  28   1      22558.55      24082.20       928.74 o                         
   2  28   1       5146.18       5166.32       566.06 o                         
   3  28   1       7524.60       7940.12       658.80 o                         
  -2  29   1       4882.61       4833.77       590.75 o                         
  -1  29   1      13740.99      13936.63       821.86 o                         
   0  29   1       1182.91       1177.55       458.77 o                         
   1  29   1         26.68        -15.71       425.55 o                         
   2  29   1       2330.80       1549.38       471.07 o                         
 -11   0   2       3531.60       2301.16       772.90 o                         
 -10   0   2       5569.88       5670.63       692.84 o                         
  -9   0   2          0.04       -197.09       447.01 o                         
  -8   0   2      10796.23      10246.66       549.53 o                         
  -7   0   2      22977.17      22505.00       667.57 o                         
  -6   0   2      15177.90      15319.37       424.90 o                         
  -5   0   2        989.94       1032.03       210.65 o                         
  -4   0   2      32806.17      33075.00       571.27 o                         
  -3   0   2     153497.02     160730.92      1134.29 o                         
  -2   0   2      70540.55      74444.09       547.85 o                         
  -1   0   2       2490.17       2741.78        98.74 o                         
   0   0   2      20973.92      20099.12       396.57 o                         
   1   0   2       2788.43       3003.80       116.31 o                         
   2   0   2       1400.32       1686.09        96.16 o                         
   3   0   2      52073.09      51723.30       686.05 o                         
   4   0   2      42875.35      45278.09       533.97 o                         
   5   0   2      54962.75      54819.60       640.45 o                         
   6   0   2      10718.74      11000.07       348.04 o                         
   7   0   2        124.78       -232.97       232.97 o                         
   8   0   2        440.75        281.13       329.07 o                         
   9   0   2       3323.46       3658.16       513.28 o                         
  10   0   2        218.12       1145.89       835.46 o                         
 -11   1   2      20840.35      18763.65       951.23 o                         
 -10   1   2       5863.68       4622.99       438.71 o                         
  -9   1   2         58.06         21.79       292.25 o                         
  -8   1   2      24698.02      24404.10       552.37 o                         
  -7   1   2      13627.63      13482.36       328.56 o                         
  -6   1   2        148.26        188.97       158.47 o                         
  -5   1   2       6132.25       6057.39       197.14 o                         
  -4   1   2      21774.34      23086.04       311.53 o                         
  -3   1   2     132449.95     139408.19       710.39 o                         
  -2   1   2      10626.71      11530.25       140.15 o                         
  -1   1   2      21358.35      22582.26       167.02 o                         
   0   1   2     214978.27     214366.94      1217.65 o                         
   1   1   2      36213.39      36620.55       222.47 o                         
   2   1   2       5937.13       6724.62       105.26 o                         
   3   1   2      24736.88      24381.99       246.05 o                         
   4   1   2       6472.47       6480.20       151.63 o                         
   5   1   2      21114.44      21579.84       304.58 o                         
   6   1   2      11447.23      11430.01       239.10 o                         
   7   1   2      18686.81      19463.49       420.81 o                         
   8   1   2      46550.84      47209.40       793.14 o                         
   9   1   2       1642.10       1758.59       307.28 o                         
  10   1   2         63.09        347.39       423.92 o                         
 -11   2   2       1903.76       1010.39       656.44 o                         
 -10   2   2        433.95        532.81       333.94 o                         
  -9   2   2        444.76        255.72       304.59 o                         
  -8   2   2       1393.32       1456.02       220.67 o                         
  -7   2   2      20006.59      19853.09       407.80 o                         
  -6   2   2       2566.74       2590.99       186.66 o                         
  -5   2   2      16827.46      16254.18       263.30 o                         
  -4   2   2      29854.52      31619.85       352.54 o                         
  -3   2   2       2347.86       2292.75        97.03 o                         
  -2   2   2        115.74        164.83        59.48 o                         
  -1   2   2       7110.14       7160.94        92.93 o                         
   0   2   2        834.58        904.34        61.47 o                         
   1   2   2      26356.42      26819.47       179.67 o                         
   2   2   2        717.18        487.06        67.39 o                         
   3   2   2      36316.71      36558.36       317.56 o                         
   4   2   2      23793.33      23370.52       284.37 o                         
   5   2   2        673.01        763.91       117.33 o                         
   6   2   2       5484.97       5376.22       193.03 o                         
   7   2   2        801.28        948.37       158.04 o                         
   8   2   2       2170.21       2280.98       256.44 o                         
   9   2   2         48.30        138.16       291.16 o                         
  10   2   2       1597.67       2258.92       440.67 o                         
 -11   3   2       2253.69       1894.74       453.51 o                         
 -10   3   2        274.28        411.99       357.75 o                         
  -9   3   2        245.29        206.19       300.24 o                         
  -8   3   2       7775.96       7935.37       344.26 o                         
  -7   3   2         22.51         11.24       184.68 o                         
  -6   3   2      28715.82      28230.69       427.41 o                         
  -5   3   2        147.22         90.04       123.66 o                         
  -4   3   2       4404.49       4420.40       132.14 o                         
  -3   3   2      70009.91      72660.66       435.87 o                         
  -2   3   2       7472.29       7982.95       104.87 o                         
  -1   3   2       1759.79       1843.72        65.99 o                         
   0   3   2      32968.24      31993.35       247.95 o                         
   1   3   2       9781.33       9958.42       116.47 o                         
   2   3   2       7287.33       7761.27       126.00 o                         
   3   3   2        945.09        917.96        77.30 o                         
   4   3   2        934.39        726.14        94.65 o                         
   5   3   2      28642.38      28095.37       346.81 o                         
   6   3   2      11015.73      10738.85       266.72 o                         
   7   3   2       1578.44       1601.52       193.58 o                         
   8   3   2       4546.96       4241.82       310.12 o                         
   9   3   2        204.43        477.57       321.43 o                         
  10   3   2       1916.33       1169.10       410.89 o                         
 -11   4   2        738.71        -44.26       411.18 o                         
 -10   4   2       6053.37       6883.36       512.23 o                         
  -9   4   2       2807.44       2713.42       322.56 o                         
  -8   4   2         17.16        148.74       213.82 o                         
  -7   4   2        654.53        535.43       185.20 o                         
  -6   4   2       1862.35       2069.13       170.31 o                         
  -5   4   2       5716.96       5867.17       183.33 o                         
  -4   4   2         23.43         87.51        87.84 o                         
  -3   4   2      81271.10      83571.04       464.34 o                         
  -2   4   2      67502.07      69409.88       334.98 o                         
  -1   4   2       5033.08       5260.56       101.46 o                         
   0   4   2      30129.54      31132.44       249.61 o                         
   1   4   2     100324.74     105189.35       455.66 o                         
   2   4   2      14405.44      15093.46       170.93 o                         
   3   4   2       4294.20       4256.78       126.40 o                         
   4   4   2         14.74         28.71        79.50 o                         
   5   4   2      36921.22      36681.20       458.59 o                         
   6   4   2       2670.05       2573.23       159.97 o                         
   7   4   2       3933.50       3942.25       239.97 o                         
   8   4   2       6003.67       5959.26       362.43 o                         
   9   4   2      17592.87      18805.64       650.44 o                         
  10   4   2         57.11       1131.89       407.65 o                         
 -11   5   2        584.84       -282.15       437.09 o                         
 -10   5   2       1089.24        424.62       378.89 o                         
  -9   5   2       1066.60        876.06       271.37 o                         
  -8   5   2        815.97        578.89       208.25 o                         
  -7   5   2      27187.28      26361.15       492.26 o                         
  -6   5   2      45187.10      45413.30       556.52 o                         
  -5   5   2       2769.77       2501.10       154.38 o                         
  -4   5   2        196.06        260.37        81.79 o                         
  -3   5   2       1055.08       1024.43        80.29 o                         
  -2   5   2      29056.26      29600.42       238.63 o                         
  -1   5   2       2125.78       2263.30        83.69 o                         
   0   5   2      25691.23      25582.12       250.71 o                         
   1   5   2     155988.28     159637.89       627.69 o                         
   2   5   2      24110.05      24215.28       231.25 o                         
   3   5   2         32.13        110.12        80.72 o                         
   4   5   2      20655.55      20651.40       313.26 o                         
   5   5   2      15265.76      14673.69       301.37 o                         
   6   5   2       2365.37       2055.24       192.88 o                         
   7   5   2         80.10         -0.74       197.67 o                         
   8   5   2      14837.94      15163.91       499.93 o                         
   9   5   2       5309.04       6466.02       422.80 o                         
  10   5   2         25.68        268.62       390.47 o                         
 -10   6   2      13436.23      13961.64       665.38 o                         
  -9   6   2          0.14         78.43       247.76 o                         
  -8   6   2       2142.61       2342.62       245.90 o                         
  -7   6   2         46.26        242.02       217.49 o                         
  -6   6   2       1821.13       2064.45       178.63 o                         
  -5   6   2      41297.76      41570.18       430.35 o                         
  -4   6   2       6200.63       6326.67       170.42 o                         
  -3   6   2      60720.40      61277.38       439.70 o                         
  -2   6   2     123209.52     125276.42       585.34 o                         
  -1   6   2         96.87        307.09        70.65 o                         
   0   6   2       6207.59       6481.31       125.84 o                         
   1   6   2      42337.00      43024.49       322.20 o                         
   2   6   2       3587.82       3332.67       108.46 o                         
   3   6   2      28760.44      29650.36       321.26 o                         
   4   6   2       8949.97       8917.46       232.26 o                         
   5   6   2      26210.32      26585.55       426.54 o                         
   6   6   2      21175.96      20983.23       446.76 o                         
   7   6   2        370.90        387.34       191.33 o                         
   8   6   2       9021.17       9421.20       434.00 o                         
   9   6   2       5109.61       5148.84       385.79 o                         
  10   6   2       3323.20       3142.20       459.33 o                         
 -10   7   2       3910.77       3141.51       426.01 o                         
  -9   7   2       7108.47       7279.67       408.35 o                         
  -8   7   2      31393.95      30697.55       656.30 o                         
  -7   7   2      18175.77      18746.36       466.95 o                         
  -6   7   2        261.67        342.53       140.68 o                         
  -5   7   2       8055.82       8068.38       235.18 o                         
  -4   7   2       5548.17       5754.90       174.64 o                         
  -3   7   2       1476.10       1547.63       103.18 o                         
  -2   7   2      48758.46      49866.84       331.84 o                         
  -1   7   2      24466.18      23592.86       225.24 o                         
   0   7   2     113137.01     114460.97       674.49 o                         
   1   7   2      15958.23      14793.41       202.01 o                         
   2   7   2      19324.69      19969.12       242.34 o                         
   3   7   2      33639.68      33491.17       374.75 o                         
   4   7   2      20136.87      19543.18       332.47 o                         
   5   7   2       1779.17       1420.71       140.07 o                         
   6   7   2      13889.62      14033.80       366.08 o                         
   7   7   2      13463.79      14745.44       415.90 o                         
   8   7   2      10146.78      10340.97       426.43 o                         
   9   7   2       8211.68       8153.58       507.80 o                         
  10   7   2       7197.20       6421.33       577.59 o                         
 -10   8   2       5811.46       6040.77       502.44 o                         
  -9   8   2       5330.73       5127.52       375.32 o                         
  -8   8   2       2184.15       2921.34       267.62 o                         
  -7   8   2       4650.64       4417.43       268.63 o                         
  -6   8   2      64092.64      63857.07       717.66 o                         
  -5   8   2     108454.03     109583.05       848.97 o                         
  -4   8   2      17159.40      17370.30       280.85 o                         
  -3   8   2      18607.33      19565.77       257.20 o                         
  -2   8   2      34595.12      34149.46       314.83 o                         
  -1   8   2       6437.04       6290.45       134.28 o                         
   0   8   2       1098.90       1213.95        93.99 o                         
   1   8   2       6774.18       7068.32       158.41 o                         
   2   8   2     118523.20     119955.23       686.66 o                         
   3   8   2      95147.02      93918.70       658.49 o                         
   4   8   2       1331.76       1242.89       124.89 o                         
   5   8   2      23364.60      22694.10       365.51 o                         
   6   8   2      33540.70      33867.24       548.39 o                         
   7   8   2       8143.33       8770.05       359.17 o                         
   8   8   2       2360.75       2535.72       273.62 o                         
   9   8   2       2221.95       2416.64       407.61 o                         
  10   8   2       5394.04       5076.40       666.30 o                         
 -10   9   2       6916.03       6939.42       565.20 o                         
  -9   9   2       9953.80      10352.87       477.93 o                         
  -8   9   2      23012.96      23491.75       604.58 o                         
  -7   9   2        810.16        684.17       197.52 o                         
  -6   9   2       7163.35       7358.69       285.37 o                         
  -5   9   2        284.25        614.28       149.77 o                         
  -4   9   2       1692.61       1880.15       129.73 o                         
  -3   9   2      61938.66      62568.81       517.43 o                         
  -2   9   2      78946.05      76996.51       509.49 o                         
  -1   9   2      46857.20      44143.70       365.32 o                         
   0   9   2      45531.69      44852.78       373.23 o                         
   1   9   2      13017.80      12848.26       210.29 o                         
   2   9   2       1406.50       1340.23       107.08 o                         
   3   9   2      26944.21      27588.47       370.79 o                         
   4   9   2         39.92        101.91       127.79 o                         
   5   9   2      32662.88      32071.69       517.63 o                         
   6   9   2      22792.82      22034.95       492.52 o                         
   7   9   2       6055.22       6404.52       324.83 o                         
   8   9   2       6652.43       7214.62       396.69 o                         
   9   9   2       8256.82       8194.50       517.76 o                         
  10   9   2       9487.42       9227.92       728.27 o                         
 -10  10   2        649.68       1295.14       434.87 o                         
  -9  10   2        886.29       1400.10       317.20 o                         
  -8  10   2       2097.54       1677.48       268.71 o                         
  -7  10   2       5835.78       5718.57       291.31 o                         
  -6  10   2      26037.39      27311.95       493.48 o                         
  -5  10   2      37441.32      38391.00       502.40 o                         
  -4  10   2       3924.94       3965.41       176.90 o                         
  -3  10   2        324.29        378.74        78.58 o                         
  -2  10   2       9019.67       8711.42       176.46 o                         
  -1  10   2        298.33        229.73        87.74 o                         
   0  10   2       1625.67       1965.33       120.64 o                         
   1  10   2      42131.78      42799.66       415.60 o                         
   2  10   2      57705.52      56774.29       472.33 o                         
   3  10   2      20527.35      20087.98       310.73 o                         
   4  10   2       3320.59       3390.10       186.14 o                         
   5  10   2       4557.82       4434.01       259.54 o                         
   6  10   2      20609.20      21086.06       480.05 o                         
   7  10   2        807.71        558.44       252.35 o                         
   8  10   2       3267.67       3491.11       348.05 o                         
   9  10   2         31.54        -51.78       356.98 o                         
  10  10   2       4485.36       4284.85       566.36 o                         
 -10  11   2       2227.68       2065.91       489.42 o                         
  -9  11   2       2084.53       1926.06       331.05 o                         
  -8  11   2        221.25        673.39       264.65 o                         
  -7  11   2        284.56        405.70       215.30 o                         
  -6  11   2        271.82        694.57       203.19 o                         
  -5  11   2        476.92        627.91       172.92 o                         
  -4  11   2       9325.55       9005.79       247.72 o                         
  -3  11   2      38640.00      36581.02       445.65 o                         
  -2  11   2       9474.71       9173.12       212.64 o                         
  -1  11   2       4414.57       4295.85       140.81 o                         
   0  11   2       4140.10       4199.04       141.45 o                         
   1  11   2         14.31        177.14       115.71 o                         
   2  11   2        293.20        442.31       115.00 o                         
   3  11   2         23.79         89.14       103.31 o                         
   4  11   2      13426.25      12796.31       271.72 o                         
   5  11   2      16337.98      16221.10       422.12 o                         
   6  11   2         82.47       -175.49       228.81 o                         
   7  11   2         12.78        110.56       247.36 o                         
   8  11   2       6718.00       7197.84       407.91 o                         
   9  11   2        654.89        413.27       394.20 o                         
  10  11   2         32.51        530.65       533.66 o                         
 -10  12   2       1830.75       1486.31       420.85 o                         
  -9  12   2         18.87        517.47       336.36 o                         
  -8  12   2         98.14        382.56       268.45 o                         
  -7  12   2       7479.04       7538.09       343.41 o                         
  -6  12   2         29.25        414.23       199.22 o                         
  -5  12   2      17083.91      18206.98       455.82 o                         
  -4  12   2       6353.54       5789.76       193.48 o                         
  -3  12   2       1489.96       1372.64       133.74 o                         
  -2  12   2       7975.60       7816.46       200.88 o                         
  -1  12   2       8097.64       8259.33       185.49 o                         
   0  12   2      16115.22      15652.86       242.11 o                         
   1  12   2       6723.04       6611.61       181.21 o                         
   2  12   2       4545.63       4201.47       183.55 o                         
   3  12   2       5415.90       5046.16       221.46 o                         
   4  12   2         13.90        236.78       140.04 o                         
   5  12   2        548.20        578.97       237.92 o                         
   6  12   2        827.16        715.78       233.79 o                         
   7  12   2       9676.10       9749.02       426.70 o                         
   8  12   2       3697.23       3252.54       377.40 o                         
   9  12   2        388.42        356.92       412.49 o                         
 -10  13   2        789.29        590.08       441.03 o                         
  -9  13   2      10513.13       9604.14       566.60 o                         
  -8  13   2       6480.33       7299.55       423.70 o                         
  -7  13   2       2412.58       2586.96       294.11 o                         
  -6  13   2         41.51        -73.94       204.85 o                         
  -5  13   2       1375.18       1541.91       216.11 o                         
  -4  13   2      15393.05      14734.30       311.05 o                         
  -3  13   2       4579.45       4468.38       212.92 o                         
  -2  13   2      21534.23      21179.01       348.34 o                         
  -1  13   2      29987.22      28636.68       372.19 o                         
   0  13   2       8320.11       7929.79       201.39 o                         
   1  13   2       6105.33       6236.63       198.98 o                         
   2  13   2      11005.55      10767.50       267.71 o                         
   3  13   2      16157.66      15817.88       353.84 o                         
   4  13   2      16945.45      16780.11       422.68 o                         
   5  13   2       4624.26       5040.31       322.01 o                         
   6  13   2      20950.79      21228.10       564.87 o                         
   7  13   2         63.97        510.70       282.46 o                         
   8  13   2       2724.59       2518.65       349.13 o                         
   9  13   2       3251.07       2985.48       422.27 o                         
  -9  14   2        137.47        203.44       329.14 o                         
  -8  14   2       1436.49       1341.82       299.52 o                         
  -7  14   2         40.78        -81.51       258.56 o                         
  -6  14   2      35245.86      35711.85       694.89 o                         
  -5  14   2      57268.71      58023.52       777.87 o                         
  -4  14   2       1507.17       1392.47       193.81 o                         
  -3  14   2      15550.18      14959.31       362.24 o                         
  -2  14   2      47482.91      46862.92       506.02 o                         
  -1  14   2         78.03        355.46       159.23 o                         
   0  14   2        195.53        304.55       115.56 o                         
   1  14   2        384.74        319.80       133.70 o                         
   2  14   2      78217.61      76402.79       693.47 o                         
   3  14   2      24635.43      23396.44       464.88 o                         
   4  14   2       1479.69       1278.29       199.02 o                         
   5  14   2      28985.69      28591.87       627.64 o                         
   6  14   2      45521.46      46173.15       844.66 o                         
   7  14   2        500.23        510.90       274.20 o                         
   8  14   2         81.90        371.84       331.49 o                         
   9  14   2         29.98       -122.97       432.72 o                         
  -9  15   2      13083.86      12963.32       633.58 o                         
  -8  15   2      11606.63      12589.83       530.35 o                         
  -7  15   2       2707.91       2482.52       299.36 o                         
  -6  15   2       5953.13       6324.21       345.44 o                         
  -5  15   2       5194.36       5496.04       292.24 o                         
  -4  15   2       8343.29       8778.21       321.18 o                         
  -3  15   2      20166.49      19665.26       386.59 o                         
  -2  15   2      57925.93      57789.60       563.00 o                         
  -1  15   2      22263.57      22204.94       383.06 o                         
   0  15   2      55311.83      54053.67       552.39 o                         
   1  15   2      39637.09      38648.71       504.05 o                         
   2  15   2      24076.76      23458.77       376.48 o                         
   3  15   2      18858.52      19181.88       420.73 o                         
   4  15   2       3483.08       3262.56       243.67 o                         
   5  15   2      17958.33      17392.64       507.96 o                         
   6  15   2       3476.15       3488.03       306.29 o                         
   7  15   2       3241.71       2997.28       326.57 o                         
   8  15   2      23355.78      23365.20       802.94 o                         
   9  15   2      21175.45      20777.09       923.01 o                         
  -9  16   2          4.20       -188.02       322.15 o                         
  -8  16   2       6109.03       6919.65       444.38 o                         
  -7  16   2        509.04        771.91       274.49 o                         
  -6  16   2      38455.54      39274.87       787.95 o                         
  -5  16   2      27214.70      28120.26       569.00 o                         
  -4  16   2        554.43        594.09       193.80 o                         
  -3  16   2      51697.93      52019.86       634.58 o                         
  -2  16   2      55838.05      54629.76       604.78 o                         
  -1  16   2        836.73        867.14       157.51 o                         
   0  16   2       6581.31       6791.41       231.58 o                         
   1  16   2        128.66        258.25       169.66 o                         
   2  16   2      46881.66      47825.30       714.16 o                         
   3  16   2      21449.31      21506.40       480.55 o                         
   4  16   2       3509.03       3087.67       246.74 o                         
   5  16   2      86143.22      86985.10      1118.60 o                         
   6  16   2      28320.40      27262.43       665.50 o                         
   7  16   2       1146.54       1368.11       302.10 o                         
   8  16   2        635.34       1074.03       350.68 o                         
   9  16   2       1333.47       1338.44       485.30 o                         
  -9  17   2       3014.73       2031.38       414.85 o                         
  -8  17   2       3490.27       3441.18       372.71 o                         
  -7  17   2       5207.56       5519.17       375.12 o                         
  -6  17   2      10569.92      10829.70       459.18 o                         
  -5  17   2       1295.36       1274.06       220.80 o                         
  -4  17   2       7834.03       8098.79       315.20 o                         
  -3  17   2       9338.08       9634.62       298.55 o                         
  -2  17   2       8343.54       8528.48       286.09 o                         
  -1  17   2       5298.95       5460.83       244.07 o                         
   0  17   2      24518.52      23708.82       423.39 o                         
   1  17   2      54906.75      54116.09       671.91 o                         
   2  17   2       7757.87       7737.00       330.86 o                         
   3  17   2        676.77        335.86       224.12 o                         
   4  17   2         16.09        -23.89       231.07 o                         
   5  17   2       1033.93       1353.19       262.84 o                         
   6  17   2        626.89        457.22       265.66 o                         
   7  17   2       2501.00       2140.68       313.09 o                         
   8  17   2      18527.75      18222.90       753.36 o                         
  -8  18   2       2399.26       2738.94       395.40 o                         
  -7  18   2        100.23         67.33       302.10 o                         
  -6  18   2        318.18        250.79       301.63 o                         
  -5  18   2       9148.88       8718.21       395.20 o                         
  -4  18   2        704.00        873.38       233.29 o                         
  -3  18   2      17147.70      16905.87       419.51 o                         
  -2  18   2      34952.73      34502.35       577.64 o                         
  -1  18   2       4051.66       3936.24       225.98 o                         
   0  18   2        169.88        456.00       171.02 o                         
   1  18   2      10623.15      10300.49       336.47 o                         
   2  18   2       1335.34       1135.91       305.43 o                         
   3  18   2       3691.92       3531.81       259.88 o                         
   4  18   2       7291.81       7422.13       364.02 o                         
   5  18   2      11182.53      10743.40       445.95 o                         
   6  18   2       5351.79       5743.62       367.91 o                         
   7  18   2        419.88        449.18       310.31 o                         
   8  18   2       2429.76       2058.84       384.83 o                         
  -8  19   2          1.68        -21.26       352.64 o                         
  -7  19   2       4975.11       6529.17       463.18 o                         
  -6  19   2       1387.66        941.68       315.47 o                         
  -5  19   2       1012.98        849.73       260.86 o                         
  -4  19   2       5213.20       4869.07       318.17 o                         
  -3  19   2      13846.82      13618.37       429.35 o                         
  -2  19   2        725.57        515.89       198.52 o                         
  -1  19   2        457.39        839.69       240.24 o                         
   0  19   2         81.11        358.07       222.53 o                         
   1  19   2       6077.10       5952.55       307.35 o                         
   2  19   2       2831.52       2653.57       255.91 o                         
   3  19   2       2468.19       2237.16       243.77 o                         
   4  19   2      20073.63      20940.28       572.35 o                         
   5  19   2      14707.67      14904.67       521.31 o                         
   6  19   2       1470.25       1802.02       314.27 o                         
   7  19   2          1.82        406.66       310.87 o                         
   8  19   2        188.69        184.81       352.03 o                         
  -8  20   2        109.39         77.89       354.18 o                         
  -7  20   2      13405.03      14849.55       636.79 o                         
  -6  20   2       3089.25       2486.56       368.67 o                         
  -5  20   2         22.76         51.81       259.10 o                         
  -4  20   2        227.14        452.29       244.38 o                         
  -3  20   2        613.79        525.03       231.07 o                         
  -2  20   2         13.54        345.88       206.49 o                         
  -1  20   2        440.52        653.07       189.62 o                         
   0  20   2       9605.18       9718.48       341.62 o                         
   1  20   2      29381.79      30296.96       688.61 o                         
   2  20   2       2180.10       2495.70       275.10 o                         
   3  20   2        240.06        512.79       234.73 o                         
   4  20   2       4938.35       4921.40       347.83 o                         
   5  20   2       3427.41       3407.24       332.98 o                         
   6  20   2       2915.49       2255.94       332.52 o                         
   7  20   2       1081.51       1291.85       368.04 o                         
  -7  21   2       1755.67       1947.88       362.39 o                         
  -6  21   2       1231.00       1002.73       328.96 o                         
  -5  21   2        343.77        488.11       275.66 o                         
  -4  21   2       5203.03       5537.72       373.97 o                         
  -3  21   2      46095.92      46670.51       840.32 o                         
  -2  21   2       2934.95       3393.76       278.41 o                         
  -1  21   2       1639.57       1450.44       241.87 o                         
   0  21   2      29791.79      28621.76       683.15 o                         
   1  21   2       5113.06       5951.48       362.05 o                         
   2  21   2        122.06        863.16       265.69 o                         
   3  21   2         29.80        374.11       252.37 o                         
   4  21   2       9405.14      10380.86       472.50 o                         
   5  21   2      16813.03      16759.10       624.04 o                         
   6  21   2         24.60        184.92       304.14 o                         
   7  21   2       3295.83       2726.97       406.95 o                         
  -7  22   2       5132.01       5681.44       494.26 o                         
  -6  22   2       6898.40       5881.89       464.54 o                         
  -5  22   2      13861.86      14681.21       576.88 o                         
  -4  22   2       8946.06       8284.79       448.00 o                         
  -3  22   2       7722.77       8171.05       422.97 o                         
  -2  22   2       5929.90       5986.86       377.58 o                         
  -1  22   2        644.54       1227.90       330.37 o                         
   0  22   2      12262.74      12200.17       499.28 o                         
   1  22   2       4847.10       4653.87       349.47 o                         
   2  22   2       4509.88       5009.35       366.91 o                         
   3  22   2      18814.50      19792.58       663.78 o                         
   4  22   2      24591.70      24691.24       701.17 o                         
   5  22   2       5582.02       5669.45       448.41 o                         
   6  22   2       4512.14       4041.87       468.45 o                         
   7  22   2         16.18        311.69       376.93 o                         
  -7  23   2       5386.31       4688.64       502.73 o                         
  -6  23   2        820.49        433.92       348.36 o                         
  -5  23   2       1094.00       1011.04       302.35 o                         
  -4  23   2        370.67        995.08       310.92 o                         
  -3  23   2      18415.71      19290.84       679.52 o                         
  -2  23   2       2565.02       2022.11       312.53 o                         
  -1  23   2       6710.10       6470.84       445.69 o                         
   0  23   2      56999.12      58198.59      1129.24 o                         
   1  23   2      12309.48      12184.24       516.55 o                         
   2  23   2        251.91        503.55       272.43 o                         
   3  23   2       8553.70       8635.33       477.71 o                         
   4  23   2        177.25        261.40       304.38 o                         
   5  23   2       2990.78       1981.51       368.91 o                         
   6  23   2        836.12       1508.17       369.01 o                         
  -6  24   2       3548.70       3060.55       484.35 o                         
  -5  24   2      13752.43      14522.77       665.99 o                         
  -4  24   2      17219.98      17567.32       658.91 o                         
  -3  24   2       4957.95       5531.42       423.05 o                         
  -2  24   2       2555.93       2831.57       394.14 o                         
  -1  24   2        560.95       1246.25       334.24 o                         
   0  24   2          3.87       1000.32       320.05 o                         
   1  24   2        896.41        819.18       315.71 o                         
   2  24   2       4310.32       4857.41       403.48 o                         
   3  24   2      27864.30      27975.48       800.26 o                         
   4  24   2       5513.48       5314.56       417.80 o                         
   5  24   2       3174.53       3345.96       460.60 o                         
   6  24   2       1357.92       1021.46       420.72 o                         
  -6  25   2       1280.17       2042.78       483.24 o                         
  -5  25   2        698.51       1698.19       387.13 o                         
  -4  25   2       1626.30       1763.08       502.22 o                         
  -3  25   2       1521.91       1819.07       414.65 o                         
  -2  25   2        148.51        535.06       383.88 o                         
  -1  25   2       5876.08       5768.89       488.90 o                         
   0  25   2      18820.39      18771.51       701.37 o                         
   1  25   2        863.22        655.77       340.13 o                         
   2  25   2        161.17        258.00       344.22 o                         
   3  25   2       8410.16       8644.49       545.76 o                         
   4  25   2       5769.80       5143.64       458.19 o                         
   5  25   2        736.44       1004.62       397.34 o                         
  -5  26   2       1799.11       1766.97       418.41 o                         
  -4  26   2       1304.68       1062.51       479.11 o                         
  -3  26   2        276.57        713.78       437.53 o                         
  -2  26   2        802.56        741.26       395.13 o                         
  -1  26   2        847.97       1132.38       393.98 o                         
   0  26   2       3449.80       4247.23       424.34 o                         
   1  26   2        210.55        233.45       342.95 o                         
   2  26   2        234.84        259.50       386.73 o                         
   3  26   2        556.46        746.19       384.26 o                         
   4  26   2        252.39        769.50       377.29 o                         
   5  26   2         29.96       -261.12       405.07 o                         
  -4  27   2         13.12        -51.74       607.61 o                         
  -3  27   2         40.34         94.52       425.11 o                         
  -2  27   2       1052.72       1007.10       424.20 o                         
  -1  27   2        306.32        458.27       411.22 o                         
   0  27   2        340.35        405.87       371.67 o                         
   1  27   2       2226.81       2108.14       424.96 o                         
   2  27   2        662.87       1396.94       410.81 o                         
   3  27   2        782.28        549.70       443.45 o                         
   4  27   2          1.35        477.42       406.77 o                         
  -3  28   2       1102.02       1950.78       477.51 o                         
  -2  28   2       1038.12       1922.21       451.90 o                         
  -1  28   2        498.43       1854.15       457.37 o                         
   0  28   2         30.91        -98.34       419.92 o                         
   1  28   2        306.74        637.90       405.60 o                         
   2  28   2       1148.51       1752.54       495.97 o                         
   3  28   2       7775.27       7700.26       678.64 o                         
  -2  29   2        937.94       1447.10       502.45 o                         
  -1  29   2       6732.34       7521.23       648.69 o                         
   0  29   2      14440.74      14924.98       882.72 o                         
   1  29   2        578.12       1362.96       450.78 o                         
 -11   1   3       1132.00        326.73       439.27 o                         
 -10   1   3       2270.43       2370.63       374.35 o                         
  -9   1   3       2138.81       1622.48       407.42 o                         
  -8   1   3       7832.27       7853.90       326.79 o                         
  -7   1   3       3601.11       3552.20       206.60 o                         
  -6   1   3        881.19       1085.63       136.34 o                         
  -5   1   3      12059.41      12734.74       260.85 o                         
  -4   1   3      27477.97      28276.43       307.55 o                         
  -3   1   3       1638.78       1463.73        95.38 o                         
  -2   1   3        371.90        631.66        77.40 o                         
  -1   1   3       7745.72       7816.78       131.06 o                         
   0   1   3      51053.31      51044.35       366.78 o                         
   1   1   3       1536.30       1715.72        81.40 o                         
   2   1   3      26218.63      27311.66       272.37 o                         
   3   1   3       1356.17       1460.34        83.58 o                         
   4   1   3      29221.85      28270.69       315.46 o                         
   5   1   3        651.13        580.47       107.04 o                         
   6   1   3      18450.31      18299.45       346.40 o                         
   7   1   3        125.69        367.85       208.97 o                         
   8   1   3         56.20        187.51       280.00 o                         
   9   1   3        173.48        146.38       328.16 o                         
  10   1   3        357.01       -231.58       422.63 o                         
 -11   2   3      10481.56       9555.33       818.38 o                         
 -10   2   3         61.88        505.08       346.73 o                         
  -9   2   3        687.88        302.78       283.52 o                         
  -8   2   3        904.74       1010.35       219.18 o                         
  -7   2   3       6315.72       6417.96       266.23 o                         
  -6   2   3      19118.23      19160.10       310.28 o                         
  -5   2   3      15253.45      15763.81       260.39 o                         
  -4   2   3      31208.66      31221.61       339.71 o                         
  -3   2   3        527.46        533.17        81.35 o                         
  -2   2   3      52545.43      55900.77       311.82 o                         
  -1   2   3        455.87        633.18        87.19 o                         
   0   2   3      60550.99      60419.73       419.02 o                         
   1   2   3       4964.83       5031.54       105.14 o                         
   2   2   3      11573.27      12584.68       171.81 o                         
   3   2   3      43157.04      43282.13       375.59 o                         
   4   2   3      14855.80      14556.94       241.18 o                         
   5   2   3      39399.89      39114.29       442.35 o                         
   6   2   3         60.01        292.70       116.86 o                         
   7   2   3      27787.47      28866.52       578.40 o                         
   8   2   3       9776.14       9593.68       448.86 o                         
   9   2   3          4.02        579.83       318.96 o                         
  10   2   3        246.96        970.51       403.65 o                         
 -11   3   3        676.21        307.00       477.10 o                         
 -10   3   3         21.95         10.78       358.34 o                         
  -9   3   3       1621.02       1461.57       332.35 o                         
  -8   3   3      14490.76      14327.63       462.52 o                         
  -7   3   3      27378.09      27847.06       491.13 o                         
  -6   3   3        243.70        226.28       107.15 o                         
  -5   3   3       7613.04       7724.06       201.55 o                         
  -4   3   3      24731.86      24760.26       291.69 o                         
  -3   3   3      44346.20      45723.59       334.75 o                         
  -2   3   3      19170.43      19550.01       186.53 o                         
  -1   3   3      22072.20      22060.62       215.33 o                         
   0   3   3      27509.30      26662.98       277.85 o                         
   1   3   3       6940.21       6543.95       115.81 o                         
   2   3   3       3598.38       3772.89        96.12 o                         
   3   3   3       1751.75       1715.12       107.88 o                         
   4   3   3      75298.29      75509.30       640.62 o                         
   5   3   3       6626.04       6855.75       215.35 o                         
   6   3   3      10779.97      10918.35       296.85 o                         
   7   3   3       9839.17       9945.30       356.88 o                         
   8   3   3        651.15          9.44       285.45 o                         
   9   3   3        808.99        423.85       334.67 o                         
  10   3   3       4289.00       4300.60       507.57 o                         
 -11   4   3       5752.18       3958.00       615.18 o                         
 -10   4   3       1619.19       1223.05       382.09 o                         
  -9   4   3       2730.34       2932.78       316.11 o                         
  -8   4   3       1661.09       1668.90       238.56 o                         
  -7   4   3        798.46        814.83       185.73 o                         
  -6   4   3        748.29        761.65       139.25 o                         
  -5   4   3        459.25        590.25        98.04 o                         
  -4   4   3      99719.08     103318.05       663.84 o                         
  -3   4   3       6822.43       7272.50       135.50 o                         
  -2   4   3       2653.27       3116.02        99.24 o                         
  -1   4   3      49488.40      47967.48       345.84 o                         
   0   4   3      22615.44      23024.29       252.27 o                         
   1   4   3       2319.67       2575.03        88.52 o                         
   2   4   3       4538.26       4894.25       115.69 o                         
   3   4   3       4086.32       3852.41       131.43 o                         
   4   4   3      41549.55      41938.99       508.24 o                         
   5   4   3        100.55         11.95       121.91 o                         
   6   4   3        306.90        220.17       132.67 o                         
   7   4   3      34801.12      36284.58       677.40 o                         
   8   4   3       4786.40       4788.96       379.32 o                         
   9   4   3        649.22       1035.53       334.22 o                         
  10   4   3       3550.57       4505.15       543.14 o                         
 -11   5   3        425.07        270.82       453.73 o                         
 -10   5   3      16079.30      14913.80       680.58 o                         
  -9   5   3       1138.01       1213.87       286.33 o                         
  -8   5   3        183.02        552.25       234.11 o                         
  -7   5   3      22989.11      23428.21       466.73 o                         
  -6   5   3      19995.94      21283.73       391.37 o                         
  -5   5   3       2170.06       2537.15       150.11 o                         
  -4   5   3       2377.58       2235.60       117.18 o                         
  -3   5   3       2207.86       2763.54       109.13 o                         
  -2   5   3      15677.32      15293.14       178.08 o                         
  -1   5   3        167.64        410.10       104.83 o                         
   0   5   3       3198.34       3018.19       121.18 o                         
   1   5   3      87245.87      88124.62       521.24 o                         
   2   5   3      50628.57      50528.79       393.47 o                         
   3   5   3       8080.81       8410.95       202.66 o                         
   4   5   3       2603.18       2447.59       127.48 o                         
   5   5   3        432.02        274.28        94.14 o                         
   6   5   3       2873.73       2860.74       233.86 o                         
   7   5   3        352.70        284.87       205.40 o                         
   8   5   3       3360.67       4308.56       364.78 o                         
   9   5   3       9324.08       9112.84       497.20 o                         
  10   5   3       4157.17       4403.78       562.29 o                         
 -10   6   3       1032.51       1092.76       361.75 o                         
  -9   6   3      20549.13      21183.14       623.60 o                         
  -8   6   3       1537.72       1252.28       240.48 o                         
  -7   6   3      50180.12      50072.76       745.52 o                         
  -6   6   3       2450.20       2818.10       182.79 o                         
  -5   6   3       2995.27       3167.32       189.40 o                         
  -4   6   3      17457.74      17960.50       279.55 o                         
  -3   6   3      13380.88      13561.77       210.59 o                         
  -2   6   3      52976.27      53867.41       364.33 o                         
  -1   6   3      69678.27      69539.36       416.39 o                         
   0   6   3       1359.95       1634.95       126.72 o                         
   1   6   3     105222.45     107512.77       663.99 o                         
   2   6   3      17605.43      17355.99       235.73 o                         
   3   6   3      29827.99      29404.71       350.59 o                         
   4   6   3      43637.63      43554.36       516.39 o                         
   5   6   3      36605.68      35483.88       504.79 o                         
   6   6   3       7710.98       7985.32       319.07 o                         
   7   6   3       4562.99       4775.89       289.89 o                         
   8   6   3       1734.05       1958.28       305.91 o                         
   9   6   3        245.94        185.74       313.13 o                         
  10   6   3       5379.81       5956.61       588.81 o                         
 -10   7   3      17618.09      16961.84       774.64 o                         
  -9   7   3         11.87        163.75       266.07 o                         
  -8   7   3       4407.96       4311.53       318.81 o                         
  -7   7   3       3345.37       3319.20       253.70 o                         
  -6   7   3       4176.87       4660.77       265.60 o                         
  -5   7   3       3418.32       3463.21       186.22 o                         
  -4   7   3        632.53        790.98       116.03 o                         
  -3   7   3      86815.02      87812.77       570.07 o                         
  -2   7   3      22290.51      23506.70       268.85 o                         
  -1   7   3      14733.92      14412.30       194.22 o                         
   0   7   3       1631.00       1420.65       117.94 o                         
   1   7   3      31301.83      30768.92       337.78 o                         
   2   7   3      35768.23      36726.28       364.20 o                         
   3   7   3        169.28         97.63        70.08 o                         
   4   7   3      10356.43      10402.55       253.96 o                         
   5   7   3       5647.76       5570.82       198.27 o                         
   6   7   3       4379.18       4605.37       279.79 o                         
   7   7   3       6588.68       6297.85       320.26 o                         
   8   7   3      15398.00      15925.27       576.60 o                         
   9   7   3       3516.13       3430.70       372.37 o                         
  10   7   3        200.18        200.70       466.32 o                         
 -10   8   3       2883.98       2846.56       414.59 o                         
  -9   8   3        352.70        459.33       280.81 o                         
  -8   8   3       2297.53       2460.34       285.22 o                         
  -7   8   3      10467.61      10480.90       360.89 o                         
  -6   8   3      12697.07      13232.72       388.73 o                         
  -5   8   3       5148.19       5367.54       224.18 o                         
  -4   8   3       3234.45       3344.25       158.71 o                         
  -3   8   3        148.65        291.45       107.39 o                         
  -2   8   3       3973.40       4088.68       142.76 o                         
  -1   8   3        676.64        758.14        99.30 o                         
   0   8   3       8249.56       8259.48       171.99 o                         
   1   8   3      31625.49      32197.23       397.96 o                         
   2   8   3       2076.14       2217.59       136.00 o                         
   3   8   3       7099.17       6914.76       195.34 o                         
   4   8   3       2527.99       2365.29       164.47 o                         
   5   8   3        989.10        916.22       143.60 o                         
   6   8   3        816.64        789.63       218.20 o                         
   7   8   3        117.38       -137.51       218.04 o                         
   8   8   3       2844.15       3092.52       346.20 o                         
   9   8   3       1854.92       1521.27       356.23 o                         
  10   8   3       2827.44       1897.18       499.06 o                         
 -10   9   3        725.73        808.10       369.53 o                         
  -9   9   3       5670.43       5545.61       392.59 o                         
  -8   9   3        436.11        634.11       262.81 o                         
  -7   9   3       9569.75      10181.19       353.32 o                         
  -6   9   3      52076.90      53279.67       743.31 o                         
  -5   9   3        400.21        609.78       164.26 o                         
  -4   9   3       4867.64       4932.09       182.68 o                         
  -3   9   3      17050.25      16456.96       300.40 o                         
  -2   9   3        298.87        360.31        95.35 o                         
  -1   9   3       9046.84       8365.08       183.91 o                         
   0   9   3       2387.12       2606.03       128.09 o                         
   1   9   3      25141.01      24153.19       343.49 o                         
   2   9   3      80508.56      78777.96       661.54 o                         
   3   9   3        296.63        348.79       115.96 o                         
   4   9   3       5032.52       5224.61       237.41 o                         
   5   9   3      32378.07      31608.93       509.44 o                         
   6   9   3        580.86        693.05       209.40 o                         
   7   9   3         96.79        148.43       214.50 o                         
   8   9   3          4.79        398.35       296.21 o                         
   9   9   3       4616.25       4706.63       493.79 o                         
  10   9   3       4507.76       4912.75       672.19 o                         
 -10  10   3      14814.07      13653.32       679.19 o                         
  -9  10   3      41177.56      41082.68       989.79 o                         
  -8  10   3        474.82        530.90       270.32 o                         
  -7  10   3       4226.30       4853.28       288.67 o                         
  -6  10   3        672.71        875.01       232.46 o                         
  -5  10   3       9779.19      10057.89       315.59 o                         
  -4  10   3      13525.13      13882.05       292.01 o                         
  -3  10   3      26351.70      25781.14       362.03 o                         
  -2  10   3     173629.86     172573.58       991.70 o                         
  -1  10   3     113388.80     113180.95       683.14 o                         
   0  10   3       2189.95       2306.73       131.50 o                         
   1  10   3       2529.98       2733.15       178.40 o                         
   2  10   3       6816.14       6439.36       201.81 o                         
   3  10   3        214.11        120.31       120.17 o                         
   4  10   3      14326.79      13922.22       328.92 o                         
   5  10   3      46622.32      46346.12       706.38 o                         
   6  10   3      47383.80      48813.19       757.96 o                         
   7  10   3       7403.68       7718.19       388.62 o                         
   8  10   3       2027.68       2567.69       338.71 o                         
   9  10   3       9341.25      10257.09       638.24 o                         
  10  10   3       2105.78        870.67       769.44 o                         
 -10  11   3      15185.40      15933.70       761.60 o                         
  -9  11   3      15390.80      15562.12       646.16 o                         
  -8  11   3        199.65        682.03       293.29 o                         
  -7  11   3      21543.20      21637.66       556.18 o                         
  -6  11   3     125674.14     128410.24      1154.01 o                         
  -5  11   3      44442.60      45508.45       624.95 o                         
  -4  11   3        518.35        761.62       133.55 o                         
  -3  11   3       9708.89       9471.32       209.33 o                         
  -2  11   3      30306.01      29805.21       354.86 o                         
  -1  11   3      14165.52      13759.57       222.46 o                         
   0  11   3         92.36         72.61        98.68 o                         
   1  11   3     189512.48     183146.27      1125.34 o                         
   2  11   3     308398.25     305835.12      1519.68 o                         
   3  11   3      12197.66      11744.05       267.39 o                         
   4  11   3       4235.76       4463.47       199.21 o                         
   5  11   3      27974.99      28804.82       572.13 o                         
   6  11   3       1514.14       1786.59       258.51 o                         
   7  11   3         28.59        276.99       251.65 o                         
   8  11   3       1936.69       2415.62       362.57 o                         
   9  11   3      41574.91      43088.50      1262.11 o                         
 -10  12   3      14054.89      13070.51       696.53 o                         
  -9  12   3      25828.72      25878.47       824.19 o                         
  -8  12   3       1587.92       1623.15       294.01 o                         
  -7  12   3       1414.90       1287.53       275.48 o                         
  -6  12   3       6348.32       6800.50       324.08 o                         
  -5  12   3      21880.96      22616.92       444.13 o                         
  -4  12   3      33044.85      32042.64       447.12 o                         
  -3  12   3      54205.18      52842.03       506.04 o                         
  -2  12   3     161234.84     158565.77       962.36 o                         
  -1  12   3     171121.62     169213.75       915.79 o                         
   0  12   3        332.81        536.72       112.36 o                         
   1  12   3       5003.64       4850.57       196.97 o                         
   2  12   3       2902.29       2918.80       151.50 o                         
   3  12   3       6165.22       5755.07       201.22 o                         
   4  12   3      22368.79      21996.50       391.94 o                         
   5  12   3      73250.12      74094.49       912.13 o                         
   6  12   3      57923.20      59004.50       885.36 o                         
   7  12   3      27887.78      28412.61       704.23 o                         
   8  12   3       3486.76       3310.97       391.72 o                         
   9  12   3       5118.46       4457.98       539.72 o                         
 -10  13   3       2436.23       2451.22       421.18 o                         
  -9  13   3      20896.67      20063.34       748.43 o                         
  -8  13   3      10133.08      10301.58       484.51 o                         
  -7  13   3      15993.44      16473.33       555.45 o                         
  -6  13   3      43269.35      43932.59       797.21 o                         
  -5  13   3      21602.86      21578.05       483.53 o                         
  -4  13   3      13302.59      12259.35       331.41 o                         
  -3  13   3      10645.63       9890.95       264.43 o                         
  -2  13   3      18200.82      17993.08       287.58 o                         
  -1  13   3      55492.54      54358.09       492.47 o                         
   0  13   3       7936.95       7482.29       205.82 o                         
   1  13   3     118816.16     117566.72       877.57 o                         
   2  13   3     100040.70      99059.73       839.06 o                         
   3  13   3      28669.77      28764.75       482.57 o                         
   4  13   3      34994.38      34189.28       563.94 o                         
   5  13   3      26732.75      27123.91       604.78 o                         
   6  13   3       5119.17       5076.91       319.22 o                         
   7  13   3       1365.15       1902.17       301.99 o                         
   8  13   3        200.38        589.08       336.80 o                         
   9  13   3      20178.45      21363.08       962.80 o                         
  -9  14   3        916.91       1289.63       345.07 o                         
  -8  14   3         41.15        109.43       304.20 o                         
  -7  14   3       3063.71       3591.84       338.52 o                         
  -6  14   3         18.63        345.15       265.16 o                         
  -5  14   3      49064.30      47845.29       716.19 o                         
  -4  14   3      21086.08      21087.44       457.14 o                         
  -3  14   3       5933.54       5676.84       218.87 o                         
  -2  14   3      28173.07      27305.03       361.71 o                         
  -1  14   3      17269.89      15821.25       298.87 o                         
   0  14   3      19210.35      18440.35       308.69 o                         
   1  14   3      22014.88      20997.44       353.56 o                         
   2  14   3         85.11        119.25       118.67 o                         
   3  14   3      37281.62      37655.66       567.11 o                         
   4  14   3       5650.44       5065.03       276.04 o                         
   5  14   3        112.48        258.77       231.92 o                         
   6  14   3      18293.30      18652.38       552.66 o                         
   7  14   3      15112.66      16179.94       630.07 o                         
   8  14   3       5945.66       5918.65       457.90 o                         
   9  14   3       5471.70       6337.32       598.41 o                         
  -9  15   3       6282.52       6144.46       490.39 o                         
  -8  15   3       3722.56       3408.83       423.45 o                         
  -7  15   3       3838.96       3782.50       341.68 o                         
  -6  15   3         71.97         43.56       272.99 o                         
  -5  15   3       1732.24       1704.16       242.96 o                         
  -4  15   3       3216.01       2940.62       241.14 o                         
  -3  15   3      13885.80      13749.78       350.33 o                         
  -2  15   3         11.70        177.77       112.63 o                         
  -1  15   3      24178.40      23511.74       360.27 o                         
   0  15   3       8170.84       7485.55       230.37 o                         
   1  15   3         82.49        345.68       116.52 o                         
   2  15   3        466.63        492.87       166.20 o                         
   3  15   3        626.50        630.69       196.88 o                         
   4  15   3      17600.86      17956.79       440.95 o                         
   5  15   3       6212.95       6257.32       353.78 o                         
   6  15   3       4590.83       4656.22       352.66 o                         
   7  15   3       1730.65       1889.89       310.10 o                         
   8  15   3       1041.15       1583.14       372.74 o                         
   9  15   3        166.72        419.01       434.34 o                         
  -9  16   3       4363.32       3630.26       426.59 o                         
  -8  16   3       1867.61       2348.24       350.80 o                         
  -7  16   3       7140.82       8086.67       430.32 o                         
  -6  16   3       2386.52       2526.95       305.16 o                         
  -5  16   3        153.30        102.86       208.26 o                         
  -4  16   3         44.96        147.96       205.08 o                         
  -3  16   3       1701.63       1867.32       203.49 o                         
  -2  16   3       9017.68       8014.55       207.40 o                         
  -1  16   3       9997.02       9921.03       269.37 o                         
   0  16   3       1282.28       1257.15       185.87 o                         
   1  16   3      11194.15      10126.30       266.41 o                         
   2  16   3        341.24        360.94       213.24 o                         
   3  16   3       1787.71       1471.82       240.59 o                         
   4  16   3       5203.28       5471.83       312.86 o                         
   5  16   3       6922.51       6787.31       365.29 o                         
   6  16   3       2803.48       2691.98       305.84 o                         
   7  16   3        637.82        932.06       308.07 o                         
   8  16   3        751.03        780.80       360.67 o                         
  -9  17   3       6063.87       5402.28       519.63 o                         
  -8  17   3       2048.91       1854.67       352.23 o                         
  -7  17   3       9542.71       9786.58       469.08 o                         
  -6  17   3       6058.61       6802.84       401.03 o                         
  -5  17   3      11038.18      11176.86       402.13 o                         
  -4  17   3      11748.43      12056.09       366.26 o                         
  -3  17   3       4205.20       3941.35       255.13 o                         
  -2  17   3       4688.87       4540.52       201.46 o                         
  -1  17   3       2499.47       2769.86       206.48 o                         
   0  17   3      14942.12      14085.48       350.93 o                         
   1  17   3      39295.38      38679.88       605.37 o                         
   2  17   3      24212.28      24310.14       529.62 o                         
   3  17   3       8940.45       8981.72       375.57 o                         
   4  17   3      13552.93      13163.21       431.18 o                         
   5  17   3        131.49        611.51       259.05 o                         
   6  17   3       1535.14       1327.36       291.53 o                         
   7  17   3        848.77        120.27       323.23 o                         
   8  17   3       4810.29       5089.77       468.20 o                         
  -8  18   3       3300.19       2740.96       387.91 o                         
  -7  18   3         25.88        405.45       311.12 o                         
  -6  18   3        445.75        212.55       311.19 o                         
  -5  18   3      18595.71      18032.49       534.09 o                         
  -4  18   3      45204.03      44894.31       733.33 o                         
  -3  18   3      14117.62      14418.81       395.36 o                         
  -2  18   3      19812.91      20249.87       453.29 o                         
  -1  18   3      45586.65      44835.15       591.90 o                         
   0  18   3      17443.18      17511.48       390.46 o                         
   1  18   3       1626.83       1597.34       221.55 o                         
   2  18   3        216.68         89.47       239.94 o                         
   3  18   3      12332.25      11889.42       418.37 o                         
   4  18   3      25334.95      25617.57       626.02 o                         
   5  18   3       3542.19       3797.73       335.10 o                         
   6  18   3      15050.97      15070.29       581.37 o                         
   7  18   3      30418.67      30899.80       899.70 o                         
   8  18   3       6027.71       6315.14       545.63 o                         
  -8  19   3      17622.51      16812.26       744.82 o                         
  -7  19   3      23760.95      24652.32       784.48 o                         
  -6  19   3       8193.70       8580.57       484.67 o                         
  -5  19   3       3435.02       2761.48       301.33 o                         
  -4  19   3      11677.24      11915.28       435.38 o                         
  -3  19   3      20162.91      19324.86       497.65 o                         
  -2  19   3      15386.22      15266.38       425.87 o                         
  -1  19   3      38553.44      38180.05       586.76 o                         
   0  19   3      18611.48      18201.46       435.69 o                         
   1  19   3      45854.32      45572.40       750.10 o                         
   2  19   3      22734.03      22739.19       561.85 o                         
   3  19   3      18303.22      18715.21       530.00 o                         
   4  19   3      43218.20      43674.19       865.75 o                         
   5  19   3      10827.80      10794.73       492.50 o                         
   6  19   3       4777.89       5314.02       412.42 o                         
   7  19   3       5196.99       5069.82       431.11 o                         
   8  19   3        158.45        244.60       375.81 o                         
  -8  20   3        292.82        524.85       358.14 o                         
  -7  20   3        145.58        300.49       325.36 o                         
  -6  20   3        476.45        656.05       320.33 o                         
  -5  20   3       8179.76       8449.42       430.98 o                         
  -4  20   3      51255.92      52172.43       894.27 o                         
  -3  20   3      15843.88      16176.38       509.83 o                         
  -2  20   3       2530.97       2192.54       229.90 o                         
  -1  20   3      41805.51      42070.48       744.48 o                         
   0  20   3      17110.17      16636.65       471.33 o                         
   1  20   3       4121.20       4226.99       329.96 o                         
   2  20   3        589.96        895.75       243.57 o                         
   3  20   3      12956.07      13487.14       477.89 o                         
   4  20   3      14517.11      14604.37       555.84 o                         
   5  20   3       6080.97       6387.51       427.71 o                         
   6  20   3       2861.55       2766.00       371.99 o                         
   7  20   3      22411.56      22698.23       800.27 o                         
  -7  21   3       8386.93       8546.72       529.48 o                         
  -6  21   3      11863.12      11749.64       571.19 o                         
  -5  21   3        139.98        638.57       273.99 o                         
  -4  21   3       2139.87       1965.36       276.66 o                         
  -3  21   3       9611.01       9404.74       422.22 o                         
  -2  21   3        795.48        845.46       226.24 o                         
  -1  21   3       5902.96       6396.35       380.29 o                         
   0  21   3       1935.39       2383.97       311.73 o                         
   1  21   3      12059.97      12000.34       477.74 o                         
   2  21   3      10821.41      11077.80       474.38 o                         
   3  21   3       2500.29       2110.82       296.65 o                         
   4  21   3       7844.85       8169.78       475.91 o                         
   5  21   3      10047.19       9959.22       550.37 o                         
   6  21   3        681.68        916.33       351.60 o                         
   7  21   3        188.32        312.42       368.09 o                         
  -7  22   3        832.91        373.89       378.82 o                         
  -6  22   3       4184.58       5274.80       442.72 o                         
  -5  22   3        269.07        880.00       288.66 o                         
  -4  22   3       1869.73       1640.32       290.07 o                         
  -3  22   3        556.14       1110.73       281.84 o                         
  -2  22   3       3302.62       3525.19       378.96 o                         
  -1  22   3       1381.26       1558.47       423.59 o                         
   0  22   3        151.34        516.09       290.68 o                         
   1  22   3         27.31        546.07       265.99 o                         
   2  22   3       1105.12       1288.86       281.25 o                         
   3  22   3        779.32       1015.16       301.75 o                         
   4  22   3       2573.76       2435.35       339.41 o                         
   5  22   3        623.51       1325.93       361.53 o                         
   6  22   3       1553.37       1541.48       387.46 o                         
  -7  23   3         42.71        983.12       413.41 o                         
  -6  23   3       1309.24       1553.07       407.33 o                         
  -5  23   3          2.34       -111.43       315.19 o                         
  -4  23   3       1190.57       1071.47       308.37 o                         
  -3  23   3         33.57       -229.99       295.15 o                         
  -2  23   3        690.84        583.01       366.82 o                         
  -1  23   3       2442.91       2650.87       369.20 o                         
   0  23   3       4089.06       3539.49       359.13 o                         
   1  23   3         40.17        174.49       303.76 o                         
   2  23   3       2454.13       2509.04       342.67 o                         
   3  23   3       3697.28       3643.27       362.14 o                         
   4  23   3       1373.70       1114.41       318.92 o                         
   5  23   3        190.03       -152.70       362.39 o                         
   6  23   3        388.97        773.71       390.52 o                         
  -6  24   3        390.29        537.86       411.12 o                         
  -5  24   3       3132.89       3216.74       431.50 o                         
  -4  24   3      13751.69      13507.92       667.47 o                         
  -3  24   3       2663.57       2949.80       377.83 o                         
  -2  24   3        668.09        719.42       354.25 o                         
  -1  24   3       4605.05       4128.40       417.94 o                         
   0  24   3       5858.55       5495.14       435.39 o                         
   1  24   3        512.58        633.23       316.03 o                         
   2  24   3          1.30        108.62       313.27 o                         
   3  24   3       2772.41       2410.23       355.59 o                         
   4  24   3       7279.11       7370.63       497.69 o                         
   5  24   3         19.66        -10.13       378.27 o                         
   6  24   3        200.87        106.24       395.63 o                         
  -6  25   3       2370.82       2257.76       492.16 o                         
  -5  25   3        737.80        546.25       402.70 o                         
  -4  25   3       5037.55       5511.93       504.72 o                         
  -3  25   3        876.25        652.17       374.49 o                         
  -2  25   3       1603.07       1910.96       403.25 o                         
  -1  25   3       1750.69       1597.20       375.93 o                         
   0  25   3       5402.44       4422.36       415.37 o                         
   1  25   3       5507.39       5930.84       456.26 o                         
   2  25   3       6948.19       7214.35       504.12 o                         
   3  25   3       1209.67       1905.08       368.97 o                         
   4  25   3       5114.11       5324.83       478.55 o                         
   5  25   3       1510.62       1267.79       423.23 o                         
  -5  26   3        192.12        122.41       450.15 o                         
  -4  26   3      15099.97      14465.64       786.42 o                         
  -3  26   3       5670.02       4083.03       504.30 o                         
  -2  26   3       2000.38       1576.27       392.75 o                         
  -1  26   3      11124.39      11428.19       683.46 o                         
   0  26   3       2309.76       2613.56       413.93 o                         
   1  26   3       1232.62       1130.43       356.97 o                         
   2  26   3       1585.20       1551.71       417.03 o                         
   3  26   3        105.02        394.60       365.22 o                         
   4  26   3      16070.54      15171.57       844.05 o                         
  -4  27   3        879.88        814.08       429.05 o                         
  -3  27   3         29.21       -361.61       452.21 o                         
  -2  27   3       2012.01       2390.47       431.85 o                         
  -1  27   3          3.46       -239.61       412.27 o                         
   0  27   3        787.61       1607.69       431.90 o                         
   1  27   3      15078.11      16151.28       742.73 o                         
   2  27   3       4177.51       3703.42       471.59 o                         
   3  27   3       1635.53       1865.54       445.15 o                         
   4  27   3       2085.84       1540.24       503.77 o                         
  -3  28   3       2104.45       1857.21       458.59 o                         
  -2  28   3        993.77        896.53       429.20 o                         
  -1  28   3       9339.22      10538.42       709.70 o                         
   0  28   3        117.33         -8.67       408.14 o                         
   1  28   3       1899.23       2789.70       489.32 o                         
   2  28   3       4316.83       3662.02       516.75 o                         
   3  28   3        123.08        874.43       463.50 o                         
  -2  29   3        843.36       1681.08       541.33 o                         
  -1  29   3       1182.47       1441.65       453.13 o                         
   0  29   3       1129.22       1102.46       522.15 o                         
   1  29   3       3191.39       2218.62       523.73 o                         
 -11   0   4       5827.74       4188.29       717.57 o                         
 -10   0   4       4027.27       3874.50       609.56 o                         
  -9   0   4         88.05          9.98       468.21 o                         
  -8   0   4      16695.33      18051.82       650.81 o                         
  -7   0   4       8562.61       8235.27       338.50 o                         
  -6   0   4      23182.92      23910.12       459.36 o                         
  -5   0   4      18588.81      17332.52       466.99 o                         
  -4   0   4         49.50        437.43       149.52 o                         
  -3   0   4      19022.20      19023.02       389.60 o                         
  -2   0   4       4191.01       5067.97       169.72 o                         
  -1   0   4       1151.22       1218.40       147.54 o                         
   0   0   4      55581.95      56113.60       699.12 o                         
   1   0   4       2348.96       2950.95       160.43 o                         
   2   0   4       1244.69       1146.37       112.95 o                         
   3   0   4      40316.27      40182.29       647.00 o                         
   4   0   4         25.71        227.42       127.64 o                         
   5   0   4      15807.46      15540.50       443.36 o                         
   6   0   4       1588.58       1517.41       255.31 o                         
   7   0   4       1784.20       1098.20       378.06 o                         
   8   0   4      20546.23      20879.18       965.52 o                         
   9   0   4        878.16        623.03       474.73 o                         
  10   0   4       4416.46       4752.18       809.79 o                         
 -11   1   4        713.64        417.38       401.96 o                         
 -10   1   4         55.19         93.82       358.79 o                         
  -9   1   4        283.17        123.51       272.89 o                         
  -8   1   4       2069.81       2088.77       232.01 o                         
  -7   1   4       4557.28       4673.86       190.06 o                         
  -6   1   4        196.56        217.79       124.05 o                         
  -5   1   4      15783.61      15681.00       260.95 o                         
  -4   1   4      17971.49      19349.90       294.61 o                         
  -3   1   4       2436.14       2818.12       113.50 o                         
  -2   1   4        134.62        335.03        75.22 o                         
  -1   1   4       9492.81       9685.07       198.48 o                         
   0   1   4       3909.47       3787.59       137.34 o                         
   1   1   4         42.70        203.24        84.29 o                         
   2   1   4       4767.12       4735.76       138.52 o                         
   3   1   4      20033.30      19434.84       261.98 o                         
   4   1   4      10346.33      10611.59       226.28 o                         
   5   1   4        460.62        586.00       142.92 o                         
   6   1   4       9840.71       9760.31       313.34 o                         
   7   1   4       3260.69       2568.37       339.07 o                         
   8   1   4         76.56         25.77       290.80 o                         
   9   1   4        124.15        148.53       317.39 o                         
  10   1   4       1134.65        986.99       406.17 o                         
 -11   2   4       6471.07       5483.08       542.66 o                         
 -10   2   4        642.10        758.41       349.51 o                         
  -9   2   4       1142.30        722.51       256.50 o                         
  -8   2   4      16359.63      16159.58       499.26 o                         
  -7   2   4       3337.66       3367.07       204.46 o                         
  -6   2   4       2355.24       2214.46       154.46 o                         
  -5   2   4       6599.80       6474.96       178.22 o                         
  -4   2   4       2809.18       2887.36       117.95 o                         
  -3   2   4      19401.38      19811.86       250.89 o                         
  -2   2   4       1207.21       1338.17        95.16 o                         
  -1   2   4       4483.91       4912.51       145.26 o                         
   0   2   4      57338.69      56009.33       535.53 o                         
   1   2   4        775.72        750.03        85.59 o                         
   2   2   4      17667.14      18273.24       238.70 o                         
   3   2   4      31642.42      31905.05       341.53 o                         
   4   2   4         10.20        107.68        86.80 o                         
   5   2   4       3517.02       3481.91       160.70 o                         
   6   2   4       1070.69       1006.58       185.79 o                         
   7   2   4       2645.01       2885.91       273.76 o                         
   8   2   4       9567.61      10118.84       498.94 o                         
   9   2   4        376.75        817.76       325.82 o                         
  10   2   4         99.44        773.00       455.58 o                         
 -11   3   4        879.57        953.28       431.37 o                         
 -10   3   4        269.55        337.83       354.05 o                         
  -9   3   4        590.16        218.34       257.15 o                         
  -8   3   4         53.91       -137.93       245.39 o                         
  -7   3   4        253.99         15.09       165.32 o                         
  -6   3   4         98.74        287.37       117.15 o                         
  -5   3   4        968.68        933.00       147.44 o                         
  -4   3   4       8614.74       8864.08       168.84 o                         
  -3   3   4       1789.83       2082.34        96.81 o                         
  -2   3   4      20568.18      21496.96       244.20 o                         
  -1   3   4      14319.59      15071.10       212.16 o                         
   0   3   4       4383.20       4436.65       144.12 o                         
   1   3   4       4337.80       4473.48       124.64 o                         
   2   3   4      19787.80      20202.34       245.64 o                         
   3   3   4       5134.55       5301.35       164.80 o                         
   4   3   4       3859.28       3746.03       165.71 o                         
   5   3   4         84.58         11.05       114.07 o                         
   6   3   4       1784.16       1889.85       193.64 o                         
   7   3   4       9583.54       9721.15       398.00 o                         
   8   3   4       2253.38       2353.26       328.66 o                         
   9   3   4       2963.23       3118.72       385.47 o                         
  10   3   4       1013.32        487.55       440.44 o                         
 -11   4   4        293.98        517.37       478.25 o                         
 -10   4   4       1636.77       1790.32       368.95 o                         
  -9   4   4       1485.83       1139.20       293.80 o                         
  -8   4   4       1090.86        855.40       252.69 o                         
  -7   4   4         48.71         59.31       171.70 o                         
  -6   4   4         17.23         80.90       125.10 o                         
  -5   4   4      19051.34      19335.55       313.32 o                         
  -4   4   4       4301.37       4343.63       135.82 o                         
  -3   4   4       3701.12       4071.73       118.89 o                         
  -2   4   4      28863.23      29602.38       289.75 o                         
  -1   4   4      18493.21      17914.17       251.97 o                         
   0   4   4      11682.21      12182.66       225.33 o                         
   1   4   4       1206.04       1326.21        87.41 o                         
   2   4   4        310.63        415.41        66.87 o                         
   3   4   4      11683.61      11857.33       231.95 o                         
   4   4   4        137.69        257.10       127.12 o                         
   5   4   4        404.43        251.38       128.36 o                         
   6   4   4       8814.59       9009.04       314.23 o                         
   7   4   4        492.45        185.06       249.91 o                         
   8   4   4        130.74        256.60       299.67 o                         
   9   4   4         35.53        174.98       328.42 o                         
  10   4   4          3.55       -241.06       447.62 o                         
 -11   5   4          9.99        449.66       471.75 o                         
 -10   5   4       1562.79       1203.74       365.56 o                         
  -9   5   4       3646.11       3268.77       331.51 o                         
  -8   5   4       5022.10       5001.64       319.55 o                         
  -7   5   4         94.14         23.82       183.87 o                         
  -6   5   4       7019.04       7310.32       218.52 o                         
  -5   5   4      15937.00      15695.52       264.24 o                         
  -4   5   4       3625.57       3625.79       121.13 o                         
  -3   5   4       3802.84       4009.70       124.43 o                         
  -2   5   4      18804.62      19371.61       234.53 o                         
  -1   5   4      39482.62      38099.21       387.02 o                         
   0   5   4       5848.69       5968.49       201.64 o                         
   1   5   4        393.18        471.05        83.10 o                         
   2   5   4      69048.10      70419.87       481.29 o                         
   3   5   4      17417.05      16971.95       261.75 o                         
   4   5   4        172.98        212.04       148.99 o                         
   5   5   4       7430.05       7623.44       247.86 o                         
   6   5   4         78.82        233.45       188.51 o                         
   7   5   4         57.58         73.48       231.77 o                         
   8   5   4        561.30        926.20       308.19 o                         
   9   5   4         29.61        -41.46       336.96 o                         
  10   5   4       7815.39       7515.38       646.21 o                         
 -10   6   4       4263.11       3424.67       413.62 o                         
  -9   6   4       3653.89       3748.81       337.88 o                         
  -8   6   4       7768.81       8157.99       389.57 o                         
  -7   6   4       6021.74       6539.63       309.46 o                         
  -6   6   4        145.94        319.30       170.06 o                         
  -5   6   4       9487.54       9401.85       235.67 o                         
  -4   6   4       6877.26       7237.10       180.93 o                         
  -3   6   4      15250.03      14884.41       235.53 o                         
  -2   6   4      28224.20      28317.17       313.94 o                         
  -1   6   4      11980.98      12163.45       227.43 o                         
   0   6   4      41331.59      41333.96       477.94 o                         
   1   6   4      27352.78      26580.59       308.16 o                         
   2   6   4       5928.41       6332.39       174.03 o                         
   3   6   4       1182.65       1070.92       121.31 o                         
   4   6   4        506.27        461.13       120.70 o                         
   5   6   4      12823.34      12928.57       353.64 o                         
   6   6   4      16539.96      17011.21       437.57 o                         
   7   6   4       8116.92       8564.87       387.21 o                         
   8   6   4      13485.18      13860.52       616.25 o                         
   9   6   4       7441.08       7540.24       550.04 o                         
  10   6   4        118.09        968.26       483.88 o                         
 -10   7   4       4777.32       4247.67       432.23 o                         
  -9   7   4       3547.99       3581.57       340.98 o                         
  -8   7   4      23134.86      24286.73       650.58 o                         
  -7   7   4        560.99        673.82       214.98 o                         
  -6   7   4      26682.65      27189.36       532.27 o                         
  -5   7   4      55426.47      55544.12       600.53 o                         
  -4   7   4       2904.79       2836.87       139.09 o                         
  -3   7   4      57647.87      58440.99       496.57 o                         
  -2   7   4      24552.88      22938.70       299.79 o                         
  -1   7   4      33446.15      33704.91       353.89 o                         
   0   7   4      31317.84      31716.41       388.23 o                         
   1   7   4        498.50        506.16        91.19 o                         
   2   7   4      34582.77      34387.98       382.10 o                         
   3   7   4      91111.04      91233.29       767.57 o                         
   4   7   4      19317.66      19121.66       400.20 o                         
   5   7   4      25071.91      25491.04       498.97 o                         
   6   7   4      20079.78      20323.32       483.77 o                         
   7   7   4        763.16        706.30       236.39 o                         
   8   7   4        242.36        822.29       342.93 o                         
   9   7   4        370.15        775.06       387.87 o                         
  10   7   4       5127.77       5555.34       587.14 o                         
 -10   8   4       6375.48       6418.72       516.67 o                         
  -9   8   4       3910.42       3427.50       360.81 o                         
  -8   8   4      20027.50      19813.18       591.80 o                         
  -7   8   4      25760.95      26669.20       575.53 o                         
  -6   8   4        116.03        -85.77       230.56 o                         
  -5   8   4       7275.09       7265.20       261.30 o                         
  -4   8   4        982.59        963.03       124.81 o                         
  -3   8   4      70232.55      71326.46       607.78 o                         
  -2   8   4      20752.24      20917.43       303.17 o                         
  -1   8   4      18642.67      18042.90       275.75 o                         
   0   8   4     110805.22     112315.87       783.73 o                         
   1   8   4     105277.80     103172.22       858.89 o                         
   2   8   4       4312.37       4292.97       164.67 o                         
   3   8   4       2293.96       2327.31       146.06 o                         
   4   8   4       5579.58       5456.37       220.23 o                         
   5   8   4      11184.58      11063.29       330.33 o                         
   6   8   4      11189.01      11269.41       389.32 o                         
   7   8   4      10814.24      11139.17       454.93 o                         
   8   8   4      27540.78      28723.71       878.39 o                         
   9   8   4      15359.54      16630.18       737.61 o                         
  10   8   4       3528.88       3919.10       525.13 o                         
 -10   9   4       3422.29       3700.51       475.86 o                         
  -9   9   4        892.57        949.98       314.63 o                         
  -8   9   4       6798.01       6959.21       402.14 o                         
  -7   9   4       5097.32       4756.70       285.85 o                         
  -6   9   4      38773.71      39727.52       684.76 o                         
  -5   9   4      61089.56      61996.37       690.27 o                         
  -4   9   4       7767.65       7461.64       226.10 o                         
  -3   9   4      34800.64      33347.96       409.29 o                         
  -2   9   4      75082.86      74651.99       578.37 o                         
  -1   9   4        765.53        771.79       110.75 o                         
   0   9   4       5276.63       5399.32       180.86 o                         
   1   9   4       4060.61       3886.66       148.95 o                         
   2   9   4      20813.00      20354.88       356.75 o                         
   3   9   4      73120.09      72832.02       783.31 o                         
   4   9   4      13864.73      13165.46       342.96 o                         
   5   9   4      30804.41      31359.10       596.53 o                         
   6   9   4      44461.99      44878.09       771.68 o                         
   7   9   4        949.68        608.52       251.37 o                         
   8   9   4        240.35        205.30       367.91 o                         
   9   9   4        529.71        538.89       402.39 o                         
 -10  10   4       8628.84       8178.28       684.71 o                         
  -9  10   4       4662.29       4665.04       432.89 o                         
  -8  10   4       8923.33       9461.26       480.13 o                         
  -7  10   4       3788.05       3798.84       286.62 o                         
  -6  10   4       3126.23       2763.80       254.73 o                         
  -5  10   4       2932.43       2674.22       192.17 o                         
  -4  10   4       2502.69       2210.28       166.40 o                         
  -3  10   4      14785.48      13604.84       237.67 o                         
  -2  10   4      27194.94      27054.30       343.72 o                         
  -1  10   4       8119.39       7908.32       194.76 o                         
   0  10   4      51506.27      50782.15       511.21 o                         
   1  10   4      24778.06      23384.69       333.69 o                         
   2  10   4      22658.00      22450.66       388.62 o                         
   3  10   4      36990.61      37316.95       511.60 o                         
   4  10   4         74.82        434.31       167.13 o                         
   5  10   4       2965.61       2855.71       269.47 o                         
   6  10   4        325.00        506.45       217.61 o                         
   7  10   4        821.27       1203.13       290.35 o                         
   8  10   4       7036.10       7209.19       485.83 o                         
   9  10   4       8587.05       8227.32       594.41 o                         
 -10  11   4          4.98       -496.88       505.63 o                         
  -9  11   4         30.75         88.90       346.23 o                         
  -8  11   4       2917.59       3403.03       376.65 o                         
  -7  11   4        997.27       1274.54       262.85 o                         
  -6  11   4       3069.96       3408.35       260.46 o                         
  -5  11   4       5009.47       5226.68       265.60 o                         
  -4  11   4      12238.98      11817.11       283.06 o                         
  -3  11   4         27.47        -22.19       108.48 o                         
  -2  11   4      12556.47      12262.50       245.82 o                         
  -1  11   4      28683.93      28463.04       352.84 o                         
   0  11   4       2491.23       2199.33       141.77 o                         
   1  11   4         30.28        136.22        72.51 o                         
   2  11   4       5949.56       5868.27       231.82 o                         
   3  11   4         34.70        -94.95       150.86 o                         
   4  11   4        730.24        654.87       136.37 o                         
   5  11   4       5981.89       5638.32       308.22 o                         
   6  11   4      11742.13      11876.70       446.96 o                         
   7  11   4       4401.18       3757.58       362.57 o                         
   8  11   4          0.49        264.44       322.82 o                         
   9  11   4        186.39        309.82       435.05 o                         
 -10  12   4         26.30        536.99       394.16 o                         
  -9  12   4         17.40        242.72       321.33 o                         
  -8  12   4       1026.36       1645.92       325.30 o                         
  -7  12   4       1497.59       1870.26       293.26 o                         
  -6  12   4       2069.22       1350.05       259.62 o                         
  -5  12   4       1624.80       1638.17       194.62 o                         
  -4  12   4       6120.16       6086.18       200.02 o                         
  -3  12   4       1002.78        850.03       131.80 o                         
  -2  12   4         51.81         53.59       133.61 o                         
  -1  12   4         20.80        157.60        96.22 o                         
   0  12   4      12450.01      12227.18       275.20 o                         
   1  12   4      14661.00      14391.08       297.37 o                         
   2  12   4       6399.98       6425.40       231.00 o                         
   3  12   4       4203.10       4396.53       236.68 o                         
   4  12   4         47.88        142.68       199.27 o                         
   5  12   4        243.57        200.88       211.90 o                         
   6  12   4       1728.72       1505.03       255.25 o                         
   7  12   4       1728.00       1340.12       304.19 o                         
   8  12   4       2290.30       2240.53       407.34 o                         
   9  12   4       1820.34       2517.91       483.88 o                         
 -10  13   4       4972.52       4474.74       552.22 o                         
  -9  13   4       2036.50       2316.15       363.74 o                         
  -8  13   4       5248.44       5168.07       413.03 o                         
  -7  13   4       2795.94       2420.21       325.71 o                         
  -6  13   4      12907.72      13694.57       509.02 o                         
  -5  13   4      28219.45      28288.67       525.11 o                         
  -4  13   4       5829.31       5583.15       226.15 o                         
  -3  13   4      10259.94      10063.14       252.98 o                         
  -2  13   4      43314.76      41517.13       528.05 o                         
  -1  13   4       6292.15       6088.21       245.78 o                         
   0  13   4      13052.60      13135.83       290.91 o                         
   1  13   4         91.93        326.48       129.60 o                         
   2  13   4      17847.70      16956.85       325.18 o                         
   3  13   4      27957.03      28088.05       486.91 o                         
   4  13   4       9669.96       9594.65       315.15 o                         
   5  13   4      17318.78      17610.38       522.40 o                         
   6  13   4       7726.00       8161.66       382.75 o                         
   7  13   4         17.69       -313.66       313.66 o                         
   8  13   4         57.34        251.67       438.51 o                         
   9  13   4         71.49        868.03       449.62 o                         
  -9  14   4      14680.46      13982.24       650.72 o                         
  -8  14   4      11259.26      11757.38       576.10 o                         
  -7  14   4       7798.78       8144.75       441.77 o                         
  -6  14   4       4582.30       4693.27       360.50 o                         
  -5  14   4        711.60        874.72       240.11 o                         
  -4  14   4         30.21        282.14       149.10 o                         
  -3  14   4      36704.33      37568.52       491.85 o                         
  -2  14   4      82149.38      82412.19       763.17 o                         
  -1  14   4      23603.71      23131.71       416.04 o                         
   0  14   4      49696.67      47873.58       596.58 o                         
   1  14   4      51031.27      49330.67       647.06 o                         
   2  14   4      23354.51      22778.83       374.28 o                         
   3  14   4       8381.91       8223.44       308.39 o                         
   4  14   4        288.27          4.50       225.05 o                         
   5  14   4      13879.75      13565.89       476.27 o                         
   6  14   4      14826.98      14993.37       533.24 o                         
   7  14   4       3503.07       3536.22       382.51 o                         
   8  14   4      13327.32      14935.62       734.95 o                         
   9  14   4      15405.23      15798.96       868.47 o                         
  -9  15   4         31.47         16.47       336.37 o                         
  -8  15   4       4076.17       4345.50       403.78 o                         
  -7  15   4       3811.30       3502.80       346.54 o                         
  -6  15   4      59014.59      59144.16      1036.01 o                         
  -5  15   4      93984.55      95126.95      1129.17 o                         
  -4  15   4      12703.98      12230.65       379.94 o                         
  -3  15   4      34845.99      34191.40       476.44 o                         
  -2  15   4      51007.85      50917.53       575.66 o                         
  -1  15   4       6413.09       5636.12       210.35 o                         
   0  15   4         72.48        281.54       105.41 o                         
   1  15   4      12487.63      11896.80       293.30 o                         
   2  15   4     101843.32     100016.57      1015.49 o                         
   3  15   4      48393.84      48319.82       740.93 o                         
   4  15   4       7701.06       7796.50       338.97 o                         
   5  15   4      58557.58      59398.18       989.08 o                         
   6  15   4      52599.16      53780.57       983.74 o                         
   7  15   4        233.92        268.45       330.99 o                         
   8  15   4       2244.09       2277.25       445.97 o                         
  -9  16   4      22534.50      21445.29       790.84 o                         
  -8  16   4      11691.48      11543.56       580.01 o                         
  -7  16   4       8534.69       8165.95       456.93 o                         
  -6  16   4       1318.56       1072.34       290.13 o                         
  -5  16   4        411.36        698.63       229.02 o                         
  -4  16   4        447.95        504.39       215.09 o                         
  -3  16   4      28765.21      28388.91       467.71 o                         
  -2  16   4      59302.04      59661.68       678.39 o                         
  -1  16   4      78629.62      75086.05       749.84 o                         
   0  16   4      26308.02      25391.23       424.59 o                         
   1  16   4      33098.99      32776.51       615.51 o                         
   2  16   4      36766.01      34679.02       548.78 o                         
   3  16   4       9256.78       9577.88       378.69 o                         
   4  16   4       2801.27       2663.55       295.33 o                         
   5  16   4      23879.57      24607.45       690.06 o                         
   6  16   4      10679.08      11083.13       557.13 o                         
   7  16   4       3782.12       3456.98       421.30 o                         
   8  16   4      16928.98      16375.38       773.88 o                         
  -9  17   4       2532.19       2291.84       430.77 o                         
  -8  17   4       4260.83       4057.34       438.26 o                         
  -7  17   4         76.06        251.60       277.55 o                         
  -6  17   4      27721.25      27250.85       740.45 o                         
  -5  17   4      58610.57      59891.49       926.03 o                         
  -4  17   4       8820.41       8549.31       363.38 o                         
  -3  17   4       5331.47       5447.51       270.10 o                         
  -2  17   4      35010.34      34697.06       498.23 o                         
  -1  17   4       2472.83       1973.11       177.00 o                         
   0  17   4        392.57        582.18       139.11 o                         
   1  17   4       3053.08       3433.97       299.06 o                         
   2  17   4      49751.45      48231.71       766.47 o                         
   3  17   4      37280.76      38191.36       741.42 o                         
   4  17   4       3160.19       3257.75       308.76 o                         
   5  17   4      27980.39      28368.97       753.44 o                         
   6  17   4      19191.86      19848.69       692.12 o                         
   7  17   4        341.02        513.93       330.28 o                         
   8  17   4         49.51        498.92       405.42 o                         
  -8  18   4       3383.57       3151.39       431.09 o                         
  -7  18   4       1417.82       1440.00       344.07 o                         
  -6  18   4        870.36        825.62       310.33 o                         
  -5  18   4       3989.88       3371.84       317.47 o                         
  -4  18   4        398.88        490.34       244.78 o                         
  -3  18   4       1104.25       1332.48       232.76 o                         
  -2  18   4      20256.20      20152.50       491.79 o                         
  -1  18   4       3932.29       4120.13       246.85 o                         
   0  18   4      10596.57      10203.83       330.48 o                         
   1  18   4      14755.41      15136.53       420.04 o                         
   2  18   4         20.17        447.89       267.57 o                         
   3  18   4        213.70        498.13       239.03 o                         
   4  18   4        698.69        387.44       266.12 o                         
   5  18   4        996.78        758.47       319.99 o                         
   6  18   4       9753.78       9105.10       501.20 o                         
   7  18   4       1084.26       1414.63       355.01 o                         
   8  18   4       2289.10       1839.87       442.73 o                         
  -8  19   4       3796.46       3210.20       451.49 o                         
  -7  19   4         69.76        489.02       329.46 o                         
  -6  19   4          1.94       -214.44       311.84 o                         
  -5  19   4        546.14       1026.97       298.75 o                         
  -4  19   4        878.18        880.17       252.07 o                         
  -3  19   4       1670.99       1922.55       267.01 o                         
  -2  19   4        225.48        488.91       222.50 o                         
  -1  19   4      25968.27      25013.30       512.34 o                         
   0  19   4       4498.72       4689.09       279.48 o                         
   1  19   4       8141.34       8366.80       381.76 o                         
   2  19   4       2749.37       2740.61       272.06 o                         
   3  19   4       2591.65       2670.48       290.69 o                         
   4  19   4        283.36        527.24       268.05 o                         
   5  19   4        134.95        -53.29       300.49 o                         
   6  19   4       1520.82       1788.47       384.31 o                         
   7  19   4       1882.50       2181.31       374.47 o                         
  -8  20   4       3667.43       3662.27       504.20 o                         
  -7  20   4         28.64        566.11       332.89 o                         
  -6  20   4         39.41        200.39       319.39 o                         
  -5  20   4       9560.39       9938.17       479.33 o                         
  -4  20   4       9458.32       9707.85       433.88 o                         
  -3  20   4       4551.27       4578.58       323.99 o                         
  -2  20   4       3270.35       3501.28       277.15 o                         
  -1  20   4       1481.00       1816.21       261.32 o                         
   0  20   4       2419.23       2401.94       316.18 o                         
   1  20   4        219.26        422.63       235.32 o                         
   2  20   4       8856.78       9151.88       392.33 o                         
   3  20   4      28013.92      28708.58       702.81 o                         
   4  20   4         98.51        272.42       290.24 o                         
   5  20   4       4042.90       3296.18       364.53 o                         
   6  20   4        553.55        214.47       367.03 o                         
   7  20   4         16.63         71.12       367.68 o                         
  -7  21   4       2127.50       1588.05       403.89 o                         
  -6  21   4       4267.65       4540.88       478.24 o                         
  -5  21   4      11768.73      11468.12       568.38 o                         
  -4  21   4      17383.95      16936.21       579.64 o                         
  -3  21   4         95.96        392.70       276.85 o                         
  -2  21   4      11007.55      11468.25       460.37 o                         
  -1  21   4      15244.29      14725.12       532.34 o                         
   0  21   4        117.13        438.81       270.10 o                         
   1  21   4        967.51        946.13       265.95 o                         
   2  21   4       8176.74       8947.05       435.78 o                         
   3  21   4       7416.36       7963.76       443.28 o                         
   4  21   4       3952.18       3771.21       382.90 o                         
   5  21   4       4114.14       3685.66       401.32 o                         
   6  21   4      11704.89      12206.33       670.91 o                         
   7  21   4       5441.79       4455.21       509.65 o                         
  -7  22   4       5382.53       4766.15       497.44 o                         
  -6  22   4        429.55        400.45       369.75 o                         
  -5  22   4       5717.40       5451.10       431.47 o                         
  -4  22   4        935.86       1286.19       307.99 o                         
  -3  22   4      13447.19      13728.30       553.36 o                         
  -2  22   4       3495.46       3806.82       393.40 o                         
  -1  22   4       3083.30       2564.97       339.86 o                         
   0  22   4      50223.86      51092.42      1015.36 o                         
   1  22   4       7997.34       8547.47       445.24 o                         
   2  22   4        571.35        782.59       285.12 o                         
   3  22   4      15625.81      15668.60       619.85 o                         
   4  22   4        512.01       -169.19       332.07 o                         
   5  22   4       4249.62       3805.99       448.36 o                         
   6  22   4        734.54       1664.80       418.33 o                         
  -7  23   4        669.33        396.47       409.03 o                         
  -6  23   4       2485.13       2945.25       557.16 o                         
  -5  23   4      15633.91      15152.36       638.43 o                         
  -4  23   4       7657.17       7807.79       474.23 o                         
  -3  23   4      13889.59      14986.66       629.73 o                         
  -2  23   4       6218.03       6878.39       584.28 o                         
  -1  23   4          4.40        190.44       325.64 o                         
   0  23   4       3356.06       3577.89       403.66 o                         
   1  23   4        216.78        702.71       313.39 o                         
   2  23   4        196.11        395.26       285.20 o                         
   3  23   4      26073.26      25833.08       776.26 o                         
   4  23   4      12177.18      11061.09       615.68 o                         
   5  23   4       3325.71       3357.56       443.06 o                         
   6  23   4       7110.73       6203.87       599.18 o                         
  -6  24   4        566.88        936.86       400.47 o                         
  -5  24   4        526.03        839.13       381.83 o                         
  -4  24   4       2248.19       1863.88       384.13 o                         
  -3  24   4      11363.54      10668.54       576.73 o                         
  -2  24   4       1005.92       1120.78       381.43 o                         
  -1  24   4       1662.77       1698.82       379.93 o                         
   0  24   4      36039.57      38245.39       964.85 o                         
   1  24   4      13290.21      13933.64       593.03 o                         
   2  24   4       2815.13       2652.05       336.29 o                         
   3  24   4        243.34       -154.54       335.83 o                         
   4  24   4       1136.78       1413.29       353.59 o                         
   5  24   4       2108.98       1641.81       398.65 o                         
  -5  25   4       1141.61        345.30       397.76 o                         
  -4  25   4       2729.63       2159.73       419.44 o                         
  -3  25   4       2750.40       2717.75       395.02 o                         
  -2  25   4       1131.54        504.73       373.90 o                         
  -1  25   4       3284.79       3750.65       462.98 o                         
   0  25   4       4932.94       5169.36       458.10 o                         
   1  25   4        431.65        611.79       320.57 o                         
   2  25   4         29.89        599.57       408.30 o                         
   3  25   4       7675.86       7613.02       546.26 o                         
   4  25   4       6130.43       5687.44       497.08 o                         
   5  25   4        405.09        352.77       375.42 o                         
  -5  26   4        118.92        540.75       463.10 o                         
  -4  26   4        889.52       1066.40       398.48 o                         
  -3  26   4        945.93       1077.43       502.74 o                         
  -2  26   4         38.29        351.15       402.63 o                         
  -1  26   4        706.31        663.98       414.41 o                         
   0  26   4       1809.75       1774.73       387.49 o                         
   1  26   4         14.79        555.39       331.63 o                         
   2  26   4       1754.15       2417.14       393.15 o                         
   3  26   4        292.65        789.86       399.88 o                         
   4  26   4        616.13        363.12       473.91 o                         
  -4  27   4        127.92        789.10       415.07 o                         
  -3  27   4       2516.82       2811.59       457.58 o                         
  -2  27   4       1029.66       1273.69       426.33 o                         
  -1  27   4        446.04        802.58       412.91 o                         
   0  27   4         39.10       1429.89       426.95 o                         
   1  27   4       1348.65       1262.55       434.96 o                         
   2  27   4        228.40        789.21       422.83 o                         
   3  27   4       2090.80       1972.91       474.80 o                         
  -3  28   4        358.29        621.14       468.09 o                         
  -2  28   4          3.41        141.81       394.00 o                         
  -1  28   4        163.84        211.56       414.94 o                         
   0  28   4      10150.90      10233.52       673.18 o                         
   1  28   4       6237.24       5703.41       581.72 o                         
   2  28   4        272.23        585.98       433.81 o                         
  -1  29   4       1798.51       1311.43       463.33 o                         
   0  29   4       3849.32       3829.99       529.78 o                         
 -11   1   5       4220.97       3296.86       483.64 o                         
 -10   1   5       2040.26       1829.74       424.62 o                         
  -9   1   5        409.23        407.89       275.17 o                         
  -8   1   5        431.13        232.48       227.19 o                         
  -7   1   5        650.50        717.07       180.36 o                         
  -6   1   5        145.05        148.33       169.93 o                         
  -5   1   5        112.46        126.07       138.28 o                         
  -4   1   5      50549.19      51279.91       539.02 o                         
  -3   1   5      14980.03      14479.24       241.71 o                         
  -2   1   5       2238.02       2781.61       117.39 o                         
  -1   1   5       4967.52       4894.19       156.68 o                         
   0   1   5         19.58        -97.65       112.56 o                         
   1   1   5      15532.00      16247.72       244.70 o                         
   2   1   5         71.48         78.03        70.37 o                         
   3   1   5      26302.63      25865.29       367.02 o                         
   4   1   5      34222.12      34311.23       420.78 o                         
   5   1   5       6250.04       6137.79       221.60 o                         
   6   1   5       1080.74       1105.86       187.13 o                         
   7   1   5       7133.58       7273.61       412.42 o                         
   8   1   5       1650.12       1779.06       350.82 o                         
   9   1   5       3645.55       2957.06       385.59 o                         
  10   1   5          5.38        370.95       407.52 o                         
 -11   2   5        292.87        407.67       398.64 o                         
 -10   2   5         30.45        209.34       357.74 o                         
  -9   2   5        972.05       1065.26       279.37 o                         
  -8   2   5       8430.91       8447.25       388.40 o                         
  -7   2   5      32315.15      31955.41       524.37 o                         
  -6   2   5      19266.45      18908.40       338.49 o                         
  -5   2   5       9150.86       9045.26       234.18 o                         
  -4   2   5       3199.94       3368.75       165.51 o                         
  -3   2   5       4221.47       3922.02       147.47 o                         
  -2   2   5         88.07        389.84        95.39 o                         
  -1   2   5      29800.41      30388.00       400.32 o                         
   0   2   5     135597.62     139886.88      1204.72 o                         
   1   2   5      43013.16      41986.95       466.60 o                         
   2   2   5        198.20        352.43        79.31 o                         
   3   2   5        715.10        602.14        93.59 o                         
   4   2   5       9509.39       8866.75       209.05 o                         
   5   2   5      13825.08      13076.78       300.41 o                         
   6   2   5       1629.88       1544.65       185.77 o                         
   7   2   5      18052.29      18078.88       626.48 o                         
   8   2   5       9911.68       9605.65       527.33 o                         
   9   2   5       4567.95       4609.52       429.32 o                         
  10   2   5         85.40        406.75       447.93 o                         
 -11   3   5      16957.90      15115.23       863.88 o                         
 -10   3   5       1206.35       1393.93       406.71 o                         
  -9   3   5       2646.77       2987.64       317.15 o                         
  -8   3   5        223.91        242.04       246.10 o                         
  -7   3   5      10111.14      10156.64       356.03 o                         
  -6   3   5       1531.63       1524.28       129.79 o                         
  -5   3   5        699.71        725.72        97.74 o                         
  -4   3   5     137725.91     136068.25       816.94 o                         
  -3   3   5     118988.73     120865.98       860.71 o                         
  -2   3   5        399.77        580.84        90.97 o                         
  -1   3   5      24078.98      24339.08       383.24 o                         
   0   3   5      17023.28      17318.38       383.16 o                         
   1   3   5        206.65        297.90        96.40 o                         
   2   3   5       4124.57       3913.33       136.24 o                         
   3   3   5      24093.24      23393.52       321.18 o                         
   4   3   5     106545.66     105885.34       828.72 o                         
   5   3   5      10282.72      10249.61       267.86 o                         
   6   3   5       4255.48       4038.69       271.16 o                         
   7   3   5      29606.19      30117.33       731.30 o                         
   8   3   5      13362.56      14052.54       610.19 o                         
   9   3   5       2946.67       2542.89       373.08 o                         
  10   3   5        545.03        478.04       408.89 o                         
 -11   4   5        208.96        466.60       448.80 o                         
 -10   4   5       4426.29       5031.24       465.16 o                         
  -9   4   5       5652.46       5754.65       369.18 o                         
  -8   4   5       6265.12       5750.71       337.25 o                         
  -7   4   5      59490.79      59175.19       841.75 o                         
  -6   4   5      13484.44      13821.31       267.02 o                         
  -5   4   5       4491.93       4324.87       156.56 o                         
  -4   4   5       8156.28       7712.66       176.96 o                         
  -3   4   5       7984.64       8021.90       188.22 o                         
  -2   4   5       3950.45       4012.83       134.95 o                         
  -1   4   5      49002.27      48166.31       532.71 o                         
   0   4   5      24667.56      23428.27       377.72 o                         
   1   4   5     111677.34     110506.93       707.84 o                         
   2   4   5      47855.95      48637.81       414.10 o                         
   3   4   5       8320.76       8476.40       218.60 o                         
   4   4   5      45080.07      44730.07       525.83 o                         
   5   4   5       8724.92       8512.97       260.03 o                         
   6   4   5       1249.55       1244.44       251.57 o                         
   7   4   5       5229.11       5774.63       367.22 o                         
   8   4   5       4384.18       5420.56       533.12 o                         
   9   4   5       6284.87       6535.36       515.17 o                         
  10   4   5      11314.38      10938.37       776.78 o                         
 -11   5   5       4749.30       4130.34       577.08 o                         
 -10   5   5       1010.51       1321.29       373.01 o                         
  -9   5   5      15975.67      16286.76       560.05 o                         
  -8   5   5      11739.56      11419.69       442.21 o                         
  -7   5   5       3387.34       3294.03       271.86 o                         
  -6   5   5        163.67        287.10       161.60 o                         
  -5   5   5       6909.49       6795.20       194.73 o                         
  -4   5   5      42941.36      42543.54       416.39 o                         
  -3   5   5      17000.41      17462.31       264.67 o                         
  -2   5   5       6206.69       6277.62       173.09 o                         
  -1   5   5     254598.22     255034.91      1898.53 o                         
   0   5   5      59149.79      60091.62       643.56 o                         
   1   5   5      11978.60      12323.50       213.78 o                         
   2   5   5      27241.59      27412.83       315.21 o                         
   3   5   5        313.95        249.21        86.45 o                         
   4   5   5      27876.71      26257.82       386.73 o                         
   5   5   5       3785.95       3810.93       220.38 o                         
   6   5   5       9746.28      10214.16       380.47 o                         
   7   5   5      51267.03      52368.72      1005.46 o                         
   8   5   5       6812.71       7792.52       501.79 o                         
   9   5   5        502.97        495.17       381.12 o                         
  10   5   5       6493.33       6947.36       660.22 o                         
 -10   6   5       6766.65       6549.44       556.04 o                         
  -9   6   5        921.24        768.36       278.59 o                         
  -8   6   5        329.85        453.40       259.46 o                         
  -7   6   5       2092.52       1966.87       310.14 o                         
  -6   6   5      10474.01      10099.75       256.55 o                         
  -5   6   5      26196.14      25788.87       383.48 o                         
  -4   6   5     106166.80     105704.09       748.42 o                         
  -3   6   5       1069.32        994.85       120.44 o                         
  -2   6   5      11177.31      10835.52       238.68 o                         
  -1   6   5      14413.75      15197.51       289.87 o                         
   0   6   5      17193.44      16773.08       367.59 o                         
   1   6   5       8736.82       9139.53       195.31 o                         
   2   6   5      50842.68      51449.36       474.93 o                         
   3   6   5      84850.02      85140.89       747.67 o                         
   4   6   5       8407.95       8018.33       274.18 o                         
   5   6   5       3274.92       3413.38       226.28 o                         
   6   6   5       2681.59       2714.02       239.11 o                         
   7   6   5       7354.54       7579.75       440.11 o                         
   8   6   5       1563.80       1116.73       343.63 o                         
   9   6   5       4832.72       5501.77       549.18 o                         
  10   6   5       9161.67       9241.51       728.23 o                         
 -10   7   5          5.95       -169.23       383.34 o                         
  -9   7   5       8804.72       9418.97       477.65 o                         
  -8   7   5      25437.22      25750.89       660.17 o                         
  -7   7   5        179.68         83.22       211.95 o                         
  -6   7   5        862.00       1031.60       201.91 o                         
  -5   7   5       8042.36       8284.55       235.26 o                         
  -4   7   5          4.70        175.46       103.49 o                         
  -3   7   5       1886.41       1874.11       131.01 o                         
  -2   7   5       8019.68       8238.90       204.62 o                         
  -1   7   5     126591.49     123579.73       958.20 o                         
   0   7   5      26713.06      25572.45       460.79 o                         
   1   7   5       2841.73       2378.38       137.05 o                         
   2   7   5      13411.67      13160.29       248.05 o                         
   3   7   5      57475.40      58342.57       562.48 o                         
   4   7   5       3291.88       3137.55       189.80 o                         
   5   7   5        372.38        109.97       200.96 o                         
   6   7   5       3505.48       3293.49       256.10 o                         
   7   7   5      20042.95      20505.37       657.25 o                         
   8   7   5        188.13         61.44       336.91 o                         
   9   7   5        242.37        463.32       384.55 o                         
 -10   8   5        490.34        793.44       461.75 o                         
  -9   8   5       3858.72       4663.06       392.52 o                         
  -8   8   5       2095.11       2015.01       298.73 o                         
  -7   8   5        418.77        226.54       215.83 o                         
  -6   8   5       3662.24       3663.87       279.32 o                         
  -5   8   5      21153.27      21438.52       352.50 o                         
  -4   8   5      23550.46      22917.82       377.06 o                         
  -3   8   5        304.21        457.10       127.19 o                         
  -2   8   5      21387.84      21187.24       328.96 o                         
  -1   8   5      81467.83      79924.63       794.63 o                         
   0   8   5      11260.71      10654.31       283.02 o                         
   1   8   5       3970.77       3789.52       183.29 o                         
   2   8   5       1174.50        980.29       117.54 o                         
   3   8   5       9721.66       9640.79       248.71 o                         
   4   8   5       2756.39       2648.84       175.68 o                         
   5   8   5       1043.96        763.97       171.87 o                         
   6   8   5      26382.63      26043.03       588.40 o                         
   7   8   5      14434.93      14268.43       566.28 o                         
   8   8   5        449.59        294.20       375.49 o                         
   9   8   5       1005.29       1357.16       445.95 o                         
 -10   9   5       3994.48       3165.26       551.91 o                         
  -9   9   5         60.88         77.30       308.31 o                         
  -8   9   5       4083.37       3918.61       367.47 o                         
  -7   9   5       1669.23       1731.94       234.57 o                         
  -6   9   5       9064.11       9254.96       367.00 o                         
  -5   9   5      50854.93      50028.30       601.80 o                         
  -4   9   5      28385.53      27649.08       425.34 o                         
  -3   9   5       1463.91       1463.78       155.66 o                         
  -2   9   5      24494.42      25737.57       367.36 o                         
  -1   9   5       5316.09       4646.90       174.35 o                         
   0   9   5       9285.65       9407.59       270.15 o                         
   1   9   5       3109.56       3302.85       177.18 o                         
   2   9   5      33399.45      33556.16       459.23 o                         
   3   9   5      39082.60      38437.44       559.80 o                         
   4   9   5       4356.93       4181.74       221.77 o                         
   5   9   5      13036.34      12592.92       352.34 o                         
   6   9   5       8612.89       9151.54       365.19 o                         
   7   9   5       5310.20       5365.51       376.39 o                         
   8   9   5        264.27        614.59       333.12 o                         
   9   9   5        876.36       1374.77       407.18 o                         
 -10  10   5       5673.68       3847.83       486.90 o                         
  -9  10   5      23802.69      24395.10       848.40 o                         
  -8  10   5       1356.83       1506.74       319.28 o                         
  -7  10   5       2942.19       3011.10       270.14 o                         
  -6  10   5      26474.76      26684.86       581.61 o                         
  -5  10   5        745.69        935.60       190.75 o                         
  -4  10   5       2355.79       2656.06       192.80 o                         
  -3  10   5       2260.17       1987.57       170.11 o                         
  -2  10   5      90262.37      89952.08       706.79 o                         
  -1  10   5      48219.23      46166.43       509.20 o                         
   0  10   5       2781.63       2566.01       174.08 o                         
   1  10   5      33724.79      33725.46       442.15 o                         
   2  10   5     124407.66     124958.66       999.92 o                         
   3  10   5       3318.90       2902.82       222.67 o                         
   4  10   5        889.40        715.83       171.43 o                         
   5  10   5       2655.31       2506.08       255.43 o                         
   6  10   5      20707.63      20252.19       570.30 o                         
   7  10   5       2910.69       2567.86       334.68 o                         
   8  10   5       1597.20       1507.33       345.74 o                         
   9  10   5      18796.90      19260.68       856.50 o                         
 -10  11   5       2924.74       2523.70       429.92 o                         
  -9  11   5      18609.96      19477.39       758.13 o                         
  -8  11   5        286.32        810.38       304.18 o                         
  -7  11   5       2389.28       1804.75       275.07 o                         
  -6  11   5      13819.63      14164.93       458.14 o                         
  -5  11   5      46478.10      45911.16       659.95 o                         
  -4  11   5      21069.67      19928.07       391.37 o                         
  -3  11   5       3594.23       3489.67       185.77 o                         
  -2  11   5      61190.80      60445.50       537.51 o                         
  -1  11   5     116089.05     111887.45      1042.39 o                         
   0  11   5       2883.92       2098.24       171.28 o                         
   1  11   5      14114.43      13524.07       272.88 o                         
   2  11   5       5743.19       5753.65       250.54 o                         
   3  11   5       2078.85       1914.19       243.21 o                         
   4  11   5      12177.29      12002.72       338.16 o                         
   5  11   5      16837.54      17264.46       511.38 o                         
   6  11   5      50604.53      50993.27       911.54 o                         
   7  11   5      17432.57      17560.68       630.23 o                         
   8  11   5       1757.31       1991.11       376.31 o                         
   9  11   5        187.55        639.65       456.64 o                         
 -10  12   5       6883.67       6480.41       576.02 o                         
  -9  12   5      27376.37      27867.48       897.42 o                         
  -8  12   5        245.39       1038.91       313.86 o                         
  -7  12   5       5316.35       6250.60       398.36 o                         
  -6  12   5      48306.67      48881.52       849.91 o                         
  -5  12   5      15205.08      15128.41       418.09 o                         
  -4  12   5        560.72        698.87       171.95 o                         
  -3  12   5       7675.51       6947.81       235.59 o                         
  -2  12   5      26397.79      26633.22       391.86 o                         
  -1  12   5      39378.16      37980.75       496.41 o                         
   0  12   5       4557.27       4229.92       204.44 o                         
   1  12   5      49662.47      48339.95       555.54 o                         
   2  12   5     138652.92     140106.48      1142.36 o                         
   3  12   5       1871.50       1824.37       225.45 o                         
   4  12   5      10286.75      10050.18       324.88 o                         
   5  12   5       4191.21       4019.59       291.20 o                         
   6  12   5       1727.71       1449.34       296.52 o                         
   7  12   5        177.11        302.77       297.63 o                         
   8  12   5        298.65        168.99       352.08 o                         
   9  12   5      18405.15      18011.11       894.30 o                         
 -10  13   5       2457.14       1541.01       421.48 o                         
  -9  13   5       6070.65       6236.99       572.09 o                         
  -8  13   5         85.44        192.88       325.13 o                         
  -7  13   5        302.35        319.17       285.77 o                         
  -6  13   5        493.40        347.43       267.20 o                         
  -5  13   5       3950.56       4128.71       253.47 o                         
  -4  13   5      11974.84      12236.63       340.56 o                         
  -3  13   5      21158.14      20396.16       374.00 o                         
  -2  13   5      53458.25      51904.56       579.26 o                         
  -1  13   5      10909.64      10293.31       238.69 o                         
   0  13   5       5553.59       5829.38       257.74 o                         
   1  13   5       5121.51       4351.24       182.20 o                         
   2  13   5       3150.79       3170.69       266.92 o                         
   3  13   5       1918.77       2056.64       217.64 o                         
   4  13   5       7286.47       7018.78       335.93 o                         
   5  13   5      15347.24      15300.63       500.27 o                         
   6  13   5      18514.57      17727.13       602.26 o                         
   7  13   5       3737.59       4019.47       396.09 o                         
   8  13   5       1775.01       1958.81       430.64 o                         
   9  13   5       6987.44       6639.60       641.63 o                         
  -9  14   5       2568.09       3162.32       425.57 o                         
  -8  14   5       3147.68       3167.80       388.79 o                         
  -7  14   5       2266.70       2159.78       304.32 o                         
  -6  14   5      33650.10      34153.67       780.55 o                         
  -5  14   5       1571.41       1163.77       237.96 o                         
  -4  14   5       3748.00       3772.78       234.98 o                         
  -3  14   5      11160.28      11882.84       301.01 o                         
  -2  14   5         20.99        117.71       199.67 o                         
  -1  14   5       1761.50       1589.28       139.45 o                         
   0  14   5      12756.72      11929.50       335.81 o                         
   1  14   5      15941.12      15573.11       387.98 o                         
   2  14   5      10097.77       9717.20       294.97 o                         
   3  14   5        119.39        321.00       196.99 o                         
   4  14   5        114.25        224.02       232.25 o                         
   5  14   5      20223.63      20452.47       575.30 o                         
   6  14   5        113.43        469.58       296.13 o                         
   7  14   5       1523.65       2193.37       351.70 o                         
   8  14   5       1527.97        827.56       402.53 o                         
  -9  15   5       1146.72       1592.33       347.13 o                         
  -8  15   5       2683.00       3175.14       383.74 o                         
  -7  15   5         22.22       -120.74       286.18 o                         
  -6  15   5       1016.14       1221.63       289.79 o                         
  -5  15   5        530.06        443.29       234.01 o                         
  -4  15   5       4074.34       4020.64       288.17 o                         
  -3  15   5       2965.11       2857.44       225.85 o                         
  -2  15   5       2147.79       1919.28       168.24 o                         
  -1  15   5       7505.75       7138.52       239.04 o                         
   0  15   5       2336.71       1810.34       246.88 o                         
   1  15   5      18256.76      18017.77       457.56 o                         
   2  15   5         75.61         -3.69       213.76 o                         
   3  15   5       3398.29       3104.39       234.90 o                         
   4  15   5       4313.16       4170.88       306.79 o                         
   5  15   5        322.01        313.06       275.80 o                         
   6  15   5        586.84        293.29       281.44 o                         
   7  15   5        404.22         50.10       343.08 o                         
   8  15   5        862.50        316.78       415.99 o                         
  -9  16   5        319.61        379.66       359.46 o                         
  -8  16   5        291.83        162.72       327.93 o                         
  -7  16   5         15.44        277.98       281.03 o                         
  -6  16   5       3384.82       3351.88       342.99 o                         
  -5  16   5       7457.81       7682.27       371.94 o                         
  -4  16   5       7754.42       8109.82       356.86 o                         
  -3  16   5        678.25        658.89       157.86 o                         
  -2  16   5       1014.32       1123.38       194.63 o                         
  -1  16   5       3773.94       3707.03       209.24 o                         
   0  16   5        120.48         70.62       139.76 o                         
   1  16   5       1749.12       1482.53       222.39 o                         
   2  16   5       8282.00       8209.18       317.72 o                         
   3  16   5      10872.38      10824.46       397.29 o                         
   4  16   5         38.65        129.42       263.78 o                         
   5  16   5        833.33        635.59       317.42 o                         
   6  16   5        728.56        997.78       346.25 o                         
   7  16   5       3336.86       3036.85       414.13 o                         
   8  16   5        139.13        218.50       433.91 o                         
  -9  17   5       5970.77       5584.63       533.49 o                         
  -8  17   5       6459.77       7067.68       531.85 o                         
  -7  17   5        981.49       1236.26       299.62 o                         
  -6  17   5         79.95         25.40       288.90 o                         
  -5  17   5        999.05       1167.63       242.37 o                         
  -4  17   5       7308.51       7295.93       344.17 o                         
  -3  17   5       7494.40       7656.26       335.27 o                         
  -2  17   5      18782.05      18630.65       398.02 o                         
  -1  17   5      26539.24      24890.37       420.87 o                         
   0  17   5       6872.67       6039.23       276.76 o                         
   1  17   5       2013.54       1776.36       257.21 o                         
   2  17   5       3986.41       4517.71       310.79 o                         
   3  17   5       4923.24       5127.52       328.13 o                         
   4  17   5       4931.42       4793.33       363.80 o                         
   5  17   5       7279.95       7161.00       470.39 o                         
   6  17   5       3907.48       3239.83       375.27 o                         
   7  17   5       7071.42       6709.37       542.53 o                         
   8  17   5        491.82        766.03       424.78 o                         
  -8  18   5       4310.71       3815.41       460.87 o                         
  -7  18   5       9979.53      10406.47       559.75 o                         
  -6  18   5      29955.96      30336.68       866.35 o                         
  -5  18   5       6560.82       6817.08       385.46 o                         
  -4  18   5       1354.93       1710.67       258.23 o                         
  -3  18   5      10572.72      10783.70       408.13 o                         
  -2  18   5        150.49        311.02       182.98 o                         
  -1  18   5         61.41        202.81       220.00 o                         
   0  18   5      11739.34      11157.35       375.18 o                         
   1  18   5      28430.61      28674.56       589.86 o                         
   2  18   5      14639.88      15159.98       474.07 o                         
   3  18   5       3308.82       3127.36       274.77 o                         
   4  18   5      10060.25      10279.60       499.53 o                         
   5  18   5      13212.45      13437.52       602.79 o                         
   6  18   5       1408.44       1318.99       345.85 o                         
   7  18   5         13.80        453.52       417.23 o                         
  -8  19   5        311.87        506.14       410.58 o                         
  -7  19   5       2322.06       2737.23       393.93 o                         
  -6  19   5       1279.40       1719.36       353.98 o                         
  -5  19   5        814.39       1099.60       277.15 o                         
  -4  19   5      41112.91      41696.77       821.98 o                         
  -3  19   5      36389.24      36808.59       757.49 o                         
  -2  19   5       9964.71      10183.25       386.66 o                         
  -1  19   5      17902.58      18256.66       465.39 o                         
   0  19   5      11649.19      11562.47       394.06 o                         
   1  19   5       3581.06       3923.74       294.05 o                         
   2  19   5       9602.85       9941.11       421.53 o                         
   3  19   5        431.99        514.08       274.96 o                         
   4  19   5      37708.54      38867.89       868.32 o                         
   5  19   5       5494.87       6404.24       481.73 o                         
   6  19   5       2663.70       2785.12       390.90 o                         
   7  19   5       7187.95       6920.26       611.72 o                         
  -8  20   5       3901.27       4847.24       569.62 o                         
  -7  20   5      19168.25      19234.25       791.89 o                         
  -6  20   5      12096.62      11908.18       640.19 o                         
  -5  20   5         63.56       -105.36       331.45 o                         
  -4  20   5        968.45       1164.76       318.27 o                         
  -3  20   5       6913.24       8334.60       439.58 o                         
  -2  20   5        681.88        801.30       253.48 o                         
  -1  20   5      17059.56      16938.86       500.40 o                         
   0  20   5       2990.75       2534.02       281.43 o                         
   1  20   5      33781.46      34207.09       744.64 o                         
   2  20   5      17329.15      17614.25       550.54 o                         
   3  20   5        146.38        116.58       275.88 o                         
   4  20   5      15358.87      14971.46       587.62 o                         
   5  20   5       9396.97      10525.28       547.43 o                         
   6  20   5       1038.47        924.67       371.15 o                         
   7  20   5       3661.03       3693.29       476.07 o                         
  -7  21   5        396.12       1087.30       417.38 o                         
  -6  21   5        136.91        876.88       397.77 o                         
  -5  21   5       9847.41      10557.58       550.15 o                         
  -4  21   5      24724.02      24702.91       741.03 o                         
  -3  21   5       2127.92       2797.68       348.61 o                         
  -2  21   5       2004.22       2246.27       294.94 o                         
  -1  21   5       9481.75       9601.05       422.09 o                         
   0  21   5        969.33       1107.16       300.10 o                         
   1  21   5       1062.46       1536.94       295.26 o                         
   2  21   5         90.96        259.91       286.42 o                         
   3  21   5       8596.70       8500.92       462.38 o                         
   4  21   5      10885.88      10340.06       531.60 o                         
   5  21   5       1567.50       1160.42       345.46 o                         
   6  21   5        685.75       1070.61       403.58 o                         
  -7  22   5        424.25       1182.95       396.38 o                         
  -6  22   5        345.20        406.36       374.69 o                         
  -5  22   5       1327.05       1435.99       348.55 o                         
  -4  22   5         90.90        423.43       305.65 o                         
  -3  22   5         21.94        479.60       297.02 o                         
  -2  22   5      18175.91      18474.85       645.20 o                         
  -1  22   5      10830.93      10592.83       534.36 o                         
   0  22   5       1486.58       1721.22       393.78 o                         
   1  22   5        584.78        333.54       285.85 o                         
   2  22   5       3678.85       3410.34       342.13 o                         
   3  22   5        408.02        850.91       331.49 o                         
   4  22   5        163.24        416.81       356.16 o                         
   5  22   5        146.79        -78.97       337.22 o                         
   6  22   5       8179.89       8410.31       691.08 o                         
  -6  23   5       2403.05       2231.98       409.60 o                         
  -5  23   5       4713.45       3937.15       422.64 o                         
  -4  23   5        178.95         85.78       308.28 o                         
  -3  23   5       2196.37       2736.82       368.03 o                         
  -2  23   5        163.69       -106.47       353.14 o                         
  -1  23   5         19.13        171.28       320.95 o                         
   0  23   5       2027.37       2591.82       373.96 o                         
   1  23   5       2999.05       3274.97       373.13 o                         
   2  23   5      13939.04      13935.25       601.44 o                         
   3  23   5       2245.40       2284.67       368.65 o                         
   4  23   5        797.59        691.00       353.94 o                         
   5  23   5        281.79         88.56       449.44 o                         
   6  23   5        618.07       1070.19       441.88 o                         
  -6  24   5       2415.94       2540.40       438.05 o                         
  -5  24   5        184.90        562.92       407.55 o                         
  -4  24   5       4939.39       4953.51       455.19 o                         
  -3  24   5       4498.87       4945.74       459.53 o                         
  -2  24   5       1677.24       1641.18       367.86 o                         
  -1  24   5       1043.92       1090.10       404.04 o                         
   0  24   5       2549.28       2345.76       356.44 o                         
   1  24   5       2967.32       3623.10       368.39 o                         
   2  24   5        171.13        686.57       351.62 o                         
   3  24   5       1453.80        762.19       409.27 o                         
   4  24   5       3213.82       2501.94       402.44 o                         
   5  24   5       6089.77       4791.87       543.60 o                         
  -5  25   5         80.82        577.98       414.32 o                         
  -4  25   5      15562.60      15962.05       759.36 o                         
  -3  25   5       2004.38       1965.58       396.82 o                         
  -2  25   5        435.14        -62.91       359.19 o                         
  -1  25   5      17446.96      16528.71       749.18 o                         
   0  25   5       5625.73       5910.41       503.48 o                         
   1  25   5        321.57        684.74       309.63 o                         
   2  25   5       1634.84       1185.30       359.94 o                         
   3  25   5         29.19       -106.67       373.91 o                         
   4  25   5       8807.04       8009.67       580.91 o                         
  -5  26   5       1304.21       1369.98       479.33 o                         
  -4  26   5       8195.25       8936.87       642.25 o                         
  -3  26   5       1948.83       2005.54       431.66 o                         
  -2  26   5       5594.85       4902.47       478.33 o                         
  -1  26   5       2598.82       3318.71       474.75 o                         
   0  26   5       1524.72        620.87       399.69 o                         
   1  26   5       8066.93       8693.94       562.71 o                         
   2  26   5       8685.91       7874.58       568.45 o                         
   3  26   5       6977.98       6934.74       605.40 o                         
   4  26   5       7132.27       6193.16       672.58 o                         
  -4  27   5      16103.43      16362.81       843.29 o                         
  -3  27   5       6005.01       6995.21       595.05 o                         
  -2  27   5        266.21        403.08       394.72 o                         
  -1  27   5      25367.15      26960.65       964.36 o                         
   0  27   5       7270.84       6163.76       561.01 o                         
   1  27   5       5704.99       5697.36       564.60 o                         
   2  27   5        237.30        374.25       449.54 o                         
   3  27   5       2407.46       2260.19       478.49 o                         
  -2  28   5       2087.93       2007.73       466.39 o                         
  -1  28   5       7236.21       7235.88       580.10 o                         
   0  28   5       1724.64       1108.20       431.93 o                         
   1  28   5       6089.62       5905.23       614.71 o                         
   2  28   5       6548.35       5771.01       601.10 o                         
 -11   0   6       7722.26       8083.94       941.82 o                         
 -10   0   6       3870.63       4306.10       689.51 o                         
  -9   0   6       3322.03       3741.13       497.07 o                         
  -8   0   6      35776.73      35738.54      1022.41 o                         
  -7   0   6      15212.38      15711.92       557.92 o                         
  -6   0   6       4094.36       4137.96       327.75 o                         
  -5   0   6     128118.20     129687.71      1440.73 o                         
  -4   0   6     251950.19     251044.00      2068.58 o                         
  -3   0   6      42629.78      42938.36       547.69 o                         
  -2   0   6       6207.67       5873.04       267.14 o                         
  -1   0   6       3852.00       4432.46       260.68 o                         
   0   0   6      21039.39      21149.05       551.33 o                         
   1   0   6       4333.90       3868.43       188.87 o                         
   2   0   6      26283.33      25742.16       466.29 o                         
   3   0   6     286200.34     285058.16      2151.81 o                         
   4   0   6     209808.27     211559.28      1910.01 o                         
   5   0   6       3360.70       3392.08       294.52 o                         
   6   0   6      11979.52      12232.26       567.62 o                         
   7   0   6      15758.23      16572.19       937.92 o                         
   8   0   6       1985.73       1993.10       521.53 o                         
   9   0   6         70.94        294.87       474.18 o                         
  10   0   6      10904.99      10083.10       935.70 o                         
 -11   1   6      21342.04      19939.04       927.19 o                         
 -10   1   6       6282.83       7543.67       587.56 o                         
  -9   1   6       2827.79       3145.97       339.97 o                         
  -8   1   6      68736.38      67937.23      1042.09 o                         
  -7   1   6      56667.57      57027.54       727.60 o                         
  -6   1   6        656.95        901.55       174.95 o                         
  -5   1   6       1568.89       1961.01       172.17 o                         
  -4   1   6        614.50        871.75       144.40 o                         
  -3   1   6      70787.95      70445.86       532.56 o                         
  -2   1   6      30367.64      30488.93       355.46 o                         
  -1   1   6      99366.77      98191.29       804.50 o                         
   0   1   6     466012.44     474408.03      2609.91 o                         
   1   1   6      60725.20      59398.16       693.01 o                         
   2   1   6       4550.73       4634.47       154.12 o                         
   3   1   6      18446.96      17926.09       324.66 o                         
   4   1   6       4721.10       4439.82       212.74 o                         
   5   1   6       4159.81       3820.10       186.44 o                         
   6   1   6      14983.98      14637.78       438.36 o                         
   7   1   6      46934.45      46793.19      1049.07 o                         
   8   1   6      44485.09      45844.09      1068.07 o                         
   9   1   6       2883.99       2710.68       367.01 o                         
  10   1   6       3797.26       4108.22       526.25 o                         
 -11   2   6       1035.54        673.42       462.22 o                         
 -10   2   6        763.28        833.51       346.63 o                         
  -9   2   6        760.59        724.94       301.50 o                         
  -8   2   6       7551.86       7958.99       417.47 o                         
  -7   2   6      11451.29      11667.15       363.32 o                         
  -6   2   6      11186.39      11612.93       310.44 o                         
  -5   2   6      30402.19      30878.97       466.14 o                         
  -4   2   6      86602.73      87139.31       765.88 o                         
  -3   2   6      23321.56      23632.82       308.17 o                         
  -2   2   6      29530.12      30627.24       360.42 o                         
  -1   2   6       4824.79       4342.80       207.43 o                         
   0   2   6      15322.18      14933.97       361.12 o                         
   1   2   6      13902.01      13852.58       265.80 o                         
   2   2   6       7025.27       6863.47       177.53 o                         
   3   2   6      89317.84      86781.53       831.56 o                         
   4   2   6      42782.61      41465.18       500.35 o                         
   5   2   6      16748.83      16006.58       361.09 o                         
   6   2   6      27635.54      27640.38       583.64 o                         
   7   2   6       4148.58       4370.47       397.84 o                         
   8   2   6         99.10        -35.83       325.54 o                         
   9   2   6          1.81        349.91       320.78 o                         
  10   2   6        877.90       1649.39       474.53 o                         
 -11   3   6       1987.86       2144.10       477.33 o                         
 -10   3   6       6150.68       5563.06       480.72 o                         
  -9   3   6         92.82        332.36       277.93 o                         
  -8   3   6      13121.45      13446.48       506.36 o                         
  -7   3   6        233.34        505.75       200.50 o                         
  -6   3   6         51.82        184.98        95.58 o                         
  -5   3   6      56065.23      56032.80       576.20 o                         
  -4   3   6         49.55        299.40       100.44 o                         
  -3   3   6      31513.06      31338.35       368.22 o                         
  -2   3   6       3927.85       3960.38       160.17 o                         
  -1   3   6         65.30        148.72       153.09 o                         
   0   3   6      22620.17      22711.66       442.60 o                         
   1   3   6      17401.89      16884.65       284.67 o                         
   2   3   6       4849.01       4677.16       165.40 o                         
   3   3   6      47096.86      46295.36       513.61 o                         
   4   3   6        872.14        717.23       116.80 o                         
   5   3   6      19278.51      19630.80       418.14 o                         
   6   3   6       4525.69       4535.40       359.06 o                         
   7   3   6        128.67        395.32       291.53 o                         
   8   3   6       5422.96       5230.50       441.21 o                         
   9   3   6       3974.39       3970.39       501.50 o                         
  10   3   6       2752.63       2208.36       600.92 o                         
 -11   4   6        238.27        -80.59       587.30 o                         
 -10   4   6        831.61        683.19       338.77 o                         
  -9   4   6       8913.11       9651.96       460.87 o                         
  -8   4   6      20185.57      20560.08       581.03 o                         
  -7   4   6       5706.07       5481.16       313.42 o                         
  -6   4   6       1482.31       1288.64       169.36 o                         
  -5   4   6       1785.53       1700.68       143.96 o                         
  -4   4   6       8753.90       8569.70       218.84 o                         
  -3   4   6       3910.76       4180.79       172.83 o                         
  -2   4   6      28322.46      28828.01       407.22 o                         
  -1   4   6      64628.32      65510.89       795.75 o                         
   0   4   6       1800.64       1807.67       191.10 o                         
   1   4   6       3482.28       3170.79       157.77 o                         
   2   4   6       2785.99       2784.30       155.21 o                         
   3   4   6      20227.71      19334.94       316.08 o                         
   4   4   6       1741.03       1534.99       156.32 o                         
   5   4   6          9.13         -3.55       150.18 o                         
   6   4   6      18282.82      18030.41       542.36 o                         
   7   4   6       2997.53       2837.35       325.21 o                         
   8   4   6       6026.89       5921.41       460.15 o                         
   9   4   6         27.47        487.01       364.02 o                         
 -10   5   6       1681.78        953.54       344.93 o                         
  -9   5   6        563.37        820.80       273.52 o                         
  -8   5   6       5582.43       5857.59       360.49 o                         
  -7   5   6      16173.34      15751.80       498.56 o                         
  -6   5   6       5179.78       5283.54       244.87 o                         
  -5   5   6      43350.36      43294.57       469.24 o                         
  -4   5   6       9576.77       9370.25       203.40 o                         
  -3   5   6        653.70        650.64       139.98 o                         
  -2   5   6      30275.58      31042.36       393.93 o                         
  -1   5   6      19420.54      18142.96       377.68 o                         
   0   5   6      38761.39      39391.09       565.73 o                         
   1   5   6      30417.87      30465.20       414.17 o                         
   2   5   6      27877.11      26927.76       366.67 o                         
   3   5   6      14310.70      14235.58       307.21 o                         
   4   5   6       4574.97       4701.68       214.45 o                         
   5   5   6        364.79        429.50       180.70 o                         
   6   5   6      14524.23      14334.76       471.82 o                         
   7   5   6      25568.53      25598.24       736.86 o                         
   8   5   6       1817.44       1460.79       351.88 o                         
   9   5   6        553.53       1266.55       405.98 o                         
 -10   6   6       4501.88       5001.86       492.00 o                         
  -9   6   6       6378.51       6085.27       409.18 o                         
  -8   6   6      22477.94      22471.29       627.45 o                         
  -7   6   6       1224.81       1072.56       264.13 o                         
  -6   6   6      17754.39      16860.92       371.42 o                         
  -5   6   6      43167.07      43998.01       515.25 o                         
  -4   6   6       4767.18       5007.51       190.95 o                         
  -3   6   6      14238.75      14028.16       281.72 o                         
  -2   6   6       7670.62       8307.82       222.31 o                         
  -1   6   6      35886.51      36233.81       532.21 o                         
   0   6   6      35427.35      34961.52       556.26 o                         
   1   6   6        475.57        426.88       124.11 o                         
   2   6   6      52529.70      51644.38       483.91 o                         
   3   6   6     106852.03     105887.37       872.72 o                         
   4   6   6      13374.02      13754.39       356.52 o                         
   5   6   6      11756.71      12014.12       378.58 o                         
   6   6   6       7340.13       7538.31       373.02 o                         
   7   6   6       1375.12       1295.64       299.56 o                         
   8   6   6        248.54        481.46       473.79 o                         
   9   6   6        216.72        457.48       411.23 o                         
 -10   7   6      13188.48      12260.37       645.33 o                         
  -9   7   6       9875.79       9282.13       478.59 o                         
  -8   7   6       3380.49       3531.08       319.57 o                         
  -7   7   6       5739.79       6668.14       371.86 o                         
  -6   7   6       3060.68       3081.58       235.12 o                         
  -5   7   6         20.17        423.65       146.47 o                         
  -4   7   6       5058.66       5461.92       209.48 o                         
  -3   7   6      82076.23      80052.91       704.49 o                         
  -2   7   6      51420.16      51900.18       560.72 o                         
  -1   7   6      13147.69      13806.14       326.41 o                         
   0   7   6      55441.85      53247.61       728.78 o                         
   1   7   6      45916.25      44268.62       458.59 o                         
   2   7   6       4715.43       4562.47       174.56 o                         
   3   7   6       1316.83       1231.70       142.06 o                         
   4   7   6       1207.61        986.87       123.50 o                         
   5   7   6      25136.71      25372.23       543.93 o                         
   6   7   6      17615.34      18042.29       537.57 o                         
   7   7   6        595.43        379.70       315.36 o                         
   8   7   6      26092.18      25987.88       871.84 o                         
   9   7   6      16610.23      16960.83       802.65 o                         
 -10   8   6        799.60        712.09       396.50 o                         
  -9   8   6         13.30        -18.36       312.65 o                         
  -8   8   6        200.11        569.86       285.37 o                         
  -7   8   6      12815.90      12822.25       448.20 o                         
  -6   8   6      32943.06      33255.41       615.94 o                         
  -5   8   6      36168.37      36463.20       572.88 o                         
  -4   8   6       1798.96       1715.08       148.48 o                         
  -3   8   6       5159.68       4978.41       218.11 o                         
  -2   8   6      80646.62      77225.53       720.14 o                         
  -1   8   6        174.03        474.10       119.08 o                         
   0   8   6      17545.69      16284.85       451.65 o                         
   1   8   6      10380.78      10001.33       272.73 o                         
   2   8   6      42744.36      43311.62       483.11 o                         
   3   8   6       7994.98       8195.40       250.14 o                         
   4   8   6       3528.58       3507.39       219.80 o                         
   5   8   6      25374.99      25770.07       570.40 o                         
   6   8   6      57306.47      58949.09       954.71 o                         
   7   8   6         74.30        -45.13       323.18 o                         
   8   8   6       8340.03       8565.85       555.65 o                         
   9   8   6        156.13        323.82       477.28 o                         
 -10   9   6      15034.66      15074.63       725.95 o                         
  -9   9   6       9316.20       9175.71       589.68 o                         
  -8   9   6       5080.45       5977.65       424.53 o                         
  -7   9   6        935.39        975.30       239.11 o                         
  -6   9   6        952.43        749.47       232.57 o                         
  -5   9   6      18161.70      18251.28       417.63 o                         
  -4   9   6       3826.49       3576.79       199.71 o                         
  -3   9   6      56218.20      55402.78       592.94 o                         
  -2   9   6      39434.96      38598.37       503.70 o                         
  -1   9   6        444.16        615.97       157.32 o                         
   0   9   6       7472.72       7906.48       287.44 o                         
   1   9   6      27208.30      26219.53       433.48 o                         
   2   9   6      24984.92      24814.81       395.44 o                         
   3   9   6      15244.53      15239.62       326.85 o                         
   4   9   6         25.08        382.33       208.00 o                         
   5   9   6      28572.31      28521.70       599.58 o                         
   6   9   6       1010.03       1171.37       277.77 o                         
   7   9   6       1340.99       1680.13       342.73 o                         
   8   9   6       7760.22       8348.04       564.73 o                         
   9   9   6      15445.80      14304.66       760.83 o                         
 -10  10   6         59.45        242.39       372.16 o                         
  -9  10   6       1510.91       1287.83       439.71 o                         
  -8  10   6        152.39        360.64       309.78 o                         
  -7  10   6        140.33        212.38       243.06 o                         
  -6  10   6      12936.07      13247.07       454.32 o                         
  -5  10   6      11998.77      11854.45       369.06 o                         
  -4  10   6         24.13        -55.12       172.17 o                         
  -3  10   6        163.86        310.45       152.84 o                         
  -2  10   6      32076.93      31940.61       426.18 o                         
  -1  10   6      16575.96      15856.78       338.13 o                         
   0  10   6        163.15        114.24       182.78 o                         
   1  10   6        255.56        140.76       129.09 o                         
   2  10   6       1563.65       1404.14       167.67 o                         
   3  10   6       6343.20       6274.33       268.22 o                         
   4  10   6       3196.69       3049.27       232.64 o                         
   5  10   6       8307.67       8248.06       369.41 o                         
   6  10   6      12817.72      13207.96       516.60 o                         
   7  10   6       1085.77        839.43       337.41 o                         
   8  10   6       1046.94       1492.60       439.33 o                         
   9  10   6         28.52       -172.81       470.87 o                         
 -10  11   6        531.59        712.79       381.22 o                         
  -9  11   6        582.81       1077.21       354.15 o                         
  -8  11   6       2718.34       2337.95       368.87 o                         
  -7  11   6       2316.23       2329.09       293.65 o                         
  -6  11   6       1948.31       1771.66       246.65 o                         
  -5  11   6       2909.86       2737.11       257.38 o                         
  -4  11   6       6227.13       6312.61       307.26 o                         
  -3  11   6       4980.33       5064.05       234.91 o                         
  -2  11   6        135.54        436.91       148.07 o                         
  -1  11   6         45.13        216.69       156.44 o                         
   0  11   6        351.23        435.90       157.85 o                         
   1  11   6       1330.49       1551.47       176.73 o                         
   2  11   6          5.69        -64.77       143.03 o                         
   3  11   6       6586.77       6124.73       286.97 o                         
   4  11   6       3146.59       2910.62       223.32 o                         
   5  11   6        726.02        751.31       239.96 o                         
   6  11   6       1433.47       1575.43       341.38 o                         
   7  11   6       1056.55       1414.52       374.64 o                         
   8  11   6        178.67        647.63       348.95 o                         
   9  11   6         11.37        -83.77       442.74 o                         
 -10  12   6         27.78        188.74       376.88 o                         
  -9  12   6        494.96        719.62       359.16 o                         
  -8  12   6        129.16       -220.76       314.09 o                         
  -7  12   6       1855.39       1377.72       287.17 o                         
  -6  12   6      13901.49      14070.06       463.74 o                         
  -5  12   6         64.26        284.65       207.65 o                         
  -4  12   6      12109.68      11843.59       355.78 o                         
  -3  12   6         74.30        360.35       156.37 o                         
  -2  12   6      17466.61      17643.35       345.63 o                         
  -1  12   6       2202.16       1948.69       195.26 o                         
   0  12   6       5836.00       5372.33       243.10 o                         
   1  12   6       4078.60       4045.36       206.56 o                         
   2  12   6       5644.97       5766.85       243.80 o                         
   3  12   6         40.47         75.96       221.85 o                         
   4  12   6       2431.64       2153.74       257.78 o                         
   5  12   6       6192.39       6469.49       440.32 o                         
   6  12   6       5393.39       5835.49       413.53 o                         
   7  12   6        747.76        867.98       394.08 o                         
   8  12   6       3368.76       2702.35       431.69 o                         
   9  12   6         25.11        429.77       437.44 o                         
  -9  13   6       2407.58       2436.79       418.46 o                         
  -8  13   6         88.33       -263.88       313.57 o                         
  -7  13   6        155.56        458.50       290.23 o                         
  -6  13   6        498.05        655.32       274.40 o                         
  -5  13   6       8196.02       8858.60       345.11 o                         
  -4  13   6        614.14        817.48       198.70 o                         
  -3  13   6      20424.23      19473.08       395.51 o                         
  -2  13   6      30922.05      30386.85       456.76 o                         
  -1  13   6        366.17        735.68       187.93 o                         
   0  13   6       1132.69        904.22       187.35 o                         
   1  13   6      18769.68      18799.24       367.07 o                         
   2  13   6       2618.11       2421.93       194.37 o                         
   3  13   6       3329.12       3099.20       270.72 o                         
   4  13   6        299.00        478.93       197.56 o                         
   5  13   6      21483.59      21292.67       639.12 o                         
   6  13   6         73.68        522.62       306.52 o                         
   7  13   6        751.76        258.22       362.79 o                         
   8  13   6       1911.98       1776.66       395.94 o                         
  -9  14   6          6.86        991.68       440.79 o                         
  -8  14   6       2559.95       2690.08       381.93 o                         
  -7  14   6         63.61        235.06       284.99 o                         
  -6  14   6      16290.61      16760.45       568.11 o                         
  -5  14   6      34657.91      35308.17       717.52 o                         
  -4  14   6       1486.99       1367.44       228.95 o                         
  -3  14   6        106.81        -19.52       164.66 o                         
  -2  14   6      17966.03      17127.23       331.31 o                         
  -1  14   6       2359.25       2074.02       190.19 o                         
   0  14   6       4460.99       3863.15       269.13 o                         
   1  14   6       1617.96       1248.01       143.35 o                         
   2  14   6      18532.85      19057.75       485.86 o                         
   3  14   6       5256.39       5020.46       297.12 o                         
   4  14   6       1264.62       1088.64       269.34 o                         
   5  14   6      14312.67      15284.33       567.22 o                         
   6  14   6      10377.32      10630.63       549.00 o                         
   7  14   6          9.91        156.28       355.11 o                         
   8  14   6        465.81        445.89       423.71 o                         
  -9  15   6       7030.91       6717.78       507.60 o                         
  -8  15   6       2967.65       2773.16       378.20 o                         
  -7  15   6       6056.31       6732.20       422.76 o                         
  -6  15   6        770.65        805.41       272.35 o                         
  -5  15   6        750.94       1144.84       253.26 o                         
  -4  15   6       5607.44       5935.00       301.82 o                         
  -3  15   6       2674.56       2515.72       226.97 o                         
  -2  15   6      21252.85      21666.39       435.64 o                         
  -1  15   6       4136.76       4137.23       209.16 o                         
   0  15   6       1896.15       1972.10       243.49 o                         
   1  15   6      14439.58      13374.53       415.59 o                         
   2  15   6        975.63        810.55       221.75 o                         
   3  15   6       1034.78        895.95       211.08 o                         
   4  15   6       3251.89       3775.94       316.39 o                         
   5  15   6       1617.91       1276.21       303.51 o                         
   6  15   6       9329.91       9594.77       548.09 o                         
   7  15   6         92.70        908.99       491.08 o                         
   8  15   6       4021.35       3632.67       521.07 o                         
  -9  16   6       4606.68       4387.76       482.26 o                         
  -8  16   6       6818.81       7361.42       507.37 o                         
  -7  16   6        885.99        542.85       285.36 o                         
  -6  16   6        642.41        705.57       285.40 o                         
  -5  16   6      39816.12      40507.27       789.34 o                         
  -4  16   6       1583.22       1975.67       246.47 o                         
  -3  16   6        314.34        256.07       192.43 o                         
  -2  16   6       4247.43       4117.47       230.15 o                         
  -1  16   6       6316.94       5979.54       260.58 o                         
   0  16   6        378.62        280.64       224.82 o                         
   1  16   6       2264.99       2000.20       257.13 o                         
   2  16   6      13073.12      13119.94       429.71 o                         
   3  16   6      19007.22      18905.74       524.44 o                         
   4  16   6       2187.95       1905.95       322.61 o                         
   5  16   6       1756.78       1539.47       334.67 o                         
   6  16   6       1201.90       1440.45       352.17 o                         
   7  16   6        135.45        276.45       382.57 o                         
   8  16   6        576.66        657.69       442.50 o                         
  -9  17   6        688.55        812.44       451.35 o                         
  -8  17   6       3425.52       3590.24       469.86 o                         
  -7  17   6       8928.28       9482.10       495.87 o                         
  -6  17   6       1706.54       1748.95       299.65 o                         
  -5  17   6      12001.85      12085.91       460.14 o                         
  -4  17   6         27.66        396.43       224.43 o                         
  -3  17   6        288.01        347.04       206.90 o                         
  -2  17   6       9456.19       9340.16       321.35 o                         
  -1  17   6       7169.68       7051.09       288.40 o                         
   0  17   6       7899.37       7665.23       334.43 o                         
   1  17   6       8399.63       8151.72       361.74 o                         
   2  17   6       6782.06       6307.55       352.94 o                         
   3  17   6       1558.23       1321.90       270.00 o                         
   4  17   6       6871.66       6223.08       412.46 o                         
   5  17   6        101.18       -255.94       334.84 o                         
   6  17   6       9386.10       9780.93       568.53 o                         
   7  17   6       4221.04       4282.36       509.82 o                         
  -8  18   6       8588.28       8502.63       633.54 o                         
  -7  18   6       2031.28       2085.10       394.74 o                         
  -6  18   6        637.38        875.55       341.57 o                         
  -5  18   6       2658.11       2650.70       312.30 o                         
  -4  18   6         97.94         43.86       256.99 o                         
  -3  18   6       3683.25       3649.04       325.05 o                         
  -2  18   6        866.89        789.13       229.86 o                         
  -1  18   6      19354.83      18758.24       503.44 o                         
   0  18   6       2622.60       2002.32       232.87 o                         
   1  18   6       7056.65       6817.80       341.84 o                         
   2  18   6       6260.59       6550.46       365.95 o                         
   3  18   6      14315.48      14633.08       531.70 o                         
   4  18   6        312.24        -51.26       300.20 o                         
   5  18   6       1884.43       2018.02       342.37 o                         
   6  18   6        130.38        -47.71       354.30 o                         
   7  18   6       1589.35       2121.14       424.09 o                         
  -8  19   6       1448.08        999.79       432.16 o                         
  -7  19   6         46.99        251.66       390.51 o                         
  -6  19   6        222.04        251.92       452.74 o                         
  -5  19   6       5687.44       5842.36       430.00 o                         
  -4  19   6       9150.49       9820.59       507.25 o                         
  -3  19   6        169.41        995.69       287.25 o                         
  -2  19   6        109.58        342.13       253.49 o                         
  -1  19   6        144.34        208.77       215.14 o                         
   0  19   6          7.64       -167.17       228.81 o                         
   1  19   6       2575.91       2303.09       260.82 o                         
   2  19   6       4990.13       5097.79       340.21 o                         
   3  19   6       6840.29       7120.14       419.19 o                         
   4  19   6         64.33        -34.02       299.66 o                         
   5  19   6        754.79       -153.16       342.73 o                         
   6  19   6        611.09        289.11       360.91 o                         
   7  19   6         60.35        446.23       425.03 o                         
  -8  20   6         64.16        185.37       565.77 o                         
  -7  20   6        170.95        741.60       392.04 o                         
  -6  20   6        854.25        831.45       393.61 o                         
  -5  20   6       5260.20       5629.63       440.00 o                         
  -4  20   6      15022.45      15936.59       625.66 o                         
  -3  20   6         60.92        275.23       281.34 o                         
  -2  20   6         19.90        488.89       287.80 o                         
  -1  20   6      11618.50      11680.78       432.84 o                         
   0  20   6       2043.73       1665.33       267.28 o                         
   1  20   6        175.62        315.75       282.11 o                         
   2  20   6        361.18        585.06       260.75 o                         
   3  20   6       5212.54       5651.95       399.20 o                         
   4  20   6       1983.45       2008.26       351.53 o                         
   5  20   6         42.58        652.62       367.48 o                         
   6  20   6        520.45       -259.80       382.94 o                         
  -7  21   6       8617.02       8418.29       637.19 o                         
  -6  21   6       1862.37       1642.33       438.42 o                         
  -5  21   6       1839.52       1849.47       379.23 o                         
  -4  21   6        754.37        750.50       326.74 o                         
  -3  21   6        653.37       1239.76       297.84 o                         
  -2  21   6         96.69         67.11       270.67 o                         
  -1  21   6       5324.66       5699.03       396.06 o                         
   0  21   6      27893.71      29583.82       758.21 o                         
   1  21   6       7259.38       7813.25       454.54 o                         
   2  21   6       1260.18        912.35       310.58 o                         
   3  21   6      10004.54      10078.24       475.13 o                         
   4  21   6       2751.16       3394.76       407.91 o                         
   5  21   6       1162.17        812.76       432.35 o                         
   6  21   6         39.11       -144.13       407.29 o                         
  -7  22   6        819.75       1786.77       423.83 o                         
  -6  22   6        852.88       1019.79       384.32 o                         
  -5  22   6      14161.99      15050.79       681.61 o                         
  -4  22   6      17750.43      19179.48       704.41 o                         
  -3  22   6       7882.11       8479.04       495.80 o                         
  -2  22   6       2943.79       2673.15       319.87 o                         
  -1  22   6       1047.83       1342.99       306.13 o                         
   0  22   6       3795.41       3479.17       385.00 o                         
   1  22   6        840.81        776.01       294.62 o                         
   2  22   6       1606.64       1441.89       343.18 o                         
   3  22   6      30941.73      31171.35       887.53 o                         
   4  22   6      10805.15      10739.61       655.97 o                         
   5  22   6       1831.28        857.03       382.22 o                         
   6  22   6       5393.98       4456.04       509.44 o                         
  -6  23   6        280.81        572.26       416.21 o                         
  -5  23   6        261.35        450.96       367.42 o                         
  -4  23   6        678.76       1242.27       324.77 o                         
  -3  23   6      24041.48      24890.49       805.55 o                         
  -2  23   6       2062.75       1730.04       358.95 o                         
  -1  23   6       6692.01       6419.20       452.27 o                         
   0  23   6      56227.08      59408.71      1196.70 o                         
   1  23   6       7579.89       8302.04       487.94 o                         
   2  23   6        519.33        508.73       306.57 o                         
   3  23   6       4034.42       4302.57       471.88 o                         
   4  23   6        343.63        679.46       405.27 o                         
   5  23   6       4823.53       3604.49       543.40 o                         
  -6  24   6       6719.26       6842.38       572.61 o                         
  -5  24   6       7747.98       8768.39       617.37 o                         
  -4  24   6       7453.14       7256.25       503.40 o                         
  -3  24   6       4167.21       4797.60       465.66 o                         
  -2  24   6      15568.75      16082.43       694.67 o                         
  -1  24   6       1047.89       1140.97       353.83 o                         
   0  24   6       5514.15       5789.27       448.25 o                         
   1  24   6       4552.91       4461.16       420.99 o                         
   2  24   6       4964.57       5135.96       473.22 o                         
   3  24   6      14855.14      15156.30       732.63 o                         
   4  24   6      13040.93      12025.10       731.30 o                         
   5  24   6       4979.90       4821.63       586.77 o                         
  -5  25   6        979.56        793.24       421.11 o                         
  -4  25   6       2798.29       4006.72       481.29 o                         
  -3  25   6      23845.13      23908.80       850.76 o                         
  -2  25   6       8520.54       8764.67       593.31 o                         
  -1  25   6        560.76        970.25       385.40 o                         
   0  25   6      16518.71      17568.29       751.02 o                         
   1  25   6      11653.43      12404.88       620.19 o                         
   2  25   6       1168.06       1499.49       390.59 o                         
   3  25   6       1443.06       1499.08       431.54 o                         
   4  25   6       1130.92       1708.21       523.70 o                         
  -4  26   6        330.48        476.67       414.15 o                         
  -3  26   6          6.56        940.94       410.36 o                         
  -2  26   6        846.23        824.10       393.62 o                         
  -1  26   6       1195.84       1483.88       422.16 o                         
   0  26   6       5417.94       6488.71       544.17 o                         
   1  26   6       4787.68       4622.65       549.36 o                         
   2  26   6        945.61       1223.07       449.25 o                         
   3  26   6       2190.08       2715.79       450.54 o                         
  -3  27   6        129.36        696.99       403.81 o                         
  -2  27   6       1062.85       1754.54       439.25 o                         
  -1  27   6        323.32        903.08       391.34 o                         
   0  27   6        622.71       1402.26       405.15 o                         
   1  27   6         97.10        574.37       384.37 o                         
   2  27   6          6.05       1093.74       438.33 o                         
  -2  28   6       4460.76       3114.59       498.69 o                         
  -1  28   6        511.15        924.46       428.22 o                         
   0  28   6       1207.62       1250.38       401.92 o                         
   1  28   6         24.28        440.93       465.59 o                         
 -11   1   7        217.53       -461.40       474.35 o                         
 -10   1   7       5286.21       4824.06       440.06 o                         
  -9   1   7        892.82        709.58       306.07 o                         
  -8   1   7       3956.94       3650.91       331.62 o                         
  -7   1   7       8365.53       8665.82       339.44 o                         
  -6   1   7      15215.84      15315.49       318.47 o                         
  -5   1   7       9005.07       9172.73       280.09 o                         
  -4   1   7        546.81        624.65       136.32 o                         
  -3   1   7       1075.03        858.33       118.19 o                         
  -2   1   7        200.13        335.80       141.28 o                         
  -1   1   7      14811.25      14391.49       336.05 o                         
   0   1   7       6108.76       5321.07       209.85 o                         
   1   1   7      34845.91      33888.15       438.11 o                         
   2   1   7      28685.32      27228.33       346.75 o                         
   3   1   7      20323.14      18965.68       401.01 o                         
   4   1   7        800.19        964.84       178.74 o                         
   5   1   7        858.77        741.04       188.95 o                         
   6   1   7       1777.14       1765.10       266.91 o                         
   7   1   7       1350.31       1609.94       335.40 o                         
   8   1   7       2322.93       2205.60       357.91 o                         
   9   1   7       2425.37       1984.74       357.16 o                         
 -10   2   7       1050.43        773.79       313.71 o                         
  -9   2   7      12551.06      13359.16       571.23 o                         
  -8   2   7       2633.54       3425.78       322.58 o                         
  -7   2   7       7333.33       8136.06       331.68 o                         
  -6   2   7       6858.68       7048.48       302.82 o                         
  -5   2   7       1523.68       1703.24       218.97 o                         
  -4   2   7      87941.59      88444.67       794.14 o                         
  -3   2   7      90566.68      92171.45       680.19 o                         
  -2   2   7      18066.13      18633.42       326.26 o                         
  -1   2   7      90075.36      90067.57       990.43 o                         
   0   2   7      32893.10      32205.43       530.07 o                         
   1   2   7       3618.11       3324.19       186.74 o                         
   2   2   7        117.35        162.10       103.37 o                         
   3   2   7       6071.53       5955.30       199.15 o                         
   4   2   7      36968.80      35574.57       652.39 o                         
   5   2   7      53404.99      53751.88       766.39 o                         
   6   2   7      16080.43      16431.45       570.09 o                         
   7   2   7      21396.40      22105.40       756.13 o                         
   8   2   7      10438.08      10340.99       555.66 o                         
   9   2   7        297.84         46.72       380.39 o                         
 -10   3   7       9833.48       9007.12       578.15 o                         
  -9   3   7      17982.29      18678.15       656.28 o                         
  -8   3   7      12938.29      12676.52       509.81 o                         
  -7   3   7      48418.88      48387.94       720.58 o                         
  -6   3   7      56128.75      56014.65       735.37 o                         
  -5   3   7      18527.21      18830.66       389.61 o                         
  -4   3   7       8560.45       8715.00       257.28 o                         
  -3   3   7       8738.18       9314.97       257.97 o                         
  -2   3   7      16100.83      16081.75       336.93 o                         
  -1   3   7      66457.86      66080.30       853.53 o                         
   0   3   7      54689.33      54604.76       757.38 o                         
   1   3   7      99237.44      98192.66       945.92 o                         
   2   3   7     108992.84     104791.16       849.09 o                         
   3   3   7      40064.69      38522.55       558.99 o                         
   4   3   7      25154.24      24604.06       394.33 o                         
   5   3   7      16408.49      15721.94       425.43 o                         
   6   3   7        318.97         74.52       273.87 o                         
   7   3   7       3397.15       4111.37       406.72 o                         
   8   3   7      10399.38      10404.90       559.22 o                         
   9   3   7       9780.61       9614.93       618.36 o                         
 -10   4   7       2281.81       2482.23       399.10 o                         
  -9   4   7       8975.47       9619.49       477.03 o                         
  -8   4   7       7332.91       7591.31       419.38 o                         
  -7   4   7      18718.40      18719.48       502.50 o                         
  -6   4   7       1834.45       1786.12       207.64 o                         
  -5   4   7      15713.04      15317.04       298.26 o                         
  -4   4   7     179292.17     180272.89      1148.81 o                         
  -3   4   7      86509.43      87913.18       746.47 o                         
  -2   4   7      44423.00      45833.19       614.25 o                         
  -1   4   7     135327.58     137605.70      1572.65 o                         
   0   4   7      36967.47      36505.76       608.79 o                         
   1   4   7        342.66        227.88       122.46 o                         
   2   4   7        131.83        178.01       141.93 o                         
   3   4   7       3364.36       3129.44       169.15 o                         
   4   4   7     149106.33     146827.89      1352.37 o                         
   5   4   7      18066.21      17212.13       426.60 o                         
   6   4   7      21775.75      21372.01       649.75 o                         
   7   4   7      60807.13      60759.16      1192.12 o                         
   8   4   7       7554.50       7929.95       506.99 o                         
   9   4   7       1353.85       1373.30       402.08 o                         
 -10   5   7       3230.66       3136.76       421.29 o                         
  -9   5   7       9684.98       9692.48       499.52 o                         
  -8   5   7      21259.39      20947.19       620.46 o                         
  -7   5   7      43620.49      43493.67       737.61 o                         
  -6   5   7      25244.41      24784.73       458.85 o                         
  -5   5   7       6754.19       6876.02       219.39 o                         
  -4   5   7      14933.15      14304.30       277.41 o                         
  -3   5   7       2534.96       2660.89       182.28 o                         
  -2   5   7      13928.54      14341.92       355.84 o                         
  -1   5   7      20219.53      19709.80       456.71 o                         
   0   5   7      67410.15      66791.73       797.28 o                         
   1   5   7      62761.41      61677.75       673.84 o                         
   2   5   7      58394.64      58904.03       670.85 o                         
   3   5   7      23510.00      24572.11       439.89 o                         
   4   5   7      22965.12      22524.83       484.23 o                         
   5   5   7       6026.01       6021.18       334.12 o                         
   6   5   7       2616.62       2336.00       310.78 o                         
   7   5   7       6678.36       7203.13       457.45 o                         
   8   5   7       3355.20       2911.57       447.53 o                         
   9   5   7       5970.67       5395.57       552.77 o                         
 -10   6   7        129.72         81.82       377.02 o                         
  -9   6   7       1024.52       1419.12       298.93 o                         
  -8   6   7        279.60        555.40       283.48 o                         
  -7   6   7        922.17        953.99       268.02 o                         
  -6   6   7       9370.76       9721.52       314.76 o                         
  -5   6   7       3032.88       3109.91       177.00 o                         
  -4   6   7      60082.97      60739.43       607.69 o                         
  -3   6   7      20859.46      20036.58       371.39 o                         
  -2   6   7         72.90        325.59       126.03 o                         
  -1   6   7      35261.54      34233.66       542.63 o                         
   0   6   7       9898.19       9657.03       315.77 o                         
   1   6   7      11706.71      11453.42       298.75 o                         
   2   6   7       1312.71       1247.06       119.68 o                         
   3   6   7      12459.48      11928.47       279.18 o                         
   4   6   7      32527.85      33261.63       610.69 o                         
   5   6   7       2831.53       2768.60       267.96 o                         
   6   6   7       1376.44       1592.11       299.56 o                         
   7   6   7      26009.73      26647.35       772.45 o                         
   8   6   7       3714.00       3230.80       415.68 o                         
   9   6   7        758.69        810.47       441.74 o                         
 -10   7   7       2010.64       2331.47       422.89 o                         
  -9   7   7        153.89        388.75       290.51 o                         
  -8   7   7       7854.96       7874.07       430.74 o                         
  -7   7   7       3743.64       4265.24       329.17 o                         
  -6   7   7        875.43       1006.33       226.06 o                         
  -5   7   7       3927.70       3423.74       220.52 o                         
  -4   7   7       3843.31       4193.89       216.30 o                         
  -3   7   7       7552.03       7280.63       276.90 o                         
  -2   7   7       8008.25       7615.57       263.95 o                         
  -1   7   7         88.45         84.21       147.38 o                         
   0   7   7      17223.90      16994.89       444.54 o                         
   1   7   7       8066.52       7606.21       233.82 o                         
   2   7   7        530.21        762.06       141.16 o                         
   3   7   7       7146.20       6987.59       223.03 o                         
   4   7   7        136.65        158.31       180.19 o                         
   5   7   7       1314.57       1480.87       260.35 o                         
   6   7   7        144.93        654.03       287.82 o                         
   7   7   7       3188.73       3168.56       372.89 o                         
   8   7   7        828.73        852.94       402.43 o                         
   9   7   7        741.44        840.87       421.86 o                         
 -10   8   7       1118.69       1541.35       400.67 o                         
  -9   8   7         29.88        157.74       326.03 o                         
  -8   8   7       1755.41       1942.12       307.90 o                         
  -7   8   7       6950.83       6825.72       395.82 o                         
  -6   8   7        861.86        908.37       220.20 o                         
  -5   8   7       2476.38       2282.01       209.48 o                         
  -4   8   7        197.40        362.29       160.76 o                         
  -3   8   7        149.35        606.44       159.03 o                         
  -2   8   7       7151.91       6366.23       258.03 o                         
  -1   8   7        376.84        268.00       117.50 o                         
   0   8   7       2611.82       2103.26       221.36 o                         
   1   8   7      24231.62      24323.60       425.03 o                         
   2   8   7         33.57         61.65       152.28 o                         
   3   8   7       1487.71       1553.94       153.74 o                         
   4   8   7       3181.95       2745.74       248.54 o                         
   5   8   7        291.79        162.21       233.89 o                         
   6   8   7         62.88        394.73       280.42 o                         
   7   8   7        142.93        446.58       324.92 o                         
   8   8   7       2171.14       2512.59       420.71 o                         
   9   8   7        957.05       1213.91       401.96 o                         
 -10   9   7        239.60       -214.12       397.85 o                         
  -9   9   7       1935.39       1357.94       360.44 o                         
  -8   9   7       4777.00       5099.38       411.31 o                         
  -7   9   7       3012.47       2923.55       332.43 o                         
  -6   9   7       9675.57      10523.67       385.85 o                         
  -5   9   7        373.98        593.35       187.05 o                         
  -4   9   7        587.68        629.64       192.86 o                         
  -3   9   7      36321.37      35772.50       523.75 o                         
  -2   9   7        690.90        757.45       171.68 o                         
  -1   9   7      12615.04      12328.33       384.88 o                         
   0   9   7        243.64        263.92       240.26 o                         
   1   9   7      15104.38      14296.72       378.58 o                         
   2   9   7       8617.85       7842.08       266.04 o                         
   3   9   7        431.32        367.65       152.14 o                         
   4   9   7      19427.47      19088.51       492.72 o                         
   5   9   7      17654.24      16755.98       523.48 o                         
   6   9   7       2748.84       2985.78       356.07 o                         
   7   9   7       4542.44       4811.81       462.02 o                         
   8   9   7       3433.41       3245.51       444.96 o                         
   9   9   7       1874.36       1052.63       449.13 o                         
 -10  10   7       3674.50       3582.41       455.27 o                         
  -9  10   7        293.32        544.98       364.78 o                         
  -8  10   7       1214.36       1292.06       326.12 o                         
  -7  10   7       1418.71       1438.68       276.20 o                         
  -6  10   7        119.68        311.75       257.33 o                         
  -5  10   7      12856.55      13334.38       425.37 o                         
  -4  10   7       7018.39       6825.38       280.40 o                         
  -3  10   7       3874.25       4065.96       243.52 o                         
  -2  10   7       5189.09       5035.02       255.59 o                         
  -1  10   7       4565.98       4202.83       237.20 o                         
   0  10   7       2784.69       2507.17       236.49 o                         
   1  10   7       7078.48       6127.77       301.63 o                         
   2  10   7        472.01        588.41       158.43 o                         
   3  10   7       9355.10       9956.32       338.09 o                         
   4  10   7       4205.06       3997.32       287.97 o                         
   5  10   7       1049.70        559.90       252.76 o                         
   6  10   7       2403.59       2613.93       337.15 o                         
   7  10   7       6555.16       7060.35       493.21 o                         
   8  10   7       7389.22       7643.67       604.71 o                         
   9  10   7        194.29       -198.33       450.13 o                         
 -10  11   7        256.64        314.03       372.26 o                         
  -9  11   7      15365.83      15081.90       704.46 o                         
  -8  11   7         85.27        149.06       356.42 o                         
  -7  11   7       3246.25       3794.33       363.23 o                         
  -6  11   7      32089.77      32640.75       722.78 o                         
  -5  11   7       1129.57       1520.67       233.74 o                         
  -4  11   7         75.19        326.81       169.44 o                         
  -3  11   7      22181.73      21620.06       445.46 o                         
  -2  11   7       7628.91       7267.72       287.46 o                         
  -1  11   7      24503.46      24376.25       473.18 o                         
   0  11   7       3079.75       2720.78       241.27 o                         
   1  11   7      11598.47      11298.42       332.89 o                         
   2  11   7      36239.82      36064.28       541.69 o                         
   3  11   7        329.78        198.66       159.11 o                         
   4  11   7       2924.14       2886.65       322.75 o                         
   5  11   7      16787.24      15929.43       545.00 o                         
   6  11   7       9372.47       9816.68       526.01 o                         
   7  11   7       1969.33       2200.42       382.96 o                         
   8  11   7        537.90         13.60       415.43 o                         
 -10  12   7       1009.79       1167.85       413.71 o                         
  -9  12   7       2471.09       2485.05       418.27 o                         
  -8  12   7        807.76       1131.13       354.71 o                         
  -7  12   7       5135.56       4867.69       419.23 o                         
  -6  12   7         63.94        198.79       234.65 o                         
  -5  12   7       5172.66       5690.14       314.29 o                         
  -4  12   7       3633.81       3419.10       212.87 o                         
  -3  12   7        655.35        860.04       166.12 o                         
  -2  12   7      11033.64      10787.78       357.54 o                         
  -1  12   7       4626.02       4745.93       248.29 o                         
   0  12   7        451.65        372.60       213.93 o                         
   1  12   7       5648.19       5351.73       246.16 o                         
   2  12   7        411.11        739.77       171.59 o                         
   3  12   7         86.92        232.43       225.68 o                         
   4  12   7       6450.94       6030.52       344.52 o                         
   5  12   7       4412.27       4245.99       400.71 o                         
   6  12   7       9163.28       9509.53       546.63 o                         
   7  12   7       4673.69       5094.91       477.49 o                         
   8  12   7        599.26        950.87       400.33 o                         
  -9  13   7      10366.91      10285.87       629.53 o                         
  -8  13   7       3672.88       3705.23       404.91 o                         
  -7  13   7        235.07        716.13       311.67 o                         
  -6  13   7      22875.80      22877.74       652.39 o                         
  -5  13   7        345.60        846.51       213.68 o                         
  -4  13   7       1489.20       1443.75       231.50 o                         
  -3  13   7        453.68        835.10       205.82 o                         
  -2  13   7       4932.64       4572.46       249.74 o                         
  -1  13   7       6991.46       6968.24       299.85 o                         
   0  13   7      18519.71      18264.15       430.94 o                         
   1  13   7       2910.83       2684.35       191.97 o                         
   2  13   7      33987.60      33951.83       633.59 o                         
   3  13   7       2991.93       3045.81       267.10 o                         
   4  13   7       2835.64       2528.05       267.52 o                         
   5  13   7       1855.78       1283.03       321.71 o                         
   6  13   7        166.85        520.48       324.37 o                         
   7  13   7        223.66        652.14       423.78 o                         
   8  13   7        140.04        766.61       416.41 o                         
  -9  14   7       3830.91       4411.59       459.23 o                         
  -8  14   7         59.42         94.80       351.89 o                         
  -7  14   7        603.76        718.03       318.80 o                         
  -6  14   7       5375.73       5620.07       391.73 o                         
  -5  14   7        174.05        318.65       234.41 o                         
  -4  14   7        641.53        772.33       224.05 o                         
  -3  14   7       1734.35       1645.05       215.67 o                         
  -2  14   7        624.32       1055.09       198.08 o                         
  -1  14   7       2502.22       1944.66       245.47 o                         
   0  14   7        791.13        618.83       202.64 o                         
   1  14   7       4225.52       4073.66       258.53 o                         
   2  14   7        261.07        195.49       217.12 o                         
   3  14   7         12.78        284.31       216.86 o                         
   4  14   7       2081.35       1920.41       269.28 o                         
   5  14   7      15652.85      14800.95       593.12 o                         
   6  14   7       1897.63       2021.89       353.53 o                         
   7  14   7       1230.91       1106.54       655.54 o                         
   8  14   7         59.37       -284.55       536.24 o                         
  -9  15   7       1441.34       1511.00       375.37 o                         
  -8  15   7       1261.78       2340.85       409.62 o                         
  -7  15   7        317.21        935.76       308.48 o                         
  -6  15   7        924.77       1203.39       291.34 o                         
  -5  15   7         88.56         35.35       228.03 o                         
  -4  15   7       3998.33       3800.20       269.87 o                         
  -3  15   7       1296.51       1140.19       223.90 o                         
  -2  15   7         58.71        183.31       187.45 o                         
  -1  15   7       1674.33       2093.23       228.10 o                         
   0  15   7       6859.50       6545.38       287.06 o                         
   1  15   7          3.99       -136.41       188.41 o                         
   2  15   7       2430.65       2035.86       244.49 o                         
   3  15   7       1125.24       1246.57       228.63 o                         
   4  15   7       1390.67       1272.90       281.70 o                         
   5  15   7         13.13       -307.77       307.77 o                         
   6  15   7        831.82        697.71       346.46 o                         
   7  15   7        217.45        118.71       428.14 o                         
   8  15   7        229.67       -381.43       469.52 o                         
  -9  16   7       2486.32       2067.80       463.58 o                         
  -8  16   7        759.94        872.99       361.73 o                         
  -7  16   7       1310.50       1229.58       351.04 o                         
  -6  16   7       1393.67       1619.03       331.09 o                         
  -5  16   7        881.70        834.82       279.48 o                         
  -4  16   7       3276.66       2829.91       301.88 o                         
  -3  16   7       2574.02       2463.41       238.91 o                         
  -2  16   7        102.22        419.53       231.50 o                         
  -1  16   7       5130.10       4803.13       291.17 o                         
   0  16   7       2487.89       1930.24       242.98 o                         
   1  16   7       5111.35       4265.56       300.10 o                         
   2  16   7          0.60        -30.51       242.56 o                         
   3  16   7          2.50        160.72       243.74 o                         
   4  16   7       1149.38       1478.63       324.12 o                         
   5  16   7       3592.79       4314.62       438.83 o                         
   6  16   7        402.56        428.55       355.40 o                         
   7  16   7       1361.90       1579.37       434.80 o                         
  -8  17   7         26.15        327.53       386.02 o                         
  -7  17   7        562.22        797.33       338.26 o                         
  -6  17   7       6191.17       5779.34       425.08 o                         
  -5  17   7       4525.20       4568.29       360.15 o                         
  -4  17   7        199.32       -245.21       281.26 o                         
  -3  17   7        696.36        683.51       247.90 o                         
  -2  17   7       1694.86       1684.04       255.87 o                         
  -1  17   7       2006.98       1695.49       241.01 o                         
   0  17   7        685.00        880.55       240.56 o                         
   1  17   7       4669.76       4600.12       306.13 o                         
   2  17   7      11672.11      11460.76       442.62 o                         
   3  17   7       3669.61       3819.97       332.26 o                         
   4  17   7        766.04        650.30       308.97 o                         
   5  17   7       1014.52        938.59       351.83 o                         
   6  17   7       1832.58       1684.52       367.99 o                         
   7  17   7        232.87        204.74       525.98 o                         
  -8  18   7       1761.95       1086.85       447.36 o                         
  -7  18   7       8936.09       8988.76       639.47 o                         
  -6  18   7       3918.31       4495.70       484.60 o                         
  -5  18   7         47.39        324.93       398.71 o                         
  -4  18   7       5483.07       6203.15       439.02 o                         
  -3  18   7       9527.37       9341.37       442.24 o                         
  -2  18   7       2472.66       2420.02       262.32 o                         
  -1  18   7      25863.88      25372.56       585.37 o                         
   0  18   7         24.07       -119.26       223.94 o                         
   1  18   7      15568.27      15332.20       489.47 o                         
   2  18   7         13.98        486.15       270.49 o                         
   3  18   7       1340.27       1169.52       289.36 o                         
   4  18   7       6894.33       7090.83       480.33 o                         
   5  18   7      15552.65      15420.95       701.55 o                         
   6  18   7       5313.91       5248.25       526.95 o                         
   7  18   7       2940.12       1378.20       514.01 o                         
  -8  19   7        266.34        624.03       475.65 o                         
  -7  19   7       5124.78       5415.13       538.83 o                         
  -6  19   7      16869.62      18066.17       784.74 o                         
  -5  19   7       2213.31       2617.34       406.24 o                         
  -4  19   7        305.61        257.90       334.18 o                         
  -3  19   7          3.41        399.06       305.22 o                         
  -2  19   7       6038.74       5912.44       365.72 o                         
  -1  19   7       5626.59       5509.52       353.31 o                         
   0  19   7        124.04        371.59       237.66 o                         
   1  19   7      15536.51      15514.10       546.84 o                         
   2  19   7      33300.11      34284.62       778.62 o                         
   3  19   7        576.07        479.38       283.17 o                         
   4  19   7        387.27        208.06       314.38 o                         
   5  19   7       1694.16       1467.02       384.66 o                         
   6  19   7        162.36       -117.74       360.60 o                         
   7  19   7        146.91       -252.92       421.03 o                         
  -7  20   7       4355.57       3590.45       514.53 o                         
  -6  20   7        255.66        424.34       382.89 o                         
  -5  20   7       5442.58       5977.10       507.94 o                         
  -4  20   7      21769.82      22874.65       761.82 o                         
  -3  20   7       4088.80       4295.01       394.19 o                         
  -2  20   7       5048.28       5142.56       377.44 o                         
  -1  20   7       7860.10       8181.57       385.97 o                         
   0  20   7       5282.61       4433.61       336.97 o                         
   1  20   7       1621.10       1323.56       302.33 o                         
   2  20   7         35.71        293.61       281.06 o                         
   3  20   7       1394.23       1277.33       316.59 o                         
   4  20   7      18119.76      18379.82       745.85 o                         
   5  20   7       4622.35       4169.23       465.36 o                         
   6  20   7       2012.99       1826.84       420.77 o                         
  -7  21   7       4290.74       5313.20       581.36 o                         
  -6  21   7       3932.56       3921.66       477.59 o                         
  -5  21   7         47.68        867.62       360.31 o                         
  -4  21   7        990.32       1539.96       345.18 o                         
  -3  21   7       5096.09       5814.47       422.94 o                         
  -2  21   7       2107.61       2358.57       329.41 o                         
  -1  21   7      10856.05      10920.32       498.56 o                         
   0  21   7       5484.69       5919.95       411.11 o                         
   1  21   7      10935.70      11161.16       504.01 o                         
   2  21   7       4967.26       4716.55       408.81 o                         
   3  21   7        358.77        951.44       338.66 o                         
   4  21   7       8792.57       8574.08       560.66 o                         
   5  21   7       7361.12       6557.10       539.47 o                         
   6  21   7       3081.16       2056.72       472.35 o                         
  -7  22   7       1146.22         95.40       412.70 o                         
  -6  22   7        105.98        360.34       394.38 o                         
  -5  22   7       3980.24       4190.78       478.87 o                         
  -4  22   7       8383.36       8996.57       522.34 o                         
  -3  22   7       4240.16       4620.75       417.87 o                         
  -2  22   7         77.28       -217.71       289.64 o                         
  -1  22   7        807.60        711.53       324.43 o                         
   0  22   7       1074.93        993.17       351.86 o                         
   1  22   7       4640.27       4563.53       368.33 o                         
   2  22   7         22.36       -175.25       334.73 o                         
   3  22   7       6553.74       6744.20       498.98 o                         
   4  22   7       2634.44       2830.83       475.88 o                         
   5  22   7        284.24        658.31       378.72 o                         
  -6  23   7          7.40        234.39       401.50 o                         
  -5  23   7        534.24       1578.11       422.29 o                         
  -4  23   7        338.34        751.97       333.39 o                         
  -3  23   7       4353.33       4883.43       447.51 o                         
  -2  23   7        182.86       -347.98       347.98 o                         
  -1  23   7       2709.31       2403.96       358.58 o                         
   0  23   7        125.76        320.86       347.31 o                         
   1  23   7        348.11        641.40       313.91 o                         
   2  23   7        565.95        957.93       418.96 o                         
   3  23   7         14.62        268.48       359.24 o                         
   4  23   7       3799.76       3173.80       490.78 o                         
   5  23   7       1215.99       1324.57       495.40 o                         
  -5  24   7         25.32        635.36       414.43 o                         
  -4  24   7       2377.39       2359.48       375.27 o                         
  -3  24   7       2124.59       2561.88       404.35 o                         
  -2  24   7        202.65        551.14       367.76 o                         
  -1  24   7       4316.44       4512.21       463.51 o                         
   0  24   7         43.83        166.86       336.44 o                         
   1  24   7       3108.38       2804.28       360.19 o                         
   2  24   7        686.03        491.07       359.49 o                         
   3  24   7        567.72        514.58       378.57 o                         
   4  24   7       3499.20       2658.38       491.48 o                         
  -5  25   7       1251.31       1427.12       448.87 o                         
  -4  25   7       1513.20       2050.21       398.03 o                         
  -3  25   7        536.63       1295.39       374.15 o                         
  -2  25   7       2008.46       2798.47       444.17 o                         
  -1  25   7       4906.88       4909.98       535.63 o                         
   0  25   7       7756.69       8113.65       559.93 o                         
   1  25   7      11512.18      11348.23       618.66 o                         
   2  25   7       1839.23       1769.58       431.70 o                         
   3  25   7       2882.47       2951.09       492.95 o                         
   4  25   7       3412.77       3826.63       650.83 o                         
  -4  26   7      34461.31      35139.20      1120.32 o                         
  -3  26   7      11565.19      11822.32       668.71 o                         
  -2  26   7        258.67        -27.19       392.61 o                         
  -1  26   7      12775.06      12108.82       661.68 o                         
   0  26   7       5577.95       5672.74       529.39 o                         
   1  26   7         94.93        361.28       477.75 o                         
   2  26   7         21.50       -243.15       434.27 o                         
   3  26   7       6812.04       6619.97       660.02 o                         
  -3  27   7       2772.89       2712.28       485.14 o                         
  -2  27   7       1714.73       1591.45       418.04 o                         
  -1  27   7      13030.88      12459.07       854.18 o                         
   0  27   7      19416.27      20776.32       880.70 o                         
   1  27   7      12666.51      13068.75       753.00 o                         
   2  27   7      10327.37       9378.79       711.98 o                         
 -10   0   8       7997.35       7749.84       744.73 o                         
  -9   0   8       1055.84        614.07       455.58 o                         
  -8   0   8      35964.17      35885.35      1153.52 o                         
  -7   0   8      43903.58      43717.09      1044.09 o                         
  -6   0   8        440.52         80.62       196.22 o                         
  -5   0   8       9046.94       9110.82       405.75 o                         
  -4   0   8      18710.27      17910.20       455.38 o                         
  -3   0   8      96954.71      95852.95      1099.88 o                         
  -2   0   8       7083.42       6329.83       343.37 o                         
  -1   0   8      17567.59      17396.78       598.65 o                         
   0   0   8     208677.83     208822.61      2612.65 o                         
   1   0   8     191240.12     193852.42      1992.90 o                         
   2   0   8        345.81        460.86       118.45 o                         
   3   0   8        119.37        302.55       169.20 o                         
   4   0   8       3891.78       3855.52       380.42 o                         
   5   0   8        134.55        107.19       287.90 o                         
   6   0   8       4210.42       3364.33       383.67 o                         
   7   0   8      31314.22      31667.39      1302.85 o                         
   8   0   8      37344.65      38223.32      1516.49 o                         
   9   0   8       9689.86       7712.62       849.71 o                         
 -10   1   8       3353.01       3144.01       394.68 o                         
  -9   1   8        765.61        487.87       312.21 o                         
  -8   1   8      31516.72      31502.89       772.98 o                         
  -7   1   8      41490.72      41673.81       714.83 o                         
  -6   1   8       2063.14       1958.36       218.60 o                         
  -5   1   8      38270.10      39482.81       602.20 o                         
  -4   1   8      77268.66      76387.48       673.76 o                         
  -3   1   8      20551.43      20592.32       344.03 o                         
  -2   1   8      26924.97      26868.70       475.28 o                         
  -1   1   8        105.72         58.15       192.45 o                         
   0   1   8      90814.53      90635.43       965.33 o                         
   1   1   8       5716.45       5830.24       218.70 o                         
   2   1   8        432.92        287.48       113.29 o                         
   3   1   8     103823.28      99943.91       930.12 o                         
   4   1   8      83334.91      83567.68       845.90 o                         
   5   1   8       6810.93       7018.69       320.78 o                         
   6   1   8       6398.85       6438.84       368.86 o                         
   7   1   8        602.52        855.75       330.71 o                         
   8   1   8       2369.76       1794.86       360.95 o                         
   9   1   8        343.72        571.85       373.27 o                         
 -10   2   8       5675.53       4336.63       441.39 o                         
  -9   2   8       1285.24       1728.05       338.22 o                         
  -8   2   8      12387.31      13115.36       529.73 o                         
  -7   2   8       5598.53       6038.18       311.76 o                         
  -6   2   8       9461.80       9397.29       325.74 o                         
  -5   2   8        994.12       1157.69       217.80 o                         
  -4   2   8       8740.25       8659.58       228.03 o                         
  -3   2   8      94644.64      94645.81       772.74 o                         
  -2   2   8      12174.39      12022.59       329.93 o                         
  -1   2   8      24290.71      24275.11       510.38 o                         
   0   2   8      90012.55      90832.35      1063.24 o                         
   1   2   8       6900.18       6191.61       227.31 o                         
   2   2   8         66.34        -83.17       113.39 o                         
   3   2   8       1142.28        803.94       137.85 o                         
   4   2   8        396.81        233.71       154.06 o                         
   5   2   8      26344.53      27167.32       580.41 o                         
   6   2   8       2744.47       2446.13       314.04 o                         
   7   2   8      11960.03      12059.18       586.44 o                         
   8   2   8      16535.36      15953.41       704.60 o                         
   9   2   8       2277.44       1452.12       408.42 o                         
 -10   3   8       9489.13       9184.32       575.68 o                         
  -9   3   8        595.18        283.10       306.14 o                         
  -8   3   8       1592.85       1348.10       301.92 o                         
  -7   3   8       6669.12       7546.70       361.10 o                         
  -6   3   8       3268.97       3296.89       243.08 o                         
  -5   3   8      16754.73      16499.32       385.05 o                         
  -4   3   8       2057.92       1926.01       140.81 o                         
  -3   3   8      10998.92      10793.34       267.59 o                         
  -2   3   8       9911.81       9583.98       307.30 o                         
  -1   3   8        566.82        791.59       227.64 o                         
   0   3   8       5819.69       5760.63       287.41 o                         
   1   3   8      47142.34      44991.84       544.19 o                         
   2   3   8      15339.34      13927.42       354.67 o                         
   3   3   8      21112.86      20127.43       367.10 o                         
   4   3   8         36.54        -41.57       231.77 o                         
   5   3   8       1689.18       1451.76       254.90 o                         
   6   3   8       4863.28       5190.44       376.93 o                         
   7   3   8        212.27        107.62       321.62 o                         
   8   3   8       4226.30       4664.49       441.35 o                         
   9   3   8       2674.53       2858.08       437.78 o                         
 -10   4   8        127.19        159.83       350.77 o                         
  -9   4   8       2557.03       3048.15       362.23 o                         
  -8   4   8          6.05        173.97       287.93 o                         
  -7   4   8      22933.09      22647.90       563.20 o                         
  -6   4   8      23036.82      22592.39       537.01 o                         
  -5   4   8         11.17         36.31       142.44 o                         
  -4   4   8        545.14        498.17       132.32 o                         
  -3   4   8       9032.70       8893.48       258.89 o                         
  -2   4   8      10713.42      10611.09       350.89 o                         
  -1   4   8       7741.00       7762.02       316.86 o                         
   0   4   8      10133.67       9821.96       328.22 o                         
   1   4   8      81833.37      77946.04       923.72 o                         
   2   4   8       2441.67       2196.74       162.70 o                         
   3   4   8       6085.96       5742.73       196.71 o                         
   4   4   8      17485.93      16821.07       458.12 o                         
   5   4   8      29383.96      29642.47       597.48 o                         
   6   4   8       1440.46       1415.95       290.70 o                         
   7   4   8         85.92        171.52       329.90 o                         
   8   4   8       1735.50       1802.92       389.44 o                         
   9   4   8       1729.22       1012.70       407.82 o                         
 -10   5   8      12683.20      11769.75       636.62 o                         
  -9   5   8        157.52        367.70       304.34 o                         
  -8   5   8      12360.60      11977.10       513.03 o                         
  -7   5   8        159.08        654.00       222.75 o                         
  -6   5   8       1020.11       1125.38       211.21 o                         
  -5   5   8       9629.50       9529.37       275.87 o                         
  -4   5   8       4287.08       4278.14       224.98 o                         
  -3   5   8      66639.38      64255.66       652.06 o                         
  -2   5   8      66652.61      66418.77       792.28 o                         
  -1   5   8       7931.97       7598.17       382.06 o                         
   0   5   8        692.89        497.64       176.16 o                         
   1   5   8      21162.13      19570.26       391.69 o                         
   2   5   8      10008.33       9693.50       301.61 o                         
   3   5   8      11518.56      11521.59       289.02 o                         
   4   5   8      26289.04      26540.25       564.49 o                         
   5   5   8      13447.67      14045.74       459.41 o                         
   6   5   8       2540.35       2629.03       334.87 o                         
   7   5   8        838.10        968.99       324.07 o                         
   8   5   8       7461.22       6797.50       521.40 o                         
   9   5   8       5439.11       4694.68       731.84 o                         
 -10   6   8       7658.96       7598.04       557.18 o                         
  -9   6   8       2429.50       2172.75       326.55 o                         
  -8   6   8       4601.21       4554.45       393.49 o                         
  -7   6   8      38045.71      37019.63       723.69 o                         
  -6   6   8       6118.13       5837.49       318.90 o                         
  -5   6   8        157.84        151.45       190.54 o                         
  -4   6   8        500.97        580.11       179.65 o                         
  -3   6   8       4504.03       4258.35       188.27 o                         
  -2   6   8      10118.11       9875.23       301.61 o                         
  -1   6   8      12559.00      12371.84       334.72 o                         
   0   6   8      55165.12      54228.11       767.72 o                         
   1   6   8      78801.41      76988.69       836.59 o                         
   2   6   8      13391.40      13164.84       344.68 o                         
   3   6   8        279.73        289.85       116.56 o                         
   4   6   8      16381.03      16765.39       476.90 o                         
   5   6   8        185.27        655.62       237.00 o                         
   6   6   8       3196.01       3694.91       358.16 o                         
   7   6   8       3625.44       3215.20       403.27 o                         
   8   6   8      14794.25      15348.42       728.32 o                         
   9   6   8       6989.58       6714.24       605.15 o                         
 -10   7   8       1582.11       2279.42       423.13 o                         
  -9   7   8         67.86        258.04       369.74 o                         
  -8   7   8        953.21        748.77       324.95 o                         
  -7   7   8        817.30       1138.49       302.40 o                         
  -6   7   8      22869.47      23075.06       518.08 o                         
  -5   7   8      43386.12      43275.02       688.08 o                         
  -4   7   8      13815.81      12981.01       346.42 o                         
  -3   7   8       9679.67       9096.51       279.83 o                         
  -2   7   8      25666.57      24153.66       406.46 o                         
  -1   7   8       7920.25       7742.37       308.02 o                         
   0   7   8       1536.41       1591.84       224.06 o                         
   1   7   8        220.47        213.21       152.73 o                         
   2   7   8      47024.04      47284.34       611.44 o                         
   3   7   8      48145.45      48724.25       608.39 o                         
   4   7   8       1061.45        967.20       249.42 o                         
   5   7   8      18512.51      18839.81       552.65 o                         
   6   7   8      23456.20      23093.17       713.04 o                         
   7   7   8       4461.90       4469.85       444.17 o                         
   8   7   8        126.89        798.18       440.79 o                         
   9   7   8        164.46        158.69       438.04 o                         
 -10   8   8      16367.71      14807.82       785.43 o                         
  -9   8   8      14365.21      15085.85       655.90 o                         
  -8   8   8       7755.99       7685.29       456.27 o                         
  -7   8   8        292.84       1026.99       279.09 o                         
  -6   8   8       1472.14       1464.29       227.90 o                         
  -5   8   8        320.10        420.66       186.78 o                         
  -4   8   8       2597.43       2761.83       247.45 o                         
  -3   8   8      20763.18      20550.21       434.85 o                         
  -2   8   8     113953.52     109915.95      1316.93 o                         
  -1   8   8      27620.83      27639.67       522.77 o                         
   0   8   8      10362.28      10016.01       375.39 o                         
   1   8   8       6249.11       5006.71       296.78 o                         
   2   8   8        533.53        496.88       146.52 o                         
   3   8   8      23022.09      22473.98       476.34 o                         
   4   8   8        429.65        202.87       273.67 o                         
   5   8   8      27384.14      27732.69       696.61 o                         
   6   8   8      27938.37      27700.22       820.05 o                         
   7   8   8        845.88        411.36       345.65 o                         
   8   8   8       3420.90       3453.86       515.13 o                         
   9   8   8      11322.44       9661.72       734.08 o                         
 -10   9   8        411.71        656.72       408.57 o                         
  -9   9   8        512.48        931.20       391.68 o                         
  -8   9   8        977.13        889.70       331.30 o                         
  -7   9   8        950.68       1226.09       300.06 o                         
  -6   9   8      28763.42      28662.47       611.91 o                         
  -5   9   8      50902.94      50149.73       709.45 o                         
  -4   9   8       4593.57       4524.52       290.86 o                         
  -3   9   8       6737.63       6706.29       290.68 o                         
  -2   9   8       2786.83       2590.68       235.67 o                         
  -1   9   8       3255.42       2740.12       191.85 o                         
   0   9   8       2823.06       1831.90       188.38 o                         
   1   9   8      15188.72      14570.59       398.95 o                         
   2   9   8      62304.56      59818.69       954.08 o                         
   3   9   8      30021.90      29877.08       578.33 o                         
   4   9   8        189.94        290.48       254.94 o                         
   5   9   8       1110.08       1147.71       274.58 o                         
   6   9   8      18883.45      18674.13       694.43 o                         
   7   9   8       1443.70       1044.01       350.48 o                         
   8   9   8       3262.38       3240.93       489.40 o                         
 -10  10   8       5544.26       5268.89       562.23 o                         
  -9  10   8       2801.51       3095.41       435.88 o                         
  -8  10   8       1752.24       2734.81       388.00 o                         
  -7  10   8         41.36        295.03       296.07 o                         
  -6  10   8      13519.28      14094.10       482.08 o                         
  -5  10   8        122.93        203.41       228.69 o                         
  -4  10   8         42.21          6.31       238.03 o                         
  -3  10   8      28040.13      27850.11       539.57 o                         
  -2  10   8      33056.39      31886.93       499.89 o                         
  -1  10   8       4700.97       4968.56       302.47 o                         
   0  10   8        906.64        873.01       262.71 o                         
   1  10   8         78.05        192.75       238.05 o                         
   2  10   8        121.54        331.03       182.32 o                         
   3  10   8        131.93        164.69       215.30 o                         
   4  10   8       1716.45       1244.78       266.60 o                         
   5  10   8      26007.74      25731.57       707.25 o                         
   6  10   8       7042.06       6862.59       460.05 o                         
   7  10   8        236.51        491.72       376.48 o                         
   8  10   8       1411.48       1826.11       449.65 o                         
 -10  11   8        420.40        218.04       388.23 o                         
  -9  11   8        896.63        824.64       388.35 o                         
  -8  11   8       5344.00       5522.65       466.89 o                         
  -7  11   8       1470.15       1749.71       335.86 o                         
  -6  11   8         96.65         44.93       228.82 o                         
  -5  11   8       4563.48       4622.67       304.52 o                         
  -4  11   8       2774.02       2819.00       279.54 o                         
  -3  11   8       1932.73       1845.92       232.04 o                         
  -2  11   8        184.60        324.71       227.84 o                         
  -1  11   8       7843.46       7639.08       318.96 o                         
   0  11   8      17523.33      17713.32       462.72 o                         
   1  11   8      10867.43      10824.03       393.73 o                         
   2  11   8        160.99        357.63       214.57 o                         
   3  11   8        995.86        858.19       218.61 o                         
   4  11   8       1033.75        679.85       265.87 o                         
   5  11   8       1929.59       1699.31       288.85 o                         
   6  11   8        331.23        540.52       368.08 o                         
   7  11   8       2032.79       1383.01       380.92 o                         
   8  11   8       2712.27       2356.06       494.39 o                         
  -9  12   8       5110.83       5158.60       543.36 o                         
  -8  12   8         36.67        -20.42       339.10 o                         
  -7  12   8          4.99        388.57       316.84 o                         
  -6  12   8         26.10        414.19       275.64 o                         
  -5  12   8       4240.04       4270.63       292.85 o                         
  -4  12   8       4693.37       4816.77       321.31 o                         
  -3  12   8       2178.08       2671.96       291.10 o                         
  -2  12   8       5685.24       5948.20       371.02 o                         
  -1  12   8       5569.49       5882.93       314.62 o                         
   0  12   8        413.69        536.08       226.91 o                         
   1  12   8        601.03        720.77       232.93 o                         
   2  12   8       4275.23       3973.74       272.30 o                         
   3  12   8      15251.45      15691.09       492.32 o                         
   4  12   8       5310.08       4988.11       408.80 o                         
   5  12   8       3265.06       3006.19       379.59 o                         
   6  12   8        590.34        793.52       383.47 o                         
   7  12   8        698.81        842.64       373.04 o                         
   8  12   8        215.59       -373.53       426.12 o                         
  -9  13   8        179.17        388.57       374.29 o                         
  -8  13   8         38.09        300.13       345.46 o                         
  -7  13   8       1295.59       1691.31       344.31 o                         
  -6  13   8       8888.38       8873.72       484.64 o                         
  -5  13   8      33810.21      33996.91       722.53 o                         
  -4  13   8        225.51        260.52       242.60 o                         
  -3  13   8          7.81        406.84       247.52 o                         
  -2  13   8       9379.25       9074.49       364.44 o                         
  -1  13   8       4207.49       3707.46       264.35 o                         
   0  13   8       7451.60       7008.34       344.17 o                         
   1  13   8       1978.59       1866.91       256.33 o                         
   2  13   8      22945.57      22589.11       648.02 o                         
   3  13   8       4505.34       4479.67       302.69 o                         
   4  13   8       1621.73       1238.00       303.44 o                         
   5  13   8        776.96        857.42       320.16 o                         
   6  13   8      19169.24      18860.45       744.45 o                         
   7  13   8       1372.26        809.44       395.18 o                         
   8  13   8         25.59        732.87       469.89 o                         
  -9  14   8       6036.80       4788.90       537.40 o                         
  -8  14   8       3910.32       4921.58       432.09 o                         
  -7  14   8       2739.06       3024.49       381.21 o                         
  -6  14   8        655.20        880.51       318.25 o                         
  -5  14   8         11.33        427.13       285.08 o                         
  -4  14   8       6492.81       5910.27       349.05 o                         
  -3  14   8      11834.75      11696.00       428.44 o                         
  -2  14   8      44989.27      44436.99       740.13 o                         
  -1  14   8       5657.12       5234.73       305.87 o                         
   0  14   8       2684.31       2541.26       274.43 o                         
   1  14   8      15265.81      15289.27       437.18 o                         
   2  14   8       1162.40       1271.13       235.22 o                         
   3  14   8       2799.79       2081.24       250.16 o                         
   4  14   8       3233.03       2731.66       366.97 o                         
   5  14   8      12634.77      14373.84       644.64 o                         
   6  14   8      15365.39      14735.23       705.68 o                         
   7  14   8        114.33        159.03       452.43 o                         
   8  14   8       4779.88       3376.88       544.06 o                         
  -9  15   8       1371.89       1321.81       390.42 o                         
  -8  15   8       7907.90       8196.87       553.17 o                         
  -7  15   8         62.98         30.68       320.72 o                         
  -6  15   8      11852.75      12614.77       555.87 o                         
  -5  15   8      26775.64      26630.57       717.78 o                         
  -4  15   8        614.37        586.69       235.67 o                         
  -3  15   8        219.63         92.40       244.62 o                         
  -2  15   8      14876.78      15063.75       461.55 o                         
  -1  15   8         84.77        352.77       343.16 o                         
   0  15   8      17871.34      17045.80       510.63 o                         
   1  15   8        246.14        600.23       199.68 o                         
   2  15   8      14701.27      14345.30       447.81 o                         
   3  15   8      15033.61      14035.85       516.98 o                         
   4  15   8       4541.51       4404.43       412.46 o                         
   5  15   8       6308.45       5489.49       488.68 o                         
   6  15   8       5805.05       5896.61       511.47 o                         
   7  15   8        174.30       -495.83       495.83 o                         
  -8  16   8       2755.61       2770.71       429.02 o                         
  -7  16   8       6768.07       6888.66       483.06 o                         
  -6  16   8       1494.83       1887.61       327.72 o                         
  -5  16   8       7172.23       7360.70       457.09 o                         
  -4  16   8        689.98        519.09       295.54 o                         
  -3  16   8       6793.85       6931.54       366.09 o                         
  -2  16   8      38196.06      36971.48       718.26 o                         
  -1  16   8       1123.70       1233.87       297.31 o                         
   0  16   8      18289.80      18593.01       504.82 o                         
   1  16   8      48905.64      48303.86       805.62 o                         
   2  16   8        124.69        367.67       226.44 o                         
   3  16   8       4474.21       3908.00       354.00 o                         
   4  16   8         99.94        742.82       358.04 o                         
   5  16   8       1995.07       1330.96       376.98 o                         
   6  16   8       8275.02       8732.06       600.98 o                         
   7  16   8       1850.23       1040.35       486.33 o                         
  -8  17   8      13055.96      13248.96       886.84 o                         
  -7  17   8         51.69        251.24       437.63 o                         
  -6  17   8       1583.30       1492.95       321.33 o                         
  -5  17   8       6632.50       6065.79       429.89 o                         
  -4  17   8       1628.23       1532.70       307.07 o                         
  -3  17   8      10835.28      10694.25       437.13 o                         
  -2  17   8      20175.99      19945.85       567.81 o                         
  -1  17   8      11877.06      11967.81       415.73 o                         
   0  17   8       9672.70      10158.91       413.16 o                         
   1  17   8        807.81        667.40       238.91 o                         
   2  17   8        934.35       1012.63       318.54 o                         
   3  17   8       9848.34       9308.14       498.91 o                         
   4  17   8      13136.37      13185.81       624.00 o                         
   5  17   8       9938.99      10670.38       623.02 o                         
   6  17   8       2221.50       1681.50       423.41 o                         
   7  17   8        855.84       1324.91       549.06 o                         
  -8  18   8         52.23        312.00       456.60 o                         
  -7  18   8       8456.28       8545.91       622.08 o                         
  -6  18   8       1464.86       1655.98       405.49 o                         
  -5  18   8       1279.56       1423.65       344.04 o                         
  -4  18   8       1299.54       1822.25       332.92 o                         
  -3  18   8         23.79        463.49       343.63 o                         
  -2  18   8        156.67        211.44       256.58 o                         
  -1  18   8        333.05        694.34       253.60 o                         
   0  18   8       7528.46       7398.74       370.63 o                         
   1  18   8      18672.18      18037.07       598.58 o                         
   2  18   8         70.66        383.51       269.85 o                         
   3  18   8       2199.40       1601.26       326.05 o                         
   4  18   8       4338.68       4967.13       445.97 o                         
   5  18   8         97.81        279.23       356.37 o                         
   6  18   8        333.51         -4.24       399.23 o                         
  -8  19   8        114.73         84.97       452.13 o                         
  -7  19   8        524.82       1083.10       422.02 o                         
  -6  19   8          1.61        577.12       376.89 o                         
  -5  19   8        174.97        299.46       359.18 o                         
  -4  19   8        269.55        897.37       349.13 o                         
  -3  19   8       8312.38       8201.25       510.39 o                         
  -2  19   8       2335.16       2175.51       330.05 o                         
  -1  19   8        361.30        284.56       275.65 o                         
   0  19   8       9836.93      10003.00       437.41 o                         
   1  19   8       5779.26       4975.02       366.96 o                         
   2  19   8        717.61       1205.90       322.43 o                         
   3  19   8         10.78        118.25       304.34 o                         
   4  19   8         43.66        -14.47       376.75 o                         
   5  19   8       2065.32       2005.77       397.63 o                         
   6  19   8        491.66       1083.01       421.50 o                         
  -7  20   8         42.24        595.47       413.07 o                         
  -6  20   8       4004.76       4431.95       511.01 o                         
  -5  20   8         21.67        738.12       357.64 o                         
  -4  20   8       4566.14       4787.42       525.46 o                         
  -3  20   8      16278.57      17219.18       690.47 o                         
  -2  20   8        477.77        282.41       298.01 o                         
  -1  20   8        565.81        678.53       305.92 o                         
   0  20   8       7249.27       7046.42       424.93 o                         
   1  20   8        277.82        823.61       325.19 o                         
   2  20   8       1840.13       2263.54       333.28 o                         
   3  20   8       2593.62       2961.07       381.07 o                         
   4  20   8       4746.84       3798.52       496.18 o                         
   5  20   8       5296.36       5152.24       498.63 o                         
   6  20   8         14.01        604.60       441.32 o                         
  -7  21   8       8277.57       7781.58       639.57 o                         
  -6  21   8        139.17       1091.62       411.59 o                         
  -5  21   8       7109.20       7467.25       564.37 o                         
  -4  21   8       2400.54       2588.56       391.43 o                         
  -3  21   8        314.01        732.72       325.76 o                         
  -2  21   8        647.52        897.13       312.05 o                         
  -1  21   8       4230.08       4300.22       376.80 o                         
   0  21   8      18973.92      19209.15       667.57 o                         
   1  21   8      11153.66      11421.80       563.49 o                         
   2  21   8         50.77        627.05       319.12 o                         
   3  21   8      13301.14      13832.60       650.83 o                         
   4  21   8      15344.04      13578.53       734.43 o                         
   5  21   8        157.63        338.85       385.28 o                         
  -6  22   8        610.33        832.34       400.82 o                         
  -5  22   8       1488.51       1867.29       392.99 o                         
  -4  22   8       5942.05       6930.07       518.69 o                         
  -3  22   8      25101.09      26945.88       858.23 o                         
  -2  22   8       4259.38       3505.37       409.54 o                         
  -1  22   8       6807.90       6708.97       571.94 o                         
   0  22   8      27541.79      29117.37       868.71 o                         
   1  22   8       9860.72      10509.93       579.30 o                         
   2  22   8        587.38       1257.25       380.50 o                         
   3  22   8         70.26       -364.41       383.75 o                         
   4  22   8       2617.29       1885.05       480.94 o                         
   5  22   8       5386.56       4824.25       782.57 o                         
  -6  23   8       3084.70       3822.61       506.50 o                         
  -5  23   8       9058.36       9791.32       654.06 o                         
  -4  23   8      18983.48      19591.01       804.74 o                         
  -3  23   8       2526.96       2843.59       417.40 o                         
  -2  23   8       1828.23        885.06       385.30 o                         
  -1  23   8          1.73        149.66       344.36 o                         
   0  23   8      11086.75      11117.24       606.52 o                         
   1  23   8       1213.50       1450.52       354.03 o                         
   2  23   8       6019.14       6340.62       561.11 o                         
   3  23   8      26359.62      27693.93      1043.88 o                         
   4  23   8      10008.46       9695.02       730.58 o                         
  -5  24   8          2.80        -54.95       400.61 o                         
  -4  24   8        684.56       1472.47       419.74 o                         
  -3  24   8      10007.43      10818.42       663.69 o                         
  -2  24   8      11122.52      11549.22       666.44 o                         
  -1  24   8       9087.03       9416.73       547.46 o                         
   0  24   8      24486.79      24539.91       853.78 o                         
   1  24   8       4862.09       4658.57       475.33 o                         
   2  24   8         82.45        918.16       573.86 o                         
   3  24   8       6336.65       5933.21       560.88 o                         
   4  24   8        199.29        192.37       430.04 o                         
  -4  25   8       5841.77       6383.09       616.32 o                         
  -3  25   8         86.36        465.29       394.30 o                         
  -2  25   8       1941.69       2057.82       494.73 o                         
  -1  25   8       4704.25       5406.32       545.67 o                         
   0  25   8         35.45        440.11       481.71 o                         
   1  25   8       1118.72        783.61       425.33 o                         
   2  25   8       4227.77       4487.46       645.45 o                         
   3  25   8      11793.82      10952.48       784.62 o                         
  -3  26   8       2538.30       3390.22       465.50 o                         
  -2  26   8        888.69       1095.30       449.09 o                         
  -1  26   8       2336.03       3242.56       525.58 o                         
   0  26   8       1315.20       1698.32       424.33 o                         
   1  26   8        497.29       -172.37       386.17 o                         
   2  26   8        735.08        930.96       454.08 o                         
  -2  27   8        144.72       1055.45       435.98 o                         
  -1  27   8        379.23       1040.58       452.21 o                         
   0  27   8         12.94        361.94       420.88 o                         
 -10   1   9        296.07       -363.84       363.84 o                         
  -9   1   9        940.69       1520.98       355.26 o                         
  -8   1   9        525.58        296.20       287.18 o                         
  -7   1   9       1000.77       1033.35       236.47 o                         
  -6   1   9         45.59        -39.92       213.79 o                         
  -5   1   9       4055.67       3377.55       247.43 o                         
  -4   1   9      10983.19      10811.92       268.60 o                         
  -3   1   9        611.12        738.83       177.28 o                         
  -2   1   9       5209.13       4565.59       275.66 o                         
  -1   1   9       6267.46       6471.95       334.06 o                         
   0   1   9      32371.11      32288.11       600.93 o                         
   1   1   9       2740.85       2649.45       221.14 o                         
   2   1   9         10.63         26.79       129.86 o                         
   3   1   9       1482.88       1282.83       148.34 o                         
   4   1   9       4099.28       3510.71       223.78 o                         
   5   1   9        766.26        482.59       211.48 o                         
   6   1   9        262.21        433.43       272.13 o                         
   7   1   9       5419.53       5010.54       424.81 o                         
   8   1   9       4206.54       3931.92       446.21 o                         
   9   1   9        482.65        279.88       432.41 o                         
 -10   2   9         44.72         26.01       374.49 o                         
  -9   2   9       9369.62       9825.59       544.87 o                         
  -8   2   9       5102.30       4807.03       380.07 o                         
  -7   2   9       6736.84       6708.58       350.02 o                         
  -6   2   9       1628.59       1627.77       230.30 o                         
  -5   2   9       2502.63       2201.22       243.37 o                         
  -4   2   9      13154.47      12534.33       267.30 o                         
  -3   2   9      20862.66      19991.36       394.02 o                         
  -2   2   9       1446.90       1077.37       213.14 o                         
  -1   2   9      41753.23      42093.05       714.62 o                         
   0   2   9       5809.12       5848.44       302.62 o                         
   1   2   9       5704.17       5561.03       228.71 o                         
   2   2   9      17549.91      16005.67       325.99 o                         
   3   2   9       5974.19       4976.11       257.61 o                         
   4   2   9      15303.88      14498.94       421.08 o                         
   5   2   9       4444.81       4617.13       300.03 o                         
   6   2   9       1794.39       1398.88       297.75 o                         
   7   2   9       6531.24       6571.29       492.86 o                         
   8   2   9        176.65       -125.98       363.65 o                         
   9   2   9        166.08        202.69       381.94 o                         
 -10   3   9         28.29        -86.25       356.10 o                         
  -9   3   9        490.77        490.49       346.24 o                         
  -8   3   9       4080.91       4046.49       371.15 o                         
  -7   3   9       2619.06       2858.36       296.72 o                         
  -6   3   9        194.31        121.45       198.55 o                         
  -5   3   9       1971.45       2389.29       245.89 o                         
  -4   3   9      83202.02      84111.05       752.52 o                         
  -3   3   9      10501.84      10230.72       302.40 o                         
  -2   3   9       9396.82       9407.70       330.94 o                         
  -1   3   9      32232.87      31050.79       670.62 o                         
   0   3   9      37958.54      37800.79       640.26 o                         
   1   3   9       4152.68       4358.96       212.78 o                         
   2   3   9       1572.64       1427.09       174.85 o                         
   3   3   9       1634.95       1366.68       156.17 o                         
   4   3   9      24541.90      23698.69       537.98 o                         
   5   3   9        350.63        509.36       223.16 o                         
   6   3   9        388.21       1187.16       300.42 o                         
   7   3   9      22888.22      24102.82       815.22 o                         
   8   3   9       8964.95       9552.75       638.36 o                         
   9   3   9        702.21        347.48       419.25 o                         
 -10   4   9       4129.50       4258.14       458.49 o                         
  -9   4   9       6115.86       6699.18       465.44 o                         
  -8   4   9      14297.51      14040.20       542.34 o                         
  -7   4   9      11073.67      11266.52       438.26 o                         
  -6   4   9      18303.45      18557.31       461.45 o                         
  -5   4   9        466.34        632.09       219.60 o                         
  -4   4   9        657.33        698.56       188.39 o                         
  -3   4   9       3758.92       3393.08       221.15 o                         
  -2   4   9      10962.36      10200.05       355.84 o                         
  -1   4   9      18353.38      17605.60       552.93 o                         
   0   4   9      13698.98      13603.14       390.82 o                         
   1   4   9      25119.56      24780.06       452.01 o                         
   2   4   9      11785.50      10839.15       344.98 o                         
   3   4   9      16634.38      16197.67       374.19 o                         
   4   4   9       2101.35       1959.32       267.28 o                         
   5   4   9       5077.79       4491.26       287.84 o                         
   6   4   9        962.08       1121.58       299.96 o                         
   7   4   9       7180.38       7232.12       502.31 o                         
   8   4   9        517.74        576.42       355.25 o                         
   9   4   9       3989.98       2993.75       473.83 o                         
 -10   5   9        121.87       -222.84       356.01 o                         
  -9   5   9       1039.53        823.35       325.47 o                         
  -8   5   9       1226.07       1428.56       311.33 o                         
  -7   5   9      23349.21      23526.20       623.18 o                         
  -6   5   9       9333.34       9038.86       349.12 o                         
  -5   5   9        192.19        387.02       176.27 o                         
  -4   5   9      35700.98      34857.87       527.43 o                         
  -3   5   9      24696.88      24986.83       460.26 o                         
  -2   5   9       3772.25       3835.05       233.86 o                         
  -1   5   9       8674.77       8533.53       398.40 o                         
   0   5   9         15.40        351.89       164.58 o                         
   1   5   9      19259.59      18781.71       405.87 o                         
   2   5   9       1293.09       1205.98       173.88 o                         
   3   5   9       3020.00       2611.97       202.13 o                         
   4   5   9      41638.50      42472.49       735.62 o                         
   5   5   9      11429.62      11563.88       458.61 o                         
   6   5   9       1770.70       1795.78       320.59 o                         
   7   5   9       8837.12       9385.71       580.84 o                         
   8   5   9         90.43        584.75       385.08 o                         
 -10   6   9       7118.60       6662.79       556.02 o                         
  -9   6   9       3221.96       2744.29       358.18 o                         
  -8   6   9       1553.74       1289.08       328.53 o                         
  -7   6   9       7000.95       7144.90       385.67 o                         
  -6   6   9       5432.87       5287.97       313.88 o                         
  -5   6   9       5219.24       5221.80       271.76 o                         
  -4   6   9      15300.05      15045.00       442.94 o                         
  -3   6   9      50905.19      49792.09       564.52 o                         
  -2   6   9        812.42        752.66       195.95 o                         
  -1   6   9       8415.21       8002.52       406.26 o                         
   0   6   9      27568.64      26183.30       510.51 o                         
   1   6   9      29931.21      29348.54       547.16 o                         
   2   6   9      16429.47      16047.81       402.36 o                         
   3   6   9        818.25        924.06       204.32 o                         
   4   6   9       3091.15       3043.39       278.47 o                         
   5   6   9       2554.69       2599.16       299.46 o                         
   6   6   9        501.40        679.28       305.60 o                         
   7   6   9       1964.13       2440.64       392.64 o                         
   8   6   9      12025.93      13106.49       707.08 o                         
 -10   7   9       1633.18       1283.97       399.46 o                         
  -9   7   9        649.44        983.72       317.33 o                         
  -8   7   9        368.81        560.59       336.98 o                         
  -7   7   9      30472.17      30103.25       696.72 o                         
  -6   7   9      10539.28      10327.76       395.79 o                         
  -5   7   9        643.61        755.38       257.01 o                         
  -4   7   9       1777.34       1767.76       247.49 o                         
  -3   7   9      13329.04      13072.21       347.42 o                         
  -2   7   9        159.92        292.18       185.68 o                         
  -1   7   9        274.38        232.81       167.98 o                         
   0   7   9      15581.40      14633.16       447.04 o                         
   1   7   9      58820.64      57807.61       748.88 o                         
   2   7   9         14.03        205.93       204.17 o                         
   3   7   9        107.29        515.45       164.08 o                         
   4   7   9      23063.93      23381.14       595.79 o                         
   5   7   9       8986.38       8351.78       411.42 o                         
   6   7   9        907.93        766.67       340.40 o                         
   7   7   9         14.28        421.74       361.06 o                         
   8   7   9       1621.68       1929.11       531.06 o                         
 -10   8   9       2901.97       2053.05       452.86 o                         
  -9   8   9        976.29       1611.62       351.45 o                         
  -8   8   9        164.68        391.21       324.02 o                         
  -7   8   9       1040.20       1021.30       300.73 o                         
  -6   8   9      11604.30      11777.78       447.92 o                         
  -5   8   9        598.57        849.62       239.80 o                         
  -4   8   9       5490.68       5885.49       355.95 o                         
  -3   8   9      58391.88      56375.96       725.99 o                         
  -2   8   9      10963.09      10941.95       347.86 o                         
  -1   8   9        320.06        505.76       277.84 o                         
   0   8   9       2896.11       2622.48       291.60 o                         
   1   8   9         36.53         55.84       152.13 o                         
   2   8   9       1671.23       1340.82       190.43 o                         
   3   8   9        241.06        373.28       184.72 o                         
   4   8   9      13580.01      13433.68       543.97 o                         
   5   8   9      17680.62      17011.96       570.40 o                         
   6   8   9         19.31       -318.54       318.54 o                         
   7   8   9        175.22        279.08       335.94 o                         
   8   8   9       2500.98       3032.94       506.49 o                         
 -10   9   9       5737.26       4747.42       566.55 o                         
  -9   9   9       5105.64       4594.38       540.27 o                         
  -8   9   9         48.65        379.19       310.13 o                         
  -7   9   9       4354.58       4153.18       371.90 o                         
  -6   9   9       1399.85       1683.98       250.56 o                         
  -5   9   9        136.09        282.07       261.69 o                         
  -4   9   9        117.04        552.11       262.57 o                         
  -3   9   9      25897.35      25290.47       511.92 o                         
  -2   9   9      33800.45      32938.23       551.80 o                         
  -1   9   9       1976.83       1436.09       312.28 o                         
   0   9   9      20511.48      20922.97       632.81 o                         
   1   9   9      13780.92      13226.30       426.84 o                         
   2   9   9      10392.98      10134.55       379.75 o                         
   3   9   9         70.83         17.70       189.85 o                         
   4   9   9        501.12        609.65       247.53 o                         
   5   9   9       6143.62       5836.40       393.16 o                         
   6   9   9       5478.57       5871.72       495.32 o                         
   7   9   9       1013.16        702.07       385.22 o                         
   8   9   9       5383.82       4566.21       553.08 o                         
 -10  10   9       1184.98        995.65       480.55 o                         
  -9  10   9      11962.06      12918.84       731.95 o                         
  -8  10   9        307.60        283.62       366.77 o                         
  -7  10   9      11476.59      11550.57       553.93 o                         
  -6  10   9      66556.94      67271.78      1012.74 o                         
  -5  10   9      13549.07      13744.33       485.55 o                         
  -4  10   9       1383.50       1760.13       290.67 o                         
  -3  10   9       4253.13       4279.21       316.09 o                         
  -2  10   9        260.47        454.68       200.80 o                         
  -1  10   9       9482.67       9543.97       401.93 o                         
   0  10   9        681.57        694.91       306.91 o                         
   1  10   9      61770.54      62591.03       909.86 o                         
   2  10   9      74319.98      73435.42      1148.13 o                         
   3  10   9        216.53        522.78       200.78 o                         
   4  10   9       5135.52       4477.87       368.59 o                         
   5  10   9      14281.36      14151.64       603.01 o                         
   6  10   9          2.36         21.85       356.25 o                         
   7  10   9        254.92         85.19       428.90 o                         
   8  10   9       1431.93       1849.73       462.32 o                         
  -9  11   9       8316.20       9505.56       660.39 o                         
  -8  11   9       1114.21        737.18       383.57 o                         
  -7  11   9       4152.33       3162.54       406.53 o                         
  -6  11   9       6329.11       6996.61       402.81 o                         
  -5  11   9       3570.30       3551.30       319.05 o                         
  -4  11   9      11548.33      11799.92       437.41 o                         
  -3  11   9      55621.83      55790.43       931.17 o                         
  -2  11   9      62456.18      61234.53       785.04 o                         
  -1  11   9      30124.32      29107.89       639.93 o                         
   0  11   9        159.40        320.62       257.97 o                         
   1  11   9       2808.07       2390.27       259.78 o                         
   2  11   9        473.84        766.90       269.00 o                         
   3  11   9        754.80        519.36       258.03 o                         
   4  11   9      23484.35      22970.43       737.63 o                         
   5  11   9      48904.07      49304.10      1138.07 o                         
   6  11   9      15965.19      16440.21       741.30 o                         
   7  11   9       7904.90       7647.83       575.38 o                         
   8  11   9       2739.50       2539.97       513.84 o                         
  -9  12   9      19536.51      19077.78       878.74 o                         
  -8  12   9       1731.36       2462.66       427.93 o                         
  -7  12   9       7897.29       8461.17       575.28 o                         
  -6  12   9      61469.34      63091.89      1090.14 o                         
  -5  12   9       7018.66       6791.97       391.29 o                         
  -4  12   9       1302.34       1294.08       275.60 o                         
  -3  12   9       8309.66       7884.97       379.59 o                         
  -2  12   9      35507.64      36219.09       705.18 o                         
  -1  12   9      35012.64      34733.24       660.77 o                         
   0  12   9       3400.04       3313.56       295.12 o                         
   1  12   9      73315.30      72846.13       919.31 o                         
   2  12   9     102005.33     102531.59      1644.71 o                         
   3  12   9       6963.73       6585.29       411.24 o                         
   4  12   9        635.14        946.22       297.33 o                         
   5  12   9      14214.65      14652.12       681.69 o                         
   6  12   9        874.65        999.49       432.22 o                         
   7  12   9       5338.24       5491.06       517.10 o                         
   8  12   9       1578.15       1343.87       500.52 o                         
  -9  13   9       4867.63       6979.23       571.44 o                         
  -8  13   9        260.50        187.96       368.41 o                         
  -7  13   9       1512.37       1106.39       371.42 o                         
  -6  13   9      10659.94      11006.90       561.88 o                         
  -5  13   9      16823.81      15901.09       563.56 o                         
  -4  13   9      28727.51      27401.63       645.84 o                         
  -3  13   9      12637.56      12916.08       458.56 o                         
  -2  13   9      17409.25      16820.16       511.11 o                         
  -1  13   9      32464.52      31489.58       657.66 o                         
   0  13   9       6466.48       6241.60       339.50 o                         
   1  13   9       5807.45       6233.00       360.17 o                         
   2  13   9      12259.25      12284.34       478.38 o                         
   3  13   9       3279.25       2908.06       307.76 o                         
   4  13   9      11923.01      11524.25       571.28 o                         
   5  13   9      28047.84      26894.25       892.92 o                         
   6  13   9      10884.24      11308.18       653.49 o                         
   7  13   9       9559.48       9388.50       685.01 o                         
  -9  14   9      16055.13      14314.02       767.09 o                         
  -8  14   9       1211.78       1688.10       385.64 o                         
  -7  14   9       3259.83       3478.94       430.07 o                         
  -6  14   9       6574.57       7599.60       494.23 o                         
  -5  14   9        521.39        339.07       324.88 o                         
  -4  14   9       1853.68       1787.81       295.56 o                         
  -3  14   9       7345.18       7117.52       358.11 o                         
  -2  14   9      11632.76      11767.66       418.20 o                         
  -1  14   9      45247.15      45246.43       826.21 o                         
   0  14   9         56.38        259.48       291.53 o                         
   1  14   9       1902.44       1772.96       252.87 o                         
   2  14   9      43403.77      43449.02       845.34 o                         
   3  14   9       5520.70       5031.39       364.90 o                         
   4  14   9       3749.72       3450.99       396.17 o                         
   5  14   9       3921.33       4135.26       493.54 o                         
   6  14   9       5016.76       4352.02       547.58 o                         
   7  14   9       1714.94       1627.49       477.27 o                         
  -9  15   9        226.69         64.72       411.26 o                         
  -8  15   9         68.24        148.59       416.66 o                         
  -7  15   9       3550.68       3873.07       456.68 o                         
  -6  15   9         13.68        649.98       332.48 o                         
  -5  15   9      11266.68      11200.90       528.58 o                         
  -4  15   9       1452.58       1652.72       289.78 o                         
  -3  15   9        214.87        698.76       258.72 o                         
  -2  15   9          8.18        645.80       250.39 o                         
  -1  15   9        428.18        555.35       284.73 o                         
   0  15   9      12555.05      12369.92       447.47 o                         
   1  15   9       1794.25       1595.59       257.80 o                         
   2  15   9       1970.79       1723.98       294.08 o                         
   3  15   9       2954.63       2430.76       354.69 o                         
   4  15   9         68.09        -17.80       371.07 o                         
   5  15   9        484.06        408.83       368.85 o                         
   6  15   9       1190.19       1698.22       440.86 o                         
   7  15   9        699.83       1188.84       489.24 o                         
  -8  16   9        103.11        206.32       394.04 o                         
  -7  16   9        396.23        740.42       378.69 o                         
  -6  16   9        901.17        827.68       329.44 o                         
  -5  16   9       2861.58       2872.86       367.16 o                         
  -4  16   9       1258.54        689.67       295.24 o                         
  -3  16   9       6392.31       6392.81       396.79 o                         
  -2  16   9       1189.28       1086.88       258.32 o                         
  -1  16   9         47.68        268.24       271.35 o                         
   0  16   9       1183.43       1083.31       283.63 o                         
   1  16   9       3440.41       3377.00       297.30 o                         
   2  16   9       8045.84       8466.48       417.96 o                         
   3  16   9        158.42        280.35       306.72 o                         
   4  16   9        769.45       1479.19       382.18 o                         
   5  16   9       1031.86        413.13       370.69 o                         
   6  16   9        125.30        256.96       457.23 o                         
   7  16   9        130.68        -76.86       482.63 o                         
  -8  17   9        950.68        375.42       408.42 o                         
  -7  17   9       5909.57       5283.47       503.06 o                         
  -6  17   9       4000.02       3674.21       407.41 o                         
  -5  17   9       5643.57       6378.98       445.57 o                         
  -4  17   9      12326.35      11799.84       571.07 o                         
  -3  17   9       6208.05       5721.77       386.04 o                         
  -2  17   9        835.94       1158.38       274.53 o                         
  -1  17   9      13494.58      14060.09       496.28 o                         
   0  17   9       3182.18       3005.04       312.06 o                         
   1  17   9      22701.70      22507.14       645.65 o                         
   2  17   9       3131.24       3239.35       317.39 o                         
   3  17   9        812.57        285.69       323.61 o                         
   4  17   9      16886.03      16049.91       745.00 o                         
   5  17   9       7711.55       8322.43       599.01 o                         
   6  17   9       3543.34       3134.50       525.90 o                         
  -8  18   9       4582.79       3524.41       517.66 o                         
  -7  18   9       4830.37       5290.33       577.95 o                         
  -6  18   9       5105.81       5939.20       515.44 o                         
  -5  18   9       1852.58       2331.43       390.00 o                         
  -4  18   9       2307.66       2065.45       378.28 o                         
  -3  18   9        289.46       -179.98       307.51 o                         
  -2  18   9      21415.48      22154.75       649.75 o                         
  -1  18   9      44486.36      45614.32       877.45 o                         
   0  18   9       3276.57       3276.27       355.75 o                         
   1  18   9      10709.39      10371.43       490.04 o                         
   2  18   9      33876.36      33519.76       837.70 o                         
   3  18   9      10892.30      10387.01       576.40 o                         
   4  18   9       1051.06        766.65       369.66 o                         
   5  18   9       1038.81       1267.41       431.82 o                         
   6  18   9       4637.53       4944.99       549.97 o                         
  -7  19   9       1614.44       2391.81       524.42 o                         
  -6  19   9       4173.19       4041.11       592.35 o                         
  -5  19   9       9874.27      10223.91       585.04 o                         
  -4  19   9      45279.99      46664.03      1123.13 o                         
  -3  19   9       9380.60       9968.92       559.53 o                         
  -2  19   9       1194.45       1206.68       327.96 o                         
  -1  19   9      30134.86      30326.11       761.82 o                         
   0  19   9      11721.75      12147.11       508.83 o                         
   1  19   9       2021.56       1841.89       305.83 o                         
   2  19   9       9559.67       9563.14       543.77 o                         
   3  19   9       4267.24       3817.87       417.57 o                         
   4  19   9      16414.20      17186.29       764.11 o                         
   5  19   9      10696.59       9179.92       629.87 o                         
   6  19   9       4861.09       4095.52       551.18 o                         
  -7  20   9       5125.99       4250.84       584.58 o                         
  -6  20   9      11887.62      12484.61       709.40 o                         
  -5  20   9        673.62       1340.12       368.60 o                         
  -4  20   9        462.33       1296.58       373.68 o                         
  -3  20   9       5971.78       6234.46       469.06 o                         
  -2  20   9       6733.94       7233.20       452.82 o                         
  -1  20   9      18319.04      17724.26       593.68 o                         
   0  20   9      12175.69      12514.98       550.88 o                         
   1  20   9      13917.32      13866.91       632.15 o                         
   2  20   9      14119.83      14296.45       630.37 o                         
   3  20   9       8566.72       9264.50       579.84 o                         
   4  20   9       6946.00       6927.02       559.93 o                         
   5  20   9       3223.32       2176.90       425.02 o                         
  -6  21   9        110.00         61.36       477.85 o                         
  -5  21   9        707.74        773.82       462.47 o                         
  -4  21   9       8929.74       9796.23       575.66 o                         
  -3  21   9      13163.21      13455.45       611.63 o                         
  -2  21   9       2522.80       2044.75       349.70 o                         
  -1  21   9       2645.10       2303.58       338.44 o                         
   0  21   9       3792.56       4165.03       407.07 o                         
   1  21   9       2026.50       2447.40       380.47 o                         
   2  21   9        254.08         32.90       326.29 o                         
   3  21   9       2143.13       1970.26       482.17 o                         
   4  21   9       7042.99       7278.59       591.92 o                         
   5  21   9       3441.12       2337.16       511.28 o                         
  -6  22   9       5061.84       4867.89       543.51 o                         
  -5  22   9        710.04       1075.89       378.19 o                         
  -4  22   9        296.39        143.62       478.30 o                         
  -3  22   9       1499.55       1267.53       347.88 o                         
  -2  22   9       3851.87       3938.95       443.15 o                         
  -1  22   9        588.69        494.15       390.28 o                         
   0  22   9        983.67       1491.63       377.65 o                         
   1  22   9       4004.64       4288.32       498.90 o                         
   2  22   9       3310.77       3207.75       455.34 o                         
   3  22   9        307.33        406.73       400.43 o                         
   4  22   9       2897.53       1440.24       478.54 o                         
  -5  23   9       1061.58       1573.42       761.02 o                         
  -4  23   9       2810.62       2402.04       443.89 o                         
  -3  23   9       1398.63       1662.98       409.07 o                         
  -2  23   9       1287.29       1481.91       380.95 o                         
  -1  23   9       1604.26       1610.50       373.42 o                         
   0  23   9         62.96        385.36       363.89 o                         
   1  23   9       2299.89       1651.08       422.79 o                         
   2  23   9       3217.08       3532.44       459.98 o                         
   3  23   9       1888.18       1411.52       460.73 o                         
   4  23   9         11.10        662.27       469.31 o                         
  -5  24   9        176.17        944.28       432.90 o                         
  -4  24   9        502.44       1183.20       469.77 o                         
  -3  24   9        666.60       1213.12       418.58 o                         
  -2  24   9       1437.73       1255.57       414.31 o                         
  -1  24   9       8111.78       8579.54       592.62 o                         
   0  24   9       6083.60       6694.85       563.09 o                         
   1  24   9        148.68        -90.46       379.38 o                         
   2  24   9       1798.17       2516.30       489.13 o                         
   3  24   9       1428.81        334.39       540.98 o                         
  -4  25   9       8707.67       8268.39       714.19 o                         
  -3  25   9      11062.80      10727.72       707.47 o                         
  -2  25   9         25.72       -289.63       496.49 o                         
  -1  25   9       1291.07       1379.44       400.43 o                         
   0  25   9       2039.70        872.45       420.06 o                         
   1  25   9       1164.08       1285.06       447.33 o                         
   2  25   9          3.57        -80.38       430.70 o                         
  -3  26   9         78.00       -121.73       395.04 o                         
  -2  26   9         10.11       -276.30       397.74 o                         
  -1  26   9       3829.83       3918.11       549.96 o                         
   0  26   9      10156.55       9126.00       705.26 o                         
   1  26   9      12292.05      11523.48       761.71 o                         
 -10   0  10        272.72        247.72       535.61 o                         
  -9   0  10       3161.77       2738.12       561.01 o                         
  -8   0  10      12157.06      11706.14       823.55 o                         
  -7   0  10       6966.79       6980.50       485.40 o                         
  -6   0  10        193.80        271.89       335.99 o                         
  -5   0  10       3888.01       4045.80       425.61 o                         
  -4   0  10        439.12        880.70       406.74 o                         
  -3   0  10       3287.42       3152.41       348.07 o                         
  -2   0  10       5657.43       4471.92       385.86 o                         
  -1   0  10      14843.41      15081.30       700.58 o                         
   0   0  10      60007.44      57034.19      1549.38 o                         
   1   0  10        148.18        819.40       314.05 o                         
   2   0  10      13129.43      11903.17       527.02 o                         
   3   0  10      19432.19      20682.51       662.92 o                         
   4   0  10        458.76        572.25       370.65 o                         
   5   0  10        156.40        288.85       317.73 o                         
   6   0  10       7176.62       7179.44       663.10 o                         
   7   0  10        543.59        567.37       468.83 o                         
   8   0  10      10783.08      10339.21       913.92 o                         
 -10   1  10       3480.82       3197.27       448.98 o                         
  -9   1  10        781.06        491.96       343.06 o                         
  -8   1  10       4904.18       4646.20       418.79 o                         
  -7   1  10       1196.66        870.83       246.73 o                         
  -6   1  10       5633.20       5606.71       322.62 o                         
  -5   1  10       6465.91       6737.23       341.55 o                         
  -4   1  10        841.64        997.12       226.94 o                         
  -3   1  10      21794.21      21153.90       453.11 o                         
  -2   1  10        545.90        417.30       229.64 o                         
  -1   1  10       6343.81       6097.10       332.86 o                         
   0   1  10       8910.55       8671.90       376.94 o                         
   1   1  10       5977.24       5605.58       246.43 o                         
   2   1  10       4146.75       3909.57       238.39 o                         
   3   1  10        592.05        839.43       205.93 o                         
   4   1  10        287.59        652.12       248.27 o                         
   5   1  10       8090.63       7808.99       373.31 o                         
   6   1  10        242.34        269.18       317.51 o                         
   7   1  10        149.42        450.66       413.99 o                         
   8   1  10       5627.90       4723.94       527.98 o                         
 -10   2  10        284.24        356.92       371.18 o                         
  -9   2  10        259.38        872.73       354.10 o                         
  -8   2  10       3133.33       2386.58       343.30 o                         
  -7   2  10       4396.73       4087.67       328.50 o                         
  -6   2  10       2095.93       1978.91       259.34 o                         
  -5   2  10       3571.33       3559.84       279.04 o                         
  -4   2  10       8742.19       8303.88       264.10 o                         
  -3   2  10       7336.94       6880.03       290.26 o                         
  -2   2  10       1960.18       1811.19       258.85 o                         
  -1   2  10       1252.73       1150.17       233.09 o                         
   0   2  10      11793.34      11408.80       399.68 o                         
   1   2  10        236.08        289.49       173.02 o                         
   2   2  10        538.17        223.83       120.27 o                         
   3   2  10       4490.09       4401.35       288.67 o                         
   4   2  10       7076.00       7014.49       357.08 o                         
   5   2  10       2582.13       2168.12       260.19 o                         
   6   2  10       2697.99       2423.57       331.92 o                         
   7   2  10       1530.65       1942.95       358.57 o                         
   8   2  10       2656.97       2334.13       547.57 o                         
 -10   3  10        338.83        202.51       389.72 o                         
  -9   3  10        404.22        337.99       351.80 o                         
  -8   3  10        779.52        631.55       286.19 o                         
  -7   3  10          8.90        165.58       268.52 o                         
  -6   3  10       3448.53       3429.47       285.08 o                         
  -5   3  10       1667.18       1716.10       239.63 o                         
  -4   3  10         13.93       -183.48       186.90 o                         
  -3   3  10       1343.88        988.00       191.59 o                         
  -2   3  10        622.04        751.22       260.23 o                         
  -1   3  10        330.30        393.31       230.07 o                         
   0   3  10       8869.04       8843.29       357.88 o                         
   1   3  10       8540.98       8066.21       296.53 o                         
   2   3  10        435.54        409.31       160.34 o                         
   3   3  10       1205.12       1328.81       233.98 o                         
   4   3  10       2918.34       3313.41       300.99 o                         
   5   3  10        125.15       -237.23       237.23 o                         
   6   3  10        188.36       -154.24       290.61 o                         
   7   3  10       2705.54       3096.84       393.58 o                         
   8   3  10        750.16        367.00       379.54 o                         
 -10   4  10        843.34        716.56       367.21 o                         
  -9   4  10        270.25        692.18       354.79 o                         
  -8   4  10         27.52       1104.22       312.87 o                         
  -7   4  10        288.25        384.76       253.11 o                         
  -6   4  10       4817.51       4990.93       297.38 o                         
  -5   4  10        326.84        710.06       228.00 o                         
  -4   4  10       8189.52       8128.49       268.90 o                         
  -3   4  10       4802.42       4577.79       271.59 o                         
  -2   4  10      13149.84      12283.96       483.22 o                         
  -1   4  10        918.93       1399.54       308.21 o                         
   0   4  10        953.22        620.28       204.49 o                         
   1   4  10       1150.24       1017.04       188.75 o                         
   2   4  10        717.60        945.07       181.19 o                         
   3   4  10       1732.67       1210.32       216.34 o                         
   4   4  10        676.56        737.52       253.69 o                         
   5   4  10       3558.92       2958.28       291.22 o                         
   6   4  10        423.88        305.61       303.51 o                         
   7   4  10         76.80       -122.58       360.44 o                         
   8   4  10        368.08        821.23       392.66 o                         
 -10   5  10       2867.67       3105.09       445.90 o                         
  -9   5  10       1268.78       1060.35       381.65 o                         
  -8   5  10          4.56        319.25       308.80 o                         
  -7   5  10       4007.61       3715.11       330.96 o                         
  -6   5  10       2602.93       2356.87       243.64 o                         
  -5   5  10        416.08        599.99       267.69 o                         
  -4   5  10        692.21        402.07       257.83 o                         
  -3   5  10       3907.06       3645.37       255.13 o                         
  -2   5  10      13992.12      14250.63       438.93 o                         
  -1   5  10       3309.23       3340.80       335.88 o                         
   0   5  10       3776.07       3513.76       255.55 o                         
   1   5  10      16351.19      15292.40       417.31 o                         
   2   5  10        702.13        839.09       238.05 o                         
   3   5  10       2363.86       2156.09       206.60 o                         
   4   5  10         12.16        166.72       245.07 o                         
   5   5  10       1316.57       1478.45       290.26 o                         
   6   5  10       3450.62       3380.87       381.54 o                         
   7   5  10        116.11        480.22       352.48 o                         
   8   5  10       1983.56       1970.83       428.25 o                         
 -10   6  10       2346.94       1752.34       445.23 o                         
  -9   6  10        720.50        487.34       322.00 o                         
  -8   6  10       6203.87       5798.88       425.96 o                         
  -7   6  10       3243.64       3216.44       338.96 o                         
  -6   6  10       5990.35       5831.40       332.17 o                         
  -5   6  10      19240.74      19977.66       544.44 o                         
  -4   6  10       5660.60       6304.52       331.68 o                         
  -3   6  10       4374.70       4073.69       237.30 o                         
  -2   6  10      17940.85      16974.53       430.28 o                         
  -1   6  10       5498.06       4242.02       388.54 o                         
   0   6  10       5136.64       5120.79       262.90 o                         
   1   6  10         72.30          6.35       155.74 o                         
   2   6  10      12684.69      13175.89       385.55 o                         
   3   6  10      14620.15      15076.87       434.10 o                         
   4   6  10      11616.80      11756.48       450.74 o                         
   5   6  10       5142.60       4837.52       356.84 o                         
   6   6  10       3851.39       4154.80       408.85 o                         
   7   6  10         16.37        274.46       400.73 o                         
   8   6  10        367.19        857.77       487.51 o                         
 -10   7  10      12163.84      11796.40       752.49 o                         
  -9   7  10       1627.42       1695.85       369.34 o                         
  -8   7  10       3290.39       3126.90       383.34 o                         
  -7   7  10      15885.84      16195.15       580.73 o                         
  -6   7  10        283.26        315.67       245.54 o                         
  -5   7  10      16999.84      16645.90       491.36 o                         
  -4   7  10         47.40        492.07       312.77 o                         
  -3   7  10       9305.77       8630.97       259.86 o                         
  -2   7  10      37010.49      36741.30       695.12 o                         
  -1   7  10      26009.44      24721.80       637.97 o                         
   0   7  10      15818.79      16261.42       505.96 o                         
   1   7  10      42455.66      41408.22       617.07 o                         
   2   7  10       1659.64       1797.67       221.12 o                         
   3   7  10        726.87       1228.71       219.84 o                         
   4   7  10       2000.53       1404.72       248.40 o                         
   5   7  10       4330.37       4109.51       342.43 o                         
   6   7  10      18422.00      19085.88       770.10 o                         
   7   7  10       8960.99      10111.03       668.30 o                         
   8   7  10      11958.62      13182.50       812.01 o                         
 -10   8  10        454.56        778.41       439.77 o                         
  -9   8  10        714.43        768.87       351.79 o                         
  -8   8  10      25252.94      24409.99       797.73 o                         
  -7   8  10       5566.26       5516.79       387.88 o                         
  -6   8  10       7196.37       7287.42       383.21 o                         
  -5   8  10      53767.58      54290.78       924.61 o                         
  -4   8  10      40534.20      39950.75       779.89 o                         
  -3   8  10       6813.19       6516.13       335.02 o                         
  -2   8  10        465.22        375.04       236.44 o                         
  -1   8  10        148.09        102.77       203.20 o                         
   0   8  10      12936.19      11973.43       442.27 o                         
   1   8  10      11852.72      11480.47       431.74 o                         
   2   8  10      15892.15      16215.04       425.65 o                         
   3   8  10      79054.75      78459.23      1018.16 o                         
   4   8  10      17841.32      17290.10       568.87 o                         
   5   8  10       6942.54       7187.56       475.45 o                         
   6   8  10       6251.31       5867.16       512.36 o                         
   7   8  10        215.92        187.21       433.51 o                         
   8   8  10        398.76       1461.63       494.10 o                         
  -9   9  10       3913.08       4588.09       595.21 o                         
  -8   9  10       5442.05       5669.14       452.63 o                         
  -7   9  10      11710.28      11549.28       531.16 o                         
  -6   9  10        802.52        751.25       260.78 o                         
  -5   9  10       7911.00       8274.53       422.27 o                         
  -4   9  10        312.74       1035.08       288.06 o                         
  -3   9  10      14324.89      13680.69       449.25 o                         
  -2   9  10      53862.45      52687.05      1021.78 o                         
  -1   9  10      24742.32      25182.00       596.31 o                         
   0   9  10      35904.21      35370.09       763.67 o                         
   1   9  10      19071.36      19676.92       552.61 o                         
   2   9  10       2441.39       2130.41       303.75 o                         
   3   9  10         36.31        332.85       221.07 o                         
   4   9  10       1018.24       1384.80       325.06 o                         
   5   9  10       9462.63       9373.19       598.87 o                         
   6   9  10      16224.00      17543.18       773.91 o                         
   7   9  10       8940.20       9158.77       694.99 o                         
   8   9  10       7315.65       7959.73       705.42 o                         
  -9  10  10       1968.43       2116.23       450.61 o                         
  -8  10  10       1486.15       1542.67       401.89 o                         
  -7  10  10       5309.75       5761.77       440.16 o                         
  -6  10  10      11859.18      12576.46       497.71 o                         
  -5  10  10      29663.89      29533.31       727.10 o                         
  -4  10  10       6668.46       6640.97       380.30 o                         
  -3  10  10        221.31        356.71       257.01 o                         
  -2  10  10       7861.86       7727.18       416.17 o                         
  -1  10  10         11.75        107.91       218.90 o                         
   0  10  10       3485.19       2821.63       257.79 o                         
   1  10  10       4071.75       3936.59       333.97 o                         
   2  10  10      19343.93      19285.13       577.37 o                         
   3  10  10      23590.07      23355.82       618.12 o                         
   4  10  10       6705.91       6028.11       449.20 o                         
   5  10  10       1318.81       1684.06       400.58 o                         
   6  10  10      11033.40      11265.70       675.77 o                         
   7  10  10       1275.23       1025.11       446.57 o                         
   8  10  10        944.65        672.73       432.81 o                         
  -9  11  10       1477.88       1815.89       475.63 o                         
  -8  11  10        902.03       1174.53       395.12 o                         
  -7  11  10        526.10        436.96       382.51 o                         
  -6  11  10        611.00       1043.51       296.40 o                         
  -5  11  10        815.40        948.69       284.43 o                         
  -4  11  10        182.50        492.92       273.86 o                         
  -3  11  10      15622.55      15327.29       533.02 o                         
  -2  11  10       9589.60       9544.81       428.15 o                         
  -1  11  10        351.17        368.25       332.31 o                         
   0  11  10       3986.73       4203.06       345.44 o                         
   1  11  10        153.35        353.65       262.20 o                         
   2  11  10       2513.47       2751.13       312.34 o                         
   3  11  10       1246.38       1296.60       278.99 o                         
   4  11  10        681.51        445.79       313.97 o                         
   5  11  10       2401.98       2015.26       405.30 o                         
   6  11  10       2085.02       1933.29       522.51 o                         
   7  11  10         67.62       -393.41       445.38 o                         
  -9  12  10        167.81         41.76       423.17 o                         
  -8  12  10       1372.16       1197.43       416.16 o                         
  -7  12  10          3.22        329.58       385.37 o                         
  -6  12  10         76.56        590.52       313.41 o                         
  -5  12  10       3903.55       3672.64       334.24 o                         
  -4  12  10       3954.07       4181.11       330.50 o                         
  -3  12  10       2403.68       2882.09       301.64 o                         
  -2  12  10        721.12       1296.50       308.57 o                         
  -1  12  10       3826.27       2907.85       296.14 o                         
   0  12  10       1492.09       1912.58       292.42 o                         
   1  12  10        239.82        291.58       257.24 o                         
   2  12  10       3204.47       3241.13       331.85 o                         
   3  12  10       3930.03       3388.96       319.75 o                         
   4  12  10       2638.91       2628.71       356.49 o                         
   5  12  10         10.49       -184.17       358.88 o                         
   6  12  10        892.00        357.92       427.76 o                         
   7  12  10        131.16        272.34       389.78 o                         
  -9  13  10       4834.66       5441.94       549.57 o                         
  -8  13  10       2792.59       2908.84       461.51 o                         
  -7  13  10       6077.85       6377.38       535.73 o                         
  -6  13  10        487.84        706.63       326.76 o                         
  -5  13  10       9004.48       8843.28       472.37 o                         
  -4  13  10        320.07        493.94       266.97 o                         
  -3  13  10       2576.28       3060.79       321.80 o                         
  -2  13  10      30551.38      31091.83       686.58 o                         
  -1  13  10      11016.19      10549.92       546.63 o                         
   0  13  10      23922.29      23364.22       575.86 o                         
   1  13  10       4244.26       4166.14       301.41 o                         
   2  13  10        665.12        916.50       293.69 o                         
   3  13  10        201.29        197.68       311.69 o                         
   4  13  10        918.51        734.98       348.09 o                         
   5  13  10       1324.23       1159.12       359.55 o                         
   6  13  10      13111.57      13317.37       789.55 o                         
   7  13  10       4654.50       4472.22       555.01 o                         
  -9  14  10       1922.57       1974.91       439.93 o                         
  -8  14  10       6285.07       5965.44       537.61 o                         
  -7  14  10       5743.22       6030.35       557.65 o                         
  -6  14  10      20280.49      19987.76       739.92 o                         
  -5  14  10      52201.80      52344.59      1052.24 o                         
  -4  14  10      15525.63      15374.96       552.98 o                         
  -3  14  10       6104.34       5929.38       385.08 o                         
  -2  14  10      18710.52      17683.54       540.69 o                         
  -1  14  10         19.82         11.75       280.64 o                         
   0  14  10       5650.40       6203.21       329.26 o                         
   1  14  10      10047.10       9837.97       413.88 o                         
   2  14  10      30888.96      31559.63       747.70 o                         
   3  14  10      37403.38      37408.62       957.91 o                         
   4  14  10      13408.56      14243.76       663.98 o                         
   5  14  10      10613.33      11990.60       675.40 o                         
   6  14  10      10778.00      11564.26       759.59 o                         
   7  14  10       1558.20        723.87       457.13 o                         
  -8  15  10       6384.49       5940.61       549.47 o                         
  -7  15  10       8196.43       8269.53       580.42 o                         
  -6  15  10         11.40        316.03       332.46 o                         
  -5  15  10        752.82        957.10       327.07 o                         
  -4  15  10        210.76        325.36       305.14 o                         
  -3  15  10      54067.48      52682.96      1021.81 o                         
  -2  15  10      83659.22      82959.47      1297.52 o                         
  -1  15  10      25212.96      25494.09       680.77 o                         
   0  15  10      19703.91      20415.57       602.26 o                         
   1  15  10      67090.37      67993.58      1031.33 o                         
   2  15  10       2979.14       3035.56       335.57 o                         
   3  15  10        314.54        164.63       352.55 o                         
   4  15  10        753.65        321.05       453.41 o                         
   5  15  10      33938.02      34666.21      1128.67 o                         
   6  15  10      24547.85      25275.85      1011.06 o                         
   7  15  10       1802.50       2051.16       540.41 o                         
  -8  16  10       8053.04       8471.91       632.28 o                         
  -7  16  10       4680.80       3994.95       469.49 o                         
  -6  16  10      44486.05      45989.74      1086.54 o                         
  -5  16  10      51648.54      54126.04      1108.90 o                         
  -4  16  10       4526.38       4645.99       383.40 o                         
  -3  16  10       7397.36       8068.83       454.57 o                         
  -2  16  10      26483.63      25161.15       666.29 o                         
  -1  16  10        639.09        816.59       344.24 o                         
   0  16  10      16821.11      17675.36       574.73 o                         
   1  16  10      16265.57      16217.36       550.27 o                         
   2  16  10      29415.98      30341.84       772.05 o                         
   3  16  10      47886.27      46070.30      1084.32 o                         
   4  16  10       6944.59       7312.87       556.58 o                         
   5  16  10      19388.23      20256.97       864.00 o                         
   6  16  10      24432.59      25780.49      1184.87 o                         
  -8  17  10       1040.48       1602.77       472.33 o                         
  -7  17  10       5804.10       5978.33       572.40 o                         
  -6  17  10        504.76       1424.01       353.90 o                         
  -5  17  10        971.34       1368.98       356.62 o                         
  -4  17  10        314.40        606.76       331.93 o                         
  -3  17  10      19088.22      18658.67       622.22 o                         
  -2  17  10      52742.05      53334.07       981.70 o                         
  -1  17  10       8952.78       9193.34       428.28 o                         
   0  17  10       9148.18       9281.38       450.17 o                         
   1  17  10      40983.24      41265.96       876.78 o                         
   2  17  10       4840.31       5052.66       399.60 o                         
   3  17  10        122.72       -168.40       356.77 o                         
   4  17  10         82.90        183.73       377.10 o                         
   5  17  10      10489.65      10499.16       754.30 o                         
   6  17  10       8738.96       9187.60       872.51 o                         
  -7  18  10       1984.87       2979.35       532.24 o                         
  -6  18  10       3076.62       3343.81       478.22 o                         
  -5  18  10       9173.56      10002.35       592.32 o                         
  -4  18  10       1384.95        973.23       328.49 o                         
  -3  18  10       4351.19       4672.81       429.06 o                         
  -2  18  10       7336.89       7845.34       477.50 o                         
  -1  18  10       3229.72       3324.89       335.22 o                         
   0  18  10       1020.86       1450.16       308.14 o                         
   1  18  10       1159.75       1186.90       309.86 o                         
   2  18  10       8093.72       8388.91       521.69 o                         
   3  18  10       2097.32       1635.42       378.50 o                         
   4  18  10       6049.20       5051.33       513.36 o                         
   5  18  10       7895.57       7944.98       615.77 o                         
   6  18  10        856.57        825.80       544.71 o                         
  -7  19  10       1135.11       1070.89       481.30 o                         
  -6  19  10       1854.37       3084.67       464.72 o                         
  -5  19  10       8909.78       9537.62       589.34 o                         
  -4  19  10          4.50        575.38       376.49 o                         
  -3  19  10       2324.99       1689.04       373.43 o                         
  -2  19  10        148.70        502.31       345.18 o                         
  -1  19  10         33.89        566.48       290.20 o                         
   0  19  10        386.68        194.62       284.89 o                         
   1  19  10       1235.85       1233.67       317.02 o                         
   2  19  10          8.23        718.93       352.08 o                         
   3  19  10       2040.70       1908.05       424.29 o                         
   4  19  10        535.79       1025.28       435.36 o                         
   5  19  10       1884.18        851.85       472.85 o                         
  -7  20  10       2546.27       2545.54       520.49 o                         
  -6  20  10       2459.50       2597.56       447.94 o                         
  -5  20  10       2794.55       2681.55       444.57 o                         
  -4  20  10        163.13        624.11       379.65 o
[truncated: 176,176 more chars]
